# Supplementary material for: Transcriptional control of retinal ganglion cell death after axonal injury
Source: Cell Death Dis. 2022 Mar 16;13(3):244. doi: 10.1038/s41419-022-04666-3 (PMC8927149; doi:10.1038/s41419-022-04666-3)
Supplement: Supplementary file 4 — Gene lists comparing between CONC and DNT within all genotypes (treatment effect). [file 41419_2022_4666_MOESM4_ESM.xlsx]

## Sheet: 1.CONCvsDNT WT
genes	Symbol	Entrezid	Genename	logFC	logCPM	F	PValue	FDR	FC
ENSMUSG00000087006	Gm13889	620695	predicted gene 13889	2.26779	4.69059	518.322	1.08791e-23	1.01926e-19	4.81583
ENSMUSG00000020396	Nefh	380684	neurofilament, heavy polypeptide	-1.52495	6.1704	510.218	1.43699e-23	1.01926e-19	-2.87777
ENSMUSG00000032802	Srxn1	76650	sulfiredoxin 1 homolog (S. cerevisiae)	1.12493	6.5849	388.409	1.68926e-21	7.98796e-18	2.18091
ENSMUSG00000030337	Vamp1	22317	vesicle-associated membrane protein 1	-1.0614	6.11916	367.901	4.30487e-21	1.52672e-17	-2.08696
ENSMUSG00000026247	Ecel1	13599	endothelin converting enzyme-like 1	6.19985	3.95528	438.244	1.80756e-20	5.12841e-17	73.5091
ENSMUSG00000031491	Chrna6	11440	cholinergic receptor, nicotinic, alpha polypeptide 6	-1.52064	6.25067	312.177	1.34304e-19	3.1368e-16	-2.86919
ENSMUSG00000046275	Tusc5	237858	tumor suppressor candidate 5	-1.8165	4.69968	296.967	1.79686e-19	3.1368e-16	-3.52226
ENSMUSG00000046607	Hrk	12123	harakiri, BCL2 interacting protein (contains only BH3 domain)	3.52946	2.47961	293.073	2.06175e-19	3.1368e-16	11.5471
ENSMUSG00000063632	Sox11	20666	SRY (sex determining region Y)-box 11	3.53634	1.53364	292.685	2.10826e-19	3.1368e-16	11.6023
ENSMUSG00000028926	Cdk14	18647	cyclin-dependent kinase 14	-0.951384	7.04529	291.856	2.21119e-19	3.1368e-16	-1.93373
ENSMUSG00000049511	Htr1b	15551	5-hydroxytryptamine (serotonin) receptor 1B	-2.04118	3.44042	265.687	1.06317e-18	1.3711e-15	-4.11583
ENSMUSG00000046480	Scn4b	399548	sodium channel, type IV, beta	-3.27306	2.49608	263.415	1.22629e-18	1.44968e-15	-9.66696
ENSMUSG00000023905	Tnfrsf12a	27279	tumor necrosis factor receptor superfamily, member 12a	2.46267	3.37128	264.052	1.47165e-18	1.60591e-15	5.51235
ENSMUSG00000025432	Avil	11567	advillin	3.28381	0.976979	242.454	4.82523e-18	4.88934e-15	9.73922
ENSMUSG00000026628	Atf3	11910	activating transcription factor 3	2.57925	4.08502	260.897	7.38065e-18	6.98012e-15	5.97629
ENSMUSG00000050359	Sprr1a	20753	small proline-rich protein 1A	11.4405	2.43541	316.109	1.18959e-17	1.05472e-14	2779.34
ENSMUSG00000038591	Colec10	239447	collectin sub-family member 10	7.33691	-0.66129	217.117	2.91988e-17	2.43655e-14	161.671
ENSMUSG00000054459	Vsnl1	26950	visinin-like 1	-1.04565	6.47299	204.324	7.76862e-17	6.12253e-14	-2.0643
ENSMUSG00000038539	Atf5	107503	activating transcription factor 5	1.07668	4.67849	199.734	1.11776e-16	8.34552e-14	2.10918
ENSMUSG00000048349	Pou4f1	18996	POU domain, class 4, transcription factor 1	-1.42896	4.17917	197.67	1.31953e-16	9.35945e-14	-2.69252
ENSMUSG00000031688	Pou4f2	18997	POU domain, class 4, transcription factor 2	-1.94631	2.9587	195.876	1.52599e-16	1.03084e-13	-3.85389
ENSMUSG00000014846	Tppp3	67971	tubulin polymerization-promoting protein family member 3	-1.32427	5.24775	195.051	1.95857e-16	1.26292e-13	-2.50406
ENSMUSG00000031492	Chrnb3	108043	cholinergic receptor, nicotinic, beta polypeptide 3	-1.13678	6.28039	192.644	2.5425e-16	1.52714e-13	-2.1989
ENSMUSG00000037447	Arid5a	214855	AT rich interactive domain 5A (MRF1-like)	1.43196	3.48336	189.494	2.58363e-16	1.52714e-13	2.69813
ENSMUSG00000049723	Mmp12	17381	matrix metallopeptidase 12	2.39429	3.96413	203	3.67329e-16	2.08437e-13	5.2572
ENSMUSG00000048899	Rimkla	194237	ribosomal modification protein rimK-like family member A	-0.854469	5.71091	171.222	1.27191e-15	6.93975e-13	-1.80809
ENSMUSG00000022454	Nell2	54003	NEL-like 2	-0.93214	5.25784	170.654	1.33944e-15	7.03754e-13	-1.9081
ENSMUSG00000033595	Lgi3	213469	leucine-rich repeat LGI family, member 3	-1.34259	3.84457	170.131	1.40501e-15	7.11837e-13	-2.53606
ENSMUSG00000032387	Rbpms2	71973	RNA binding protein with multiple splicing 2	-1.5035	4.11159	169.111	1.54277e-15	7.54678e-13	-2.83529
ENSMUSG00000048142	Nat8l	269642	N-acetyltransferase 8-like	-0.727347	5.91023	163.208	2.67593e-15	1.24338e-12	-1.65559
ENSMUSG00000029088	Kcnip4	80334	Kv channel interacting protein 4	-0.863896	5.3427	163.047	2.71711e-15	1.24338e-12	-1.81995
ENSMUSG00000005716	Pvalb	19293	parvalbumin	-1.69687	3.1054	157.334	4.70554e-15	2.08603e-12	-3.24196
ENSMUSG00000064329	Scn1a	20265	sodium channel, voltage-gated, type I, alpha	-1.07511	6.28776	155.65	8.70962e-15	3.74408e-12	-2.10688
ENSMUSG00000035547	Capn5	12337	calpain 5	-0.980742	4.19165	150.036	9.72124e-15	4.05605e-12	-1.97348
ENSMUSG00000022055	Nefl	18039	neurofilament, light polypeptide	-0.713201	8.87048	149.22	1.05611e-14	4.28056e-12	-1.63944
ENSMUSG00000036815	Dpp10	269109	dipeptidylpeptidase 10	-1.17041	4.12039	148.766	1.10619e-14	4.35901e-12	-2.25076
ENSMUSG00000074968	Ano3	228432	anoctamin 3	-1.37474	3.77057	146.942	1.33366e-14	5.11331e-12	-2.5932
ENSMUSG00000007041	Clic1	114584	chloride intracellular channel 1	1.31183	3.95567	143.589	1.89028e-14	7.05672e-12	2.48256
ENSMUSG00000034336	Ina	226180	internexin neuronal intermediate filament protein, alpha	-0.689843	6.52757	137.794	3.50851e-14	1.27594e-11	-1.61311
ENSMUSG00000037242	Clic4	29876	chloride intracellular channel 4 (mitochondrial)	0.777662	5.5097	137.562	3.59774e-14	1.27594e-11	1.71435
ENSMUSG00000022044	Stmn4	56471	stathmin-like 4	1.17808	4.93451	137.177	4.10107e-14	1.41897e-11	2.26276
ENSMUSG00000031586	Rbpms	19663	RNA binding protein gene with multiple splicing	-1.08429	4.55567	132.63	6.19502e-14	2.09244e-11	-2.12033
ENSMUSG00000021604	Irx4	50916	Iroquois homeobox 4	-2.21507	1.85681	128.975	9.364e-14	3.08925e-11	-4.64303
ENSMUSG00000038602	Slc35f1	215085	solute carrier family 35, member F1	-0.816035	5.21799	127.895	1.05986e-13	3.41709e-11	-1.76056
ENSMUSG00000000555	Itga5	16402	integrin alpha 5 (fibronectin receptor alpha)	1.73649	1.83429	127.003	1.17472e-13	3.70323e-11	3.33223
ENSMUSG00000039518	Cdsn	386463	corneodesmosin	3.36651	0.174163	126.3	1.27432e-13	3.86892e-11	10.3138
ENSMUSG00000005413	Hmox1	15368	heme oxygenase 1	1.70191	2.20796	126.128	1.30006e-13	3.86892e-11	3.25332
ENSMUSG00000037428	Vgf	381677	VGF nerve growth factor inducible	1.08724	5.86033	131.294	1.3091e-13	3.86892e-11	2.12468
ENSMUSG00000033615	Cplx1	12889	complexin 1	-0.875316	6.75908	126.14	1.358e-13	3.93154e-11	-1.83441
ENSMUSG00000069372	Ctxn3	629147	cortexin 3	-2.05258	2.4461	118.754	3.12636e-13	8.86178e-11	-4.14848
ENSMUSG00000024256	Adcyap1	11516	adenylate cyclase activating polypeptide 1	1.84147	2.71835	118.599	3.18589e-13	8.86178e-11	3.58374
ENSMUSG00000036585	Fgf1	14164	fibroblast growth factor 1	-0.822767	5.64853	116.29	4.23079e-13	1.15419e-10	-1.7688
ENSMUSG00000032946	Rasgrp2	19395	RAS, guanyl releasing protein 2	-1.42156	2.98456	116.091	4.33616e-13	1.16062e-10	-2.67874
ENSMUSG00000040703	Cyp2s1	74134	cytochrome P450, family 2, subfamily s, polypeptide 1	-1.55689	1.91805	114.934	5.0077e-13	1.31554e-10	-2.94219
ENSMUSG00000048440	Cyp4f16	70101	cytochrome P450, family 4, subfamily f, polypeptide 16	0.943765	3.19028	111.697	7.53489e-13	1.94345e-10	1.92354
ENSMUSG00000019558	Slc6a8	102857	solute carrier family 6 (neurotransmitter transporter, creatine), member 8	0.597899	6.49293	109.483	1.0017e-12	2.53752e-10	1.51351
ENSMUSG00000016346	Kcnq2	16536	potassium voltage-gated channel, subfamily Q, member 2	-0.546509	6.85769	108.487	1.14014e-12	2.83754e-10	-1.46055
ENSMUSG00000032318	Isl2	104360	insulin related protein 2 (islet 2)	-2.04982	1.77307	106.347	1.51044e-12	3.69434e-10	-4.14055
ENSMUSG00000061911	Myt1l	17933	myelin transcription factor 1-like	-0.746805	5.76039	106.009	1.57953e-12	3.79783e-10	-1.67807
ENSMUSG00000021062	Rab15	104886	RAB15, member RAS oncogene family	0.768151	4.94507	105.089	1.78547e-12	4.22144e-10	1.70309
ENSMUSG00000060240	Cend1	57754	cell cycle exit and neuronal differentiation 1	-0.672381	6.35518	103.531	2.20093e-12	5.11844e-10	-1.5937
ENSMUSG00000062380	Tubb3	22152	tubulin, beta 3 class III	-0.706846	6.13127	100.451	3.3521e-12	7.66982e-10	-1.63223
ENSMUSG00000023064	Sncg	20618	synuclein, gamma	-1.28222	5.6827	109.422	3.53846e-12	7.94032e-10	-2.43213
ENSMUSG00000034683	Ppp1r1c	75276	protein phosphatase 1, regulatory (inhibitor) subunit 1C	-3.25419	0.271964	99.9708	3.58227e-12	7.94032e-10	-9.54134
ENSMUSG00000021260	Hhipl1	214305	hedgehog interacting protein-like 1	1.55508	1.20781	99.4783	3.83584e-12	8.37158e-10	2.9385
ENSMUSG00000060882	Kcnd2	16508	potassium voltage-gated channel, Shal-related family, member 2	-1.11088	3.80379	99.0553	4.06867e-12	8.74517e-10	-2.15977
ENSMUSG00000029608	Rph3a	19894	rabphilin 3A	-0.53774	7.6104	98.5368	4.37455e-12	9.19227e-10	-1.4517
ENSMUSG00000030272	Camk1	52163	calcium/calmodulin-dependent protein kinase I	0.866742	4.23227	98.4852	4.40627e-12	9.19227e-10	1.82354
ENSMUSG00000048385	Scrt1	170729	scratch family zinc finger 1	-0.627252	6.58966	98.1661	4.60803e-12	9.47385e-10	-1.54462
ENSMUSG00000022594	Lynx1	23936	Ly6/neurotoxin 1	-0.546537	7.57933	97.8241	4.83506e-12	9.79858e-10	-1.46058
ENSMUSG00000039809	Gabbr2	242425	gamma-aminobutyric acid (GABA) B receptor, 2	-0.665337	6.15236	97.659	4.94889e-12	9.88803e-10	-1.58594
ENSMUSG00000022523	Fgf12	14167	fibroblast growth factor 12	-0.806111	5.99591	98.0272	5.22486e-12	1.02944e-09	-1.74849
ENSMUSG00000017167	Cntnap1	53321	contactin associated protein-like 1	-0.530042	6.29279	95.2243	6.99778e-12	1.35987e-09	-1.44397
ENSMUSG00000067242	Lgi1	56839	leucine-rich repeat LGI family, member 1	-1.20352	3.22821	94.6679	7.58119e-12	1.45333e-09	-2.30301
ENSMUSG00000029674	Limk1	16885	LIM-domain containing, protein kinase	-0.610112	4.87695	94.5621	7.69776e-12	1.45601e-09	-1.52638
ENSMUSG00000070304	Scn2b	72821	sodium channel, voltage-gated, type II, beta	-0.522386	6.04782	93.8746	8.50308e-12	1.58717e-09	-1.43633
ENSMUSG00000026576	Atp1b1	11931	ATPase, Na+/K+ transporting, beta 1 polypeptide	-0.492074	8.5915	93.3505	9.17636e-12	1.69059e-09	-1.40647
ENSMUSG00000096847	Tmem151b	210573	transmembrane protein 151B	-0.701406	4.62211	92.7433	1.00272e-11	1.82366e-09	-1.62609
ENSMUSG00000036062	Phf24	230085	PHD finger protein 24	-0.535194	5.96463	91.2642	1.24665e-11	2.23861e-09	-1.44914
ENSMUSG00000017639	Rab11fip4	268451	RAB11 family interacting protein 4 (class II)	-0.464581	6.88102	90.0615	1.49091e-11	2.64376e-09	-1.37992
ENSMUSG00000029552	Tes	21753	testis derived transcript	1.03701	3.02859	89.7383	1.56481e-11	2.74054e-09	2.05196
ENSMUSG00000053398	Phgdh	236539	3-phosphoglycerate dehydrogenase	2.32565	3.61819	98.7234	1.75834e-11	3.04193e-09	5.0129
ENSMUSG00000021573	Tppp	72948	tubulin polymerization promoting protein	-0.462963	6.95837	88.8746	1.78186e-11	3.04548e-09	-1.37837
ENSMUSG00000021728	Emb	13723	embigin	-0.734423	4.8667	88.5698	1.86582e-11	3.15102e-09	-1.66373
ENSMUSG00000027560	Dok5	76829	docking protein 5	0.867778	3.30131	88.4561	1.89822e-11	3.16802e-09	1.82485
ENSMUSG00000004891	Nes	18008	nestin	1.39688	2.92741	88.0502	2.01871e-11	3.32994e-09	2.63331
ENSMUSG00000029304	Spp1	20750	secreted phosphoprotein 1	1.0814	4.70847	88.5821	2.47852e-11	4.04142e-09	2.11609
ENSMUSG00000034926	Dhcr24	74754	24-dehydrocholesterol reductase	-0.591207	6.68002	85.3063	3.07701e-11	4.96028e-09	-1.50651
ENSMUSG00000032564	Cpne4	74020	copine IV	-0.921299	3.62647	84.3547	3.56927e-11	5.68918e-09	-1.89382
ENSMUSG00000024143	Rhoq	104215	ras homolog family member Q	0.601349	5.18457	83.6566	3.98279e-11	6.27777e-09	1.51713
ENSMUSG00000078161	Erich3	209601	glutamate rich 3	-1.12829	2.91562	82.8391	4.53202e-11	7.06498e-09	-2.18599
ENSMUSG00000042429	Adora1	11539	adenosine A1 receptor	-0.51316	5.95277	81.3101	5.78459e-11	8.91959e-09	-1.42717
ENSMUSG00000039114	Nrn1	68404	neuritin 1	-0.759776	5.34194	80.9807	6.09935e-11	9.22513e-09	-1.69323
ENSMUSG00000018417	Myo1b	17912	myosin IB	-0.606394	4.74041	80.9505	6.12911e-11	9.22513e-09	-1.52245
ENSMUSG00000041112	Elmo1	140580	engulfment and cell motility 1	-0.489423	6.06581	80.9014	6.17784e-11	9.22513e-09	-1.40388
ENSMUSG00000032034	Kcnj5	16521	potassium inwardly-rectifying channel, subfamily J, member 5	-0.62992	3.94003	80.7046	6.37713e-11	9.42354e-09	-1.54748
ENSMUSG00000029826	Zc3hav1	78781	zinc finger CCCH type, antiviral 1	1.21109	2.93993	80.4495	6.64561e-11	9.71903e-09	2.31513
ENSMUSG00000023067	Cdkn1a	12575	cyclin-dependent kinase inhibitor 1A (P21)	2.16722	2.92762	85.3789	7.65149e-11	1.10759e-08	4.49158
ENSMUSG00000025582	Nptx1	18164	neuronal pentraxin 1	-0.516039	6.71042	78.7601	8.75245e-11	1.25416e-08	-1.43002
ENSMUSG00000027419	Pcsk2	18549	proprotein convertase subtilisin/kexin type 2	-0.481303	5.41932	78.0197	9.88781e-11	1.39898e-08	-1.396
ENSMUSG00000026452	Syt2	20980	synaptotagmin II	-0.724724	5.1556	77.9564	9.99184e-11	1.39898e-08	-1.65258
ENSMUSG00000062591	Tubb4a	22153	tubulin, beta 4A class IVA	-0.539482	7.13288	77.9096	1.00696e-10	1.39898e-08	-1.45345
ENSMUSG00000022421	Nptxr	73340	neuronal pentraxin receptor	-0.508216	6.15718	77.857	1.01575e-10	1.39898e-08	-1.42229
ENSMUSG00000040373	Cacng5	140723	calcium channel, voltage-dependent, gamma subunit 5	-0.551908	5.1468	77.0006	1.17108e-10	1.59739e-08	-1.46602
ENSMUSG00000066129	Kndc1	76484	kinase non-catalytic C-lobe domain (KIND) containing 1	-1.07624	3.82698	76.7588	1.21931e-10	1.64735e-08	-2.10854
ENSMUSG00000032503	Arpp21	74100	cyclic AMP-regulated phosphoprotein, 21	-0.881779	2.63714	76.5491	1.26283e-10	1.68569e-08	-1.84265
ENSMUSG00000025576	Rbfox3	52897	RNA binding protein, fox-1 homolog (C. elegans) 3	-0.593848	4.57478	76.5085	1.27146e-10	1.68569e-08	-1.50927
ENSMUSG00000020635	Fkbp1b	14226	FK506 binding protein 1b	-1.50942	1.61018	75.8432	1.42181e-10	1.86758e-08	-2.84696
ENSMUSG00000018774	Cd68	12514	CD68 antigen	2.06674	1.22113	74.3572	1.82941e-10	2.38092e-08	4.1894
ENSMUSG00000036578	Fxyd7	57780	FXYD domain-containing ion transport regulator 7	-1.47551	2.13818	74.2805	1.85353e-10	2.39037e-08	-2.78083
ENSMUSG00000026833	Olfm1	56177	olfactomedin 1	-0.484485	6.97533	73.7595	2.02654e-10	2.58996e-08	-1.39909
ENSMUSG00000050022	Amz1	231842	archaelysin family metallopeptidase 1	2.43117	-0.0488092	73.4906	2.12243e-10	2.68828e-08	5.39332
ENSMUSG00000000078	Klf6	23849	Kruppel-like factor 6	0.651646	5.0534	73.1851	2.23717e-10	2.80854e-08	1.57096
ENSMUSG00000058297	Spock2	94214	sparc/osteonectin, cwcv and kazal-like domains proteoglycan 2	-0.422614	8.92167	72.955	2.3279e-10	2.8968e-08	-1.34035
ENSMUSG00000089715	Cbx6	494448	chromobox 6	-0.305812	7.53394	72.5017	2.5182e-10	3.10637e-08	-1.23611
ENSMUSG00000027864	Ptgfrn	19221	prostaglandin F2 receptor negative regulator	-0.71423	4.10184	71.9948	2.75052e-10	3.36369e-08	-1.64061
ENSMUSG00000036564	Ndrg4	234593	N-myc downstream regulated gene 4	-0.417099	8.74779	71.8957	2.79852e-10	3.39314e-08	-1.33524
ENSMUSG00000027313	Chac1	69065	ChaC, cation transport regulator 1	2.80771	2.77582	78.6944	3.08092e-10	3.7039e-08	7.00173
ENSMUSG00000002083	Bbc3	170770	BCL2 binding component 3	1.55667	1.1591	71.2848	3.11458e-10	3.71289e-08	2.94174
ENSMUSG00000024749	Tmc1	13409	transmembrane channel-like gene family 1	3.01232	-0.331192	70.5194	3.56458e-10	4.21393e-08	8.06863
ENSMUSG00000030342	Cd9	12527	CD9 antigen	0.613225	5.62061	70.3224	3.69112e-10	4.32746e-08	1.52968
ENSMUSG00000074657	Kif5a	16572	kinesin family member 5A	-0.512699	8.00226	69.4601	4.30333e-10	5.00386e-08	-1.42672
ENSMUSG00000022146	Osmr	18414	oncostatin M receptor	1.29687	3.44433	70.6054	4.66541e-10	5.38077e-08	2.45695
ENSMUSG00000045294	Insig1	231070	insulin induced gene 1	-0.530942	6.4785	68.732	4.90363e-10	5.60991e-08	-1.44487
ENSMUSG00000060371	Caln1	140904	calneuron 1	-0.794378	3.41378	67.7311	5.87651e-10	6.66914e-08	-1.73433
ENSMUSG00000062661	Ncs1	14299	neuronal calcium sensor 1	-0.456577	5.84978	67.5128	6.11452e-10	6.88417e-08	-1.37228
ENSMUSG00000024378	Stard4	170459	StAR-related lipid transfer (START) domain containing 4	-0.589388	5.22227	67.3931	6.24925e-10	6.98046e-08	-1.50461
ENSMUSG00000035681	Kcnc2	268345	potassium voltage gated channel, Shaw-related subfamily, member 2	-0.465382	5.61952	67.3487	6.30012e-10	6.9823e-08	-1.38068
ENSMUSG00000032452	Clstn2	64085	calsyntenin 2	-0.878565	4.66134	67.3695	6.76912e-10	7.44394e-08	-1.83855
ENSMUSG00000035407	Kank4	242553	KN motif and ankyrin repeat domains 4	-1.17139	1.94898	66.1054	7.91437e-10	8.63641e-08	-2.25229
ENSMUSG00000003657	Calb2	12308	calbindin 2	-0.725089	7.87679	67.2611	8.1877e-10	8.86647e-08	-1.653
ENSMUSG00000058441	Panx2	406218	pannexin 2	-0.643244	5.30797	65.4847	8.87829e-10	9.54147e-08	-1.56184
ENSMUSG00000020875	Hoxb9	15417	homeobox B9	8.0039	-0.800309	82.9506	1.06686e-09	1.13793e-07	256.694
ENSMUSG00000026156	B3gat2	280645	beta-1,3-glucuronyltransferase 2 (glucuronosyltransferase S)	-0.555938	4.50079	64.3243	1.10274e-09	1.16742e-07	-1.47012
ENSMUSG00000026728	Vim	22352	vimentin	0.880901	6.69228	67.672	1.17519e-09	1.2349e-07	1.84152
ENSMUSG00000046709	Mapk10	26414	mitogen-activated protein kinase 10	-0.426282	6.55191	63.7584	1.22681e-09	1.27967e-07	-1.34377
ENSMUSG00000047261	Gap43	14432	growth associated protein 43	0.759204	4.95765	63.4496	1.30065e-09	1.34679e-07	1.69256
ENSMUSG00000020836	Coro6	216961	coronin 6	-1.33798	1.90161	62.6501	1.51441e-09	1.55677e-07	-2.52796
ENSMUSG00000015745	Plekho1	67220	pleckstrin homology domain containing, family O member 1	0.71694	3.96596	62.1263	1.67426e-09	1.7087e-07	1.64369
ENSMUSG00000031799	Tpm4	326618	tropomyosin 4	0.503581	4.67905	61.519	1.88215e-09	1.90715e-07	1.41773
ENSMUSG00000041168	Lonp1	74142	lon peptidase 1, mitochondrial	0.336976	5.96409	61.4716	1.89947e-09	1.91106e-07	1.26311
ENSMUSG00000047786	Lix1	66643	limb and CNS expressed 1	1.10782	2.43455	61.4197	1.91862e-09	1.91673e-07	2.15519
ENSMUSG00000093536	Smim17	100042450	small integral membrane protein 17	-0.93732	3.28095	60.512	2.28893e-09	2.27068e-07	-1.91497
ENSMUSG00000031513	Leprotl1	68192	leptin receptor overlapping transcript-like 1	0.361997	6.0161	60.2781	2.39609e-09	2.36048e-07	1.2852
ENSMUSG00000037259	Dzank1	241688	double zinc ribbon and ankyrin repeat domains 1	-0.539284	6.9994	60.1056	2.47847e-09	2.41955e-07	-1.45325
ENSMUSG00000009734	Pou6f2	218030	POU domain, class 6, transcription factor 2	-0.826189	3.66791	60.0816	2.49016e-09	2.41955e-07	-1.773
ENSMUSG00000029207	Apbb2	11787	amyloid beta (A4) precursor protein-binding, family B, member 2	-0.541813	5.47474	59.7591	2.65314e-09	2.56038e-07	-1.4558
ENSMUSG00000036422	Pcdh8	18530	protocadherin 8	-0.570203	4.46406	59.3182	2.89431e-09	2.77424e-07	-1.48473
ENSMUSG00000022208	Jph4	319984	junctophilin 4	-0.496445	5.06833	58.5571	3.36655e-09	3.20522e-07	-1.41073
ENSMUSG00000031302	Nlgn3	245537	neuroligin 3	-0.456458	5.51628	58.4638	3.42982e-09	3.2437e-07	-1.37217
ENSMUSG00000049044	Rapgef4	56508	Rap guanine nucleotide exchange factor (GEF) 4	-0.559131	4.83774	58.3325	3.52094e-09	3.30782e-07	-1.47338
ENSMUSG00000047963	Stbd1	52331	starch binding domain 1	1.14115	2.05323	58.2313	3.59296e-09	3.35327e-07	2.20557
ENSMUSG00000032135	Mcam	84004	melanoma cell adhesion molecule	0.839181	2.58104	58.1587	3.64553e-09	3.3801e-07	1.78903
ENSMUSG00000001473	Tubb6	67951	tubulin, beta 6 class V	1.58464	1.5594	57.502	4.1598e-09	3.83188e-07	2.99933
ENSMUSG00000031026	Trim66	330627	tripartite motif-containing 66	0.757995	4.6329	57.3216	4.3141e-09	3.94837e-07	1.69114
ENSMUSG00000032515	Csrnp1	215418	cysteine-serine-rich nuclear protein 1	1.18919	2.22824	57.2591	4.36887e-09	3.97287e-07	2.28025
ENSMUSG00000004040	Stat3	20848	signal transducer and activator of transcription 3	0.964418	6.21743	60.3831	5.44587e-09	4.92071e-07	1.95128
ENSMUSG00000028785	Hpca	15444	hippocalcin	-0.47957	6.23959	56.069	5.56604e-09	4.99746e-07	-1.39433
ENSMUSG00000020953	Coch	12810	cochlin	-0.640814	3.92368	55.8621	5.80736e-09	5.18133e-07	-1.55921
ENSMUSG00000050447	Lypd6	320343	LY6/PLAUR domain containing 6	-0.673569	4.47772	55.7309	5.96595e-09	5.26768e-07	-1.59501
ENSMUSG00000001504	Irx2	16372	Iroquois homeobox 2	-1.52894	1.42879	55.7207	5.97841e-09	5.26768e-07	-2.88573
ENSMUSG00000068099	1500009C09Rik	76505	RIKEN cDNA 1500009C09 gene	-0.614123	4.5447	55.5203	6.2302e-09	5.45565e-07	-1.53063
ENSMUSG00000028893	Sesn2	230784	sestrin 2	0.608665	4.70174	55.0547	6.85925e-09	5.96965e-07	1.52485
ENSMUSG00000037419	Endod1	71946	endonuclease domain containing 1	-0.393021	5.62804	54.9883	6.95422e-09	6.0154e-07	-1.31314
ENSMUSG00000029120	Ppp2r2c	269643	protein phosphatase 2, regulatory subunit B, gamma	-0.410613	6.31407	54.9487	7.01154e-09	6.02822e-07	-1.32925
ENSMUSG00000029860	Zyx	22793	zyxin	0.467766	4.58919	54.1546	8.27262e-09	7.0696e-07	1.38297
ENSMUSG00000052981	Ube2ql1	76980	ubiquitin-conjugating enzyme E2Q family-like 1	-0.514246	5.03236	53.9232	8.68354e-09	7.37633e-07	-1.42825
ENSMUSG00000024524	Gnal	14680	guanine nucleotide binding protein, alpha stimulating, olfactory type	-0.472849	5.35242	53.7037	9.0931e-09	7.67826e-07	-1.38785
ENSMUSG00000032011	Thy1	21838	thymus cell antigen 1, theta	-0.481602	7.31013	53.5595	9.37324e-09	7.8541e-07	-1.39629
ENSMUSG00000025283	Sat1	20229	spermidine/spermine N1-acetyl transferase 1	0.490701	5.12476	53.5276	9.43641e-09	7.8541e-07	1.40513
ENSMUSG00000018548	Trim37	68729	tripartite motif-containing 37	-0.336081	7.28109	53.512	9.46744e-09	7.8541e-07	-1.26232
ENSMUSG00000030341	Tnfrsf1a	21937	tumor necrosis factor receptor superfamily, member 1a	1.03333	3.01669	53.4688	9.55415e-09	7.87995e-07	2.04674
ENSMUSG00000021895	Arhgef3	71704	Rho guanine nucleotide exchange factor (GEF) 3	0.667055	3.34299	52.9801	1.05937e-08	8.68178e-07	1.58783
ENSMUSG00000035653	Lrfn5	238205	leucine rich repeat and fibronectin type III domain containing 5	-0.553781	4.13452	52.9314	1.07038e-08	8.68178e-07	-1.46793
ENSMUSG00000058672	Tubb2a	22151	tubulin, beta 2A class IIA	-0.42064	7.13826	52.9287	1.07099e-08	8.68178e-07	-1.33852
ENSMUSG00000022054	Nefm	18040	neurofilament, medium polypeptide	-0.490917	7.05147	52.4836	1.17732e-08	9.48943e-07	-1.40534
ENSMUSG00000030785	Cox6a2	12862	cytochrome c oxidase subunit VIa polypeptide 2	4.11108	-1.377	55.6255	1.21705e-08	9.75426e-07	17.2806
ENSMUSG00000029108	Pcdh7	54216	protocadherin 7	-0.627906	5.34943	51.9873	1.30908e-08	1.0433e-06	-1.54532
ENSMUSG00000020297	Nsg2	18197	neuron specific gene family member 2	-0.408011	7.12985	51.9185	1.32853e-08	1.05288e-06	-1.32686
ENSMUSG00000042388	Dlgap3	242667	DLG associated protein 3	-0.535351	5.70522	51.7527	1.3767e-08	1.08499e-06	-1.44929
ENSMUSG00000025408	Ddit3	13198	DNA-damage inducible transcript 3	0.920529	4.98947	53.7784	1.39338e-08	1.09207e-06	1.89281
ENSMUSG00000026202	Tuba4a	22145	tubulin, alpha 4A	-0.52659	6.08709	51.6527	1.40663e-08	1.0964e-06	-1.44052
ENSMUSG00000031103	Elf4	56501	E74-like factor 4 (ets domain transcription factor)	2.60693	-0.870257	51.2997	1.51788e-08	1.17664e-06	6.09205
ENSMUSG00000018865	Sult4a1	29859	sulfotransferase family 4A, member 1	-0.534648	6.54671	51.2622	1.53026e-08	1.17896e-06	-1.44859
ENSMUSG00000093930	Hmgcs1	208715	3-hydroxy-3-methylglutaryl-Coenzyme A synthase 1	-0.447928	7.14676	51.2403	1.53749e-08	1.17896e-06	-1.36408
ENSMUSG00000028480	Glipr2	384009	GLI pathogenesis-related 2	1.80301	0.825431	51.1219	1.57739e-08	1.20306e-06	3.48948
ENSMUSG00000015484	Fam163a	329274	family with sequence similarity 163, member A	-0.459024	4.2033	50.7157	1.72277e-08	1.30691e-06	-1.37461
ENSMUSG00000059854	Hydin	244653	HYDIN, axonemal central pair apparatus protein	-2.29745	0.196864	50.6826	1.73525e-08	1.30937e-06	-4.91587
ENSMUSG00000027465	Tbc1d20	67231	TBC1 domain family, member 20	0.329973	6.13366	50.2585	1.90347e-08	1.42871e-06	1.25699
ENSMUSG00000075334	Rprm	67874	reprimo, TP53 dependent G2 arrest mediator candidate	-1.08884	1.41254	49.6593	2.17102e-08	1.62095e-06	-2.12703
ENSMUSG00000029309	Sparcl1	13602	SPARC-like 1	-0.370303	7.7468	49.521	2.23822e-08	1.66238e-06	-1.29262
ENSMUSG00000031565	Fgfr1	14182	fibroblast growth factor receptor 1	0.428499	4.88201	49.461	2.26806e-08	1.67577e-06	1.34583
ENSMUSG00000022763	Aifm3	72168	apoptosis-inducing factor, mitochondrion-associated 3	-1.26915	1.58554	49.3779	2.31005e-08	1.69166e-06	-2.4102
ENSMUSG00000021536	Adcy2	210044	adenylate cyclase 2	-0.334033	6.0442	49.3713	2.31342e-08	1.69166e-06	-1.26053
ENSMUSG00000021613	Hapln1	12950	hyaluronan and proteoglycan link protein 1	-1.85534	0.906239	49.2403	2.38147e-08	1.73249e-06	-3.61838
ENSMUSG00000041959	S100a10	20194	S100 calcium binding protein A10 (calpactin)	0.758192	3.61475	49.0997	2.45677e-08	1.77815e-06	1.69137
ENSMUSG00000025189	Cnnm1	83674	cyclin M1	-0.436697	5.66463	49.0064	2.50818e-08	1.80615e-06	-1.3535
ENSMUSG00000070687	Htr1d	15552	5-hydroxytryptamine (serotonin) receptor 1D	-1.01056	2.54718	48.639	2.72178e-08	1.95006e-06	-2.01469
ENSMUSG00000043461	Sptssb	66183	serine palmitoyltransferase, small subunit B	-1.40693	1.71799	48.1012	3.06965e-08	2.18825e-06	-2.65172
ENSMUSG00000032177	Pde4a	18577	phosphodiesterase 4A, cAMP specific	-0.430642	5.40432	47.8742	3.23033e-08	2.29127e-06	-1.34783
ENSMUSG00000030270	Cpne9	211232	copine family member IX	-0.784532	3.33505	47.6333	3.41053e-08	2.40705e-06	-1.72253
ENSMUSG00000055409	Nell1	338352	NEL-like 1	-0.563994	3.83952	47.2191	3.7455e-08	2.63038e-06	-1.47836
ENSMUSG00000031538	Plat	18791	plasminogen activator, tissue	0.660637	3.55122	47.163	3.79351e-08	2.65097e-06	1.58078
ENSMUSG00000027584	Oprl1	18389	opioid receptor-like 1	-0.685673	3.3436	47.1348	3.81784e-08	2.65466e-06	-1.60845
ENSMUSG00000008393	Carhsp1	52502	calcium regulated heat stable protein 1	0.620772	4.0689	47.096	3.85164e-08	2.65466e-06	1.5377
ENSMUSG00000036745	Ttll7	70892	tubulin tyrosine ligase-like family, member 7	-0.495195	6.96825	47.0922	3.85493e-08	2.65466e-06	-1.40951
ENSMUSG00000051029	Serpinb1b	282663	serine (or cysteine) peptidase inhibitor, clade B, member 1b	-3.545	-0.736677	46.9908	3.94478e-08	2.70341e-06	-11.6722
ENSMUSG00000006711	D130043K22Rik	210108	RIKEN cDNA D130043K22 gene	-1.18376	1.09883	46.2895	4.63012e-08	3.15783e-06	-2.27168
ENSMUSG00000056553	Ptprn2	19276	protein tyrosine phosphatase, receptor type, N polypeptide 2	-0.444118	7.02155	46.2684	4.6526e-08	3.15798e-06	-1.36048
ENSMUSG00000042182	Bend6	320705	BEN domain containing 6	-0.528181	5.79903	46.0827	4.85532e-08	3.27989e-06	-1.44211
ENSMUSG00000030095	Tmem43	74122	transmembrane protein 43	0.461426	4.70897	45.9378	5.01996e-08	3.37503e-06	1.3769
ENSMUSG00000019966	Kitl	17311	kit ligand	0.544742	4.66754	45.6604	5.35175e-08	3.58113e-06	1.45876
ENSMUSG00000028937	Acot7	70025	acyl-CoA thioesterase 7	-0.486966	6.35884	45.6107	5.41371e-08	3.60558e-06	-1.40149
ENSMUSG00000021303	Gng4	14706	guanine nucleotide binding protein (G protein), gamma 4	-0.672563	4.42434	45.5175	5.53176e-08	3.66699e-06	-1.5939
ENSMUSG00000042751	Nmnat2	226518	nicotinamide nucleotide adenylyltransferase 2	-0.409599	5.4305	45.4171	5.66194e-08	3.73583e-06	-1.32832
ENSMUSG00000036002	Fam214b	230088	family with sequence similarity 214, member B	0.515811	4.05294	45.3792	5.71191e-08	3.75135e-06	1.4298
ENSMUSG00000057098	Ebf1	13591	early B cell factor 1	-0.524029	4.99512	45.1154	6.07299e-08	3.97011e-06	-1.43797
ENSMUSG00000062184	Hs6st2	50786	heparan sulfate 6-O-sulfotransferase 2	-0.619256	3.40603	45.0528	6.16216e-08	4.00993e-06	-1.53608
ENSMUSG00000022456	2020-09-03	24050	septin 3	-0.33332	7.25614	44.878	6.41847e-08	4.15764e-06	-1.25991
ENSMUSG00000008734	Gprc5b	64297	G protein-coupled receptor, family C, group 5, member B	-0.37325	5.51739	44.2968	7.35465e-08	4.74241e-06	-1.29527
ENSMUSG00000079598	Clec2l	665180	C-type lectin domain family 2, member L	-0.790379	4.12812	44.1294	7.99805e-08	5.11546e-06	-1.72953
ENSMUSG00000041351	Rap1gap	110351	Rap1 GTPase-activating protein	-0.379617	6.93551	43.9372	8.0053e-08	5.11546e-06	-1.301
ENSMUSG00000043388	Tmem130	243339	transmembrane protein 130	-0.41146	6.57883	43.9087	8.0592e-08	5.1268e-06	-1.33003
ENSMUSG00000031297	Slc7a3	11989	solute carrier family 7 (cationic amino acid transporter, y+ system), member 3	0.991584	2.69145	43.6433	8.5817e-08	5.43482e-06	1.98837
ENSMUSG00000020256	Aldh1l2	216188	aldehyde dehydrogenase 1 family, member L2	1.00602	2.95885	43.6014	8.66748e-08	5.46475e-06	2.00837
ENSMUSG00000050822	Slc29a4	243328	solute carrier family 29 (nucleoside transporters), member 4	-0.644117	4.16663	43.5414	8.7918e-08	5.51861e-06	-1.56278
ENSMUSG00000027796	Smad9	55994	SMAD family member 9	-0.519978	3.63948	43.4495	8.9858e-08	5.61553e-06	-1.43393
ENSMUSG00000029168	Dpysl5	65254	dihydropyrimidinase-like 5	-0.455439	5.40559	43.3001	9.31095e-08	5.79321e-06	-1.3712
ENSMUSG00000026347	Tmem163	72160	transmembrane protein 163	-0.653661	3.77843	43.0458	9.89322e-08	6.12861e-06	-1.57316
ENSMUSG00000003352	Cacnb3	12297	calcium channel, voltage-dependent, beta 3 subunit	-0.458567	5.34952	43	1.00022e-07	6.16916e-06	-1.37418
ENSMUSG00000027978	Prss12	19142	protease, serine 12 neurotrypsin (motopsin)	2.46196	-0.644979	42.6222	1.09498e-07	6.72441e-06	5.50965
ENSMUSG00000033039	Micall1	27008	microtubule associated monooxygenase, calponin and LIM domain containing -like 1	0.484223	5.46357	42.5641	1.11038e-07	6.78962e-06	1.39883
ENSMUSG00000038530	Rgs4	19736	regulator of G-protein signaling 4	-0.890808	5.49554	44.5598	1.20802e-07	7.34513e-06	-1.85421
ENSMUSG00000025351	Cd63	12512	CD63 antigen	0.543949	5.37147	42.2021	1.21159e-07	7.34513e-06	1.45796
ENSMUSG00000007594	Hapln4	330790	hyaluronan and proteoglycan link protein 4	-0.829724	3.12745	42.1198	1.23591e-07	7.46069e-06	-1.77734
ENSMUSG00000049556	Lingo1	235402	leucine rich repeat and Ig domain containing 1	-0.367718	5.18596	42.0466	1.25799e-07	7.5618e-06	-1.29031
ENSMUSG00000075033	Nxpe3	385658	neurexophilin and PC-esterase domain family, member 3	-0.528625	3.19195	41.9915	1.2749e-07	7.63112e-06	-1.44255
ENSMUSG00000029484	Anxa3	11745	annexin A3	1.10149	1.47933	41.5455	1.42076e-07	8.46843e-06	2.14577
ENSMUSG00000074457	S100a16	67860	S100 calcium binding protein A16	0.690818	4.14455	41.517	1.43066e-07	8.4918e-06	1.6142
ENSMUSG00000048065	Cyb5r2	320635	cytochrome b5 reductase 2	3.12878	-0.712756	41.423	1.46385e-07	8.65257e-06	8.74695
ENSMUSG00000049097	Ankrd34a	545554	ankyrin repeat domain 34A	-0.480638	4.51973	41.3739	1.4815e-07	8.72057e-06	-1.39536
ENSMUSG00000031207	Msn	17698	moesin	0.642388	4.92261	41.3955	1.53595e-07	9.00369e-06	1.56091
ENSMUSG00000025318	Jph3	57340	junctophilin 3	-0.415461	4.82686	41.174	1.55569e-07	9.08188e-06	-1.33373
ENSMUSG00000034394	Lif	16878	leukemia inhibitory factor	2.23412	-0.123415	40.7686	1.71843e-07	9.99085e-06	4.70476
ENSMUSG00000022762	Ncam2	17968	neural cell adhesion molecule 2	-0.666649	4.75407	40.8995	1.73516e-07	1.00469e-05	-1.58738
ENSMUSG00000031805	Jak3	16453	Janus kinase 3	1.74643	1.8346	41.1121	2.02384e-07	1.16438e-05	3.35528
ENSMUSG00000007440	Pcdha10	12943	protocadherin alpha 10	-0.320727	6.59784	40.0998	2.02737e-07	1.16438e-05	-1.24896
ENSMUSG00000005087	Cd44	12505	CD44 antigen	0.987257	4.19088	41.5679	2.04506e-07	1.16981e-05	1.98241
ENSMUSG00000031762	Mt2	17750	metallothionein 2	1.19318	3.85763	42.0584	2.05557e-07	1.1711e-05	2.28656
ENSMUSG00000046999	1110032F04Rik	68725	RIKEN cDNA 1110032F04 gene	-2.08433	0.299185	40.0104	2.07289e-07	1.17624e-05	-4.24079
ENSMUSG00000051648	Kctd19	279499	potassium channel tetramerisation domain containing 19	-1.80995	0.163147	39.9508	2.10387e-07	1.18906e-05	-3.50631
ENSMUSG00000040785	Ttc3	22129	tetratricopeptide repeat domain 3	-0.319814	9.10914	38.9252	2.72024e-07	1.52737e-05	-1.24817
ENSMUSG00000029095	Ablim2	231148	actin-binding LIM protein 2	-0.385927	4.88134	38.9197	2.72399e-07	1.52737e-05	-1.3067
ENSMUSG00000027381	Bcl2l11	12125	BCL2-like 11 (apoptosis facilitator)	0.513163	4.7182	38.8903	2.74428e-07	1.53269e-05	1.42718
ENSMUSG00000009394	Syn2	20965	synapsin II	-0.425398	5.20956	38.8404	2.77906e-07	1.54603e-05	-1.34294
ENSMUSG00000041362	Shtn1	71653	shootin 1	-0.379953	4.6668	38.7546	2.84002e-07	1.57377e-05	-1.3013
ENSMUSG00000030905	Crym	12971	crystallin, mu	0.93666	5.47538	41.236	2.85591e-07	1.57642e-05	1.91409
ENSMUSG00000004885	Crabp2	12904	cellular retinoic acid binding protein II	1.4817	0.840082	38.5669	2.97823e-07	1.63756e-05	2.79278
ENSMUSG00000053310	Nrgn	64011	neurogranin	-0.855354	2.85658	38.5426	2.99662e-07	1.64132e-05	-1.8092
ENSMUSG00000026585	Kifap3	16579	kinesin-associated protein 3	-0.269437	7.17729	38.3133	3.17628e-07	1.73303e-05	-1.20534
ENSMUSG00000041548	Hspb8	80888	heat shock protein 8	0.864327	2.97794	38.1431	3.31702e-07	1.80288e-05	1.82049
ENSMUSG00000033174	Mgll	23945	monoglyceride lipase	-0.386318	6.31567	38.0337	3.41093e-07	1.84685e-05	-1.30705
ENSMUSG00000068373	D430041D05Rik	241589	RIKEN cDNA D430041D05 gene	-0.728066	3.56943	38.0053	3.43578e-07	1.85323e-05	-1.65642
ENSMUSG00000031227	Magee1	107528	melanoma antigen, family E, 1	-0.38055	6.36215	37.9602	3.47557e-07	1.86324e-05	-1.30184
ENSMUSG00000039252	Lgi2	246316	leucine-rich repeat LGI family, member 2	-0.824322	2.09164	37.9546	3.4806e-07	1.86324e-05	-1.7707
ENSMUSG00000049100	Pcdh10	18526	protocadherin 10	-0.498804	6.47436	38.0859	3.53889e-07	1.88732e-05	-1.41304
ENSMUSG00000001260	Gabrg1	14405	gamma-aminobutyric acid (GABA) A receptor, subunit gamma 1	-0.493028	3.43536	37.7986	3.62228e-07	1.92456e-05	-1.4074
ENSMUSG00000024359	Hspa9	15526	heat shock protein 9	0.291403	7.45657	37.5626	3.8485e-07	2.03712e-05	1.22383
ENSMUSG00000058258	Idi1	319554	isopentenyl-diphosphate delta isomerase	-0.364527	5.9463	37.5249	3.88596e-07	2.0493e-05	-1.28746
ENSMUSG00000031965	Tbx20	57246	T-box 20	-1.33816	1.37879	37.479	3.93207e-07	2.06594e-05	-2.52829
ENSMUSG00000020312	Shc2	216148	SHC (Src homology 2 domain containing) transforming protein 2	0.414166	4.46448	37.3772	4.0366e-07	2.11303e-05	1.33253
ENSMUSG00000024942	Capn1	12333	calpain 1	-0.650073	3.07056	37.3455	4.06965e-07	2.1225e-05	-1.56925
ENSMUSG00000023883	Phf10	72057	PHD finger protein 10	0.351836	5.54485	37.1872	4.23941e-07	2.19675e-05	1.27618
ENSMUSG00000028222	Calb1	12307	calbindin 1	-0.360338	6.17135	37.1839	4.24299e-07	2.19675e-05	-1.28373
ENSMUSG00000027950	Chrnb2	11444	cholinergic receptor, nicotinic, beta polypeptide 2 (neuronal)	-0.298093	6.25616	36.9444	4.51437e-07	2.32876e-05	-1.22952
ENSMUSG00000004951	Hspb1	15507	heat shock protein 1	1.11382	2.12384	36.9302	4.53099e-07	2.32887e-05	2.16418
ENSMUSG00000026737	Pip4k2a	18718	phosphatidylinositol-5-phosphate 4-kinase, type II, alpha	-0.338291	4.59904	36.7943	4.69362e-07	2.40374e-05	-1.26426
ENSMUSG00000044505	Lingo4	320747	leucine rich repeat and Ig domain containing 4	-1.23877	0.992816	36.7635	4.73141e-07	2.40684e-05	-2.35997
ENSMUSG00000057777	Mab21l2	23937	mab-21-like 2 (C. elegans)	-0.321003	5.66509	36.7617	4.7336e-07	2.40684e-05	-1.2492
ENSMUSG00000068739	Sars	20226	seryl-aminoacyl-tRNA synthetase	0.411515	7.12274	36.715	4.79144e-07	2.42755e-05	1.33008
ENSMUSG00000041439	Mfsd6	98682	major facilitator superfamily domain containing 6	-0.465315	6.07386	36.6784	4.83719e-07	2.43062e-05	-1.38062
ENSMUSG00000055430	Nap1l5	58243	nucleosome assembly protein 1-like 5	-0.290011	7.6474	36.6728	4.84425e-07	2.43062e-05	-1.22265
ENSMUSG00000034648	Lrrn1	16979	leucine rich repeat protein 1, neuronal	-0.514109	4.29696	36.6691	4.8489e-07	2.43062e-05	-1.42811
ENSMUSG00000041263	Rusc1	72296	RUN and SH3 domain containing 1	-0.49064	4.89074	36.6488	4.87467e-07	2.43104e-05	-1.40507
ENSMUSG00000047842	Diras2	68203	DIRAS family, GTP-binding RAS-like 2	-0.276615	8.14966	36.6414	4.88401e-07	2.43104e-05	-1.21135
ENSMUSG00000035189	Ano4	320091	anoctamin 4	0.481316	3.37831	36.6185	4.9133e-07	2.43707e-05	1.39602
ENSMUSG00000056486	Chn1	108699	chimerin 1	-0.327334	7.38922	36.5655	4.98161e-07	2.46234e-05	-1.25469
ENSMUSG00000057766	Ankrd29	225187	ankyrin repeat domain 29	-0.47176	3.71521	36.5416	5.01276e-07	2.46913e-05	-1.3868
ENSMUSG00000028249	Sdcbp	53378	syndecan binding protein	0.38284	5.76848	36.5058	5.05969e-07	2.48362e-05	1.30391
ENSMUSG00000015837	Sqstm1	18412	sequestosome 1	0.392341	7.91513	36.3906	5.21426e-07	2.5473e-05	1.31252
ENSMUSG00000043079	Synpo	104027	synaptopodin	0.652989	2.99062	36.3825	5.22533e-07	2.5473e-05	1.57242
ENSMUSG00000048332	Lhfp	108927	lipoma HMGIC fusion partner	-0.346634	4.91111	36.3687	5.24419e-07	2.54774e-05	-1.27159
ENSMUSG00000040424	Hipk4	233020	homeodomain interacting protein kinase 4	0.72616	2.82541	36.3309	5.29618e-07	2.56422e-05	1.65423
ENSMUSG00000029135	Fosl2	14284	fos-like antigen 2	0.967355	3.07057	36.3853	5.62394e-07	2.71365e-05	1.95525
ENSMUSG00000068699	Flnc	68794	filamin C, gamma	1.73225	1.1058	36.0796	5.85233e-07	2.81428e-05	3.32245
ENSMUSG00000024587	Nars	70223	asparaginyl-tRNA synthetase	0.311792	7.34859	35.9042	5.92341e-07	2.83883e-05	1.24125
ENSMUSG00000024206	Rfx2	19725	regulatory factor X, 2 (influences HLA class II expression)	1.01914	3.21309	36.3858	6.16942e-07	2.94678e-05	2.02671
ENSMUSG00000031738	Irx6	64379	Iroquois homeobox 6	-0.554646	3.68971	35.2934	6.96078e-07	3.31361e-05	-1.46881
ENSMUSG00000022623	Shank3	58234	SH3 and multiple ankyrin repeat domains 3	-0.429261	4.73677	34.8592	7.8138e-07	3.70724e-05	-1.34654
ENSMUSG00000032554	Trf	22041	transferrin	1.32363	6.22593	38.1234	7.8557e-07	3.7147e-05	2.50295
ENSMUSG00000020932	Gfap	14580	glial fibrillary acidic protein	1.89518	5.32834	38.0613	8.31734e-07	3.91993e-05	3.71967
ENSMUSG00000022076	Klhl1	93688	kelch-like 1	-0.588372	3.46622	34.5559	8.47462e-07	3.98082e-05	-1.50355
ENSMUSG00000030847	Bag3	29810	BCL2-associated athanogene 3	0.698486	2.71447	34.5002	8.60223e-07	4.02744e-05	1.6228
ENSMUSG00000026456	Cyb5r1	72017	cytochrome b5 reductase 1	0.343323	6.03612	34.3268	9.01266e-07	4.20571e-05	1.26868
ENSMUSG00000006342	Susd2	71733	sushi domain containing 2	-0.761373	2.80994	34.2503	9.2002e-07	4.27915e-05	-1.6951
ENSMUSG00000051177	Plcb1	18795	phospholipase C, beta 1	-0.651713	4.6491	34.5154	9.25702e-07	4.29151e-05	-1.57103
ENSMUSG00000025403	Shmt2	108037	serine hydroxymethyltransferase 2 (mitochondrial)	0.390664	5.12376	34.2049	9.3134e-07	4.29427e-05	1.311
ENSMUSG00000027894	Slc6a17	229706	solute carrier family 6 (neurotransmitter transporter), member 17	-0.277725	7.47968	34.2009	9.32352e-07	4.29427e-05	-1.21228
ENSMUSG00000022893	Adamts1	11504	a disintegrin-like and metallopeptidase (reprolysin type) with thrombospondin type 1 motif, 1	0.823787	4.84661	35.412	9.44394e-07	4.33565e-05	1.77005
ENSMUSG00000042064	Myo3b	329421	myosin IIIB	-1.47081	0.436814	33.8615	1.02192e-06	4.67645e-05	-2.77178
ENSMUSG00000020303	Stc2	20856	stanniocalcin 2	0.993988	1.96176	33.7526	1.05254e-06	4.80109e-05	1.99168
ENSMUSG00000000753	Serpinf1	20317	serine (or cysteine) peptidase inhibitor, clade F, member 1	0.867743	1.81886	33.5047	1.12593e-06	5.11938e-05	1.82481
ENSMUSG00000059895	Ptp4a3	19245	protein tyrosine phosphatase 4a3	0.391085	8.7473	33.4461	1.14407e-06	5.17532e-05	1.31138
ENSMUSG00000036357	Gpr101	245424	G protein-coupled receptor 101	-2.26058	-0.436842	33.4414	1.14553e-06	5.17532e-05	-4.79184
ENSMUSG00000004562	Arhgef40	268739	Rho guanine nucleotide exchange factor (GEF) 40	0.468048	4.01671	33.4105	1.15523e-06	5.20259e-05	1.38324
ENSMUSG00000045114	Prrt2	69017	proline-rich transmembrane protein 2	-0.903435	3.20075	33.5014	1.19358e-06	5.35828e-05	-1.87051
ENSMUSG00000032261	Sh3bgrl2	212531	SH3 domain binding glutamic acid-rich protein like 2	-0.315397	7.44933	32.9941	1.29462e-06	5.79354e-05	-1.24435
ENSMUSG00000014599	Csf1	12977	colony stimulating factor 1 (macrophage)	0.881633	2.57241	32.8899	1.33223e-06	5.94307e-05	1.84246
ENSMUSG00000021065	Fut8	53618	fucosyltransferase 8	-0.348119	4.51037	32.8503	1.3468e-06	5.98925e-05	-1.2729
ENSMUSG00000044716	Dok7	231134	docking protein 7	0.700864	2.2354	32.835	1.3525e-06	5.99582e-05	1.62548
ENSMUSG00000016382	Pls3	102866	plastin 3 (T-isoform)	-0.374578	5.28855	32.7636	1.37934e-06	6.09575e-05	-1.29646
ENSMUSG00000026824	Kcnj3	16519	potassium inwardly-rectifying channel, subfamily J, member 3	-0.524451	4.1104	32.6842	1.40983e-06	6.20709e-05	-1.43839
ENSMUSG00000059003	Grin2a	14811	glutamate receptor, ionotropic, NMDA2A (epsilon 1)	-0.86174	2.92298	32.6754	1.41329e-06	6.20709e-05	-1.81723
ENSMUSG00000046613	Vwa5b2	328643	von Willebrand factor A domain containing 5B2	-0.790791	2.88429	32.5592	1.45931e-06	6.38945e-05	-1.73002
ENSMUSG00000036908	Unc93b1	54445	unc-93 homolog B1 (C. elegans)	1.14336	1.19274	32.4419	1.50743e-06	6.57982e-05	2.20895
ENSMUSG00000041986	Elmod1	270162	ELMO/CED-12 domain containing 1	-0.285571	6.93454	32.3918	1.52849e-06	6.65128e-05	-1.21889
ENSMUSG00000022098	Bmp1	12153	bone morphogenetic protein 1	0.802219	3.68722	32.6941	1.5332e-06	6.65137e-05	1.74378
ENSMUSG00000035606	Ky	16716	kyphoscoliosis peptidase	-0.980731	0.937608	32.2542	1.58791e-06	6.8677e-05	-1.97347
ENSMUSG00000038650	Rnh1	107702	ribonuclease/angiogenin inhibitor 1	0.407536	5.43629	31.8712	1.76654e-06	7.61287e-05	1.32642
ENSMUSG00000026179	Pnkd	56695	paroxysmal nonkinesiogenic dyskinesia	-0.309393	6.1914	31.8623	1.77093e-06	7.61287e-05	-1.23919
ENSMUSG00000038760	Trhr	22045	thyrotropin releasing hormone receptor	-1.11518	0.909243	31.7685	1.81794e-06	7.79135e-05	-2.16622
ENSMUSG00000040724	Kcna2	16490	potassium voltage-gated channel, shaker-related subfamily, member 2	-0.598606	5.08861	31.933	1.90307e-06	8.13162e-05	-1.51425
ENSMUSG00000009292	Trpm2	28240	transient receptor potential cation channel, subfamily M, member 2	-0.459897	3.06149	31.4225	2.00311e-06	8.53338e-05	-1.37544
ENSMUSG00000049409	Prokr1	58182	prokineticin receptor 1	-2.57811	-0.714125	31.3255	2.05851e-06	8.74311e-05	-5.97158
ENSMUSG00000028546	Elavl4	15572	ELAV like RNA binding protein 4	-0.468058	5.04472	31.2882	2.08023e-06	8.80898e-05	-1.38325
ENSMUSG00000036699	Zcchc12	72693	zinc finger, CCHC domain containing 12	0.578463	3.71083	31.194	2.13622e-06	9.01917e-05	1.49326
ENSMUSG00000036896	C1qc	12262	complement component 1, q subcomponent, C chain	1.21897	2.3167	31.5964	2.15043e-06	9.05224e-05	2.32781
ENSMUSG00000034687	Fras1	231470	Fraser extracellular matrix complex subunit 1	-0.753389	3.10043	31.1414	2.16816e-06	9.09987e-05	-1.68575
ENSMUSG00000020990	Cdkl1	71091	cyclin-dependent kinase-like 1 (CDC2-related kinase)	-0.797569	1.6022	31.1002	2.19353e-06	9.17918e-05	-1.73817
ENSMUSG00000025477	Inpp5a	212111	inositol polyphosphate-5-phosphatase A	-0.31585	5.41539	31.0671	2.21409e-06	9.23795e-05	-1.24475
ENSMUSG00000046532	Ar	11835	androgen receptor	-1.21184	0.931373	31.0254	2.24037e-06	9.32019e-05	-2.31633
ENSMUSG00000027971	Ndst4	64580	N-deacetylase/N-sulfotransferase (heparin glucosaminyl) 4	-1.24032	1.65523	31.0133	2.24807e-06	9.32487e-05	-2.36251
ENSMUSG00000057880	Abat	268860	4-aminobutyrate aminotransferase	-0.30428	6.94723	30.9698	2.27587e-06	9.41267e-05	-1.2348
ENSMUSG00000022240	Ctnnd2	18163	catenin (cadherin associated protein), delta 2	-0.296346	5.80445	30.9251	2.30486e-06	9.50486e-05	-1.22803
ENSMUSG00000032908	Sgpp2	433323	sphingosine-1-phosphate phosphotase 2	-0.585014	4.87062	31.1006	2.33065e-06	9.58335e-05	-1.50005
ENSMUSG00000015843	Rxrg	20183	retinoid X receptor gamma	-0.652175	2.68089	30.8324	2.36621e-06	9.70146e-05	-1.57154
ENSMUSG00000057614	Gnai1	14677	guanine nucleotide binding protein (G protein), alpha inhibiting 1	-0.431626	5.06214	30.7861	2.39749e-06	9.80137e-05	-1.34875
ENSMUSG00000070476	Fam217b	71532	family with sequence similarity 217, member B	-0.36782	5.10964	30.7028	2.4549e-06	0.000100073	-1.2904
ENSMUSG00000026959	Grin1	14810	glutamate receptor, ionotropic, NMDA1 (zeta 1)	-0.353105	6.19758	30.3286	2.73115e-06	0.000110949	-1.27731
ENSMUSG00000024044	Epb41l3	13823	erythrocyte membrane protein band 4.1 like 3	-0.284177	7.14827	30.3207	2.73735e-06	0.000110949	-1.21772
ENSMUSG00000039579	Grin3a	242443	glutamate receptor ionotropic, NMDA3A	-0.569005	3.68668	30.2314	2.8082e-06	0.000113496	-1.4835
ENSMUSG00000005268	Prlr	19116	prolactin receptor	-1.69561	0.553969	30.1887	2.8427e-06	0.000114564	-3.23914
ENSMUSG00000001025	S100a6	20200	S100 calcium binding protein A6 (calcyclin)	1.80745	1.98473	31.289	2.98574e-06	0.000119988	3.50023
ENSMUSG00000022075	Rhobtb2	246710	Rho-related BTB domain containing 2	-0.257217	6.35072	29.673	3.29725e-06	0.000132132	-1.19517
ENSMUSG00000071637	Cebpd	12609	CCAAT/enhancer binding protein (C/EBP), delta	1.62667	3.23918	31.5682	3.35026e-06	0.000133878	3.088
ENSMUSG00000031376	Atp2b3	320707	ATPase, Ca++ transporting, plasma membrane 3	-0.540319	4.62951	29.4868	3.47962e-06	0.000138657	-1.45429
ENSMUSG00000016918	Sulf1	240725	sulfatase 1	0.482635	5.83561	29.6764	3.58584e-06	0.000142489	1.39729
ENSMUSG00000043391	2510009E07Rik	72190	RIKEN cDNA 2510009E07 gene	-0.282817	7.85247	29.3312	3.64022e-06	0.000144246	-1.21657
ENSMUSG00000037709	Fam13a	58909	family with sequence similarity 13, member A	-0.457766	4.10792	29.2841	3.69037e-06	0.000145826	-1.37341
ENSMUSG00000054409	Tmem74	239408	transmembrane protein 74	0.759008	1.58368	29.2721	3.70326e-06	0.000145929	1.69233
ENSMUSG00000033597	Caskin1	268932	CASK interacting protein 1	-0.296252	6.3243	29.1949	3.78731e-06	0.000148827	-1.22795
ENSMUSG00000021061	Sptb	20741	spectrin beta, erythrocytic	-0.335963	7.59206	29.1705	3.81434e-06	0.000149476	-1.26222
ENSMUSG00000047414	Flrt2	399558	fibronectin leucine rich transmembrane protein 2	-0.437043	4.98301	29.138	3.85065e-06	0.000150483	-1.35383
ENSMUSG00000027895	Kcnc4	99738	potassium voltage gated channel, Shaw-related subfamily, member 4	-0.449489	4.32896	29.1137	3.87797e-06	0.000151134	-1.36556
ENSMUSG00000031840	Rab3a	19339	RAB3A, member RAS oncogene family	-0.368964	7.91451	29.0346	3.96839e-06	0.000154235	-1.29142
ENSMUSG00000022346	Myc	17869	myelocytomatosis oncogene	1.51316	-0.0833314	28.9765	4.03631e-06	0.000156446	2.85434
ENSMUSG00000021423	Ly86	17084	lymphocyte antigen 86	1.28592	0.809789	28.9235	4.09928e-06	0.000158453	2.43838
ENSMUSG00000038248	Sobp	109205	sine oculis binding protein	-0.263644	5.44569	28.6307	4.46638e-06	0.000171775	-1.20051
ENSMUSG00000025867	Cplx2	12890	complexin 2	-0.39524	8.24413	28.6236	4.47567e-06	0.000171775	-1.31516
ENSMUSG00000015852	Fcrls	80891	Fc receptor-like S, scavenger receptor	1.56289	0.673101	28.6201	4.48025e-06	0.000171775	2.95445
ENSMUSG00000021747	4930452B06Rik	74430	RIKEN cDNA 4930452B06 gene	-0.969964	1.35186	28.5482	4.57594e-06	0.000174971	-1.95879
ENSMUSG00000028583	Pdpn	14726	podoplanin	0.683153	5.35066	29.477	4.60706e-06	0.000175688	1.60564
ENSMUSG00000033065	Pfkm	18642	phosphofructokinase, muscle	-0.308314	7.1544	28.4711	4.68091e-06	0.000178025	-1.23826
ENSMUSG00000002233	Rhoc	11853	ras homolog family member C	0.707639	3.82307	28.6166	4.76003e-06	0.00018055	1.63313
ENSMUSG00000063063	Ctnna2	12386	catenin (cadherin associated protein), alpha 2	-0.293858	5.31089	28.343	4.86102e-06	0.000183481	-1.22591
ENSMUSG00000027221	Chst1	76969	carbohydrate (keratan sulfate Gal-6) sulfotransferase 1	-0.342916	4.91976	28.3415	4.86316e-06	0.000183481	-1.26832
ENSMUSG00000082229	Nap1l2	17954	nucleosome assembly protein 1-like 2	-0.381329	5.35765	28.2425	5.00735e-06	0.00018812	-1.30254
ENSMUSG00000026473	Glul	14645	glutamate-ammonia ligase (glutamine synthetase)	-0.442725	11.3019	28.2389	5.01265e-06	0.00018812	-1.35917
ENSMUSG00000038486	Sv2a	64051	synaptic vesicle glycoprotein 2 a	-0.281244	8.5441	28.068	5.27264e-06	0.000197355	-1.21524
ENSMUSG00000057897	Camk2b	12323	calcium/calmodulin-dependent protein kinase II, beta	-0.205682	7.25846	28.0248	5.34065e-06	0.000199093	-1.15323
ENSMUSG00000031765	Mt1	17748	metallothionein 1	0.67008	4.94051	28.6967	5.34714e-06	0.000199093	1.59116
ENSMUSG00000023832	Acat2	110460	acetyl-Coenzyme A acetyltransferase 2	-0.38688	4.63212	27.9132	5.52041e-06	0.000205007	-1.30756
ENSMUSG00000029161	Cgref1	68567	cell growth regulator with EF hand domain 1	0.655846	2.45769	27.8985	5.54453e-06	0.000205365	1.57554
ENSMUSG00000026023	Cdk15	271697	cyclin-dependent kinase 15	1.15829	1.30464	27.7786	5.74575e-06	0.000212264	2.23192
ENSMUSG00000015396	Cd83	12522	CD83 antigen	-0.652355	2.54308	27.5157	6.21458e-06	0.000228987	-1.57173
ENSMUSG00000044628	Rnf208	68846	ring finger protein 208	-0.401095	4.65376	27.4295	6.37702e-06	0.000234364	-1.32051
ENSMUSG00000027296	Itpka	228550	inositol 1,4,5-trisphosphate 3-kinase A	-1.59534	-0.393153	27.2475	6.7347e-06	0.000246519	-3.02166
ENSMUSG00000052516	Robo2	268902	roundabout guidance receptor 2	-0.352638	6.50572	27.2436	6.74251e-06	0.000246519	-1.27689
ENSMUSG00000023031	Cela1	109901	chymotrypsin-like elastase family, member 1	1.47758	0.290203	27.2007	6.82987e-06	0.000249071	2.78482
ENSMUSG00000007653	Gabrb2	14401	gamma-aminobutyric acid (GABA) A receptor, subunit beta 2	-0.412929	5.16353	27.1563	6.92172e-06	0.000251773	-1.33139
ENSMUSG00000028059	Arhgef2	16800	rho/rac guanine nucleotide exchange factor (GEF) 2	0.37259	6.48302	27.0466	7.15414e-06	0.000258951	1.29468
ENSMUSG00000025092	Hspa12a	73442	heat shock protein 12A	-0.333384	7.87429	27.0459	7.15555e-06	0.000258951	-1.25997
ENSMUSG00000053414	Hunk	26559	hormonally upregulated Neu-associated kinase	-0.235132	5.89565	26.9636	7.33545e-06	0.000264632	-1.17701
ENSMUSG00000000305	Cdh4	12561	cadherin 4	-0.394615	5.38908	26.9532	7.35852e-06	0.000264632	-1.31459
ENSMUSG00000027858	Tspan2	70747	tetraspanin 2	-0.746201	2.97813	26.9487	7.36851e-06	0.000264632	-1.67737
ENSMUSG00000030717	Nupr1	56312	nuclear protein transcription regulator 1	1.33184	2.75068	27.9354	7.40866e-06	0.000265402	2.51724
ENSMUSG00000030681	Mvp	78388	major vault protein	0.82895	2.65097	26.9118	7.45094e-06	0.000266245	1.77639
ENSMUSG00000027273	Snap25	20614	synaptosomal-associated protein 25	-0.388391	10.2778	26.8961	7.4863e-06	0.000266836	-1.30893
ENSMUSG00000031870	Pgr	18667	progesterone receptor	-0.919726	1.00834	26.8711	7.54323e-06	0.000267369	-1.89176
ENSMUSG00000075318	Scn2a	110876	sodium channel, voltage-gated, type II, alpha	-0.471629	5.70421	27.1135	7.55666e-06	0.000267369	-1.38667
ENSMUSG00000050963	Kcns2	16539	K+ voltage-gated channel, subfamily S, 2	-0.703287	2.70535	26.8647	7.5578e-06	0.000267369	-1.62821
ENSMUSG00000034667	Xpot	73192	exportin, tRNA (nuclear export receptor for tRNAs)	0.216425	6.20729	26.8563	7.57701e-06	0.000267382	1.16185
ENSMUSG00000054855	Rnd1	223881	Rho family GTPase 1	0.524144	3.43615	26.8454	7.60192e-06	0.000267595	1.43808
ENSMUSG00000024897	Apba1	319924	amyloid beta (A4) precursor protein binding, family A, member 1	-0.277141	7.13004	26.8358	7.62392e-06	0.000267705	-1.21179
ENSMUSG00000030806	Stx1b	56216	syntaxin 1B	-0.277506	7.7406	26.7835	7.7457e-06	0.00027131	-1.2121
ENSMUSG00000049796	Crh	12918	corticotropin releasing hormone	1.6011	-0.13491	26.7194	7.89746e-06	0.000275944	3.03375
ENSMUSG00000040811	Eml2	72205	echinoderm microtubule associated protein like 2	-0.390562	5.14629	26.6839	7.98275e-06	0.000278239	-1.3109
ENSMUSG00000033214	Slitrk5	75409	SLIT and NTRK-like family, member 5	-0.567572	3.27713	26.652	8.06032e-06	0.000280254	-1.48203
ENSMUSG00000042507	Elmsan1	238317	ELM2 and Myb/SANT-like domain containing 1	0.403908	4.70111	26.6275	8.12036e-06	0.000281614	1.32309
ENSMUSG00000031748	Gnao1	14681	guanine nucleotide binding protein, alpha O	-0.25676	8.60337	26.6199	8.13914e-06	0.000281614	-1.19479
ENSMUSG00000054136	Adm2	223780	adrenomedullin 2	3.55538	-1.11289	26.5968	8.19641e-06	0.000282906	11.7565
ENSMUSG00000049281	Scn3b	235281	sodium channel, voltage-gated, type III, beta	-0.368462	4.91257	26.5477	8.31964e-06	0.000286462	-1.29098
ENSMUSG00000040010	Slc7a5	20539	solute carrier family 7 (cationic amino acid transporter, y+ system), member 5	0.415009	6.16808	26.6171	8.41444e-06	0.000289025	1.33331
ENSMUSG00000028923	Necap2	66147	NECAP endocytosis associated 2	0.308484	4.34023	26.4943	8.45585e-06	0.000289746	1.23841
ENSMUSG00000036887	C1qa	12259	complement component 1, q subcomponent, alpha polypeptide	1.09498	2.44472	26.8189	8.53237e-06	0.000291663	2.1361
ENSMUSG00000068747	Sort1	20661	sortilin 1	-0.215914	7.80929	26.4278	8.6285e-06	0.00029424	-1.16144
ENSMUSG00000059336	Slc14a1	108052	solute carrier family 14 (urea transporter), member 1	0.733449	4.03328	26.7876	8.86755e-06	0.000301667	1.66261
ENSMUSG00000022816	Fstl1	14314	follistatin-like 1	-0.334057	5.16818	26.3162	8.92683e-06	0.000301701	-1.26055
ENSMUSG00000010095	Slc3a2	17254	solute carrier family 3 (activators of dibasic and neutral amino acid transport), member 2	0.268153	6.78911	26.3151	8.9299e-06	0.000301701	1.20427
ENSMUSG00000026834	Acvr1c	269275	activin A receptor, type IC	2.15109	-0.803796	26.3142	8.93237e-06	0.000301701	4.44163
ENSMUSG00000028488	Sh3gl2	20404	SH3-domain GRB2-like 2	-0.220128	8.06843	26.296	8.98226e-06	0.000302666	-1.16484
ENSMUSG00000040690	Col16a1	107581	collagen, type XVI, alpha 1	1.16807	1.14913	26.1845	9.29315e-06	0.0003124	2.24711
ENSMUSG00000030306	Tmtc1	387314	transmembrane and tetratricopeptide repeat containing 1	-0.33232	5.27847	26.1694	9.33624e-06	0.000313106	-1.25904
ENSMUSG00000021066	Atl1	73991	atlastin GTPase 1	-0.350276	4.73173	26.0897	9.56652e-06	0.000320072	-1.2748
ENSMUSG00000021273	Fdft1	14137	farnesyl diphosphate farnesyl transferase 1	-0.419315	6.0818	26.1778	9.69786e-06	0.000323703	-1.33729
ENSMUSG00000025355	Mmp19	58223	matrix metallopeptidase 19	1.83694	-0.110954	26.0345	9.72982e-06	0.000324008	3.57251
ENSMUSG00000023249	Parp3	235587	poly (ADP-ribose) polymerase family, member 3	0.782964	2.46068	25.8882	1.01762e-05	0.00033808	1.72066
ENSMUSG00000038387	Rras	20130	related RAS viral (r-ras) oncogene	0.782611	2.76116	25.8229	1.03828e-05	0.000344135	1.72024
ENSMUSG00000061207	Stk19	54402	serine/threonine kinase 19	0.462521	4.22803	25.7852	1.05038e-05	0.000347334	1.37795
ENSMUSG00000020810	Cygb	114886	cytoglobin	-0.302238	6.66355	25.6579	1.09237e-05	0.000360382	-1.23306
ENSMUSG00000030403	Vasp	22323	vasodilator-stimulated phosphoprotein	0.351009	3.75349	25.6288	1.10223e-05	0.000362789	1.27545
ENSMUSG00000031137	Fgf13	14168	fibroblast growth factor 13	-0.356463	5.28867	25.6087	1.10911e-05	0.000364208	-1.28028
ENSMUSG00000031078	Cttn	13043	cortactin	0.271601	6.19491	25.5596	1.12605e-05	0.000368918	1.20715
ENSMUSG00000056004	9330182L06Rik	231014	RIKEN cDNA 9330182L06 gene	-0.394037	4.48805	25.5467	1.13053e-05	0.000369532	-1.31406
ENSMUSG00000022099	Dmtn	13829	dematin actin binding protein	-0.368339	5.65821	25.4891	1.15083e-05	0.000375302	-1.29087
ENSMUSG00000022636	Alcam	11658	activated leukocyte cell adhesion molecule	-0.424386	4.53953	25.3906	1.18647e-05	0.00038604	-1.342
ENSMUSG00000037408	Cnnm4	94220	cyclin M4	0.338026	6.66735	25.2955	1.22196e-05	0.000396127	1.26403
ENSMUSG00000024975	Pdcd4	18569	programmed cell death 4	-0.243845	6.43239	25.2926	1.22306e-05	0.000396127	-1.18414
ENSMUSG00000040618	Pck2	74551	phosphoenolpyruvate carboxykinase 2 (mitochondrial)	0.405696	4.1171	25.2822	1.22703e-05	0.000396506	1.32473
ENSMUSG00000037492	Zmat4	320158	zinc finger, matrin type 4	-0.291066	5.61352	25.2512	1.23888e-05	0.000399427	-1.22354
ENSMUSG00000024907	Gal	14419	galanin	3.21769	0.546679	26.4463	1.24614e-05	0.000400857	9.30295
ENSMUSG00000029757	Dync1i1	13426	dynein cytoplasmic 1 intermediate chain 1	-0.348701	5.16384	25.1683	1.2712e-05	0.000407257	-1.27341
ENSMUSG00000017412	Cacnb4	12298	calcium channel, voltage-dependent, beta 4 subunit	-0.442807	5.73684	25.3407	1.27178e-05	0.000407257	-1.35925
ENSMUSG00000031298	Adgrg2	237175	adhesion G protein-coupled receptor G2	1.25605	1.12777	25.1537	1.27701e-05	0.00040801	2.38841
ENSMUSG00000020723	Cacng4	54377	calcium channel, voltage-dependent, gamma subunit 4	-0.237665	6.02965	25.1063	1.29598e-05	0.000413142	-1.17908
ENSMUSG00000042671	Rgs8	67792	regulator of G-protein signaling 8	-0.199286	7.67917	25.089	1.30295e-05	0.000414433	-1.14813
ENSMUSG00000030268	Bcat1	12035	branched chain aminotransferase 1, cytosolic	-0.224845	7.7307	25.048	1.31972e-05	0.000418825	-1.16865
ENSMUSG00000022048	Dpysl2	12934	dihydropyrimidinase-like 2	-0.353976	7.09384	25.0296	1.32732e-05	0.000420298	-1.27808
ENSMUSG00000022619	Mapk8ip2	60597	mitogen-activated protein kinase 8 interacting protein 2	-0.190777	7.52286	25.0159	1.33299e-05	0.000421153	-1.14138
ENSMUSG00000030302	Atp2b2	11941	ATPase, Ca++ transporting, plasma membrane 2	-0.346921	7.06552	24.981	1.34756e-05	0.000424811	-1.27184
ENSMUSG00000025225	Nfkb2	18034	nuclear factor of kappa light polypeptide gene enhancer in B cells 2, p49/p100	0.932616	1.28929	24.9428	1.36372e-05	0.000428952	1.90873
ENSMUSG00000024617	Camk2a	12322	calcium/calmodulin-dependent protein kinase II alpha	-0.385885	5.33388	24.9192	1.37382e-05	0.000431173	-1.30666
ENSMUSG00000018470	Kcnab3	16499	potassium voltage-gated channel, shaker-related subfamily, beta member 3	-0.382307	5.16437	24.8552	1.40158e-05	0.000438745	-1.30342
ENSMUSG00000053113	Socs3	12702	suppressor of cytokine signaling 3	1.50172	2.1164	25.6606	1.40413e-05	0.000438745	2.83181
ENSMUSG00000022952	Runx1	12394	runt related transcription factor 1	1.46871	0.461564	24.8256	1.41461e-05	0.000441048	2.76774
ENSMUSG00000028581	Laptm5	16792	lysosomal-associated protein transmembrane 5	0.875509	2.42789	24.8049	1.42378e-05	0.000442932	1.83466
ENSMUSG00000079477	Rab7	19349	RAB7, member RAS oncogene family	-0.222548	7.72072	24.7842	1.43305e-05	0.000444842	-1.16679
ENSMUSG00000029875	Ccdc184	239650	coiled-coil domain containing 184	-0.631672	3.67125	24.7398	1.45311e-05	0.000449513	-1.54936
ENSMUSG00000040855	Reps2	194590	RALBP1 associated Eps domain containing protein 2	-0.461407	6.11785	25.1034	1.45444e-05	0.000449513	-1.37688
ENSMUSG00000042622	Maff	17133	v-maf musculoaponeurotic fibrosarcoma oncogene family, protein F (avian)	1.15195	0.500286	24.7223	1.46109e-05	0.000450587	2.22214
ENSMUSG00000036905	C1qb	12260	complement component 1, q subcomponent, beta polypeptide	1.14687	2.31573	25.0671	1.48107e-05	0.000455758	2.21433
ENSMUSG00000027834	Serpini1	20713	serine (or cysteine) peptidase inhibitor, clade I, member 1	-0.269189	6.38143	24.6667	1.4868e-05	0.000456532	-1.20513
ENSMUSG00000018411	Mapt	17762	microtubule-associated protein tau	-0.236983	7.64206	24.6223	1.50765e-05	0.000461934	-1.17853
ENSMUSG00000023484	Prph	19132	peripherin	-1.11144	1.12025	24.6007	1.51792e-05	0.000464079	-2.16062
ENSMUSG00000026639	Lamb3	16780	laminin, beta 3	1.82083	-0.922163	24.5513	1.54167e-05	0.000470324	3.53285
ENSMUSG00000032193	Ldlr	16835	low density lipoprotein receptor	-0.637693	4.11192	24.7365	1.55196e-05	0.00047245	-1.55584
ENSMUSG00000021974	Fgf9	14180	fibroblast growth factor 9	-0.337067	4.744	24.5165	1.55863e-05	0.000473464	-1.26319
ENSMUSG00000035033	Tbr1	21375	T-box brain gene 1	-0.808233	1.63145	24.4313	1.60096e-05	0.000485107	-1.75107
ENSMUSG00000017631	Abr	109934	active BCR-related gene	-0.242054	6.7774	24.4257	1.6038e-05	0.000485107	-1.18268
ENSMUSG00000028351	Brinp1	56710	bone morphogenic protein/retinoic acid inducible neural specific 1	-0.361581	4.66978	24.3772	1.62851e-05	0.000491533	-1.28483
ENSMUSG00000049176	Frmpd4	333605	FERM and PDZ domain containing 4	-0.482281	3.94369	24.331	1.65238e-05	0.000495988	-1.39695
ENSMUSG00000034755	Pcdh11x	245578	protocadherin 11 X-linked	-0.588015	3.52099	24.3309	1.65243e-05	0.000495988	-1.50318
ENSMUSG00000063889	Crem	12916	cAMP responsive element modulator	0.423442	3.74133	24.3284	1.65376e-05	0.000495988	1.34112
ENSMUSG00000023186	Vwa5a	67776	von Willebrand factor A domain containing 5A	0.65635	3.8132	24.4023	1.69786e-05	0.00050814	1.57609
ENSMUSG00000022037	Clu	12759	clusterin	0.53155	8.90795	24.7016	1.71092e-05	0.000510971	1.44548
ENSMUSG00000056501	Cebpb	12608	CCAAT/enhancer binding protein (C/EBP), beta	1.60627	0.0164874	24.09	1.7832e-05	0.000531438	3.04464
ENSMUSG00000054814	Usp46	69727	ubiquitin specific peptidase 46	-0.243335	5.7006	24.0672	1.79617e-05	0.000534181	-1.18373
ENSMUSG00000045038	Prkce	18754	protein kinase C, epsilon	-0.242822	7.05593	24.0183	1.82422e-05	0.000541389	-1.1833
ENSMUSG00000048163	Selplg	20345	selectin, platelet (p-selectin) ligand	1.02916	1.49238	23.9783	1.84751e-05	0.000547155	2.04084
ENSMUSG00000069516	Lyz2	17105	lysozyme 2	1.85516	1.734	24.8222	1.86985e-05	0.000552574	3.61792
ENSMUSG00000031703	Itfg1	71927	integrin alpha FG-GAP repeat containing 1	-0.219486	7.00014	23.9342	1.87359e-05	0.000552574	-1.16432
ENSMUSG00000028036	Ptgfr	19220	prostaglandin F receptor	1.99835	-0.410388	23.797	1.95714e-05	0.000576018	3.99543
ENSMUSG00000030671	Pde3b	18576	phosphodiesterase 3B, cGMP-inhibited	0.648537	2.95218	23.7723	1.9726e-05	0.000579365	1.56758
ENSMUSG00000046805	Mpeg1	17476	macrophage expressed gene 1	0.96077	2.76841	23.9828	2.04216e-05	0.000598556	1.94635
ENSMUSG00000021892	Sh3bp5	24056	SH3-domain binding protein 5 (BTK-associated)	-0.393487	4.25581	23.6016	2.08306e-05	0.000609284	-1.31356
ENSMUSG00000036437	Npy1r	18166	neuropeptide Y receptor Y1	-0.963668	0.906573	23.5204	2.13784e-05	0.000624019	-1.95026
ENSMUSG00000024883	Rin1	225870	Ras and Rab interactor 1	1.22602	0.762608	23.3239	2.27685e-05	0.000663233	2.33921
ENSMUSG00000035493	Tgfbi	21810	transforming growth factor, beta induced	1.38918	-0.0912941	23.2983	2.29564e-05	0.000667335	2.61929
ENSMUSG00000041313	Slc7a1	11987	solute carrier family 7 (cationic amino acid transporter, y+ system), member 1	0.558424	5.20174	23.6677	2.30908e-05	0.00066987	1.47266
ENSMUSG00000027254	Map1a	17754	microtubule-associated protein 1 A	-0.431047	7.798	23.4968	2.32207e-05	0.000672264	-1.34821
ENSMUSG00000036390	Gadd45a	13197	growth arrest and DNA-damage-inducible 45 alpha	0.426844	4.6851	23.2444	2.33577e-05	0.000674851	1.34429
ENSMUSG00000027907	S100a11	20195	S100 calcium binding protein A11	0.770736	1.93355	23.1122	2.43732e-05	0.000702762	1.70614
ENSMUSG00000045994	B3gat1	76898	beta-1,3-glucuronyltransferase 1 (glucuronosyltransferase P)	-0.236538	6.57258	23.0476	2.48865e-05	0.00071514	-1.17816
ENSMUSG00000027692	Tnik	665113	TRAF2 and NCK interacting kinase	0.374748	6.19151	23.0818	2.49034e-05	0.00071514	1.29661
ENSMUSG00000001467	Cyp51	13121	cytochrome P450, family 51	-0.26602	5.94098	22.9672	2.55412e-05	0.000731974	-1.20249
ENSMUSG00000022463	Srebf2	20788	sterol regulatory element binding factor 2	-0.210524	7.34964	22.9544	2.56468e-05	0.000733519	-1.15711
ENSMUSG00000036298	Slc2a13	239606	solute carrier family 2 (facilitated glucose transporter), member 13	-0.343514	5.60427	22.9202	2.59323e-05	0.000740192	-1.26884
ENSMUSG00000029816	Gpnmb	93695	glycoprotein (transmembrane) nmb	1.04081	3.12276	23.385	2.72867e-05	0.000777289	2.05738
ENSMUSG00000028328	Tmod1	21916	tropomodulin 1	0.512252	3.50056	22.7125	2.77376e-05	0.000788549	1.42628
ENSMUSG00000030203	Dusp16	70686	dual specificity phosphatase 16	0.297815	5.30145	22.5664	2.90871e-05	0.000825258	1.22928
ENSMUSG00000051243	Islr2	320563	immunoglobulin superfamily containing leucine-rich repeat 2	-0.513005	4.15434	22.3496	3.12187e-05	0.00088397	-1.42702
ENSMUSG00000031661	Nkd1	93960	naked cuticle 1	0.404889	4.34814	22.3342	3.13765e-05	0.000886668	1.32399
ENSMUSG00000037892	Pcdh18	73173	protocadherin 18	-0.476774	3.22042	22.2367	3.23929e-05	0.00091357	-1.39163
ENSMUSG00000052336	Cx3cr1	13051	chemokine (C-X3-C motif) receptor 1	0.807813	2.58586	22.2128	3.26476e-05	0.000918926	1.75056
ENSMUSG00000042608	Stk40	74178	serine/threonine kinase 40	0.259745	5.85077	22.1749	3.30559e-05	0.000928575	1.19727
ENSMUSG00000026204	Ptprn	19275	protein tyrosine phosphatase, receptor type, N	0.337242	7.1787	22.1296	3.35508e-05	0.000940615	1.26334
ENSMUSG00000032024	Clmp	71566	CXADR-like membrane protein	0.414327	3.63861	22.1165	3.3696e-05	0.000942823	1.33268
ENSMUSG00000030102	Itpr1	16438	inositol 1,4,5-trisphosphate receptor 1	-0.37411	6.04357	22.1172	3.40892e-05	0.000951949	-1.29604
ENSMUSG00000022964	Tmem50b	77975	transmembrane protein 50B	-0.249578	6.06106	21.9939	3.50811e-05	0.000977722	-1.18886
ENSMUSG00000030560	Ctsc	13032	cathepsin C	0.560863	3.62041	21.9589	3.54874e-05	0.000987107	1.47515
ENSMUSG00000024758	Rtn3	20168	reticulon 3	-0.205497	9.27587	21.9463	3.56346e-05	0.00098926	-1.15308
ENSMUSG00000092203	1110038B12Rik	68763	RIKEN cDNA 1110038B12 gene	0.586122	2.72516	21.931	3.58148e-05	0.000992323	1.50121
ENSMUSG00000017057	Il13ra1	16164	interleukin 13 receptor, alpha 1	1.02594	0.361605	21.9115	3.60451e-05	0.000996757	2.03628
ENSMUSG00000058975	Kcnc1	16502	potassium voltage gated channel, Shaw-related subfamily, member 1	-0.315943	6.93557	21.8895	3.63073e-05	0.00100054	-1.24482
ENSMUSG00000019828	Grm1	14816	glutamate receptor, metabotropic 1	-0.366253	4.58938	21.8882	3.63228e-05	0.00100054	-1.289
ENSMUSG00000035673	Sbno2	216161	strawberry notch 2	0.443314	4.34056	21.8748	3.64834e-05	0.00100301	1.35972
ENSMUSG00000070802	Pnmal2	434128	PNMA-like 2	-0.257118	7.57274	21.8621	3.66372e-05	0.00100529	-1.19509
ENSMUSG00000019894	Slc6a15	103098	solute carrier family 6 (neurotransmitter transporter), member 15	-0.283383	5.38464	21.8531	3.67458e-05	0.00100545	-1.21705
ENSMUSG00000068220	Lgals1	16852	lectin, galactose binding, soluble 1	0.69913	3.19588	21.9057	3.67847e-05	0.00100545	1.62353
ENSMUSG00000041216	Clvs1	74438	clavesin 1	-0.466237	3.88786	21.8397	3.69093e-05	0.00100691	-1.3815
ENSMUSG00000025240	Sacm1l	83493	SAC1 suppressor of actin mutations 1-like (yeast)	-0.258651	6.00875	21.8321	3.7002e-05	0.00100738	-1.19636
ENSMUSG00000059743	Fdps	110196	farnesyl diphosphate synthetase	-0.494548	5.66835	22.2343	3.70684e-05	0.00100738	-1.40888
ENSMUSG00000027944	Hax1	23897	HCLS1 associated X-1	0.461485	5.14269	21.9096	3.72042e-05	0.00100748	1.37696
ENSMUSG00000073295	Nudt11	58242	nudix (nucleoside diphosphate linked moiety X)-type motif 11	-0.374937	3.64609	21.8147	3.72142e-05	0.00100748	-1.29678
ENSMUSG00000096914	Galntl6	270049	UDP-N-acetyl-alpha-D-galactosamine:polypeptide N-acetylgalactosaminyltransferase-like 6	-0.502609	2.3286	21.754	3.79685e-05	0.00102595	-1.41677
ENSMUSG00000030254	Rad18	58186	RAD18 E3 ubiquitin protein ligase	0.403899	2.86349	21.7036	3.86065e-05	0.0010412	1.32308
ENSMUSG00000024621	Csf1r	12978	colony stimulating factor 1 receptor	0.627009	3.42744	21.6804	3.89034e-05	0.00104722	1.54436
ENSMUSG00000018474	Chd3	216848	chromodomain helicase DNA binding protein 3	-0.28546	7.97767	21.4546	4.19277e-05	0.00112649	-1.2188
ENSMUSG00000031129	Slc9a9	331004	solute carrier family 9 (sodium/hydrogen exchanger), member 9	0.455562	2.52979	21.3471	4.34545e-05	0.0011653	1.37132
ENSMUSG00000035021	Baz1a	217578	bromodomain adjacent to zinc finger domain 1A	1.61481	-0.431475	21.2654	4.46529e-05	0.00119518	3.06272
ENSMUSG00000070604	Vsig10l	75690	V-set and immunoglobulin domain containing 10 like	0.668651	2.14993	21.259	4.47489e-05	0.0011955	1.58959
ENSMUSG00000020737	Jpt1	15374	Jupiter microtubule associated homolog 1	0.433804	4.54335	21.246	4.49427e-05	0.00119841	1.35079
ENSMUSG00000004056	Akt2	11652	thymoma viral proto-oncogene 2	0.210308	5.87583	21.2332	4.51352e-05	0.00120129	1.15694
ENSMUSG00000025789	St8sia2	20450	ST8 alpha-N-acetyl-neuraminide alpha-2,8-sialyltransferase 2	-0.322338	4.57641	21.1938	4.57323e-05	0.0012149	-1.25036
ENSMUSG00000028465	Tln1	21894	talin 1	0.240733	5.93857	21.1785	4.59665e-05	0.00121844	1.18159
ENSMUSG00000036766	Dner	227325	delta/notch-like EGF repeat containing	-0.256139	6.6557	21.1739	4.60371e-05	0.00121844	-1.19428
ENSMUSG00000023960	Enpp5	83965	ectonucleotide pyrophosphatase/phosphodiesterase 5	-0.205608	8.1552	21.0635	4.77694e-05	0.00126193	-1.15317
ENSMUSG00000056498	Tmem154	320782	transmembrane protein 154	1.75646	-0.666715	21.0467	4.80378e-05	0.00126465	3.37868
ENSMUSG00000018326	Ywhab	54401	tyrosine 3-monooxygenase/tryptophan 5-monooxygenase activation protein, beta polypeptide	-0.229676	8.35761	21.0459	4.80507e-05	0.00126465	-1.17257
ENSMUSG00000020228	Helb	117599	helicase (DNA) B	0.448741	3.85912	21.0309	4.82929e-05	0.00126733	1.36485
ENSMUSG00000029126	Nsg1	18196	neuron specific gene family member 1	-0.264798	6.20854	21.0285	4.83312e-05	0.00126733	-1.20147
ENSMUSG00000017677	Wsb1	78889	WD repeat and SOCS box-containing 1	0.296548	5.94144	20.9746	4.92125e-05	0.00128806	1.2282
ENSMUSG00000034488	Edil3	13612	EGF-like repeats and discoidin I-like domains 3	-0.365529	7.00398	20.995	4.9704e-05	0.00129853	-1.28835
ENSMUSG00000047228	A2ml1	232400	alpha-2-macroglobulin like 1	-0.981585	0.20981	20.9381	4.98194e-05	0.00129915	-1.97463
ENSMUSG00000040289	Hey1	15213	hairy/enhancer-of-split related with YRPW motif 1	-0.354304	3.56298	20.8488	5.13345e-05	0.0013362	-1.27837
ENSMUSG00000052310	Slc39a1	30791	solute carrier family 39 (zinc transporter), member 1	0.314747	5.15619	20.8262	5.17273e-05	0.00134215	1.24379
ENSMUSG00000050272	Dscam	13508	DS cell adhesion molecule	-0.285543	5.56578	20.8247	5.17523e-05	0.00134215	-1.21887
ENSMUSG00000030376	Slc8a2	110891	solute carrier family 8 (sodium/calcium exchanger), member 2	-0.367807	4.20875	20.8008	5.21707e-05	0.00135054	-1.29039
ENSMUSG00000029752	Asns	27053	asparagine synthetase	0.653558	5.26817	21.4441	5.23043e-05	0.00135153	1.57304
ENSMUSG00000011751	Sptbn4	80297	spectrin beta, non-erythrocytic 4	-0.318364	5.68179	20.7534	5.3009e-05	0.00136725	-1.24692
ENSMUSG00000022912	Pros1	19128	protein S (alpha)	0.588571	4.08685	20.8566	5.44103e-05	0.00140084	1.50376
ENSMUSG00000017737	Mmp9	17395	matrix metallopeptidase 9	-1.09837	3.5442	21.4676	5.479e-05	0.00140806	-2.14113
ENSMUSG00000029722	Agfg2	231801	ArfGAP with FG repeats 2	-0.374151	3.52051	20.6393	5.50863e-05	0.00141312	-1.29608
ENSMUSG00000026778	Prkcq	18761	protein kinase C, theta	-0.415058	3.69442	20.6281	5.52956e-05	0.00141432	-1.33335
ENSMUSG00000028782	Adgrb2	230775	adhesion G protein-coupled receptor B2	-0.265313	5.444	20.6261	5.53326e-05	0.00141432	-1.2019
ENSMUSG00000028149	Rap1gds1	229877	RAP1, GTP-GDP dissociation stimulator 1	-0.223555	7.71073	20.5742	5.6311e-05	0.00143674	-1.16761
ENSMUSG00000038077	Kcna6	16494	potassium voltage-gated channel, shaker-related, subfamily, member 6	-0.246755	5.84449	20.5593	5.6595e-05	0.0014414	-1.18653
ENSMUSG00000021990	Spata13	219140	spermatogenesis associated 13	0.471172	3.2681	20.5243	5.72688e-05	0.00145594	1.38624
ENSMUSG00000032898	Fbxo21	231670	F-box protein 21	-0.209231	6.73386	20.4573	5.85821e-05	0.00148667	-1.15607
ENSMUSG00000034187	Nsf	18195	N-ethylmaleimide sensitive fusion protein	-0.199537	9.17769	20.4002	5.97267e-05	0.00151301	-1.14833
ENSMUSG00000041782	Lad1	16763	ladinin	2.09342	2.0714	21.4665	6.00221e-05	0.00151778	4.26758
ENSMUSG00000054843	Atrnl1	226255	attractin like 1	-0.261105	6.89667	20.3702	6.03374e-05	0.00152304	-1.1984
ENSMUSG00000036052	Dnajb5	56323	DnaJ heat shock protein family (Hsp40) member B5	0.236162	5.16628	20.3568	6.06108e-05	0.00152357	1.17785
ENSMUSG00000001507	Itga3	16400	integrin alpha 3	0.323623	4.12565	20.3552	6.06434e-05	0.00152357	1.25147
ENSMUSG00000015981	Stk32c	57740	serine/threonine kinase 32C	-0.472649	4.25995	20.3534	6.06809e-05	0.00152357	-1.38765
ENSMUSG00000045287	Rtn4rl1	237847	reticulon 4 receptor-like 1	-0.245261	6.02055	20.3409	6.09396e-05	0.00152737	-1.18531
ENSMUSG00000057455	Rit2	19762	Ras-like without CAAX 2	-0.263931	6.87603	20.3021	6.17479e-05	0.0015449	-1.20075
ENSMUSG00000037887	Dusp8	18218	dual specificity phosphatase 8	0.253682	7.50695	20.2534	6.2777e-05	0.00156788	1.19225
ENSMUSG00000001552	Jup	16480	junction plakoglobin	0.282965	5.0579	20.1487	6.50542e-05	0.0016219	1.21669
ENSMUSG00000022468	Endou	19011	endonuclease, polyU-specific	0.95438	1.14223	20.1299	6.54705e-05	0.00162941	1.93775
ENSMUSG00000028811	Yars	107271	tyrosyl-tRNA synthetase	0.287293	6.30175	20.1063	6.59997e-05	0.00163971	1.22035
ENSMUSG00000022010	Tsc22d1	21807	TSC22 domain family, member 1	-0.255435	7.82704	20.0452	6.73897e-05	0.00167131	-1.1937
ENSMUSG00000017400	Stac2	217154	SH3 and cysteine rich domain 2	-0.22062	6.6695	20.0379	6.75588e-05	0.00167258	-1.16523
ENSMUSG00000038331	Satb2	212712	special AT-rich sequence binding protein 2	-0.7487	2.04799	20.013	6.81344e-05	0.00168389	-1.68028
ENSMUSG00000037348	Paqr7	71904	progestin and adipoQ receptor family member VII	-0.359606	4.32563	20.0041	6.83414e-05	0.00168607	-1.28308
ENSMUSG00000037225	Fgf2	14173	fibroblast growth factor 2	1.64883	2.09868	20.7627	6.95385e-05	0.00171263	3.1358
ENSMUSG00000037224	Zfyve28	231125	zinc finger, FYVE domain containing 28	0.404475	6.74114	20.0785	7.16123e-05	0.00176064	1.32361
ENSMUSG00000031960	Aars	234734	alanyl-tRNA synthetase	0.260556	7.6465	19.8403	7.22791e-05	0.00177396	1.19794
ENSMUSG00000037253	Mex3c	240396	mex3 RNA binding family member C	0.201065	5.82054	19.7491	7.4576e-05	0.00182718	1.14955
ENSMUSG00000026113	Inpp4a	269180	inositol polyphosphate-4-phosphatase, type I	-0.228961	6.28617	19.6659	7.67386e-05	0.00187692	-1.17199
ENSMUSG00000050174	Nudt6	229228	nudix (nucleoside diphosphate linked moiety X)-type motif 6	1.09007	2.63459	20.1414	7.69111e-05	0.0018779	2.12885
ENSMUSG00000063446	Plppr1	272031	phospholipid phosphatase related 1	-0.554175	2.59751	19.6513	7.71249e-05	0.00187989	-1.46833
ENSMUSG00000037820	Tgm2	21817	transglutaminase 2, C polypeptide	0.549547	3.24614	19.6459	7.72675e-05	0.00188013	1.46363
ENSMUSG00000023439	Gnb3	14695	guanine nucleotide binding protein (G protein), beta 3	0.414929	8.2067	19.8189	7.78359e-05	0.00189072	1.33323
ENSMUSG00000040666	Sh3bgr	50795	SH3-binding domain glutamic acid-rich protein	-0.788675	1.20529	19.5761	7.91446e-05	0.00191922	-1.72749
ENSMUSG00000029777	Gars	353172	glycyl-tRNA synthetase	0.32135	6.68247	19.5536	7.97605e-05	0.00193086	1.2495
ENSMUSG00000061536	Sec22c	215474	SEC22 homolog C, vesicle trafficking protein	0.542359	6.92184	20.0847	8.1166e-05	0.00196154	1.45635
ENSMUSG00000029563	Foxp2	114142	forkhead box P2	-0.999398	1.47576	19.3782	8.47383e-05	0.00204438	-1.99917
ENSMUSG00000054423	Cadps	27062	Ca2+-dependent secretion activator	-0.268812	8.09871	19.3685	8.50238e-05	0.00204779	-1.20482
ENSMUSG00000042256	Ptchd4	627626	patched domain containing 4	-0.862445	1.99951	19.3177	8.65312e-05	0.00208056	-1.81812
ENSMUSG00000028931	Kcnab2	16498	potassium voltage-gated channel, shaker-related subfamily, beta member 2	-0.330622	8.41952	19.2727	8.78879e-05	0.00209853	-1.25756
ENSMUSG00000026494	Kif26b	269152	kinesin family member 26B	-0.538389	2.80855	19.2713	8.79326e-05	0.00209853	-1.45235
ENSMUSG00000063410	Stk24	223255	serine/threonine kinase 24	-0.199402	5.7013	19.2696	8.79836e-05	0.00209853	-1.14822
ENSMUSG00000053332	Gas5	14455	growth arrest specific 5	0.274116	6.22576	19.2687	8.80095e-05	0.00209853	1.20925
ENSMUSG00000025892	Gria4	14802	glutamate receptor, ionotropic, AMPA4 (alpha 4)	-0.268977	6.56144	19.2685	8.80182e-05	0.00209853	-1.20495
ENSMUSG00000027954	Efna1	13636	ephrin A1	0.706706	1.54797	19.2318	8.91437e-05	0.0021218	1.63207
ENSMUSG00000051339	2900026A02Rik	243219	RIKEN cDNA 2900026A02 gene	0.280413	5.38001	19.2003	9.01223e-05	0.0021415	1.21454
ENSMUSG00000024014	Pim1	18712	proviral integration site 1	0.674199	2.40007	19.0649	9.44611e-05	0.00224085	1.59571
ENSMUSG00000024403	Atp6v1g2	66237	ATPase, H+ transporting, lysosomal V1 subunit G2	-0.277128	6.52798	19.0532	9.4846e-05	0.00224622	-1.21178
ENSMUSG00000031875	Cmtm3	68119	CKLF-like MARVEL transmembrane domain containing 3	1.04875	0.707301	19.0165	9.60662e-05	0.00227133	2.06873
ENSMUSG00000028532	Cachd1	320508	cache domain containing 1	-0.436617	3.5659	19.0116	9.62322e-05	0.00227146	-1.35343
ENSMUSG00000020658	Efr3b	668212	EFR3 homolog B	-0.263341	6.77609	19.0021	9.65486e-05	0.00227515	-1.20025
ENSMUSG00000039899	Fgl2	14190	fibrinogen-like protein 2	1.65728	-0.821242	18.9836	9.71723e-05	0.00228605	3.15422
ENSMUSG00000039106	Htr5a	15563	5-hydroxytryptamine (serotonin) receptor 5A	-0.551834	2.0201	18.971	9.76016e-05	0.00229235	-1.46595
ENSMUSG00000032231	Anxa2	12306	annexin A2	0.546045	3.15143	18.9037	9.99183e-05	0.00234288	1.46008
ENSMUSG00000046204	Pnma2	239157	paraneoplastic antigen MA2	-0.397435	3.24426	18.8956	0.000100202	0.00234564	-1.31716
ENSMUSG00000028780	Sema3c	20348	sema domain, immunoglobulin domain (Ig), short basic domain, secreted, (semaphorin) 3C	0.746295	2.35896	18.8826	0.000100656	0.0023524	1.67748
ENSMUSG00000027134	Lpcat4	99010	lysophosphatidylcholine acyltransferase 4	-0.391044	3.50343	18.8542	0.000101661	0.00237199	-1.31134
ENSMUSG00000035621	Midn	59090	midnolin	0.303914	5.37886	18.7825	0.000104241	0.00242818	1.23449
ENSMUSG00000020436	Gabrg2	14406	gamma-aminobutyric acid (GABA) A receptor, subunit gamma 2	-0.235201	7.0176	18.77	0.000104698	0.00243483	-1.17707
ENSMUSG00000020627	Klhl29	208439	kelch-like 29	0.536185	5.91451	19.2204	0.000107843	0.00250387	1.45013
ENSMUSG00000038967	Pdk2	18604	pyruvate dehydrogenase kinase, isoenzyme 2	-0.232706	5.79731	18.655	0.000108999	0.00252657	-1.17504
ENSMUSG00000031543	Ank1	11733	ankyrin 1, erythroid	-0.284232	6.25358	18.6368	0.000109698	0.00253863	-1.21776
ENSMUSG00000024261	Syt4	20983	synaptotagmin IV	0.295998	7.61783	18.6072	0.000110843	0.00256094	1.22773
ENSMUSG00000038805	Six3	20473	sine oculis-related homeobox 3	-0.298906	6.57025	18.6016	0.000111062	0.00256184	-1.23021
ENSMUSG00000032715	Trib3	228775	tribbles pseudokinase 3	0.646928	2.80617	18.5453	0.000113279	0.00260874	1.56583
ENSMUSG00000034059	Ypel4	241525	yippee like 4	0.295473	4.72441	18.5054	0.000114881	0.00264134	1.22729
ENSMUSG00000020427	Igfbp3	16009	insulin-like growth factor binding protein 3	1.08646	1.35457	18.4711	0.000116275	0.00266906	2.12352
ENSMUSG00000051159	Cited1	12705	Cbp/p300-interacting transactivator with Glu/Asp-rich carboxy-terminal domain 1	0.770638	1.26631	18.4645	0.000116543	0.00266972	1.70602
ENSMUSG00000059857	Ntng1	80883	netrin G1	-0.315987	5.50985	18.4594	0.000116755	0.00266972	-1.24486
ENSMUSG00000038576	Susd4	96935	sushi domain containing 4	-0.210458	5.5329	18.4566	0.000116868	0.00266972	-1.15706
ENSMUSG00000031790	Mmp15	17388	matrix metallopeptidase 15	-0.346202	3.70214	18.3731	0.00012036	0.00274506	-1.27121
ENSMUSG00000032714	Syde1	71709	synapse defective 1, Rho GTPase, homolog 1 (C. elegans)	0.4407	3.30259	18.365	0.000120702	0.00274843	1.35726
ENSMUSG00000050192	Eif5a2	208691	eukaryotic translation initiation factor 5A2	-0.276705	5.42847	18.357	0.000121044	0.00275181	-1.21142
ENSMUSG00000026932	Nacc2	67991	nucleus accumbens associated 2, BEN and BTB (POZ) domain containing	-0.245975	5.88432	18.3049	0.000123291	0.00279841	-1.18589
ENSMUSG00000053175	Bcl3	12051	B cell leukemia/lymphoma 3	2.31922	-0.176021	18.6413	0.00012355	0.00279981	4.99062
ENSMUSG00000041220	Elovl6	170439	ELOVL family member 6, elongation of long chain fatty acids (yeast)	-0.36591	6.16633	18.4115	0.000123891	0.00280307	-1.28869
ENSMUSG00000041729	Coro2b	235431	coronin, actin binding protein, 2B	-0.166013	7.69099	18.2714	0.000124756	0.00281814	-1.12195
ENSMUSG00000039385	Cdh6	12563	cadherin 6	-0.499663	2.58001	18.2315	0.000126532	0.0028537	-1.41388
ENSMUSG00000068696	Gpr88	64378	G-protein coupled receptor 88	-0.576929	2.06532	18.1849	0.000128631	0.00289644	-1.49167
ENSMUSG00000017390	Aldoc	11676	aldolase C, fructose-bisphosphate	-0.301538	8.59744	18.1448	0.000130471	0.00293323	-1.23246
ENSMUSG00000032186	Tmod2	50876	tropomodulin 2	-0.303967	7.55396	18.1089	0.000132144	0.00296612	-1.23453
ENSMUSG00000032854	Ugt8a	22239	UDP galactosyltransferase 8A	-1.74642	-0.754407	18.0908	0.000132995	0.00298052	-3.35525
ENSMUSG00000021493	Pdlim7	67399	PDZ and LIM domain 7	0.405689	4.11719	18.0863	0.000133209	0.0029806	1.32472
ENSMUSG00000022150	Dab2	13132	disabled 2, mitogen-responsive phosphoprotein	1.01106	0.600737	18.066	0.000134168	0.00299535	2.01539
ENSMUSG00000039601	Rcan2	53901	regulator of calcineurin 2	-0.330016	6.5475	18.0778	0.00013429	0.00299535	-1.25703
ENSMUSG00000036438	Calm2	12314	calmodulin 2	-0.223317	8.43499	18.0495	0.000134957	0.0030055	-1.16741
ENSMUSG00000030329	Pianp	319352	PILR alpha associated neural protein	-0.242314	5.32728	18.0405	0.000135388	0.00301037	-1.18289
ENSMUSG00000030669	Calca	12310	calcitonin/calcitonin-related polypeptide, alpha	1.23373	0.19934	18.0301	0.000135891	0.00301682	2.35174
ENSMUSG00000028949	Smarcd3	66993	SWI/SNF related, matrix associated, actin dependent regulator of chromatin, subfamily d, member 3	-0.453345	3.30874	18.0218	0.000136293	0.00302102	-1.36921
ENSMUSG00000030309	Caprin2	232560	caprin family member 2	0.442054	4.57671	18.0199	0.000137133	0.00303489	1.35854
ENSMUSG00000020262	Adarb1	110532	adenosine deaminase, RNA-specific, B1	-0.188706	8.34342	17.9761	0.000138524	0.0030609	-1.13974
ENSMUSG00000040164	Kcns1	16538	K+ voltage-gated channel, subfamily S, 1	-1.39539	-0.422467	17.9652	0.000139062	0.00306463	-2.63061
ENSMUSG00000052372	Il1rapl1	331461	interleukin 1 receptor accessory protein-like 1	-0.622482	2.58897	17.9639	0.000139125	0.00306463	-1.53952
ENSMUSG00000030786	Itgam	16409	integrin alpha M	0.992567	1.63272	17.9453	0.000140045	0.00307772	1.98972
ENSMUSG00000036104	Rab3gap1	226407	RAB3 GTPase activating protein subunit 1	-0.162641	6.65577	17.9432	0.000140153	0.00307772	-1.11933
ENSMUSG00000003469	Phyhip	105653	phytanoyl-CoA hydroxylase interacting protein	-0.390238	4.7717	17.898	0.000142423	0.00312273	-1.31061
ENSMUSG00000002900	Lamb1	16777	laminin B1	-0.406198	3.80386	17.8836	0.000143156	0.00313396	-1.32519
ENSMUSG00000079415	Cntf	12803	ciliary neurotrophic factor	0.732698	1.6197	17.8424	0.000145272	0.00317539	1.66174
ENSMUSG00000038642	Ctss	13040	cathepsin S	0.620602	3.52052	17.9433	0.000145883	0.00318136	1.53752
ENSMUSG00000020142	Slc1a4	55963	solute carrier family 1 (glutamate/neutral amino acid transporter), member 4	0.573689	4.10264	17.994	0.000145994	0.00318136	1.48832
ENSMUSG00000031328	Flna	192176	filamin, alpha	0.32732	6.42725	17.8177	0.000147349	0.00320597	1.25468
ENSMUSG00000024818	Slc25a45	107375	solute carrier family 25, member 45	0.782641	0.0652163	17.7703	0.000149056	0.00323815	1.72028
ENSMUSG00000043629	1700019D03Rik	67080	RIKEN cDNA 1700019D03 gene	-0.374875	3.69144	17.7328	0.00015107	0.00327688	-1.29673
ENSMUSG00000021670	Hmgcr	15357	3-hydroxy-3-methylglutaryl-Coenzyme A reductase	-0.195135	7.20964	17.6954	0.0001531	0.00331583	-1.14483
ENSMUSG00000034220	Gpc1	14733	glypican 1	0.27125	5.0373	17.6797	0.00015396	0.00332939	1.20685
ENSMUSG00000015709	Arnt2	11864	aryl hydrocarbon receptor nuclear translocator 2	0.246741	4.86965	17.622	0.000157174	0.00339371	1.18652
ENSMUSG00000032773	Chrm1	12669	cholinergic receptor, muscarinic 1, CNS	-0.514604	2.96068	17.6051	0.000158131	0.00340774	-1.4286
ENSMUSG00000035936	Aldh5a1	214579	aldhehyde dehydrogenase family 5, subfamily A1	-0.212569	5.7759	17.602	0.000158304	0.00340774	-1.15875
ENSMUSG00000030616	Sytl2	83671	synaptotagmin-like 2	-0.37176	3.13196	17.587	0.000159155	0.00342087	-1.29393
ENSMUSG00000039756	Dnttip2	99480	deoxynucleotidyltransferase, terminal, interacting protein 2	0.272994	5.93378	17.5693	0.000160171	0.00342832	1.20831
ENSMUSG00000028599	Tnfrsf1b	21938	tumor necrosis factor receptor superfamily, member 1b	0.979609	0.890489	17.5669	0.000160306	0.00342832	1.97193
ENSMUSG00000052572	Dlg2	23859	discs large MAGUK scaffold protein 2	-0.235446	7.3632	17.5659	0.000160365	0.00342832	-1.17727
ENSMUSG00000019699	Akt3	23797	thymoma viral proto-oncogene 3	-0.192484	7.65698	17.5641	0.000160468	0.00342832	-1.14273
ENSMUSG00000034612	Chst11	58250	carbohydrate sulfotransferase 11	-0.446567	3.62366	17.4769	0.00016557	0.003532	-1.36279
ENSMUSG00000036377	C530008M17Rik	320827	RIKEN cDNA C530008M17 gene	-0.336561	3.89899	17.4725	0.000165833	0.00353229	-1.26274
ENSMUSG00000026163	Sphkap	77629	SPHK1 interactor, AKAP domain containing	-0.242307	8.38431	17.4631	0.000166389	0.00353692	-1.18288
ENSMUSG00000028195	Cyr61	16007	cysteine rich protein 61	0.853967	1.50424	17.4605	0.000166549	0.00353692	1.80746
ENSMUSG00000001175	Calm1	12313	calmodulin 1	-0.218443	10.2371	17.4139	0.000169356	0.00358666	-1.16348
ENSMUSG00000024300	Myo1f	17916	myosin IF	1.31946	-0.567225	17.4133	0.000169397	0.00358666	2.49572
ENSMUSG00000023191	P3h3	14789	prolyl 3-hydroxylase 3	0.381603	4.19575	17.3788	0.000171513	0.00362607	1.30279
ENSMUSG00000036155	Mgat5	107895	mannoside acetylglucosaminyltransferase 5	-0.258328	5.76425	17.3586	0.000172761	0.003647	-1.19609
ENSMUSG00000003949	Hlf	217082	hepatic leukemia factor	-0.228215	8.11092	17.3256	0.00017483	0.0036852	-1.17138
ENSMUSG00000045009	Prrt3	210673	proline-rich transmembrane protein 3	-0.358266	2.93582	17.3119	0.000175693	0.00369789	-1.28188
ENSMUSG00000034997	Htr2a	15558	5-hydroxytryptamine (serotonin) receptor 2A	0.614479	1.88962	17.2932	0.00017688	0.00371068	1.531
ENSMUSG00000037509	Arhgef4	226970	Rho guanine nucleotide exchange factor (GEF) 4	-0.285598	5.33744	17.2913	0.000177004	0.00371068	-1.21892
ENSMUSG00000044067	Gpr22	73010	G protein-coupled receptor 22	-0.408955	4.30529	17.29	0.000177085	0.00371068	-1.32772
ENSMUSG00000024127	Prepl	213760	prolyl endopeptidase-like	-0.176692	8.14106	17.2694	0.000178406	0.00373119	-1.13029
ENSMUSG00000030704	Rab6a	19346	RAB6A, member RAS oncogene family	-0.185855	7.44666	17.2665	0.00017859	0.00373119	-1.13749
ENSMUSG00000014776	Nol3	78688	nucleolar protein 3 (apoptosis repressor with CARD domain)	-0.307754	4.36481	17.2431	0.000180108	0.00375738	-1.23778
ENSMUSG00000036560	Lgi4	243914	leucine-rich repeat LGI family, member 4	0.571884	3.64506	17.2909	0.000182668	0.00380518	1.48646
ENSMUSG00000042228	Lyn	17096	LYN proto-oncogene, Src family tyrosine kinase	0.924984	1.10909	17.1565	0.000185832	0.00386541	1.89866
ENSMUSG00000030111	A2m	232345	alpha-2-macroglobulin	1.00644	3.54404	17.7473	0.000187228	0.00388875	2.00895
ENSMUSG00000006818	Sod2	20656	superoxide dismutase 2, mitochondrial	-0.176727	7.27678	17.1265	0.000187854	0.00389605	-1.13032
ENSMUSG00000055421	Pcdh9	211712	protocadherin 9	-0.292542	5.65459	17.1191	0.00018836	0.00390085	-1.2248
ENSMUSG00000025140	Pycr1	209027	pyrroline-5-carboxylate reductase 1	0.996864	0.512435	17.1126	0.000188799	0.00390288	1.99566
ENSMUSG00000024640	Psat1	107272	phosphoserine aminotransferase 1	0.405612	5.5065	17.2529	0.000189263	0.00390288	1.32465
ENSMUSG00000002997	Prkar2b	19088	protein kinase, cAMP dependent regulatory, type II beta	-0.227121	5.05737	17.1056	0.000189284	0.00390288	-1.1705
ENSMUSG00000049946	BC030500	234290	cDNA sequence BC030500	-0.72276	1.53466	17.1003	0.000189643	0.00390462	-1.65034
ENSMUSG00000051855	Mest	17294	mesoderm specific transcript	0.426381	6.45088	17.3597	0.000192521	0.00395813	1.34386
ENSMUSG00000047454	Gphn	268566	gephyrin	-0.211117	5.8062	16.9971	0.000196872	0.00404172	-1.15758
ENSMUSG00000005950	P2rx5	94045	purinergic receptor P2X, ligand-gated ion channel, 5	0.789121	0.889452	16.9779	0.000198246	0.00406403	1.72802
ENSMUSG00000026177	Slc11a1	18173	solute carrier family 11 (proton-coupled divalent metal ion transporters), member 1	1.2426	-0.378535	16.9422	0.000200832	0.00411112	2.36624
ENSMUSG00000061576	Dpp6	13483	dipeptidylpeptidase 6	-0.232163	6.69262	16.9005	0.000203896	0.00416282	-1.17459
ENSMUSG00000001627	Ifrd1	15982	interferon-related developmental regulator 1	0.222184	5.74934	16.8999	0.000203945	0.00416282	1.1665
ENSMUSG00000072966	Gprasp2	245607	G protein-coupled receptor associated sorting protein 2	-0.197281	6.39582	16.8827	0.000205221	0.00418285	-1.14654
ENSMUSG00000041544	Disp3	242748	dispatched RND transporter family member 3	0.450647	4.05295	16.8766	0.000205673	0.00418605	1.36665
ENSMUSG00000041608	Entpd3	215446	ectonucleoside triphosphate diphosphohydrolase 3	-0.677619	2.45599	16.8655	0.000206506	0.00419698	-1.5995
ENSMUSG00000019823	Mical1	171580	microtubule associated monooxygenase, calponin and LIM domain containing 1	0.582369	1.8704	16.834	0.000208887	0.00423931	1.49731
ENSMUSG00000031146	Plp2	18824	proteolipid protein 2	0.899813	0.896032	16.8104	0.000210693	0.00426984	1.86582
ENSMUSG00000049612	Omg	18377	oligodendrocyte myelin glycoprotein	-0.395522	4.24156	16.7883	0.000212392	0.00429814	-1.31542
ENSMUSG00000040747	Cd53	12508	CD53 antigen	1.14599	0.16433	16.7764	0.000213316	0.00430853	2.21297
ENSMUSG00000052684	Jun	16476	jun proto-oncogene	0.71792	4.85153	17.3513	0.000213513	0.00430853	1.64481
ENSMUSG00000041658	Rragb	245670	Ras-related GTP binding B	-0.184025	5.63884	16.7668	0.000214065	0.00431354	-1.13605
ENSMUSG00000045318	Adra2c	11553	adrenergic receptor, alpha 2c	-0.620769	2.61174	16.7545	0.000215022	0.00432667	-1.53769
ENSMUSG00000055761	Nkain3	269513	Na+/K+ transporting ATPase interacting 3	-0.667081	2.11091	16.7364	0.000216446	0.00434915	-1.58786
ENSMUSG00000020857	Nme2	18103	NME/NM23 nucleoside diphosphate kinase 2	0.489954	3.76664	16.6476	0.000223581	0.00448616	1.4044
ENSMUSG00000009687	Fxyd5	18301	FXYD domain-containing ion transport regulator 5	0.738579	1.06284	16.6286	0.000225139	0.00451104	1.66853
ENSMUSG00000001020	S100a4	20198	S100 calcium binding protein A4	1.21168	0.409734	16.612	0.000226512	0.00453215	2.31607
ENSMUSG00000015027	Galns	50917	galactosamine (N-acetyl)-6-sulfate sulfatase	0.549555	2.65964	16.6018	0.000227354	0.00454259	1.46363
ENSMUSG00000027577	Chrna4	11438	cholinergic receptor, nicotinic, alpha polypeptide 4	-0.289957	4.82035	16.575	0.000229597	0.00458097	-1.2226
ENSMUSG00000005667	Mthfd2	17768	methylenetetrahydrofolate dehydrogenase (NAD+ dependent), methenyltetrahydrofolate cyclohydrolase	0.731602	3.07812	16.6794	0.000235158	0.00468532	1.66048
ENSMUSG00000056158	Car10	72605	carbonic anhydrase 10	-0.29774	6.32113	16.5015	0.000235863	0.00469278	-1.22922
ENSMUSG00000042826	Fgf11	14166	fibroblast growth factor 11	-0.35422	5.95619	16.5666	0.000238666	0.0047419	-1.27829
ENSMUSG00000028833	Ncdn	26562	neurochondrin	-0.215605	7.29073	16.4438	0.000240904	0.00477967	-1.16119
ENSMUSG00000033361	Prrg3	208748	proline rich Gla (G-carboxyglutamic acid) 3 (transmembrane)	-0.351709	4.39046	16.4304	0.000242091	0.00479651	-1.27607
ENSMUSG00000074151	Nlrc5	434341	NLR family, CARD domain containing 5	1.80807	-0.291609	16.4714	0.000249004	0.00492659	3.50174
ENSMUSG00000042066	Tmcc2	68875	transmembrane and coiled-coil domains 2	-0.2236	7.24627	16.3237	0.000251773	0.00496759	-1.16764
ENSMUSG00000036095	Dgkb	217480	diacylglycerol kinase, beta	-0.319305	4.05618	16.3237	0.000251776	0.00496759	-1.24773
ENSMUSG00000040945	Rcc2	108911	regulator of chromosome condensation 2	0.232424	5.57366	16.242	0.000259465	0.00510589	1.17481
ENSMUSG00000030246	Ldhb	16832	lactate dehydrogenase B	-0.327369	7.13999	16.2864	0.000259506	0.00510589	-1.25472
ENSMUSG00000055733	Nap1l3	54561	nucleosome assembly protein 1-like 3	-0.260602	4.65208	16.2325	0.000260374	0.00511588	-1.19798
ENSMUSG00000062098	Btbd3	228662	BTB (POZ) domain containing 3	-0.249	5.36998	16.2132	0.000262228	0.00514519	-1.18838
ENSMUSG00000032549	Rab6b	270192	RAB6B, member RAS oncogene family	-0.252536	8.45066	16.2024	0.000263275	0.0051586	-1.1913
ENSMUSG00000035863	Palm	18483	paralemmin	-0.290686	6.13646	16.1483	0.000268583	0.0052509	-1.22322
ENSMUSG00000024664	Fads3	60527	fatty acid desaturase 3	0.364189	3.72261	16.1469	0.000268727	0.0052509	1.28716
ENSMUSG00000019146	Cacng2	12300	calcium channel, voltage-dependent, gamma subunit 2	-0.259797	5.00667	16.1301	0.000270397	0.00527051	-1.19731
ENSMUSG00000024912	Fosl1	14283	fos-like antigen 1	0.609958	1.53746	16.1294	0.000270473	0.00527051	1.52622
ENSMUSG00000044117	2900011O08Rik	67254	RIKEN cDNA 2900011O08 gene	-0.367838	6.38503	16.2646	0.000273072	0.00531385	-1.29042
ENSMUSG00000015950	Ncf1	17969	neutrophil cytosolic factor 1	1.09882	0.536032	16.0595	0.000277548	0.00539356	2.1418
ENSMUSG00000026458	Ppfia4	68507	protein tyrosine phosphatase, receptor type, f polypeptide (PTPRF), interacting protein (liprin), alpha 4	-0.283155	4.93742	16.0326	0.000280323	0.00544003	-1.21685
ENSMUSG00000034248	Slc25a37	67712	solute carrier family 25, member 37	0.781919	5.93601	16.7684	0.000281002	0.00544576	1.71942
ENSMUSG00000026109	Tmeff2	56363	transmembrane protein with EGF-like and two follistatin-like domains 2	-0.370884	3.03875	15.9581	0.000288168	0.005577	-1.29314
ENSMUSG00000026688	Mgst3	66447	microsomal glutathione S-transferase 3	-0.502115	3.59188	15.9423	0.000289863	0.00560217	-1.41629
ENSMUSG00000024887	Asah2	54447	N-acylsphingosine amidohydrolase 2	-0.644674	2.70772	15.9184	0.00029245	0.00564448	-1.56339
ENSMUSG00000041141	Pnmal1	71691	PNMA-like 1	-0.300648	4.30605	15.9083	0.000293547	0.00565795	-1.2317
ENSMUSG00000026018	Ica1l	70375	islet cell autoantigen 1-like	-0.347048	3.52573	15.8962	0.000294869	0.0056694	-1.27196
ENSMUSG00000041236	Vps41	218035	VPS41 HOPS complex subunit	-0.153133	6.7286	15.8955	0.00029494	0.0056694	-1.11198
ENSMUSG00000071076	Jund	16478	jun D proto-oncogene	0.373323	6.0493	16.0551	0.00029559	0.00567422	1.29533
ENSMUSG00000028020	Glrb	14658	glycine receptor, beta subunit	-0.199977	6.17338	15.8454	0.000300478	0.00576024	-1.14868
ENSMUSG00000062760	1810041L15Rik	72301	RIKEN cDNA 1810041L15 gene	-0.177387	6.60527	15.8247	0.000302809	0.00579709	-1.13083
ENSMUSG00000063558	Aox1	11761	aldehyde oxidase 1	0.910769	1.24988	15.7821	0.000307639	0.00588162	1.88005
ENSMUSG00000040990	Sh3kbp1	58194	SH3-domain kinase binding protein 1	-0.257022	4.57623	15.7093	0.000316096	0.00602711	-1.19501
ENSMUSG00000046807	Lrrc75b	192734	leucine rich repeat containing 75B	-0.266695	5.14495	15.7092	0.000316113	0.00602711	-1.20305
ENSMUSG00000010066	Cacna2d2	56808	calcium channel, voltage-dependent, alpha 2/delta subunit 2	-0.24003	6.27186	15.7036	0.000316773	0.00602711	-1.18102
ENSMUSG00000046027	Stard5	170460	StAR-related lipid transfer (START) domain containing 5	0.496416	2.03534	15.7001	0.000317189	0.00602711	1.4107
ENSMUSG00000027646	Src	20779	Rous sarcoma oncogene	0.20127	5.5365	15.6985	0.000317373	0.00602711	1.14971
ENSMUSG00000050967	Creg2	263764	cellular repressor of E1A-stimulated genes 2	-0.405199	4.1884	15.6785	0.000319753	0.00606419	-1.32427
ENSMUSG00000039057	Myo16	244281	myosin XVI	-0.354145	4.29674	15.5285	0.000338184	0.00640517	-1.27823
ENSMUSG00000042115	Klhdc8a	213417	kelch domain containing 8A	-0.322798	6.05933	15.5491	0.000341341	0.00645636	-1.25075
ENSMUSG00000022500	Litaf	56722	LPS-induced TN factor	0.760448	1.23659	15.4969	0.000342213	0.00646422	1.69402
ENSMUSG00000042675	Ypel3	66090	yippee like 3	0.312985	6.53624	15.4849	0.000347586	0.00655699	1.24228
ENSMUSG00000053519	Kcnip1	70357	Kv channel-interacting protein 1	-0.261933	5.11613	15.4333	0.000350463	0.00660248	-1.19908
ENSMUSG00000020230	Prmt2	15468	protein arginine N-methyltransferase 2	0.300496	5.05312	15.4281	0.000351147	0.0066066	1.23157
ENSMUSG00000029672	Fam3c	27999	family with sequence similarity 3, member C	-0.248984	8.42665	15.4156	0.00035279	0.00662872	-1.18837
ENSMUSG00000000881	Dlg3	53310	discs large MAGUK scaffold protein 3	-0.180477	5.65667	15.4031	0.00035446	0.00665128	-1.13326
ENSMUSG00000028525	Pde4b	18578	phosphodiesterase 4B, cAMP specific	-0.187906	6.19715	15.3937	0.000355709	0.00665974	-1.13911
ENSMUSG00000049313	Sorl1	20660	sortilin-related receptor, LDLR class A repeats-containing	-0.3801	6.93478	15.5788	0.00035585	0.00665974	-1.30143
ENSMUSG00000023017	Asic1	11419	acid-sensing (proton-gated) ion channel 1	-0.318776	4.02141	15.3849	0.000356886	0.00667033	-1.24727
ENSMUSG00000051379	Flrt3	71436	fibronectin leucine rich transmembrane protein 3	0.298561	4.40843	15.3767	0.000357981	0.00667867	1.22992
ENSMUSG00000054675	Tmem119	231633	transmembrane protein 119	0.867811	1.15345	15.3746	0.000358274	0.00667867	1.82489
ENSMUSG00000052837	Junb	16477	jun B proto-oncogene	0.712383	3.81918	15.6855	0.000360663	0.00671439	1.63851
ENSMUSG00000029622	Arpc1b	11867	actin related protein 2/3 complex, subunit 1B	0.663329	2.07401	15.3495	0.000361664	0.00672419	1.58373
ENSMUSG00000050663	Trhde	237553	TRH-degrading enzyme	-0.397939	4.04098	15.3197	0.000365742	0.00679112	-1.31762
ENSMUSG00000056737	Capg	12332	capping protein (actin filament), gelsolin-like	1.17248	0.0382361	15.2727	0.000372254	0.00690301	2.25398
ENSMUSG00000032020	Ubash3b	72828	ubiquitin associated and SH3 domain containing, B	-0.287524	4.5528	15.2666	0.000373115	0.00690994	-1.22054
ENSMUSG00000036067	Slc2a6	227659	solute carrier family 2 (facilitated glucose transporter), member 6	-0.539245	2.07118	15.253	0.000375025	0.00693626	-1.45321
ENSMUSG00000025153	Fasn	14104	fatty acid synthase	-0.309141	7.49623	15.2419	0.000379174	0.00700387	-1.23897
ENSMUSG00000031349	Nsdhl	18194	NAD(P) dependent steroid dehydrogenase-like	-0.33558	4.15146	15.1976	0.000382945	0.00706432	-1.26188
ENSMUSG00000041498	Kif14	381293	kinesin family member 14	0.770996	1.31287	15.186	0.00038462	0.00708599	1.70645
ENSMUSG00000021700	Rab3c	67295	RAB3C, member RAS oncogene family	-0.294846	7.38269	15.1694	0.000387035	0.00712124	-1.22675
ENSMUSG00000028518	Prkaa2	108079	protein kinase, AMP-activated, alpha 2 catalytic subunit	-0.263965	6.03736	15.1241	0.000393706	0.00723459	-1.20077
ENSMUSG00000030058	Copg1	54161	coatomer protein complex, subunit gamma 1	-0.162288	7.46859	15.0907	0.000398702	0.00731692	-1.11906
ENSMUSG00000029603	Dtx1	14357	deltex 1, E3 ubiquitin ligase	-0.262444	4.94705	15.0813	0.000400129	0.00733362	-1.19951
ENSMUSG00000043279	Trim56	384309	tripartite motif-containing 56	0.435095	3.83562	15.024	0.000408888	0.00748449	1.352
ENSMUSG00000020684	Rasl10b	276952	RAS-like, family 10, member B	-0.246703	6.66377	15.0157	0.000410177	0.00749842	-1.18649
ENSMUSG00000061762	Tac1	21333	tachykinin 1	0.514387	4.13421	15.1154	0.000411016	0.00750408	1.42839
ENSMUSG00000046718	Bst2	69550	bone marrow stromal cell antigen 2	1.22218	0.716927	15.0363	0.000411595	0.007505	2.33299
ENSMUSG00000031970	Dbndd1	72185	dysbindin (dystrobrevin binding protein 1) domain containing 1	-0.263955	3.99289	14.999	0.000412783	0.00751699	-1.20077
ENSMUSG00000024462	Gabbr1	54393	gamma-aminobutyric acid (GABA) B receptor, 1	-0.146083	7.80436	14.9293	0.000423823	0.00770814	-1.10656
ENSMUSG00000021130	Galnt16	108760	polypeptide N-acetylgalactosaminyltransferase 16	-0.297657	3.95626	14.9176	0.00042571	0.00773255	-1.22915
ENSMUSG00000030579	Tyrobp	22177	TYRO protein tyrosine kinase binding protein	1.0692	0.508932	14.8696	0.000433539	0.00786469	2.09828
ENSMUSG00000053007	Creb5	231991	cAMP responsive element binding protein 5	0.834047	0.88463	14.8253	0.000440895	0.00798563	1.78268
ENSMUSG00000024190	Dusp1	19252	dual specificity phosphatase 1	0.484088	4.37845	14.9377	0.000441332	0.00798563	1.3987
ENSMUSG00000038612	Mcl1	17210	myeloid cell leukemia sequence 1	0.186025	6.35021	14.8138	0.000442832	0.00800257	1.13762
ENSMUSG00000044986	Tst	22117	thiosulfate sulfurtransferase, mitochondrial	0.841683	1.13514	14.8005	0.000445079	0.00803294	1.79214
ENSMUSG00000008384	Sertad1	55942	SERTA domain containing 1	0.672327	2.14806	14.7951	0.000445989	0.00803914	1.59364
ENSMUSG00000021395	Spin1	20729	spindlin 1	-0.164013	6.74555	14.7914	0.000446616	0.00804022	-1.1204
ENSMUSG00000025010	Ccnj	240665	cyclin J	0.203206	4.46057	14.7856	0.000447611	0.00804443	1.15125
ENSMUSG00000060671	Atp8b2	54667	ATPase, class I, type 8B, member 2	0.28611	5.00599	14.7834	0.000447984	0.00804443	1.21935
ENSMUSG00000028064	Sema4a	20351	sema domain, immunoglobulin domain (Ig), transmembrane domain (TM) and short cytoplasmic domain, (semaphorin) 4A	-0.289471	3.55934	14.7706	0.000450168	0.0080695	-1.22219
ENSMUSG00000032446	Eomes	13813	eomesodermin	-0.392226	2.94334	14.7685	0.000450518	0.0080695	-1.31242
ENSMUSG00000070695	Cntnap5a	636808	contactin associated protein-like 5A	-0.467234	3.42839	14.7651	0.000451111	0.00806993	-1.38246
ENSMUSG00000006445	Epha2	13836	Eph receptor A2	0.718149	1.40188	14.7435	0.000454843	0.00812645	1.64507
ENSMUSG00000010086	Rnf112	22671	ring finger protein 112	-0.360332	3.30944	14.6669	0.000468306	0.00835646	-1.28372
ENSMUSG00000002249	Tead3	21678	TEA domain family member 3	0.534214	4.74718	14.911	0.000470402	0.00838332	1.44815
ENSMUSG00000066438	Plekhd1	217682	pleckstrin homology domain containing, family D (with coiled-coil domains) member 1	-0.244911	4.96758	14.6425	0.000472688	0.00841349	-1.18502
ENSMUSG00000015932	Dstn	56431	destrin	-0.218311	7.53531	14.6143	0.000477815	0.0084846	-1.16337
ENSMUSG00000030731	Syt3	20981	synaptotagmin III	-0.333335	4.04586	14.6139	0.000477879	0.0084846	-1.25992
ENSMUSG00000042734	Ttc9	69480	tetratricopeptide repeat domain 9	-0.22639	4.79882	14.5848	0.000483226	0.0085688	-1.1699
ENSMUSG00000028708	Mknk1	17346	MAP kinase-interacting serine/threonine kinase 1	0.315282	4.65614	14.57	0.000485966	0.00860663	1.24426
ENSMUSG00000037979	Ccdc92	215707	coiled-coil domain containing 92	-0.212908	5.56697	14.5361	0.000492307	0.00870807	-1.15902
ENSMUSG00000026811	St6galnac6	50935	ST6 (alpha-N-acetyl-neuraminyl-2,3-beta-galactosyl-1,3)-N-acetylgalactosaminide alpha-2,6-sialyltransferase 6	-0.258383	6.18127	14.5322	0.000493033	0.00871005	-1.19614
ENSMUSG00000044786	Zfp36	22695	zinc finger protein 36	0.401671	2.53913	14.5264	0.000494144	0.00871882	1.32104
ENSMUSG00000051391	Ywhag	22628	tyrosine 3-monooxygenase/tryptophan 5-monooxygenase activation protein, gamma polypeptide	0.150215	8.51351	14.5054	0.000498124	0.00877811	1.10973
ENSMUSG00000030307	Slc6a11	243616	solute carrier family 6 (neurotransmitter transporter, GABA), member 11	-0.191084	7.93415	14.4874	0.000501579	0.00882804	-1.14162
ENSMUSG00000031604	Msmo1	66234	methylsterol monoxygenase 1	-0.227401	5.86355	14.4543	0.000507967	0.0089294	-1.17072
ENSMUSG00000058793	Cds2	110911	CDP-diacylglycerol synthase (phosphatidate cytidylyltransferase) 2	-0.157174	9.61467	14.3872	0.000521224	0.0091511	-1.1151
ENSMUSG00000031872	Bean1	65115	brain expressed, associated with Nedd4, 1	-0.559504	2.04055	14.3836	0.000521934	0.00915222	-1.47376
ENSMUSG00000046402	Rbp1	19659	retinol binding protein 1, cellular	0.611271	3.43475	14.4918	0.000527392	0.00922436	1.5276
ENSMUSG00000068617	Efcab1	66793	EF-hand calcium binding domain 1	-1.09607	-0.142741	14.3544	0.000527822	0.00922436	-2.13772
ENSMUSG00000022602	Arc	11838	activity regulated cytoskeletal-associated protein	0.875288	1.34011	14.3535	0.000527998	0.00922436	1.83437
ENSMUSG00000030766	Arhgap17	70497	Rho GTPase activating protein 17	0.320608	4.21311	14.3205	0.000534749	0.00933081	1.24886
ENSMUSG00000060147	Serpinb6a	20719	serine (or cysteine) peptidase inhibitor, clade B, member 6a	0.421807	3.14849	14.3121	0.000536485	0.00933934	1.3396
ENSMUSG00000047013	Fbxo41	330369	F-box protein 41	-0.311875	4.48662	14.3117	0.000536554	0.00933934	-1.24132
ENSMUSG00000019789	Hey2	15214	hairy/enhancer-of-split related with YRPW motif 2	0.447397	3.74335	14.3065	0.000537637	0.00934671	1.36358
ENSMUSG00000022199	Slc22a17	59049	solute carrier family 22 (organic cation transporter), member 17	-0.2496	7.01435	14.2984	0.000539318	0.00935816	-1.18888
ENSMUSG00000026289	Atg16l1	77040	autophagy related 16-like 1 (S. cerevisiae)	0.246192	6.16261	14.2969	0.000539615	0.00935816	1.18607
ENSMUSG00000033105	Lss	16987	lanosterol synthase	-0.206684	5.99972	14.2659	0.000546086	0.00945882	-1.15403
ENSMUSG00000038068	Rnf144b	218215	ring finger protein 144B	0.444634	5.61781	14.5092	0.000550261	0.00951951	1.36097
ENSMUSG00000022840	Adcy5	224129	adenylate cyclase 5	-0.198909	5.81514	14.2254	0.000554691	0.00958447	-1.14783
ENSMUSG00000028528	Dnajc6	72685	DnaJ heat shock protein family (Hsp40) member C6	-0.181216	7.73662	14.2192	0.000556018	0.00959571	-1.13384
ENSMUSG00000045312	Lhfpl2	218454	lipoma HMGIC fusion partner-like 2	0.207422	5.325	14.2042	0.000559236	0.00963952	1.15462
ENSMUSG00000008489	Elavl2	15569	ELAV like RNA binding protein 1	-0.337951	4.78314	14.1872	0.000562905	0.00969098	-1.26396
ENSMUSG00000030352	Tspan9	109246	tetraspanin 9	-0.198664	5.95302	14.183	0.000563822	0.00969501	-1.14763
ENSMUSG00000028270	Gbp2	14469	guanylate binding protein 2	1.10998	2.01759	14.4275	0.000569424	0.00977948	2.15843
ENSMUSG00000027784	Ppm1l	242083	protein phosphatase 1 (formerly 2C)-like	-0.236717	6.91262	14.1538	0.000570203	0.00978102	-1.17831
ENSMUSG00000021194	Chga	12652	chromogranin A	-0.204107	6.96394	14.1499	0.00057107	0.00978406	-1.15197
ENSMUSG00000025920	Stau2	29819	staufen double-stranded RNA binding protein 2	-0.18915	5.98438	14.1407	0.00057311	0.0097999	-1.14009
ENSMUSG00000038742	Angptl6	70726	angiopoietin-like 6	0.543807	2.60782	14.1395	0.000573377	0.0097999	1.45781
ENSMUSG00000026312	Cdh7	241201	cadherin 7, type 2	-0.428916	3.34608	14.1238	0.000576858	0.00984006	-1.34622
ENSMUSG00000030930	Chst15	77590	carbohydrate (N-acetylgalactosamine 4-sulfate 6-O) sulfotransferase 15	-0.406059	2.94478	14.1189	0.000577947	0.00984006	-1.32506
ENSMUSG00000035413	Tmem98	103743	transmembrane protein 98	0.523649	3.26102	14.1149	0.000578834	0.00984006	1.43759
ENSMUSG00000009073	Nf2	18016	neurofibromin 2	0.151761	7.00402	14.114	0.000579034	0.00984006	1.11092
ENSMUSG00000026615	Eprs	107508	glutamyl-prolyl-tRNA synthetase	0.178983	6.9494	14.1133	0.000579194	0.00984006	1.13209
ENSMUSG00000034006	Pqlc1	66943	PQ loop repeat containing 1	0.369621	4.17185	14.0783	0.000587095	0.00996235	1.29201
ENSMUSG00000037211	Spry1	24063	sprouty RTK signaling antagonist 1	0.476039	2.83676	14.0557	0.000592229	0.0100375	1.39092
ENSMUSG00000023159	Psg29	114872	pregnancy-specific glycoprotein 29	4.83982	-1.42309	14.3546	0.000593517	0.0100395	28.6373
ENSMUSG00000045031	Cetn4	207175	centrin 4	0.43278	3.53882	14.0463	0.0005944	0.0100395	1.34983
ENSMUSG00000022148	Fyb	23880	FYN binding protein	1.47248	-0.702234	14.046	0.000594471	0.0100395	2.77498
ENSMUSG00000024777	Ppp2r5b	225849	protein phosphatase 2, regulatory subunit B', beta	0.208468	6.60105	14.0206	0.000600343	0.0101266	1.15546
ENSMUSG00000036480	Prss56	69453	protease, serine 56	2.08983	2.97463	14.6513	0.000603742	0.0101718	4.25697
ENSMUSG00000024927	Rela	19697	v-rel reticuloendotheliosis viral oncogene homolog A (avian)	0.28525	4.38365	13.9836	0.000609005	0.0102483	1.21862
ENSMUSG00000013539	Tango2	27883	transport and golgi organization 2	-0.260807	4.71053	13.9746	0.000611129	0.0102719	-1.19815
ENSMUSG00000074892	B3galt5	93961	UDP-Gal:betaGlcNAc beta 1,3-galactosyltransferase, polypeptide 5	-0.268116	3.6373	13.9403	0.000619317	0.0103972	-1.20423
ENSMUSG00000027122	Arl14ep	212772	ADP-ribosylation factor-like 14 effector protein	0.212238	5.60556	13.9371	0.000620068	0.0103975	1.15848
ENSMUSG00000025551	Fgf14	14169	fibroblast growth factor 14	-0.291266	4.51681	13.9273	0.000622451	0.0104251	-1.22371
ENSMUSG00000024962	Vegfb	22340	vascular endothelial growth factor B	-0.265808	4.71384	13.9164	0.000625079	0.0104568	-1.20231
ENSMUSG00000030600	Lrfn1	80749	leucine rich repeat and fibronectin type III domain containing 1	-0.349623	3.44038	13.8843	0.000632914	0.0105754	-1.27423
ENSMUSG00000033966	Cdkl4	381113	cyclin-dependent kinase-like 4	-0.753546	0.580095	13.8452	0.000642595	0.0107245	-1.68593
ENSMUSG00000031844	Hsd17b2	15486	hydroxysteroid (17-beta) dehydrogenase 2	1.24238	-0.325044	13.8392	0.000644112	0.0107372	2.36589
ENSMUSG00000026765	Lypd6b	71897	LY6/PLAUR domain containing 6B	-0.779078	1.4505	13.8264	0.000647318	0.010778	-1.71603
ENSMUSG00000082361	Btc	12223	betacellulin, epidermal growth factor family member	0.56937	4.56941	14.0784	0.00065221	0.0108467	1.48388
ENSMUSG00000019194	Scn1b	20266	sodium channel, voltage-gated, type I, beta	-0.35459	5.06832	13.8111	0.000653124	0.0108492	-1.27862
ENSMUSG00000005686	Ampd3	11717	adenosine monophosphate deaminase 3	0.307528	3.87688	13.7788	0.000659414	0.0109409	1.23759
ENSMUSG00000061080	Lsamp	268890	limbic system-associated membrane protein	-0.263492	7.81548	13.7701	0.000661667	0.0109654	-1.20038
ENSMUSG00000020657	Dnajc27	217378	DnaJ heat shock protein family (Hsp40) member C27	-0.158194	7.25285	13.7335	0.000671159	0.0111098	-1.11589
ENSMUSG00000031242	2610002M06Rik	67028	RIKEN cDNA 2610002M06 gene	-0.23302	5.39415	13.7285	0.000672474	0.0111185	-1.17529
ENSMUSG00000036782	Klhl13	67455	kelch-like 13	-0.242299	4.33163	13.7143	0.000676209	0.0111618	-1.18288
ENSMUSG00000033352	Map2k4	26398	mitogen-activated protein kinase kinase 4	-0.157796	6.00261	13.7126	0.000676661	0.0111618	-1.11558
ENSMUSG00000024269	Tpgs2	66648	tubulin polyglutamylase complex subunit 2	-0.192534	5.84202	13.6755	0.000686523	0.0113113	-1.14277
ENSMUSG00000020704	Asic2	11418	acid-sensing (proton-gated) ion channel 2	-0.287712	4.98698	13.6677	0.000688591	0.0113322	-1.2207
ENSMUSG00000034040	Wbscr17	212996	Williams-Beuren syndrome chromosome region 17 homolog (human)	-0.240368	5.60445	13.6316	0.000698386	0.0114801	-1.18129
ENSMUSG00000003418	St8sia6	241230	ST8 alpha-N-acetyl-neuraminide alpha-2,8-sialyltransferase 6	-0.591478	1.38214	13.5948	0.000708509	0.011633	-1.50679
ENSMUSG00000066357	Wdr6	83669	WD repeat domain 6	-0.160194	8.17623	13.5915	0.000709419	0.0116345	-1.11744
ENSMUSG00000031490	Eif4ebp1	13685	eukaryotic translation initiation factor 4E binding protein 1	0.803281	0.493205	13.5604	0.000718093	0.0117631	1.74507
ENSMUSG00000064293	Cntn4	269784	contactin 4	-0.251277	5.91053	13.5552	0.000719546	0.0117733	-1.19026
ENSMUSG00000031628	Casp3	12367	caspase 3	0.376718	3.2128	13.5516	0.000720557	0.0117763	1.29838
ENSMUSG00000040420	Cdh18	320865	cadherin 18	-0.295181	3.98265	13.5464	0.000722043	0.011787	-1.22704
ENSMUSG00000023992	Trem2	83433	triggering receptor expressed on myeloid cells 2	0.842348	0.5567	13.5411	0.000723523	0.0117976	1.79297
ENSMUSG00000022212	Cpne6	12891	copine VI	-0.241293	5.04284	13.5321	0.000726083	0.0118257	-1.18205
ENSMUSG00000028466	Creb3	12913	cAMP responsive element binding protein 3	0.302316	5.04472	13.5172	0.000730351	0.0118816	1.23312
ENSMUSG00000048022	Tmem229a	319832	transmembrane protein 229A	-0.427861	2.77127	13.4931	0.000737259	0.0119803	-1.34524
ENSMUSG00000004187	Kifc2	16581	kinesin family member C2	-0.233331	5.70956	13.478	0.000741657	0.012028	-1.17555
ENSMUSG00000020812	1810032O08Rik	66293	RIKEN cDNA 1810032O08 gene	0.430152	3.04636	13.4757	0.000742324	0.012028	1.34738
ENSMUSG00000026235	Epha4	13838	Eph receptor A4	-0.288802	5.65397	13.472	0.000743394	0.012028	-1.22163
ENSMUSG00000040552	C3ar1	12267	complement component 3a receptor 1	1.22342	-0.0970561	13.4713	0.000743589	0.012028	2.335
ENSMUSG00000024843	Chka	12660	choline kinase alpha	0.332485	5.70897	13.5385	0.00074463	0.0120311	1.25918
ENSMUSG00000050064	Zfp697	242109	zinc finger protein 697	0.613941	1.53316	13.4309	0.000755486	0.0121926	1.53043
ENSMUSG00000037071	Scd1	20249	stearoyl-Coenzyme A desaturase 1	-0.442972	4.0544	13.4372	0.000760596	0.0122612	-1.3594
ENSMUSG00000021756	Il6st	16195	interleukin 6 signal transducer	0.349925	7.21368	13.4983	0.000776318	0.0124984	1.27449
ENSMUSG00000045034	Ankrd34b	218440	ankyrin repeat domain 34B	-0.563469	1.35025	13.3591	0.000777075	0.0124984	-1.47782
ENSMUSG00000053475	Tnfaip6	21930	tumor necrosis factor alpha induced protein 6	0.806998	0.295707	13.3516	0.000779372	0.0125211	1.74957
ENSMUSG00000032733	Snx33	235406	sorting nexin 33	0.382247	2.73665	13.3331	0.000785065	0.0125983	1.30337
ENSMUSG00000039886	Tmem120a	215210	transmembrane protein 120A	0.441699	3.16201	13.3069	0.000793222	0.0127089	1.3582
ENSMUSG00000038453	Srcin1	56013	SRC kinase signaling inhibitor 1	-0.230276	5.61048	13.3052	0.000793747	0.0127089	-1.17306
ENSMUSG00000051444	Bbs12	241950	Bardet-Biedl syndrome 12 (human)	0.293987	5.32376	13.3014	0.000794924	0.0127134	1.22602
ENSMUSG00000056812	St8sia3	20451	ST8 alpha-N-acetyl-neuraminide alpha-2,8-sialyltransferase 3	-0.244659	5.49186	13.2737	0.000803643	0.0128384	-1.18481
ENSMUSG00000021557	Agtpbp1	67269	ATP/GTP binding protein 1	0.481903	7.90428	13.5753	0.000811302	0.0129462	1.39658
ENSMUSG00000021087	Rtn1	104001	reticulon 1	-0.171949	7.8587	13.2137	0.00082288	0.0131162	-1.12658
ENSMUSG00000020926	Adam11	11488	a disintegrin and metallopeptidase domain 11	-0.328538	5.14472	13.203	0.00082637	0.013157	-1.25574
ENSMUSG00000042581	Thsd7b	210417	thrombospondin, type I, domain containing 7B	-0.483894	3.19077	13.196	0.000828654	0.0131682	-1.39851
ENSMUSG00000055407	Map6	17760	microtubule-associated protein 6	-0.186855	6.70946	13.1951	0.000828932	0.0131682	-1.13828
ENSMUSG00000031202	Rab39b	67790	RAB39B, member RAS oncogene family	0.19211	5.62097	13.1734	0.000836081	0.0132669	1.14243
ENSMUSG00000036295	Lrrn3	16981	leucine rich repeat protein 3, neuronal	-0.219402	5.45315	13.1222	0.000853152	0.0135227	-1.16425
ENSMUSG00000037638	Zbtb42	382639	zinc finger and BTB domain containing 42	0.844376	0.564259	13.0966	0.000861848	0.0136453	1.79549
ENSMUSG00000054455	Vapb	56491	vesicle-associated membrane protein, associated protein B and C	-0.13734	7.19665	13.0788	0.000867946	0.0137265	-1.09988
ENSMUSG00000003617	Cp	12870	ceruloplasmin	0.447692	7.42836	13.3578	0.000870248	0.0137476	1.36386
ENSMUSG00000016763	Scube1	64706	signal peptide, CUB domain, EGF-like 1	1.43737	0.825452	13.206	0.000885755	0.013977	2.70827
ENSMUSG00000031996	Aplp2	11804	amyloid beta (A4) precursor-like protein 2	-0.160521	9.736	12.9985	0.000895998	0.0141229	-1.11769
ENSMUSG00000017417	Plxdc1	72324	plexin domain containing 1	-0.37578	3.00436	12.9942	0.000897509	0.014131	-1.29754
ENSMUSG00000025184	R3hcc1l	52013	R3H domain and coiled-coil containing 1 like	0.31531	5.4558	12.9959	0.000902936	0.0142007	1.24428
ENSMUSG00000037060	Cavin3	109042	caveolae associated 3	0.565505	1.51235	12.9753	0.000904287	0.0142062	1.47991
ENSMUSG00000004933	Matk	17179	megakaryocyte-associated tyrosine kinase	-0.412511	3.97773	12.9594	0.000910005	0.0142802	-1.331
ENSMUSG00000044499	Hs3st5	319415	heparan sulfate (glucosamine) 3-O-sulfotransferase 5	0.310145	3.66276	12.9382	0.000917692	0.014385	1.23983
ENSMUSG00000038729	Akap2	11641	A kinase (PRKA) anchor protein 2	0.477412	3.87752	12.9456	0.000935747	0.0146518	1.39224
ENSMUSG00000041895	Wipi1	52639	WD repeat domain, phosphoinositide interacting 1	0.196344	5.93062	12.8851	0.00093725	0.0146591	1.14579
ENSMUSG00000000266	Mid2	23947	midline 2	-0.337473	4.49111	12.8741	0.000941351	0.014707	-1.26354
ENSMUSG00000024277	Mapre2	212307	microtubule-associated protein, RP/EB family, member 2	-0.162324	8.21019	12.8515	0.000949862	0.0148237	-1.11909
ENSMUSG00000058715	Fcer1g	14127	Fc receptor, IgE, high affinity I, gamma polypeptide	1.43287	-0.417682	12.8437	0.000952815	0.0148534	2.69983
ENSMUSG00000023224	Serping1	12258	serine (or cysteine) peptidase inhibitor, clade G, member 1	0.890594	2.85822	13.0957	0.00095906	0.0149344	1.85394
ENSMUSG00000050947	Amigo1	229715	adhesion molecule with Ig like domain 1	-0.187116	6.05325	12.7978	0.000970406	0.0150945	-1.13849
ENSMUSG00000037098	Rab11fip3	215445	RAB11 family interacting protein 3 (class II)	-0.165748	6.82131	12.7497	0.000989168	0.0153695	-1.12175
ENSMUSG00000021453	Gadd45g	23882	growth arrest and DNA-damage-inducible 45 gamma	0.493219	2.91332	12.7416	0.000992387	0.0154026	1.40758
ENSMUSG00000032523	Hhatl	74770	hedgehog acyltransferase-like	-0.902618	0.801662	12.7111	0.00100452	0.0155739	-1.86945
ENSMUSG00000079055	Slc8a3	110893	solute carrier family 8 (sodium/calcium exchanger), member 3	-0.202872	6.33187	12.6435	0.00103205	0.0159833	-1.15099
ENSMUSG00000051279	Gdf6	242316	growth differentiation factor 6	-1.07076	0.106832	12.6369	0.00103479	0.0160082	-2.10054
ENSMUSG00000070509	Rgma	244058	repulsive guidance molecule family member A	0.284316	3.80635	12.6175	0.00104285	0.0161153	1.21783
ENSMUSG00000030092	Cntn6	53870	contactin 6	-0.366305	3.49005	12.5609	0.00106673	0.0164531	-1.28905
ENSMUSG00000045589	Frrs1l	230235	ferric-chelate reductase 1 like	-0.280225	6.38213	12.5754	0.00106733	0.0164531	-1.21438
ENSMUSG00000027022	Xirp2	241431	xin actin-binding repeat containing 2	1.41819	-0.657699	12.5575	0.00106819	0.0164531	2.67251
ENSMUSG00000021266	Wars	22375	tryptophanyl-tRNA synthetase	0.203375	6.33726	12.5447	0.00107369	0.01652	1.15139
ENSMUSG00000028706	Nsun4	72181	NOL1/NOP2/Sun domain family, member 4	0.26153	4.83313	12.5397	0.00107585	0.0165352	1.19875
ENSMUSG00000021464	Ror2	26564	receptor tyrosine kinase-like orphan receptor 2	1.05657	0.70336	12.5351	0.00107785	0.016548	2.07998
ENSMUSG00000054477	Kcnn2	140492	potassium intermediate/small conductance calcium-activated channel, subfamily N, member 2	-0.282463	3.74932	12.525	0.00108222	0.0165971	-1.21627
ENSMUSG00000036106	Prr5	109270	proline rich 5 (renal)	-0.717579	2.49636	12.5919	0.00108443	0.016613	-1.64442
ENSMUSG00000026197	Zfand2b	68818	zinc finger, AN1 type domain 2B	0.362958	3.41791	12.5155	0.00108633	0.0166242	1.28606
ENSMUSG00000001520	Nrip2	60345	nuclear receptor interacting protein 2	0.236448	4.81165	12.4835	0.00110038	0.016821	1.17809
ENSMUSG00000015599	Ttbk1	106763	tau tubulin kinase 1	-0.221103	5.04875	12.4725	0.00110527	0.016864	-1.16562
ENSMUSG00000036594	H2-Aa	14960	histocompatibility 2, class II antigen A, alpha	1.78984	-0.350533	12.5778	0.00110556	0.016864	3.45778
ENSMUSG00000014496	Ankrd28	105522	ankyrin repeat domain 28	0.276352	5.80784	12.4637	0.00110916	0.0168961	1.21113
ENSMUSG00000027803	Wwtr1	97064	WW domain containing transcription regulator 1	0.372866	4.3024	12.4617	0.00111005	0.0168961	1.29492
ENSMUSG00000042817	Flt3	14255	FMS-like tyrosine kinase 3	-0.703623	1.42585	12.4457	0.00111723	0.0169872	-1.62859
ENSMUSG00000017713	Tha1	71776	threonine aldolase 1	0.772429	1.03614	12.441	0.00111931	0.0170006	1.70814
ENSMUSG00000045288	Ush1g	16470	USH1 protein network component sans	-0.445173	1.68573	12.433	0.00112294	0.0170374	-1.36148
ENSMUSG00000036570	Fxyd1	56188	FXYD domain-containing ion transport regulator 1	0.458684	3.88719	12.4661	0.00112875	0.0171073	1.37429
ENSMUSG00000043091	Tuba1c	22146	tubulin, alpha 1C	1.85898	-0.0407338	12.5491	0.00113336	0.0171589	3.62751
ENSMUSG00000052698	Tln2	70549	talin 2	-0.211696	8.20344	12.3914	0.00114186	0.0172691	-1.15805
ENSMUSG00000074656	Eif2s2	67204	eukaryotic translation initiation factor 2, subunit 2 (beta)	0.193105	6.32377	12.3779	0.00114808	0.0173424	1.14322
ENSMUSG00000031708	Tecr	106529	trans-2,3-enoyl-CoA reductase	-0.221196	7.44707	12.3756	0.00114915	0.0173424	-1.1657
ENSMUSG00000030662	Ipo5	70572	importin 5	0.267368	6.97221	12.3464	0.00116276	0.0175292	1.20361
ENSMUSG00000056612	Ppp1r14b	18938	protein phosphatase 1, regulatory (inhibitor) subunit 14B	0.525197	1.93248	12.3396	0.00116594	0.0175584	1.43913
ENSMUSG00000013033	Adgrl1	330814	adhesion G protein-coupled receptor L1	-0.223559	7.3802	12.317	0.00117662	0.0176926	-1.16761
ENSMUSG00000033061	Resp18	19711	regulated endocrine-specific protein 18	-0.420877	3.60578	12.3155	0.00117734	0.0176926	-1.33874
ENSMUSG00000059146	Ntrk3	18213	neurotrophic tyrosine kinase, receptor, type 3	-0.273128	3.55369	12.2858	0.00119154	0.0178739	-1.20843
ENSMUSG00000022386	Trmu	72026	tRNA 5-methylaminomethyl-2-thiouridylate methyltransferase	0.263071	4.13462	12.2849	0.00119193	0.0178739	1.20003
ENSMUSG00000022443	Myh9	17886	myosin, heavy polypeptide 9, non-muscle	0.245267	6.06746	12.281	0.00119381	0.0178832	1.18531
ENSMUSG00000020882	Cacnb1	12295	calcium channel, voltage-dependent, beta 1 subunit	-0.27826	3.93502	12.2731	0.00119765	0.0179218	-1.21273
ENSMUSG00000050505	Pcdh20	219257	protocadherin 20	-0.385546	3.23763	12.2704	0.00119895	0.0179223	-1.30635
ENSMUSG00000010803	Gabra1	14394	gamma-aminobutyric acid (GABA) A receptor, subunit alpha 1	-0.222144	7.25878	12.2526	0.00120758	0.0180324	-1.16647
ENSMUSG00000050188	Lsm10	116748	U7 snRNP-specific Sm-like protein LSM10	0.533206	1.69666	12.2386	0.00121445	0.0181159	1.44714
ENSMUSG00000055725	Paqr3	231474	progestin and adipoQ receptor family member III	0.320325	3.61139	12.2269	0.00122018	0.0181822	1.24861
ENSMUSG00000011254	Thg1l	66628	tRNA-histidine guanylyltransferase 1-like (S. cerevisiae)	0.387984	3.54071	12.2193	0.00122393	0.018219	1.30856
ENSMUSG00000011257	Pabpc4	230721	poly(A) binding protein, cytoplasmic 4	0.17636	5.2315	12.2143	0.00122642	0.0182368	1.13003
ENSMUSG00000024816	Frmd8	67457	FERM domain containing 8	0.315572	3.14801	12.2044	0.00123133	0.0182868	1.24451
ENSMUSG00000046768	Rhoj	80837	ras homolog family member J	0.658899	2.90967	12.3034	0.00123264	0.0182868	1.57888
ENSMUSG00000067028	Cntnap5b	241175	contactin associated protein-like 5B	-0.59484	2.00584	12.1974	0.00123482	0.0182868	-1.5103
ENSMUSG00000063873	Slc24a3	94249	solute carrier family 24 (sodium/potassium/calcium exchanger), member 3	-0.166582	7.41423	12.1972	0.00123493	0.0182868	-1.1224
ENSMUSG00000037012	Hk1	15275	hexokinase 1	0.199538	9.99459	12.1822	0.00124246	0.018379	1.14833
ENSMUSG00000078307	AI593442	330941	expressed sequence AI593442	-0.242216	5.88323	12.1637	0.00125176	0.0184974	-1.18281
ENSMUSG00000029998	Pcyox1	66881	prenylcysteine oxidase 1	-0.175751	6.16677	12.1566	0.00125538	0.0185216	-1.12955
ENSMUSG00000022895	Ets2	23872	E26 avian leukemia oncogene 2, 3' domain	0.281128	4.1702	12.1553	0.00125605	0.0185216	1.21514
ENSMUSG00000030917	Tmem159	233806	transmembrane protein 159	0.270455	3.51689	12.1528	0.00125732	0.0185216	1.20619
ENSMUSG00000031778	Cx3cl1	20312	chemokine (C-X3-C motif) ligand 1	-0.173168	6.53217	12.1502	0.00125863	0.0185217	-1.12753
ENSMUSG00000023000	Dhh	13363	desert hedgehog	0.35332	3.95258	12.1431	0.00126224	0.0185462	1.2775
ENSMUSG00000022508	Bcl6	12053	B cell leukemia/lymphoma 6	0.439041	4.79765	12.2718	0.00126291	0.0185462	1.3557
ENSMUSG00000020284	1810043G02Rik	67884	RIKEN cDNA 1810043G02 gene	0.25979	5.2768	12.131	0.00126846	0.0185738	1.1973
ENSMUSG00000040447	Spns2	216892	spinster homolog 2	-0.254551	3.48323	12.1309	0.00126849	0.0185738	-1.19296
ENSMUSG00000022241	Tars	110960	threonyl-tRNA synthetase	0.203543	5.60404	12.1305	0.00126872	0.0185738	1.15152
ENSMUSG00000046722	Cdc42se1	57912	CDC42 small effector 1	0.254646	4.80452	12.1165	0.00127593	0.0186601	1.19304
ENSMUSG00000032040	Dcps	69305	decapping enzyme, scavenger	0.316204	4.74564	12.0911	0.00128912	0.0188336	1.24505
ENSMUSG00000061451	Tmem151a	381199	transmembrane protein 151A	-0.279925	4.35238	12.0796	0.00129518	0.0189027	-1.21413
ENSMUSG00000020437	Myo1g	246177	myosin IG	0.688527	1.21636	12.0745	0.00129786	0.0189224	1.61164
ENSMUSG00000059182	Skap2	54353	src family associated phosphoprotein 2	0.574951	2.03602	12.0674	0.00130158	0.0189389	1.48963
ENSMUSG00000044835	Ankrd45	73844	ankyrin repeat domain 45	0.355951	2.8308	12.0672	0.00130167	0.0189389	1.27983
ENSMUSG00000004383	Large1	16795	LARGE xylosyl- and glucuronyltransferase 1	-0.154713	5.82756	12.0644	0.00130315	0.0189397	-1.1132
ENSMUSG00000000197	Nalcn	338370	sodium leak channel, non-selective	-0.219934	6.11071	12.0621	0.00130439	0.0189397	-1.16468
ENSMUSG00000031990	Jam3	83964	junction adhesion molecule 3	0.199384	4.70513	12.0343	0.00131917	0.0191347	1.14821
ENSMUSG00000021108	Prkch	18755	protein kinase C, eta	-0.418861	2.64727	12.0285	0.0013223	0.0191605	-1.33687
ENSMUSG00000021373	Cap2	67252	CAP, adenylate cyclase-associated protein, 2 (yeast)	-0.263148	5.26638	12.0182	0.00132786	0.0192215	-1.20009
ENSMUSG00000048251	Bcl11b	58208	B cell leukemia/lymphoma 11B	-0.649544	1.68754	12.0138	0.00133022	0.0192334	-1.56867
ENSMUSG00000058756	Thra	21833	thyroid hormone receptor alpha	-0.190883	7.83571	12.0077	0.00133352	0.0192334	-1.14146
ENSMUSG00000055471	Alk	11682	anaplastic lymphoma kinase	-0.467818	2.60096	12.0073	0.00133371	0.0192334	-1.38302
ENSMUSG00000073418	C4b	12268	complement component 4B (Chido blood group)	1.24673	4.29903	12.4834	0.00133645	0.0192334	2.37304
ENSMUSG00000038807	Rap1gap2	380711	RAP1 GTPase activating protein 2	-0.158863	6.7091	12.0016	0.00133683	0.0192334	-1.11641
ENSMUSG00000032495	Lrrc2	74249	leucine rich repeat containing 2	0.760285	5.36011	12.438	0.00133691	0.0192334	1.69383
ENSMUSG00000028883	Sema3a	20346	sema domain, immunoglobulin domain (Ig), short basic domain, secreted, (semaphorin) 3A	-0.346348	3.41332	11.9991	0.00133818	0.0192334	-1.27134
ENSMUSG00000029911	Ssbp1	381760	single-stranded DNA binding protein 1	0.231299	4.63461	11.991	0.00134259	0.0192773	1.17389
ENSMUSG00000020456	Ogdh	18293	oxoglutarate (alpha-ketoglutarate) dehydrogenase (lipoamide)	-0.127962	7.97455	11.977	0.00135027	0.0193401	-1.09275
ENSMUSG00000029171	Pgm1	66681	phosphoglucomutase 1	0.429066	2.52266	11.977	0.00135027	0.0193401	1.34636
ENSMUSG00000026181	Ppm1f	68606	protein phosphatase 1F (PP2C domain containing)	-0.205705	5.15153	11.9755	0.00135105	0.0193401	-1.15325
ENSMUSG00000043384	Gprasp1	67298	G protein-coupled receptor associated sorting protein 1	-0.219991	8.53146	11.9609	0.00135913	0.0194362	-1.16473
ENSMUSG00000008153	Clstn3	232370	calsyntenin 3	-0.187564	6.66569	11.9368	0.00137249	0.0195921	-1.13884
ENSMUSG00000044252	Osbpl1a	64291	oxysterol binding protein-like 1A	-0.216061	6.50201	11.9356	0.00137318	0.0195921	-1.16156
ENSMUSG00000034813	Grip1	74053	glutamate receptor interacting protein 1	-0.189872	5.62262	11.9338	0.00137418	0.0195921	-1.14066
ENSMUSG00000036502	Tmem255a	245386	transmembrane protein 255A	-0.309913	4.09492	11.9305	0.00137604	0.0195989	-1.23963
ENSMUSG00000030805	Stx4a	20909	syntaxin 4A (placental)	0.226053	4.46337	11.925	0.0013791	0.0196228	1.16963
ENSMUSG00000053560	Ier2	15936	immediate early response 2	0.388734	4.01426	11.9216	0.00138101	0.0196303	1.30924
ENSMUSG00000040537	Adam22	11496	a disintegrin and metallopeptidase domain 22	-0.282642	6.52947	11.9455	0.00138532	0.0196472	-1.21642
ENSMUSG00000042156	Dzip1	66573	DAZ interacting protein 1	-0.231739	4.93767	11.9126	0.00138611	0.0196472	-1.17425
ENSMUSG00000048612	Myof	226101	myoferlin	0.470848	3.99821	11.9863	0.00138635	0.0196472	1.38592
ENSMUSG00000026317	Cln8	26889	ceroid-lipofuscinosis, neuronal 8	0.214828	5.17542	11.9018	0.00139223	0.0197108	1.16057
ENSMUSG00000023367	Tmem176a	66058	transmembrane protein 176A	0.508214	2.72259	11.8855	0.00140152	0.0198225	1.42229
ENSMUSG00000000538	Tom1l2	216810	target of myb1-like 2 (chicken)	-0.121095	7.93377	11.8826	0.00140317	0.019826	-1.08756
ENSMUSG00000024497	Pou4f3	18998	POU domain, class 4, transcription factor 3	-0.560541	2.12067	11.8791	0.00140514	0.0198341	-1.47482
ENSMUSG00000021301	Hecw1	94253	HECT, C2 and WW domain containing E3 ubiquitin protein ligase 1	-0.333832	5.75082	11.967	0.00140829	0.0198517	-1.26036
ENSMUSG00000038524	Fchsd1	319262	FCH and double SH3 domains 1	0.422767	2.92699	11.8721	0.00140918	0.0198517	1.3405
ENSMUSG00000022722	Arl6	56297	ADP-ribosylation factor-like 6	0.343748	7.05837	12	0.00141205	0.0198724	1.26905
ENSMUSG00000071547	Nt5dc2	70021	5'-nucleotidase domain containing 2	-0.452959	3.95558	11.8707	0.00143767	0.0202128	-1.36885
ENSMUSG00000006586	Runx1t1	12395	runt-related transcription factor 1; translocated to, 1 (cyclin D-related)	-0.320763	5.28618	11.8015	0.00146161	0.0205291	-1.24899
ENSMUSG00000045967	Gpr158	241263	G protein-coupled receptor 158	-0.256492	5.9944	11.778	0.00146431	0.0205316	-1.19457
ENSMUSG00000018008	Cyth4	72318	cytohesin 4	1.13254	0.334361	11.7774	0.00146468	0.0205316	2.19244
ENSMUSG00000026415	Fcamr	64435	Fc receptor, IgA, IgM, high affinity	0.886346	0.533633	11.7748	0.00146626	0.0205334	1.84849
ENSMUSG00000047787	Flrt1	396184	fibronectin leucine rich transmembrane protein 1	-0.364503	3.93411	11.7394	0.00148764	0.0208122	-1.28744
ENSMUSG00000098112	Bin2	668218	bridging integrator 2	1.216	-0.00536723	11.7202	0.00149935	0.0209555	2.32302
ENSMUSG00000026839	Upp2	76654	uridine phosphorylase 2	-0.368381	2.65734	11.7147	0.00150277	0.0209825	-1.2909
ENSMUSG00000005873	Reep5	13476	receptor accessory protein 5	-0.193237	7.28772	11.7107	0.00150522	0.0209961	-1.14333
ENSMUSG00000033569	Adgrb3	210933	adhesion G protein-coupled receptor B3	-0.188142	5.49283	11.6814	0.00152338	0.0212285	-1.1393
ENSMUSG00000021665	Hexb	15212	hexosaminidase B	0.307577	4.92452	11.6689	0.00153116	0.0213039	1.23763
ENSMUSG00000023348	Trip6	22051	thyroid hormone receptor interactor 6	0.368835	2.99938	11.6679	0.00153179	0.0213039	1.29131
ENSMUSG00000010080	Epn3	71889	epsin 3	-0.723277	1.17219	11.6481	0.00154432	0.0214571	-1.65093
ENSMUSG00000044626	Liph	239759	lipase, member H	0.944486	0.242052	11.6232	0.00156016	0.021656	1.9245
ENSMUSG00000018398	2020-09-08	20362	septin 8	0.128602	7.29833	11.6197	0.00156241	0.021666	1.09323
ENSMUSG00000001700	Gramd3	107022	GRAM domain containing 3	0.496147	1.63769	11.6141	0.001566	0.0216946	1.41044
ENSMUSG00000042082	Arsb	11881	arylsulfatase B	-0.178982	5.74203	11.556	0.00160376	0.022196	-1.13208
ENSMUSG00000031906	Smpd3	58994	sphingomyelin phosphodiesterase 3, neutral	-0.220815	5.26955	11.5512	0.00160693	0.0222182	-1.16539
ENSMUSG00000058454	Dhcr7	13360	7-dehydrocholesterol reductase	-0.215138	4.94109	11.5261	0.00162359	0.0224238	-1.16082
ENSMUSG00000005481	Ddx39	68278	DEAD (Asp-Glu-Ala-Asp) box polypeptide 39	0.267962	4.36266	11.5241	0.00162496	0.0224238	1.20411
ENSMUSG00000026883	Dab2ip	69601	disabled 2 interacting protein	-0.152613	6.75397	11.5161	0.00163032	0.022476	-1.11158
ENSMUSG00000029651	Mtus2	77521	microtubule associated tumor suppressor candidate 2	-0.238801	6.27994	11.5089	0.00163516	0.0225207	-1.18001
ENSMUSG00000020097	Sgpl1	20397	sphingosine phosphate lyase 1	0.203451	4.93842	11.4481	0.00167662	0.0230693	1.15145
ENSMUSG00000034245	Hdac11	232232	histone deacetylase 11	-0.279732	6.82632	11.4756	0.00168187	0.0231021	-1.21397
ENSMUSG00000030798	Cd37	12493	CD37 antigen	0.922922	0.203049	11.4399	0.00168226	0.0231021	1.89595
ENSMUSG00000049521	Cdc42ep1	104445	CDC42 effector protein (Rho GTPase binding) 1	0.358091	3.41868	11.43	0.00168917	0.0231525	1.28173
ENSMUSG00000029310	Nudt9	74167	nudix (nucleoside diphosphate linked moiety X)-type motif 9	0.224792	4.98981	11.43	0.00168919	0.0231525	1.16861
ENSMUSG00000037653	Kctd8	243043	potassium channel tetramerisation domain containing 8	-0.238951	4.50336	11.4271	0.00169115	0.023157	-1.18013
ENSMUSG00000033762	Recql4	79456	RecQ protein-like 4	0.62608	1.17981	11.4085	0.00170419	0.023313	1.54337
ENSMUSG00000036292	Gramd1c	207798	GRAM domain containing 1C	-0.763909	0.13054	11.4015	0.00170915	0.0233584	-1.69809
ENSMUSG00000027848	Olfml3	99543	olfactomedin-like 3	0.437161	3.43931	11.3988	0.00171104	0.0233617	1.35394
ENSMUSG00000075256	Cerkl	228094	ceramide kinase-like	0.355618	5.45896	11.4917	0.00171703	0.0234018	1.27953
ENSMUSG00000059866	Tnip2	231130	TNFAIP3 interacting protein 2	0.341008	5.2375	11.4414	0.00171753	0.0234018	1.26664
ENSMUSG00000053931	Cnn3	71994	calponin 3, acidic	0.220733	6.54946	11.3876	0.00171893	0.0234018	1.16533
ENSMUSG00000051860	Samd7	75953	sterile alpha motif domain containing 7	0.330531	7.46596	11.4822	0.00173271	0.0235669	1.25748
ENSMUSG00000039116	Adgrg6	215798	adhesion G protein-coupled receptor G6	0.883064	1.21289	11.3668	0.00173678	0.0235996	1.84429
ENSMUSG00000027220	Syt13	80976	synaptotagmin XIII	0.227994	6.76019	11.3417	0.00175184	0.0237815	1.17121
ENSMUSG00000079419	Ms4a6c	73656	membrane-spanning 4-domains, subfamily A, member 6C	1.23577	-0.469392	11.3234	0.00176511	0.0239387	2.35507
ENSMUSG00000018654	Ikzf1	22778	IKAROS family zinc finger 1	1.20061	-0.291498	11.3184	0.00176883	0.0239662	2.29837
ENSMUSG00000032038	St3gal4	20443	ST3 beta-galactoside alpha-2,3-sialyltransferase 4	0.307267	4.59231	11.3109	0.00177431	0.0240176	1.23736
ENSMUSG00000034472	Rasd2	75141	RASD family, member 2	0.249358	4.44159	11.3029	0.00178017	0.0240738	1.18868
ENSMUSG00000049775	Tmsb4x	19241	thymosin, beta 4, X chromosome	0.348237	6.51734	11.436	0.00178588	0.0241281	1.273
ENSMUSG00000024410	3110002H16Rik	76482	RIKEN cDNA 3110002H16 gene	0.191689	5.17952	11.2858	0.00179279	0.0241984	1.1421
ENSMUSG00000027612	Mmp24	17391	matrix metallopeptidase 24	-0.204691	4.69537	11.2591	0.00181277	0.0244448	-1.15244
ENSMUSG00000031837	Necab2	117148	N-terminal EF-hand calcium binding protein 2	-0.493999	4.65632	11.4281	0.00181567	0.0244607	-1.40834
ENSMUSG00000022285	Ywhaz	22631	tyrosine 3-monooxygenase/tryptophan 5-monooxygenase activation protein, zeta polypeptide	-0.160557	8.78976	11.25	0.00181955	0.0244897	-1.11772
ENSMUSG00000037217	Syn1	20964	synapsin I	-0.160861	6.90087	11.236	0.00183019	0.0245793	-1.11795
ENSMUSG00000032303	Chrna3	110834	cholinergic receptor, nicotinic, alpha polypeptide 3	-0.423931	2.76373	11.2356	0.00183044	0.0245793	-1.34158
ENSMUSG00000037411	Serpine1	18787	serine (or cysteine) peptidase inhibitor, clade E, member 1	0.853061	0.59919	11.2322	0.00183303	0.0245793	1.80633
ENSMUSG00000030738	Eif3c	56347	eukaryotic translation initiation factor 3, subunit C	0.154035	7.33402	11.2321	0.00183314	0.0245793	1.11268
ENSMUSG00000045441	Gprin3	243385	GPRIN family member 3	-0.486982	1.74313	11.2208	0.00184174	0.0246713	-1.40151
ENSMUSG00000042589	Cux2	13048	cut-like homeobox 2	-0.184356	5.65275	11.2177	0.00184412	0.0246799	-1.13631
ENSMUSG00000056258	Kcnq3	110862	potassium voltage-gated channel, subfamily Q, member 3	-0.447687	4.51431	11.3269	0.00184643	0.0246876	-1.36385
ENSMUSG00000024909	Efemp2	58859	epidermal growth factor-containing fibulin-like extracellular matrix protein 2	0.400806	2.70148	11.1838	0.00187017	0.0249814	1.32025
ENSMUSG00000036256	Igfbp7	29817	insulin-like growth factor binding protein 7	0.379463	3.19929	11.1627	0.00188665	0.0251778	1.30086
ENSMUSG00000048647	Exd1	241624	exonuclease 3'-5' domain containing 1	-0.660396	0.307104	11.1563	0.0018917	0.0252215	-1.58052
ENSMUSG00000052949	Rnf157	217340	ring finger protein 157	-0.163627	8.2189	11.1513	0.0018956	0.0252497	-1.1201
ENSMUSG00000025856	Pdgfa	18590	platelet derived growth factor, alpha	-0.383549	2.13952	11.1237	0.00191747	0.0255171	-1.30455
ENSMUSG00000023019	Gpd1	14555	glycerol-3-phosphate dehydrogenase 1 (soluble)	0.522633	1.25476	11.1132	0.00192581	0.0256041	1.43657
ENSMUSG00000005034	Prkacb	18749	protein kinase, cAMP dependent, catalytic, beta	-0.146708	7.84259	11.0705	0.00196036	0.0260314	-1.10704
ENSMUSG00000044221	Grsf1	231413	G-rich RNA sequence binding factor 1	-0.137723	6.63436	11.0689	0.00196162	0.0260314	-1.10017
ENSMUSG00000022351	Sqle	20775	squalene epoxidase	-0.194604	5.69762	11.0616	0.00196763	0.0260838	-1.14441
ENSMUSG00000073565	Prr16	71373	proline rich 16	-0.404904	2.4515	11.0596	0.00196925	0.0260838	-1.324
ENSMUSG00000020325	Fstl3	83554	follistatin-like 3	0.534892	1.99576	11.0563	0.00197194	0.0260951	1.44883
ENSMUSG00000052889	Prkcb	18751	protein kinase C, beta	-0.170038	6.52469	11.0477	0.00197907	0.026165	-1.12509
ENSMUSG00000035064	Eef2k	13631	eukaryotic elongation factor-2 kinase	0.356625	3.36891	11.0436	0.00198238	0.0261844	1.28043
ENSMUSG00000055805	Fmnl1	57778	formin-like 1	-0.313824	3.40357	11.0347	0.00198978	0.0262578	-1.243
ENSMUSG00000028128	F3	14066	coagulation factor III	0.334411	2.94102	11.0285	0.00199495	0.0263014	1.26086
ENSMUSG00000019256	Ahr	11622	aryl-hydrocarbon receptor	0.420907	5.97581	11.2399	0.00199759	0.0263119	1.33877
ENSMUSG00000030088	Aldh1l1	107747	aldehyde dehydrogenase 1 family, member L1	0.417977	3.73988	11.0285	0.00200035	0.0263238	1.33605
ENSMUSG00000029446	Psph	100678	phosphoserine phosphatase	0.313712	4.12052	11.0012	0.00201777	0.0265283	1.2429
ENSMUSG00000045136	Tubb2b	73710	tubulin, beta 2B class IIB	0.533213	3.87676	11.1269	0.00202394	0.0265848	1.44715
ENSMUSG00000038451	Spsb2	14794	splA/ryanodine receptor domain and SOCS box containing 2	0.555699	2.10128	10.9866	0.00203008	0.0266408	1.46988
ENSMUSG00000022517	Mgrn1	17237	mahogunin, ring finger 1	-0.130776	7.02928	10.9725	0.00204203	0.0267729	-1.09488
ENSMUSG00000036334	Igsf10	242050	immunoglobulin superfamily, member 10	0.50224	2.24164	10.9671	0.00204661	0.0268081	1.41641
ENSMUSG00000027820	Mme	17380	membrane metallo endopeptidase	-1.3586	0.489255	11.0202	0.00205911	0.026947	-2.56436
ENSMUSG00000029022	Miip	28010	migration and invasion inhibitory protein	0.25992	4.38149	10.9435	0.00206694	0.0270245	1.19741
ENSMUSG00000020598	Nrcam	319504	neuronal cell adhesion molecule	-0.242346	6.74853	10.9052	0.00210023	0.0274345	-1.18291
ENSMUSG00000050335	Lgals3	16854	lectin, galactose binding, soluble 3	1.27143	0.993019	11.0401	0.00210234	0.0274368	2.414
ENSMUSG00000025203	Scd2	20250	stearoyl-Coenzyme A desaturase 2	-0.235237	9.08889	10.8985	0.00210613	0.027461	-1.1771
ENSMUSG00000055538	Zcchc24	71918	zinc finger, CCHC domain containing 24	0.544692	4.00389	11.0221	0.00213392	0.0277977	1.45871
ENSMUSG00000021091	Serpina3n	20716	serine (or cysteine) peptidase inhibitor, clade A, member 3N	1.18469	5.09471	11.2612	0.00214495	0.0279158	2.27314
ENSMUSG00000039474	Wfs1	22393	wolframin ER transmembrane glycoprotein	0.188917	5.87482	10.8351	0.00216273	0.0281214	1.13991
ENSMUSG00000055932	Fto	26383	fat mass and obesity associated	-0.123067	7.69717	10.8316	0.00216593	0.0281372	-1.08905
ENSMUSG00000033685	Ucp2	22228	uncoupling protein 2 (mitochondrial, proton carrier)	0.390265	3.57397	10.8282	0.00216898	0.0281512	1.31063
ENSMUSG00000022789	Dnm1l	74006	dynamin 1-like	-0.156921	7.51756	10.8193	0.00217713	0.028231	-1.11491
ENSMUSG00000038178	Slc43a2	215113	solute carrier family 43, member 2	-0.182589	6.05928	10.8113	0.00218439	0.0282993	-1.13492
ENSMUSG00000037921	Ddx60	234311	DEAD (Asp-Glu-Ala-Asp) box polypeptide 60	0.87646	1.54529	10.8476	0.00219225	0.0283752	1.83587
ENSMUSG00000002325	Irf9	16391	interferon regulatory factor 9	0.532617	4.16191	10.9285	0.00222175	0.0287309	1.44655
ENSMUSG00000035095	Fam167a	219148	family with sequence similarity 167, member A	1.12028	0.197827	10.749	0.00224226	0.0289696	2.17389
ENSMUSG00000049939	Lrrc4	192198	leucine rich repeat containing 4	-0.183344	4.92678	10.7432	0.0022477	0.0290135	-1.13551
ENSMUSG00000081534	Slc48a1	67739	solute carrier family 48 (heme transporter), member 1	-0.214098	6.31068	10.7357	0.0022548	0.0290787	-1.15998
ENSMUSG00000025586	Cpeb1	12877	cytoplasmic polyadenylation element binding protein 1	0.262068	4.03788	10.731	0.00225923	0.0291094	1.1992
ENSMUSG00000033467	Crlf2	57914	cytokine receptor-like factor 2	0.377285	2.70721	10.7145	0.00227489	0.0292845	1.29889
ENSMUSG00000027523	Gnas	14683	GNAS (guanine nucleotide binding protein, alpha stimulating) complex locus	-0.169892	9.0376	10.6913	0.00229722	0.0295452	-1.12497
ENSMUSG00000024935	Slc1a1	20510	solute carrier family 1 (neuronal/epithelial high affinity glutamate transporter, system Xag), member 1	-0.185259	5.54531	10.6845	0.0023038	0.029599	-1.13702
ENSMUSG00000032890	Rims3	242662	regulating synaptic membrane exocytosis 3	-0.201238	7.07407	10.6826	0.00230558	0.029599	-1.14968
ENSMUSG00000086290	Snhg12	100039864	small nucleolar RNA host gene 12	0.342484	4.42765	10.679	0.00230908	0.0296172	1.26794
ENSMUSG00000034412	Tbc1d10a	103724	TBC1 domain family, member 10a	0.286118	3.73276	10.6741	0.00231388	0.0296519	1.21935
ENSMUSG00000024511	Rab27b	80718	RAB27B, member RAS oncogene family	-0.256141	5.01618	10.6561	0.00233144	0.02985	-1.19428
ENSMUSG00000031772	Cntnap4	170571	contactin associated protein-like 4	-0.391991	2.24782	10.6522	0.0023353	0.0298724	-1.3122
ENSMUSG00000010122	Slc47a1	67473	solute carrier family 47, member 1	0.942742	0.0375878	10.6336	0.00235365	0.0300801	1.92218
ENSMUSG00000090291	Lrrc10b	278795	leucine rich repeat containing 10B	1.0902	-0.778192	10.6224	0.00236474	0.0301946	2.12904
ENSMUSG00000076431	Sox4	20677	SRY (sex determining region Y)-box 4	-0.370414	4.07529	10.6176	0.00236959	0.0302293	-1.29272
ENSMUSG00000025511	Tspan4	64540	tetraspanin 4	0.330802	4.13912	10.6064	0.0023808	0.030345	1.25771
ENSMUSG00000003812	Dnase2a	13423	deoxyribonuclease II alpha	0.302105	3.50593	10.5735	0.00241402	0.0307408	1.23294
ENSMUSG00000024873	Cnih2	12794	cornichon family AMPA receptor auxiliary protein 2	-0.322264	3.73749	10.5646	0.00242312	0.0308075	-1.25029
ENSMUSG00000021363	Mak	17152	male germ cell-associated kinase	0.207826	7.8992	10.5641	0.0024236	0.0308075	1.15495
ENSMUSG00000060257	Scrt2	545474	scratch family zinc finger 2	0.218107	4.56859	10.5324	0.00245621	0.0311941	1.16321
ENSMUSG00000053965	Pde5a	242202	phosphodiesterase 5A, cGMP-specific	-0.364675	3.14072	10.5248	0.00246413	0.0312645	-1.28759
ENSMUSG00000021876	Rnase4	58809	ribonuclease, RNase A family 4	0.664724	1.71816	10.5211	0.00246796	0.0312645	1.58527
ENSMUSG00000032294	Pkm	18746	pyruvate kinase, muscle	-0.187573	11.2803	10.5207	0.00246836	0.0312645	-1.13885
ENSMUSG00000010663	Fads1	76267	fatty acid desaturase 1	-0.156558	6.19247	10.5122	0.00247726	0.0313491	-1.11462
ENSMUSG00000048895	Cdk5r1	12569	cyclin-dependent kinase 5, regulatory subunit 1 (p35)	-0.216818	6.35021	10.4932	0.00249717	0.0315729	-1.16217
ENSMUSG00000051851	Rtl8c	72865	retrotransposon Gag like 8C	-0.306094	5.19691	10.4946	0.00251066	0.0317153	-1.23636
ENSMUSG00000051098	Mblac2	72852	metallo-beta-lactamase domain containing 2	-0.263138	4.43177	10.4705	0.0025213	0.0318213	-1.20009
ENSMUSG00000021772	Nkiras1	69721	NFKB inhibitor interacting Ras-like protein 1	-0.211091	4.97746	10.4585	0.00253416	0.0319552	-1.15756
ENSMUSG00000034312	Iqsec1	232227	IQ motif and Sec7 domain 1	-0.157228	7.882	10.4535	0.00253951	0.0319943	-1.11514
ENSMUSG00000094002	Gm9866	636791	predicted gene 9866	-0.939851	0.666568	10.4513	0.00254186	0.0319954	-1.91833
ENSMUSG00000040265	Dnm3	103967	dynamin 3	-0.26355	8.02483	10.4622	0.00254434	0.0319982	-1.20043
ENSMUSG00000074781	Ube2n	93765	ubiquitin-conjugating enzyme E2N	-0.142769	7.01186	10.4453	0.00254826	0.0320186	-1.10402
ENSMUSG00000001300	Efnb2	13642	ephrin B2	-0.265479	4.75635	10.4433	0.00255047	0.0320186	-1.20204
ENSMUSG00000026104	Stat1	20846	signal transducer and activator of transcription 1	0.408295	5.77337	10.6112	0.00256693	0.0321967	1.32712
ENSMUSG00000063434	Sorcs3	66673	sortilin-related VPS10 domain containing receptor 3	-0.344505	3.2451	10.4234	0.002572	0.0322187	-1.26972
ENSMUSG00000024083	Pja2	224938	praja ring finger ubiquitin ligase 2	-0.173099	8.07806	10.4223	0.00257322	0.0322187	-1.12748
ENSMUSG00000042428	Mgat3	17309	mannoside acetylglucosaminyltransferase 3	-0.17579	6.04083	10.4141	0.00258215	0.0323019	-1.12958
ENSMUSG00000020261	Slc36a1	215335	solute carrier family 36 (proton/amino acid symporter), member 1	-0.203065	5.14693	10.3871	0.00261186	0.0326448	-1.15114
ENSMUSG00000026385	Dbi	13167	diazepam binding inhibitor	0.40111	5.76071	10.5574	0.00262192	0.0327417	1.32052
ENSMUSG00000052852	Reep1	52250	receptor accessory protein 1	-0.207282	5.78196	10.3693	0.00263162	0.032834	-1.15451
ENSMUSG00000026271	Gpr35	64095	G protein-coupled receptor 35	0.776574	1.22684	10.3558	0.00264681	0.0329944	1.71306
ENSMUSG00000042804	Gpr153	100129	G protein-coupled receptor 153	-0.206124	6.18812	10.3476	0.00265604	0.0330804	-1.15358
ENSMUSG00000024423	Impact	16210	impact, RWD domain protein	-0.159768	7.93626	10.3347	0.0026705	0.0332314	-1.11711
ENSMUSG00000031409	Tceal6	66104	transcription elongation factor A (SII)-like 6	-0.256427	4.40899	10.3007	0.00270939	0.0336857	-1.19452
ENSMUSG00000027737	Slc7a11	26570	solute carrier family 7 (cationic amino acid transporter, y+ system), member 11	0.657003	3.1054	10.4106	0.00271948	0.0337816	1.5768
ENSMUSG00000033159	Cnppd1	69171	cyclin Pas1/PHO80 domain containing 1	0.234439	4.50196	10.2661	0.00274952	0.0341249	1.17645
ENSMUSG00000026414	Tnnt2	21956	troponin T2, cardiac	1.40988	0.439569	10.3557	0.00277688	0.0344343	2.65715
ENSMUSG00000024339	Tap2	21355	transporter 2, ATP-binding cassette, sub-family B (MDR/TAP)	0.327063	3.11897	10.2274	0.00279515	0.0346167	1.25446
ENSMUSG00000002602	Axl	26362	AXL receptor tyrosine kinase	0.400397	4.14292	10.2669	0.00279647	0.0346167	1.31987
ENSMUSG00000020402	Vdac1	22333	voltage-dependent anion channel 1	-0.179962	8.75435	10.2233	0.00280008	0.0346312	-1.13285
ENSMUSG00000020802	Ube2o	217342	ubiquitin-conjugating enzyme E2O	-0.152532	6.36504	10.2135	0.0028118	0.0347458	-1.11152
ENSMUSG00000029925	Tbxas1	21391	thromboxane A synthase 1, platelet	1.25263	-0.744552	10.2068	0.00281974	0.0348136	2.38275
ENSMUSG00000028707	Dmbx1	140477	diencephalon/mesencephalon homeobox 1	-0.628699	0.142881	10.2012	0.00282654	0.0348672	-1.54617
ENSMUSG00000063239	Grm4	268934	glutamate receptor, metabotropic 4	-0.305798	3.41186	10.1986	0.00282959	0.0348745	-1.2361
ENSMUSG00000023755	Rhebl1	69159	Ras homolog enriched in brain like 1	0.373723	2.65075	10.1881	0.00284231	0.0350009	1.29569
ENSMUSG00000034165	Ccnd3	12445	cyclin D3	0.209072	5.57782	10.186	0.0028449	0.0350023	1.15594
ENSMUSG00000025268	Maged2	80884	melanoma antigen, family D, 2	-0.230288	5.28697	10.1588	0.00287798	0.0353787	-1.17307
ENSMUSG00000037905	Bri3bp	76809	Bri3 binding protein	-0.135316	6.34925	10.149	0.00289004	0.0354962	-1.09833
ENSMUSG00000074785	Plxnc1	54712	plexin C1	-0.216381	4.89312	10.1329	0.00291003	0.0357107	-1.16182
ENSMUSG00000028603	Scp2	20280	sterol carrier protein 2, liver	0.129684	7.19703	10.1299	0.00291368	0.0357247	1.09405
ENSMUSG00000039740	Alg2	56737	asparagine-linked glycosylation 2 (alpha-1,3-mannosyltransferase)	-0.140694	6.92938	10.1272	0.00291709	0.0357356	-1.10244
ENSMUSG00000032359	Ctsh	13036	cathepsin H	0.460969	3.48299	10.1475	0.00293463	0.0359195	1.37647
ENSMUSG00000052423	B4galt3	57370	UDP-Gal:betaGlcNAc beta 1,4-galactosyltransferase, polypeptide 3	0.181082	5.34553	10.086	0.00296893	0.0363079	1.13373
ENSMUSG00000043670	Diras1	208666	DIRAS family, GTP-binding RAS-like 1	-0.202341	6.41367	10.0763	0.00298115	0.0363948	-1.15056
ENSMUSG00000025876	Unc5a	107448	unc-5 netrin receptor A	-0.210332	5.28933	10.0763	0.00298116	0.0363948	-1.15695
ENSMUSG00000018449	Rpain	69723	RPA interacting protein	0.357716	3.38424	10.0707	0.00298836	0.0364513	1.2814
ENSMUSG00000001985	Grik3	14807	glutamate receptor, ionotropic, kainate 3	0.315469	3.86994	10.0582	0.00300441	0.0366156	1.24442
ENSMUSG00000051674	Dcun1d4	100737	DCN1, defective in cullin neddylation 1, domain containing 4 (S. cerevisiae)	-0.166094	5.65724	10.0541	0.0030096	0.0366474	-1.12202
ENSMUSG00000048337	Npy4r	19065	neuropeptide Y receptor Y4	1.87413	1.41063	10.328	0.00304062	0.0369933	3.6658
ENSMUSG00000019370	Calm3	12315	calmodulin 3	-0.21236	8.92783	10.0256	0.00304649	0.037033	-1.15858
ENSMUSG00000015291	Gdi1	14567	guanosine diphosphate (GDP) dissociation inhibitor 1	-0.135203	8.42403	10.0145	0.00306102	0.0371777	-1.09825
ENSMUSG00000000290	Itgb2	16414	integrin beta 2	1.1428	0.137315	10.0005	0.00307946	0.0373698	2.20809
ENSMUSG00000041515	Irf8	15900	interferon regulatory factor 8	0.781356	0.861471	9.99732	0.00308365	0.0373886	1.71875
ENSMUSG00000022372	Sla	20491	src-like adaptor	1.32894	-0.733949	9.9737	0.00311501	0.0377366	2.51219
ENSMUSG00000026483	Fam129a	63913	family with sequence similarity 129, member A	1.18956	3.26072	10.2641	0.00315113	0.0381416	2.28083
ENSMUSG00000026288	Inpp5d	16331	inositol polyphosphate-5-phosphatase D	0.583767	1.7893	9.93947	0.00316107	0.0382293	1.49876
ENSMUSG00000027569	Mrgbp	73247	MRG/MORF4L binding protein	0.189692	5.11424	9.92757	0.00317725	0.0383922	1.14052
ENSMUSG00000021852	Slc35f4	75288	solute carrier family 35, member F4	-0.355129	2.05827	9.91954	0.00318822	0.0384919	-1.2791
ENSMUSG00000070866	Zfp804a	241514	zinc finger protein 804A	-0.212876	5.02341	9.91731	0.00319127	0.038496	-1.159
ENSMUSG00000029009	Mthfr	17769	5,10-methylenetetrahydrofolate reductase	0.163039	5.32045	9.91086	0.00320011	0.0385699	1.11964
ENSMUSG00000024998	Plce1	74055	phospholipase C, epsilon 1	0.307293	4.90774	9.9107	0.00320691	0.038619	1.23738
ENSMUSG00000030105	Arl8b	67166	ADP-ribosylation factor-like 8B	-0.167674	6.62804	9.88026	0.00324246	0.0389989	-1.12325
ENSMUSG00000052160	Pld4	104759	phospholipase D family, member 4	0.924586	0.394588	9.87918	0.00324395	0.0389989	1.89814
ENSMUSG00000036078	Sigmar1	18391	sigma non-opioid intracellular receptor 1	-0.264957	4.36082	9.87543	0.00324918	0.0390287	-1.2016
ENSMUSG00000025656	Arhgef9	236915	CDC42 guanine nucleotide exchange factor (GEF) 9	-0.157526	7.40101	9.84706	0.00328907	0.0394744	-1.11537
ENSMUSG00000029467	Atp2a2	11938	ATPase, Ca++ transporting, cardiac muscle, slow twitch 2	-0.192782	8.16914	9.84362	0.00329393	0.0394994	-1.14297
ENSMUSG00000030123	Plxnd1	67784	plexin D1	0.336348	3.49236	9.84026	0.00329869	0.039523	1.26256
ENSMUSG00000030339	Ltbr	17000	lymphotoxin B receptor	0.426848	2.50698	9.81685	0.0033321	0.0398896	1.34429
ENSMUSG00000030499	Kctd15	233107	potassium channel tetramerisation domain containing 15	0.196659	5.28496	9.81148	0.0033398	0.039948	1.14604
ENSMUSG00000040907	Atp1a3	232975	ATPase, Na+/K+ transporting, alpha 3 polypeptide	-0.164537	11.2644	9.80899	0.00334338	0.0399572	-1.12081
ENSMUSG00000024743	Syt7	54525	synaptotagmin VII	-0.172482	6.90456	9.80471	0.00334955	0.0399973	-1.127
ENSMUSG00000085260	Med9os	100504121	mediator complex subunit 9, opposite strand	0.584618	1.46541	9.80146	0.00335424	0.0400195	1.49964
ENSMUSG00000025777	Gdap1	14545	ganglioside-induced differentiation-associated-protein 1	-0.179436	5.95017	9.79764	0.00335977	0.0400518	-1.13244
ENSMUSG00000027247	Arhgap1	228359	Rho GTPase activating protein 1	-0.151798	5.74187	9.77208	0.00339697	0.0404614	-1.11095
ENSMUSG00000029405	G3bp2	23881	GTPase activating protein (SH3 domain) binding protein 2	-0.136917	7.88813	9.76515	0.00340714	0.0405484	-1.09955
ENSMUSG00000028778	Hcrtr1	230777	hypocretin (orexin) receptor 1	-0.888674	0.0254423	9.76111	0.00341308	0.040585	-1.85147
ENSMUSG00000054850	Smim10l2a	320237	small integral membrane protein 10 like 2A	-0.317087	2.73248	9.7572	0.00341883	0.0406194	-1.24581
ENSMUSG00000056494	Cngb3	30952	cyclic nucleotide gated channel beta 3	-0.219446	4.62992	9.73966	0.00344479	0.0408935	-1.16429
ENSMUSG00000006498	Ptbp1	19205	polypyrimidine tract binding protein 1	0.124377	6.05209	9.72957	0.00345982	0.0410376	1.09004
ENSMUSG00000008475	Arpc5	67771	actin related protein 2/3 complex, subunit 5	0.164262	5.20021	9.7132	0.00348435	0.041294	1.12059
ENSMUSG00000010755	Cars	27267	cysteinyl-tRNA synthetase	0.26724	5.1524	9.68902	0.00352093	0.0416927	1.2035
ENSMUSG00000042846	Lrrtm3	216028	leucine rich repeat transmembrane neuronal 3	-0.278903	3.33798	9.67735	0.00353872	0.0418684	-1.21327
ENSMUSG00000037989	Wnk2	75607	WNK lysine deficient protein kinase 2	-0.223856	6.20207	9.66555	0.00355681	0.0420078	-1.16785
ENSMUSG00000028635	Edn2	13615	endothelin 2	2.04158	3.03696	9.99555	0.00355722	0.0420078	4.11695
ENSMUSG00000047227	Gm527	217648	predicted gene 527	-0.356988	2.45294	9.66388	0.00355938	0.0420078	-1.28075
ENSMUSG00000039318	Rab3gap2	98732	RAB3 GTPase activating protein subunit 2	0.1915	6.28956	9.6555	0.0035723	0.0421252	1.14195
ENSMUSG00000058392	Rrp1b	72462	ribosomal RNA processing 1 homolog B (S. cerevisiae)	0.205481	6.90721	9.64934	0.00358183	0.0421719	1.15307
ENSMUSG00000015312	Gadd45b	17873	growth arrest and DNA-damage-inducible 45 beta	0.635	2.43559	9.6958	0.0035822	0.0421719	1.55294
ENSMUSG00000004892	Bcan	12032	brevican	-0.472546	2.03536	9.64132	0.00359429	0.0422791	-1.38756
ENSMUSG00000040613	Apobec1	11810	apolipoprotein B mRNA editing enzyme, catalytic polypeptide 1	0.874333	0.666035	9.63468	0.00360461	0.0423654	1.83316
ENSMUSG00000004098	Col5a3	53867	collagen, type V, alpha 3	0.679413	1.88634	9.62781	0.00361688	0.0424665	1.60149
ENSMUSG00000021973	Micu2	68514	mitochondrial calcium uptake 2	0.268853	3.97406	9.62474	0.00362015	0.0424665	1.20485
ENSMUSG00000047085	Lrrc4b	272381	leucine rich repeat containing 4B	-0.202466	5.20278	9.62344	0.00362219	0.0424665	-1.15066
ENSMUSG00000027624	Epb41l1	13821	erythrocyte membrane protein band 4.1 like 1	-0.14092	7.16422	9.62014	0.00362737	0.0424921	-1.10261
ENSMUSG00000024892	Pcx	18563	pyruvate carboxylase	-0.216022	4.75529	9.61256	0.00363929	0.0425966	-1.16153
ENSMUSG00000028555	Ttc39a	230603	tetratricopeptide repeat domain 39A	-0.429312	1.69218	9.60875	0.0036453	0.0426316	-1.34659
ENSMUSG00000041957	Pkp2	67451	plakophilin 2	0.236742	4.04404	9.59676	0.00366427	0.0428182	1.17833
ENSMUSG00000031613	Hpgd	15446	hydroxyprostaglandin dehydrogenase 15 (NAD)	-0.275108	3.35375	9.57761	0.00369481	0.0431395	-1.21009
ENSMUSG00000052253	Zfp622	52521	zinc finger protein 622	0.200353	4.76133	9.56975	0.00370741	0.0432511	1.14898
ENSMUSG00000056216	Cebpg	12611	CCAAT/enhancer binding protein (C/EBP), gamma	0.208554	5.44627	9.52143	0.00378593	0.0441308	1.15553
ENSMUSG00000024197	Plin3	66905	perilipin 3	0.408636	2.41149	9.51669	0.00379373	0.0441854	1.32743
ENSMUSG00000021585	Cast	12380	calpastatin	0.279158	4.03233	9.51285	0.00380007	0.0442229	1.21349
ENSMUSG00000040380	Cbln3	56410	cerebellin 3 precursor protein	-0.688093	0.369508	9.51089	0.00380329	0.0442242	-1.61115
ENSMUSG00000074971	Fibin	67606	fin bud initiation factor homolog (zebrafish)	1.27047	-0.606073	9.50706	0.00380964	0.0442617	2.4124
ENSMUSG00000004151	Etv1	14009	ets variant 1	-0.331503	3.76915	9.50264	0.00381696	0.0443104	-1.25832
ENSMUSG00000042549	Map2k3os	24082	mitogen-activated protein kinase kinase 3, opposite strand	0.674444	0.96748	9.48088	0.0038532	0.0446946	1.59598
ENSMUSG00000033788	Dysf	26903	dysferlin	0.579001	1.17632	9.45757	0.00389243	0.0450786	1.49381
ENSMUSG00000026360	Rgs2	19735	regulator of G-protein signaling 2	-0.285801	5.11566	9.45744	0.00389266	0.0450786	-1.21909
ENSMUSG00000028042	Zbtb7b	22724	zinc finger and BTB domain containing 7B	0.15544	5.97757	9.43337	0.00393364	0.045516	1.11376
ENSMUSG00000024610	Cd74	16149	CD74 antigen (invariant polypeptide of major histocompatibility complex, class II antigen-associated)	1.40819	0.643325	9.5382	0.00397231	0.045926	2.65403
ENSMUSG00000025658	Cnksr2	245684	connector enhancer of kinase suppressor of Ras 2	-0.309	4.72701	9.40838	0.00397917	0.0459583	-1.23885
ENSMUSG00000066442	Mthfs	107885	5, 10-methenyltetrahydrofolate synthetase	0.440527	2.35714	9.40554	0.00398158	0.0459583	1.3571
ENSMUSG00000055782	Abcd2	26874	ATP-binding cassette, sub-family D (ALD), member 2	-0.215428	5.61408	9.39302	0.00400335	0.0461719	-1.16105
ENSMUSG00000027805	Pfn2	18645	profilin 2	-0.178868	7.58298	9.38047	0.00402531	0.0463875	-1.132
ENSMUSG00000021596	Mctp1	78771	multiple C2 domains, transmembrane 1	-0.496871	1.54241	9.37767	0.00403023	0.0464065	-1.41115
ENSMUSG00000021466	Ptch1	19206	patched 1	-0.17846	6.29038	9.36211	0.00405766	0.0466578	-1.13168
ENSMUSG00000026100	Mstn	17700	myostatin	-0.928117	-0.177254	9.36155	0.00405863	0.0466578	-1.90279
ENSMUSG00000021215	Net1	56349	neuroepithelial cell transforming gene 1	0.300145	4.12435	9.35328	0.0040733	0.0467886	1.23127
ENSMUSG00000040728	Esrp1	207920	epithelial splicing regulatory protein 1	-0.506556	0.759553	9.3417	0.00409394	0.0469876	-1.42065
ENSMUSG00000073411	H2-D1	14964	histocompatibility 2, D region locus 1	0.452681	5.67688	9.52388	0.00412462	0.0472767	1.36858
ENSMUSG00000030519	Apba2	11784	amyloid beta (A4) precursor protein-binding, family A, member 2	-0.242877	5.37387	9.32294	0.00412759	0.0472767	-1.18335
ENSMUSG00000033209	Ttc28	209683	tetratricopeptide repeat domain 28	-0.258522	6.40366	9.35378	0.00412913	0.0472767	-1.19625
ENSMUSG00000030854	Ptpn5	19259	protein tyrosine phosphatase, non-receptor type 5	0.431997	2.46901	9.3147	0.00414247	0.0473774	1.3491
ENSMUSG00000046854	Pip5kl1	227733	phosphatidylinositol-4-phosphate 5-kinase-like 1	0.72297	0.975086	9.31352	0.0041446	0.0473774	1.65058
ENSMUSG00000005054	Cstb	13014	cystatin B	0.340691	3.98958	9.26947	0.00422514	0.0481782	1.26636
ENSMUSG00000048070	Pirt	193003	phosphoinositide-interacting regulator of transient receptor potential channels	0.580954	1.14735	9.26877	0.00422643	0.0481782	1.49584
ENSMUSG00000024526	Cidea	12683	cell death-inducing DNA fragmentation factor, alpha subunit-like effector A	0.838952	-0.0532288	9.26752	0.00422874	0.0481782	1.78875
ENSMUSG00000051790	Nlgn2	216856	neuroligin 2	-0.15768	7.41813	9.26716	0.00422942	0.0481782	-1.11549
ENSMUSG00000026185	Igfbp5	16011	insulin-like growth factor binding protein 5	0.256478	6.06496	9.29451	0.00423405	0.0481782	1.19456
ENSMUSG00000021754	Map3k1	26401	mitogen-activated protein kinase kinase kinase 1	0.266773	6.3259	9.30602	0.0042376	0.0481782	1.20311
ENSMUSG00000021458	2010111I01Rik	72061	RIKEN cDNA 2010111I01 gene	0.218268	3.99469	9.26229	0.00423843	0.0481782	1.16334
ENSMUSG00000026610	Esrrg	26381	estrogen-related receptor gamma	-0.17824	7.09971	9.25668	0.00424884	0.0482578	-1.1315
ENSMUSG00000025964	Adam23	23792	a disintegrin and metallopeptidase domain 23	-0.289544	5.43336	9.28755	0.00425326	0.0482694	-1.22225
ENSMUSG00000046178	Nxph1	18231	neurexophilin 1	-0.325175	3.49466	9.24581	0.00426909	0.0484103	-1.25282
ENSMUSG00000051527	Usp29	57775	ubiquitin specific peptidase 29	-0.250655	3.58198	9.23849	0.00428278	0.0485267	-1.18975
ENSMUSG00000035580	Kcnh8	211468	potassium voltage-gated channel, subfamily H (eag-related), member 8	-0.594045	0.749543	9.22994	0.00429884	0.0486699	-1.50947
ENSMUSG00000032216	Nedd4	17999	neural precursor cell expressed, developmentally down-regulated 4	-0.143189	9.50586	9.21982	0.00431793	0.048847	-1.10434
ENSMUSG00000022110	Sucla2	20916	succinate-Coenzyme A ligase, ADP-forming, beta subunit	-0.124796	6.47496	9.21221	0.00433235	0.0489711	-1.09035
ENSMUSG00000033610	Pank1	75735	pantothenate kinase 1	-0.267726	2.93401	9.19848	0.00435848	0.0491925	-1.20391
ENSMUSG00000029798	Herc6	67138	hect domain and RLD 6	0.578339	2.02087	9.19827	0.00435887	0.0491925	1.49313
ENSMUSG00000026072	Il1r1	16177	interleukin 1 receptor, type I	0.36258	3.22737	9.19418	0.0043667	0.0492416	1.28572
ENSMUSG00000051022	Hs3st1	15476	heparan sulfate (glucosamine) 3-O-sulfotransferase 1	-0.349831	2.38928	9.19223	0.00437043	0.0492446	-1.27441
ENSMUSG00000030208	Emp1	13730	epithelial membrane protein 1	1.15589	-0.0576707	9.18405	0.00438612	0.0493614	2.22822
ENSMUSG00000062480	Acat3	224530	acetyl-Coenzyme A acetyltransferase 3	1.08743	-0.43373	9.1832	0.00438776	0.0493614	2.12495
ENSMUSG00000020483	Dynll2	68097	dynein light chain LC8-type 2	-0.160404	8.44429	9.16186	0.004429	0.0497859	-1.1176
ENSMUSG00000028333	Anp32b	67628	acidic (leucine-rich) nuclear phosphoprotein 32 family, member B	0.164847	6.16675	9.15175	0.00444868	0.0499643	1.12105
ENSMUSG00000038607	Gng10	14700	guanine nucleotide binding protein (G protein), gamma 10	0.363923	3.07954	9.1501	0.00445192	0.0499643	1.28692
ENSMUSG00000020053	Igf1	16000	insulin-like growth factor 1	-0.255347	5.34838	9.13296	0.00448552	0.0503017	-1.19362
ENSMUSG00000022790	Igsf11	207683	immunoglobulin superfamily, member 11	0.41377	6.10647	9.30571	0.00450683	0.0505007	1.33216
ENSMUSG00000043811	Rtn4r	65079	reticulon 4 receptor	-0.484915	1.6182	9.11933	0.00451244	0.0505236	-1.3995
ENSMUSG00000031734	Irx3	16373	Iroquois related homeobox 3	-0.527212	1.39859	9.11364	0.00452373	0.0506101	-1.44114
ENSMUSG00000067889	Sptbn2	20743	spectrin beta, non-erythrocytic 2	-0.16583	6.75289	9.09603	0.00455887	0.0509631	-1.12181
ENSMUSG00000044968	Napepld	242864	N-acyl phosphatidylethanolamine phospholipase D	-0.225302	3.81014	9.07049	0.00461034	0.051487	-1.16902
ENSMUSG00000045613	Chrm2	243764	cholinergic receptor, muscarinic 2, cardiac	-0.323188	3.86053	9.06839	0.00461459	0.051487	-1.25109
ENSMUSG00000018899	Irf1	16362	interferon regulatory factor 1	0.480015	2.19697	9.06739	0.00461663	0.051487	1.39476
ENSMUSG00000027489	Necab3	56846	N-terminal EF-hand calcium binding protein 3	-0.403775	2.15712	9.05769	0.00463637	0.0516666	-1.32296
ENSMUSG00000034501	Pcnx4	67708	pecanex homolog 4	-0.117235	5.93351	9.05205	0.00464789	0.0517164	-1.08465
ENSMUSG00000026786	Apbb1ip	54519	amyloid beta (A4) precursor protein-binding, family B, member 1 interacting protein	0.837585	-0.128843	9.05193	0.00464814	0.0517164	1.78706
ENSMUSG00000030209	Grin2b	14812	glutamate receptor, ionotropic, NMDA2B (epsilon 2)	-0.437391	5.43711	9.19494	0.00468615	0.0520986	-1.35415
ENSMUSG00000055172	C1ra	50909	complement component 1, r subcomponent A	0.861672	0.321797	9.01834	0.00471737	0.0524045	1.81714
ENSMUSG00000087260	Lamtor5	68576	late endosomal/lysosomal adaptor, MAPK and MTOR activator 5	0.269095	5.28344	9.0199	0.0047214	0.0524083	1.20505
ENSMUSG00000038859	Baiap2l1	66898	BAI1-associated protein 2-like 1	0.53183	1.00331	9.0146	0.00472515	0.0524089	1.44576
ENSMUSG00000060450	Rnf14	56736	ring finger protein 14	-0.129736	7.84198	8.99764	0.00476058	0.0527323	-1.09409
ENSMUSG00000038059	Smim3	106878	small integral membrane protein 3	0.494141	0.982488	8.99535	0.0047654	0.0527323	1.40848
ENSMUSG00000020114	Cand1	71902	cullin associated and neddylation disassociated 1	-0.158194	7.40422	8.99532	0.00476546	0.0527323	-1.11589
ENSMUSG00000026821	Ralgds	19730	ral guanine nucleotide dissociation stimulator	0.205552	4.99583	8.98453	0.00478818	0.0529424	1.15313
ENSMUSG00000038302	Afg1l	215951	AFG1 like ATPase	-0.242978	3.70825	8.97983	0.00479811	0.0530109	-1.18343
ENSMUSG00000021477	Ctsl	13039	cathepsin L	0.195371	6.66113	8.97678	0.00480457	0.053033	1.14502
ENSMUSG00000020393	Kremen1	84035	kringle containing transmembrane protein 1	0.273157	5.76272	9.01553	0.00480759	0.053033	1.20845
ENSMUSG00000022842	Ece2	107522	endothelin converting enzyme 2	-0.262944	5.21505	8.96643	0.00482655	0.0532008	-1.19993
ENSMUSG00000024493	Lars	107045	leucyl-tRNA synthetase	0.185518	5.62296	8.96365	0.00483246	0.0532246	1.13723
ENSMUSG00000020181	Nav3	260315	neuron navigator 3	-0.24937	3.89882	8.94375	0.00487508	0.0536524	-1.18869
ENSMUSG00000060780	Lrrtm1	74342	leucine rich repeat transmembrane neuronal 1	-0.310055	3.14615	8.9399	0.00488339	0.0537022	-1.23975
ENSMUSG00000039058	Ak5	229949	adenylate kinase 5	-0.396803	2.81896	8.93217	0.00490007	0.0538256	-1.31659
ENSMUSG00000030310	Slc6a1	232333	solute carrier family 6 (neurotransmitter transporter, GABA), member 1	-0.150134	8.69391	8.93119	0.00490221	0.0538256	-1.10967
ENSMUSG00000021408	Ripk1	19766	receptor (TNFRSF)-interacting serine-threonine kinase 1	0.360263	3.13107	8.92696	0.00491137	0.0538845	1.28366
ENSMUSG00000042203	Tbc1d22b	381085	TBC1 domain family, member 22B	-0.162178	5.65378	8.91586	0.0049355	0.0541074	-1.11898
ENSMUSG00000074796	Slc4a11	269356	solute carrier family 4, sodium bicarbonate transporter-like, member 11	0.710135	0.0430797	8.91178	0.0049444	0.0541631	1.63596
ENSMUSG00000041143	Tmco4	77056	transmembrane and coiled-coil domains 4	0.696055	0.3512	8.90009	0.00497002	0.0544018	1.62007
ENSMUSG00000024420	Zfp521	225207	zinc finger protein 521	-0.187168	5.60366	8.89559	0.0049799	0.0544679	-1.13853
ENSMUSG00000014859	E2f4	104394	E2F transcription factor 4	0.153334	5.09739	8.89019	0.0049918	0.054556	1.11214
ENSMUSG00000039382	Wdr45	54636	WD repeat domain 45	0.194194	4.34968	8.88813	0.00499635	0.0545637	1.14408
ENSMUSG00000057596	Trim30d	209387	tripartite motif-containing 30D	1.43392	-0.799476	8.89329	0.00500992	0.0546353	2.7018
ENSMUSG00000031343	Gabra3	14396	gamma-aminobutyric acid (GABA) A receptor, subunit alpha 3	-0.193559	5.57006	8.87872	0.0050172	0.0546353	-1.14358
ENSMUSG00000020101	Vsir	74048	V-set immunoregulatory receptor	0.451446	1.84411	8.87707	0.00502086	0.0546353	1.36741
ENSMUSG00000034981	Parm1	231440	prostate androgen-regulated mucin-like protein 1	-0.293543	4.33686	8.87634	0.00502248	0.0546353	-1.22565
ENSMUSG00000048731	Ggnbp1	70772	gametogenetin binding protein 1	0.490844	2.49896	8.87628	0.0050226	0.0546353	1.40527
ENSMUSG00000023927	Satb1	20230	special AT-rich sequence binding protein 1	-0.199401	4.98825	8.87475	0.00502602	0.0546353	-1.14822
ENSMUSG00000095139	Pou3f2	18992	POU domain, class 3, transcription factor 2	-0.488171	1.54565	8.85365	0.00507315	0.0551055	-1.40267
ENSMUSG00000035455	Fignl1	60530	fidgetin-like 1	0.507674	1.05423	8.84996	0.00508143	0.0551532	1.42176
ENSMUSG00000055723	Rras2	66922	related RAS viral (r-ras) oncogene 2	0.460036	1.82375	8.8438	0.00509532	0.0552616	1.37558
ENSMUSG00000004207	Psap	19156	prosaposin	-0.13478	9.23521	8.84102	0.00510159	0.0552874	-1.09793
ENSMUSG00000006731	B4galnt1	14421	beta-1,4-N-acetyl-galactosaminyl transferase 1	-0.228317	3.97578	8.83585	0.0051133	0.0553719	-1.17147
ENSMUSG00000070880	Gad1	14415	glutamate decarboxylase 1	-0.18239	8.1849	8.82895	0.00512893	0.0554816	-1.13476
ENSMUSG00000010110	Stx5a	56389	syntaxin 5A	0.156932	6.11458	8.82793	0.00513125	0.0554816	1.11491
ENSMUSG00000024665	Fads2	56473	fatty acid desaturase 2	-0.208063	5.32033	8.82253	0.00514354	0.0555721	-1.15514
ENSMUSG00000056222	Spock1	20745	sparc/osteonectin, cwcv and kazal-like domains proteoglycan 1	-0.253543	3.59375	8.80421	0.00518547	0.0559826	-1.19213
ENSMUSG00000003153	Slc2a3	20527	solute carrier family 2 (facilitated glucose transporter), member 3	-0.175734	6.41646	8.79937	0.00519661	0.0560601	-1.12954
ENSMUSG00000001039	B9d1	27078	B9 protein domain 1	0.329975	3.20099	8.79396	0.00520909	0.0561521	1.25699
ENSMUSG00000050910	Cdr2l	237988	cerebellar degeneration-related protein 2-like	0.221211	4.22164	8.78608	0.00522731	0.0562984	1.16571
ENSMUSG00000032508	Myd88	17874	myeloid differentiation primary response gene 88	0.269601	3.16879	8.78371	0.00523282	0.0562984	1.20547
ENSMUSG00000022797	Tfrc	22042	transferrin receptor	-0.275807	7.42086	8.83777	0.00523457	0.0562984	-1.21067
ENSMUSG00000018593	Sparc	20692	secreted acidic cysteine rich glycoprotein	0.322003	7.16698	8.88361	0.00524282	0.0563444	1.25006
ENSMUSG00000007564	Ppp2r1a	51792	protein phosphatase 2, regulatory subunit A, alpha	-0.153281	8.23353	8.77727	0.00524779	0.0563551	-1.1121
ENSMUSG00000024165	Jpt2	52009	Jupiter microtubule associated homolog 2	0.326679	3.40408	8.77456	0.00525409	0.0563801	1.25412
ENSMUSG00000031428	Zcchc18	66995	zinc finger, CCHC domain containing 18	-0.143405	6.69203	8.74395	0.00532596	0.0570895	-1.10451
ENSMUSG00000062151	Unc13c	208898	unc-13 homolog C (C. elegans)	-0.227741	6.69217	8.74508	0.00532947	0.0570895	-1.171
ENSMUSG00000040435	Ppp1r15a	17872	protein phosphatase 1, regulatory (inhibitor) subunit 15A	0.237686	4.29571	8.74128	0.00533227	0.0570895	1.1791
ENSMUSG00000021314	Amph	218038	amphiphysin	-0.10657	7.46479	8.72714	0.00536587	0.0573857	-1.07667
ENSMUSG00000010476	Ebf3	13593	early B cell factor 3	-0.269834	5.18969	8.72538	0.00537008	0.0573857	-1.20567
ENSMUSG00000027852	Nras	18176	neuroblastoma ras oncogene	0.256094	5.07855	8.72454	0.00537208	0.0573857	1.19424
ENSMUSG00000039485	Tspyl4	72480	TSPY-like 4	-0.183266	8.75582	8.71565	0.00539334	0.0575695	-1.13545
ENSMUSG00000015340	Cybb	13058	cytochrome b-245, beta polypeptide	1.57894	-0.956935	8.72969	0.00541666	0.057775	2.9875
ENSMUSG00000049411	Tmem241	338363	transmembrane protein 241	0.32291	2.7843	8.69162	0.00545128	0.0581005	1.25085
ENSMUSG00000027581	Stmn3	20262	stathmin-like 3	-0.306271	6.36115	8.77517	0.00546246	0.0581761	-1.23651
ENSMUSG00000025647	Shisa5	66940	shisa family member 5	0.296918	3.57918	8.68253	0.00547335	0.0582087	1.22852
ENSMUSG00000044149	Nkrf	77286	NF-kappaB repressing factor	-0.180628	4.26015	8.68237	0.00547373	0.0582087	-1.13338
ENSMUSG00000002489	Tiam1	21844	T cell lymphoma invasion and metastasis 1	-0.204596	5.12776	8.67063	0.0055024	0.0584697	-1.15236
ENSMUSG00000036854	Hspb6	243912	heat shock protein, alpha-crystallin-related, B6	0.202253	6.61923	8.65422	0.00554275	0.0588544	1.15049
ENSMUSG00000029570	Lfng	16848	LFNG O-fucosylpeptide 3-beta-N-acetylglucosaminyltransferase	0.448611	3.56922	8.6919	0.00555631	0.0589542	1.36473
ENSMUSG00000027168	Pax6	18508	paired box 6	-0.143267	7.98088	8.64554	0.00556422	0.0589701	-1.1044
ENSMUSG00000040723	Rcsd1	226594	RCSD domain containing 1	0.826304	0.284101	8.64477	0.00556612	0.0589701	1.77314
ENSMUSG00000026825	Dnm1	13429	dynamin 1	-0.143579	9.11085	8.64117	0.00557505	0.0590206	-1.10464
ENSMUSG00000046167	Gldn	235379	gliomedin	-0.540885	0.871779	8.63836	0.00558204	0.0590505	-1.45487
ENSMUSG00000031934	Panx1	55991	pannexin 1	0.344925	2.54217	8.63061	0.00560135	0.0592107	1.27008
ENSMUSG00000098659	1110015O18Rik	100503859	RIKEN cDNA 1110015O18 gene	-0.798705	-0.034915	8.62782	0.00560831	0.0592401	-1.73954
ENSMUSG00000022544	Eef2kmt	70511	eukaryotic elongation factor 2 lysine methyltransferase	0.279991	4.13257	8.62101	0.00562536	0.059376	1.21419
ENSMUSG00000050830	Vwc2	319922	von Willebrand factor C domain containing 2	-0.239477	3.81145	8.5965	0.00568717	0.0599838	-1.18056
ENSMUSG00000019795	Pcmt1	18537	protein-L-isoaspartate (D-aspartate) O-methyltransferase 1	-0.135751	6.45655	8.58417	0.00571854	0.0602699	-1.09866
ENSMUSG00000072964	Bhlhb9	70237	basic helix-loop-helix domain containing, class B9	-0.149497	5.26477	8.58115	0.00572624	0.0603062	-1.10918
ENSMUSG00000031224	Magee2	272790	melanoma antigen, family E, 2	-0.57735	1.30765	8.5786	0.00573277	0.0603302	-1.49211
ENSMUSG00000020448	Rnf185	193670	ring finger protein 185	0.151243	5.9295	8.56953	0.00575602	0.0605299	1.11053
ENSMUSG00000038264	Sema7a	20361	sema domain, immunoglobulin domain (Ig), and GPI membrane anchor, (semaphorin) 7A	-0.247078	6.0098	8.58699	0.00576711	0.0606017	-1.1868
ENSMUSG00000073889	Il11ra1	16157	interleukin 11 receptor, alpha chain 1	0.266584	4.49287	8.55909	0.00578292	0.0606883	1.20296
ENSMUSG00000043587	Pxylp1	235534	2-phosphoxylose phosphatase 1	0.250324	3.74467	8.5587	0.00578391	0.0606883	1.18947
ENSMUSG00000020331	Hcn2	15166	hyperpolarization-activated, cyclic nucleotide-gated K+ 2	-0.249769	5.01665	8.55619	0.00579042	0.0607116	-1.18902
ENSMUSG00000072949	Acot1	26897	acyl-CoA thioesterase 1	0.541424	1.13952	8.54688	0.00581454	0.0608754	1.45541
ENSMUSG00000049643	2310022A10Rik	66367	RIKEN cDNA 2310022A10 gene	0.245092	4.33364	8.54685	0.00581462	0.0608754	1.18517
ENSMUSG00000060802	B2m	12010	beta-2 microglobulin	0.57794	4.31957	8.71161	0.00582535	0.0609428	1.49272
ENSMUSG00000070034	Sp110	109032	Sp110 nuclear body protein	1.06237	-0.615775	8.53868	0.00583587	0.0610078	2.08837
ENSMUSG00000030157	Clec2d	93694	C-type lectin domain family 2, member d	0.695605	1.29517	8.53157	0.00585445	0.061157	1.61956
ENSMUSG00000050737	Ptges	64292	prostaglandin E synthase	0.504104	1.42031	8.51587	0.00589566	0.0615422	1.41824
ENSMUSG00000026074	Map4k4	26921	mitogen-activated protein kinase kinase kinase kinase 4	0.177004	6.15202	8.51419	0.00590012	0.0615434	1.13053
ENSMUSG00000042807	Hecw2	329152	HECT, C2 and WW domain containing E3 ubiquitin protein ligase 2	-0.303157	3.98506	8.50752	0.00591774	0.0616819	-1.23384
ENSMUSG00000015342	Xk	22439	X-linked Kx blood group	-0.384748	2.90246	8.50569	0.00592258	0.061687	-1.30563
ENSMUSG00000004791	Pgf	18654	placental growth factor	1.1478	-0.527172	8.5025	0.00593105	0.0617299	2.21575
ENSMUSG00000040532	Abhd11	68758	abhydrolase domain containing 11	0.258805	3.75371	8.4993	0.00593954	0.0617427	1.19649
ENSMUSG00000018381	Abi3	66610	ABI gene family, member 3	1.00098	1.37215	8.55359	0.00594328	0.0617427	2.00136
ENSMUSG00000067212	H2-T23	15040	histocompatibility 2, T region locus 23	0.607622	2.67078	8.55807	0.00594533	0.0617427	1.52375
ENSMUSG00000035725	Prkx	19108	protein kinase, X-linked	0.237877	4.58045	8.48641	0.00597388	0.0619938	1.17926
ENSMUSG00000014592	Camta1	100072	calmodulin binding transcription activator 1	-0.190228	7.93829	8.45882	0.00604812	0.0627183	-1.14094
ENSMUSG00000059409	Ppp2r5d	21770	protein phosphatase 2, regulatory subunit B', delta	-0.136381	6.61456	8.45047	0.0060708	0.0629075	-1.09914
ENSMUSG00000062785	Kcnc3	16504	potassium voltage gated channel, Shaw-related subfamily, member 3	-0.191912	6.37397	8.44091	0.00609686	0.0631139	-1.14228
ENSMUSG00000034088	Hdlbp	110611	high density lipoprotein (HDL) binding protein	-0.119158	7.64682	8.4399	0.00609962	0.0631139	-1.0861
ENSMUSG00000057561	Eif1a	13664	eukaryotic translation initiation factor 1A	0.172877	6.1231	8.43569	0.00611114	0.0631871	1.1273
ENSMUSG00000034111	Tmed8	382620	transmembrane p24 trafficking protein 8	-0.141948	6.09496	8.42563	0.00613875	0.0634263	-1.10339
ENSMUSG00000067299	Crygd	12967	crystallin, gamma D	3.33931	-0.139728	8.6441	0.00615868	0.0635585	10.1212
ENSMUSG00000073805	Fam196a	627214	family with sequence similarity 196, member A	-0.20609	4.81804	8.41774	0.00616051	0.0635585	-1.15356
ENSMUSG00000060212	Pcnx2	270109	pecanex homolog 2	-0.245815	4.55054	8.41058	0.00618032	0.0636738	-1.18576
ENSMUSG00000031668	Eif2ak3	13666	eukaryotic translation initiation factor 2 alpha kinase 3	0.151773	5.53485	8.41046	0.00618066	0.0636738	1.11093
ENSMUSG00000046449	Nexmif	245555	neurite extension and migration factor	-0.312586	3.45409	8.40289	0.00620168	0.063844	-1.24193
ENSMUSG00000046719	Nxph3	104079	neurexophilin 3	-0.278638	3.31521	8.38875	0.00624118	0.0642041	-1.21305
ENSMUSG00000013419	Zfp651	270210	zinc finger protein 651	-0.142495	5.46197	8.37952	0.00626709	0.0644127	-1.10381
ENSMUSG00000036752	Tubb4b	227613	tubulin, beta 4B class IVB	-0.218623	6.82528	8.37829	0.00627055	0.0644127	-1.16362
ENSMUSG00000067925	Rtl8a	66158	retrotransposon Gag like 8A	-0.230764	5.67185	8.37251	0.00628683	0.0645333	-1.17346
ENSMUSG00000029810	Tmem176b	65963	transmembrane protein 176B	0.3255	4.14856	8.36768	0.00630049	0.0646028	1.2531
ENSMUSG00000033308	Dpyd	99586	dihydropyrimidine dehydrogenase	0.40031	2.16633	8.3669	0.00630271	0.0646028	1.31979
ENSMUSG00000036158	Prickle1	106042	prickle planar cell polarity protein 1	-0.140551	5.80473	8.36517	0.00630761	0.0646064	-1.10233
ENSMUSG00000068742	Cry2	12953	cryptochrome 2 (photolyase-like)	-0.114237	7.06611	8.34571	0.006363	0.0650844	-1.0824
ENSMUSG00000059883	Irak4	266632	interleukin-1 receptor-associated kinase 4	0.560952	0.977751	8.34555	0.00636347	0.0650844	1.47524
ENSMUSG00000064215	Ifi27	52668	interferon, alpha-inducible protein 27	0.533987	2.11034	8.33167	0.00640328	0.0654445	1.44792
ENSMUSG00000042289	Hsd3b7	101502	hydroxy-delta-5-steroid dehydrogenase, 3 beta- and steroid delta-isomerase 7	0.50344	2.64696	8.33433	0.00641303	0.0654723	1.41759
ENSMUSG00000049686	Orai1	109305	ORAI calcium release-activated calcium modulator 1	0.430476	2.05305	8.32753	0.00641523	0.0654723	1.34768
ENSMUSG00000019710	Mrpl24	67707	mitochondrial ribosomal protein L24	0.180987	5.31491	8.3242	0.00642483	0.0655231	1.13366
ENSMUSG00000012609	Ttll5	320244	tubulin tyrosine ligase-like family, member 5	0.175568	5.76748	8.32208	0.00643096	0.0655385	1.12941
ENSMUSG00000024862	Klc2	16594	kinesin light chain 2	-0.143145	6.72665	8.31542	0.00645027	0.0656881	-1.10431
ENSMUSG00000048572	Tmem252	226040	transmembrane protein 252	0.82622	0.124284	8.30087	0.00649262	0.066072	1.77303
ENSMUSG00000031639	Tlr3	142980	toll-like receptor 3	0.334932	2.31414	8.29275	0.00651641	0.0662499	1.26132
ENSMUSG00000058400	Qrfpr	229214	pyroglutamylated RFamide peptide receptor	0.298504	2.95745	8.29171	0.00651944	0.0662499	1.22987
ENSMUSG00000015085	Entpd2	12496	ectonucleoside triphosphate diphosphohydrolase 2	0.497632	1.38591	8.28782	0.00653088	0.0663186	1.41189
ENSMUSG00000026587	Astn1	11899	astrotactin 1	-0.222737	5.93516	8.27689	0.0065631	0.0665981	-1.16695
ENSMUSG00000026275	Ppp1r7	66385	protein phosphatase 1, regulatory (inhibitor) subunit 7	-0.135094	7.64603	8.26163	0.00660838	0.0670097	-1.09816
ENSMUSG00000021874	4933413J09Rik	71106	RIKEN cDNA 4933413J09 gene	0.86171	-0.0465652	8.25735	0.00662113	0.067091	1.81719
ENSMUSG00000053046	Brsk2	75770	BR serine/threonine kinase 2	-0.119154	7.22491	8.24806	0.00664894	0.0673247	-1.0861
ENSMUSG00000005045	Chd5	269610	chromodomain helicase DNA binding protein 5	-0.187605	6.70091	8.24276	0.00666485	0.0674377	-1.13887
ENSMUSG00000019124	Scrn1	69938	secernin 1	-0.131606	7.62983	8.23915	0.0066757	0.0674993	-1.09551
ENSMUSG00000022321	Cdh10	320873	cadherin 10	-0.3024	2.60493	8.23751	0.00668064	0.0675011	-1.23319
ENSMUSG00000004771	Rab11a	53869	RAB11A, member RAS oncogene family	-0.131496	6.25842	8.22916	0.00670586	0.0676999	-1.09543
ENSMUSG00000031139	Mcf2	109904	mcf.2 transforming sequence	-0.548651	1.45275	8.22632	0.00671444	0.0676999	-1.46272
ENSMUSG00000026796	Fam129b	227737	family with sequence similarity 129, member B	0.217998	5.27522	8.22626	0.00671463	0.0676999	1.16312
ENSMUSG00000066113	Adamtsl1	77739	ADAMTS-like 1	-0.277277	3.86364	8.21497	0.00674893	0.0679324	-1.21191
ENSMUSG00000024338	Psmb8	16913	proteasome (prosome, macropain) subunit, beta type 8 (large multifunctional peptidase 7)	0.668692	1.34564	8.21316	0.00675443	0.0679324	1.58963
ENSMUSG00000026869	Psmd5	66998	proteasome (prosome, macropain) 26S subunit, non-ATPase, 5	-0.170073	5.50692	8.21253	0.00675635	0.0679324	-1.12512
ENSMUSG00000019478	Rab4a	19341	RAB4A, member RAS oncogene family	-0.239064	5.09802	8.21237	0.00675685	0.0679324	-1.18023
ENSMUSG00000051675	Trim32	69807	tripartite motif-containing 32	-0.140818	6.21712	8.20315	0.00678501	0.0681672	-1.10253
ENSMUSG00000024270	Slc39a6	106957	solute carrier family 39 (metal ion transporter), member 6	0.141389	5.82442	8.19711	0.00680354	0.068305	1.10297
ENSMUSG00000021147	Wdr37	207615	WD repeat domain 37	-0.130132	6.54312	8.18932	0.00682753	0.0684974	-1.09439
ENSMUSG00000042116	Vwa1	246228	von Willebrand factor A domain containing 1	0.349393	2.67621	8.18616	0.00683728	0.0685468	1.27402
ENSMUSG00000053581	Zfand2a	100494	zinc finger, AN1-type domain 2A	0.183901	5.21678	8.18327	0.00684621	0.0685879	1.13595
ENSMUSG00000019975	Ikbip	67454	IKBKB interacting protein	0.223737	5.43851	8.1803	0.00685539	0.0686313	1.16775
ENSMUSG00000056306	Sertm1	329641	serine rich and transmembrane domain containing 1	-0.38969	1.89993	8.1641	0.00690578	0.0690656	-1.31011
ENSMUSG00000004936	Map2k1	26395	mitogen-activated protein kinase kinase 1	-0.150297	6.45912	8.16322	0.0069085	0.0690656	-1.1098
ENSMUSG00000011171	Vipr2	22355	vasoactive intestinal peptide receptor 2	-0.176184	5.29783	8.15652	0.00692947	0.0692263	-1.12989
ENSMUSG00000025366	Esyt1	23943	extended synaptotagmin-like protein 1	0.207402	4.19062	8.15334	0.00693944	0.0692298	1.15461
ENSMUSG00000052364	B630019K06Rik	102941	F-box and leucine-rich repeat protein 17 pseudogene	-0.21471	4.24599	8.1533	0.00693958	0.0692298	-1.16047
ENSMUSG00000016256	Ctsz	64138	cathepsin Z	0.234588	4.71284	8.1503	0.00694898	0.069275	1.17657
ENSMUSG00000037405	Icam1	15894	intercellular adhesion molecule 1	0.843548	0.131291	8.14842	0.00695491	0.0692854	1.79446
ENSMUSG00000050043	Tmx2	66958	thioredoxin-related transmembrane protein 2	-0.151991	7.1017	8.14566	0.00696358	0.0693144	-1.1111
ENSMUSG00000063531	Sema3e	20349	sema domain, immunoglobulin domain (Ig), short basic domain, secreted, (semaphorin) 3E	-0.305309	4.66261	8.15531	0.00697202	0.0693144	-1.23568
ENSMUSG00000003435	Supt5	20924	suppressor of Ty 5	0.11041	7.09092	8.14284	0.00697248	0.0693144	1.07953
ENSMUSG00000022272	Myo10	17909	myosin X	0.542447	6.03066	8.35137	0.00698278	0.0693681	1.45644
ENSMUSG00000024325	Ring1	19763	ring finger protein 1	0.14378	5.36251	8.12997	0.00701318	0.0696214	1.1048
ENSMUSG00000076432	Ywhaq	22630	tyrosine 3-monooxygenase/tryptophan 5-monooxygenase activation protein theta	-0.159222	8.25668	8.1283	0.0070185	0.0696255	-1.11669
ENSMUSG00000030271	Ogg1	18294	8-oxoguanine DNA-glycosylase 1	0.282312	2.4946	8.12447	0.00703068	0.0696976	1.21614
ENSMUSG00000017740	Slc12a5	57138	solute carrier family 12, member 5	-0.172946	9.66398	8.10588	0.0070901	0.0702182	-1.12736
ENSMUSG00000035172	Plekhh3	217198	pleckstrin homology domain containing, family H (with MyTH4 domain) member 3	0.218654	3.93489	8.10494	0.00709309	0.0702182	1.16365
ENSMUSG00000037172	E330009J07Rik	243780	RIKEN cDNA E330009J07 gene	-0.151854	5.2115	8.09855	0.00711367	0.0703728	-1.111
ENSMUSG00000018848	Rars	104458	arginyl-tRNA synthetase	0.158649	5.26012	8.094	0.00712833	0.0704687	1.11624
ENSMUSG00000040276	Pacsin1	23969	protein kinase C and casein kinase substrate in neurons 1	-0.12324	8.64386	8.09098	0.0071381	0.0705161	-1.08918
ENSMUSG00000037568	Vash2	226841	vasohibin 2	0.336558	2.72168	8.07731	0.00718244	0.0708752	1.26274
ENSMUSG00000036057	Ptpn23	104831	protein tyrosine phosphatase, non-receptor type 23	0.247819	6.10806	8.10909	0.00718444	0.0708752	1.18741
ENSMUSG00000041974	Spidr	224008	scaffolding protein involved in DNA repair	0.403892	3.15986	8.07016	0.00720577	0.0710362	1.32307
ENSMUSG00000033434	Gtpbp6	107999	GTP binding protein 6 (putative)	0.302054	4.69225	8.08063	0.00721169	0.0710452	1.2329
ENSMUSG00000028698	Pik3r3	18710	phosphoinositide-3-kinase regulatory subunit 3	-0.141603	7.18748	8.06614	0.00721891	0.0710498	-1.10313
ENSMUSG00000029338	Antxr2	71914	anthrax toxin receptor 2	0.692446	4.20768	8.25534	0.00722218	0.0710498	1.61602
ENSMUSG00000018476	Kdm6b	216850	KDM1 lysine (K)-specific demethylase 6B	0.216291	6.24055	8.05745	0.00724741	0.0711925	1.16174
ENSMUSG00000033059	Pygb	110078	brain glycogen phosphorylase	-0.153567	6.44212	8.05727	0.00724801	0.0711925	-1.11232
ENSMUSG00000047638	Nr1h4	20186	nuclear receptor subfamily 1, group H, member 4	0.506832	1.57487	8.05614	0.00725174	0.0711925	1.42093
ENSMUSG00000078958	Atp6ap1l	435376	ATPase, H+ transporting, lysosomal accessory protein 1-like	-0.856508	-0.0731695	8.03712	0.00731457	0.0717486	-1.81065
ENSMUSG00000020821	Kif1c	16562	kinesin family member 1C	0.163979	5.96514	8.03594	0.0073185	0.0717486	1.12037
ENSMUSG00000031897	Psmb10	19171	proteasome (prosome, macropain) subunit, beta type 10	0.438622	2.47093	8.03127	0.00733402	0.0718511	1.35531
ENSMUSG00000092274	Neat1	66961	nuclear paraspeckle assembly transcript 1 (non-protein coding)	0.498155	4.42581	8.15084	0.00735127	0.0719704	1.41241
ENSMUSG00000032925	Itgbl1	223272	integrin, beta-like 1	-0.439128	2.80227	8.0128	0.00739578	0.0723261	-1.35578
ENSMUSG00000016541	Atxn10	54138	ataxin 10	-0.176271	7.0017	8.0122	0.00739779	0.0723261	-1.12996
ENSMUSG00000050587	Lrrc4c	241568	leucine rich repeat containing 4C	-0.149498	5.13006	8.00498	0.00742209	0.0725137	-1.10918
ENSMUSG00000034226	Rhov	228543	ras homolog family member V	0.551513	0.912277	8.00307	0.00742853	0.0725266	1.46562
ENSMUSG00000031749	St3gal2	20444	ST3 beta-galactoside alpha-2,3-sialyltransferase 2	-0.13045	5.54506	7.99744	0.00744756	0.0726623	-1.09464
ENSMUSG00000043323	Fbrsl1	381668	fibrosin-like 1	0.148395	5.64845	7.99086	0.00746987	0.07283	1.10834
ENSMUSG00000043542	Zc2hc1a	67306	zinc finger, C2HC-type containing 1A	-0.189841	5.17069	7.98296	0.00749674	0.0730418	-1.14064
ENSMUSG00000031299	Pdha1	18597	pyruvate dehydrogenase E1 alpha 1	-0.114858	6.66266	7.96748	0.00754971	0.0735074	-1.08287
ENSMUSG00000042613	Pbxip1	229534	pre B cell leukemia transcription factor interacting protein 1	0.358186	5.40519	8.059	0.0075649	0.0736047	1.28181
ENSMUSG00000042312	S100a13	20196	S100 calcium binding protein A13	0.612913	0.938045	7.9606	0.00757338	0.0736185	1.52934
ENSMUSG00000029723	Tsc22d4	78829	TSC22 domain family, member 4	0.266808	4.84673	7.95964	0.00757669	0.0736185	1.20314
ENSMUSG00000036246	Gmip	78816	Gem-interacting protein	0.370169	2.15975	7.95373	0.00759706	0.0737658	1.2925
ENSMUSG00000002603	Tgfb1	21803	transforming growth factor, beta 1	0.552381	0.759777	7.94758	0.00761836	0.0739221	1.4665
ENSMUSG00000052302	Tbc1d30	74694	TBC1 domain family, member 30	-0.141852	6.3659	7.93224	0.00767175	0.0743893	-1.10332
ENSMUSG00000033826	Dnah8	13417	dynein, axonemal, heavy chain 8	-1.10879	-0.615393	7.92417	0.00770001	0.0746123	-2.15665
ENSMUSG00000034593	Myo5a	17918	myosin VA	-0.262743	8.32271	7.95096	0.00773256	0.0748649	-1.19976
ENSMUSG00000059439	Bcas3	192197	breast carcinoma amplified sequence 3	-0.146272	5.41496	7.91375	0.00773664	0.0748649	-1.10671
ENSMUSG00000029314	Gpat3	231510	glycerol-3-phosphate acyltransferase 3	0.335222	2.16169	7.88874	0.00782535	0.0756564	1.26157
ENSMUSG00000092083	Kcnb2	98741	potassium voltage gated channel, Shab-related subfamily, member 2	-0.328971	3.33831	7.88769	0.0078291	0.0756564	-1.25612
ENSMUSG00000031700	Gpt2	108682	glutamic pyruvate transaminase (alanine aminotransferase) 2	0.264315	3.4472	7.88266	0.00784706	0.0757784	1.20107
ENSMUSG00000096257	Ccer2	100504112	coiled-coil glutamate-rich protein 2	-1.13271	-0.825669	7.87702	0.00786727	0.0759219	-2.1927
ENSMUSG00000047992	Fam69c	240479	family with sequence similarity 69, member C	-0.263977	3.04635	7.87407	0.00787788	0.0759725	-1.20078
ENSMUSG00000004561	Mettl17	52535	methyltransferase like 17	0.182806	4.64829	7.87059	0.00789038	0.0760414	1.13509
ENSMUSG00000049420	Tmem200a	77220	transmembrane protein 200A	-0.193131	4.07051	7.86403	0.00791403	0.0762175	-1.14324
ENSMUSG00000046186	Cd109	235505	CD109 antigen	1.16277	-1.07249	7.8614	0.00792353	0.0762573	2.23886
ENSMUSG00000051504	Siglech	233274	sialic acid binding Ig-like lectin H	0.631194	0.573339	7.85742	0.00793794	0.0763441	1.54885
ENSMUSG00000028789	Azin2	242669	antizyme inhibitor 2	0.236046	4.35377	7.85487	0.00794719	0.0763813	1.17776
ENSMUSG00000022175	Lrp10	65107	low-density lipoprotein receptor-related protein 10	0.185829	5.0924	7.83487	0.0080201	0.0770299	1.13747
ENSMUSG00000043463	Rab9b	319642	RAB9B, member RAS oncogene family	-0.385719	3.24053	7.8318	0.00803137	0.077086	-1.30651
ENSMUSG00000045875	Adra1a	11549	adrenergic receptor, alpha 1a	-0.591025	1.09985	7.82014	0.00807426	0.0774161	-1.50632
ENSMUSG00000073705	Cenps	69928	centromere protein S	0.46974	1.50281	7.81949	0.00807668	0.0774161	1.38486
ENSMUSG00000071234	Syndig1l	627191	synapse differentiation inducing 1 like	-0.2095	3.99153	7.81593	0.00808983	0.0774898	-1.15629
ENSMUSG00000051043	Gprc5c	70355	G protein-coupled receptor, family C, group 5, member C	0.385593	2.5332	7.80995	0.00811194	0.0776491	1.3064
ENSMUSG00000022488	Nckap1l	105855	NCK associated protein 1 like	0.54637	1.63381	7.78903	0.00818993	0.0783348	1.46041
ENSMUSG00000000567	Sox9	20682	SRY (sex determining region Y)-box 9	0.2872	4.35278	7.78778	0.00819462	0.0783348	1.22027
ENSMUSG00000020580	Rock2	19878	Rho-associated coiled-coil containing protein kinase 2	0.23563	6.9433	7.80668	0.00820684	0.0783988	1.17742
ENSMUSG00000027002	Nckap1	50884	NCK-associated protein 1	-0.131179	7.60878	7.7768	0.0082359	0.0786235	-1.09519
ENSMUSG00000027167	Elp4	77766	elongator acetyltransferase complex subunit 4	-0.193003	5.93182	7.77123	0.0082569	0.0787541	-1.14314
ENSMUSG00000041130	Zfp598	213753	zinc finger protein 598	0.141805	5.61902	7.77023	0.00826068	0.0787541	1.10328
ENSMUSG00000059552	Trp53	22059	transformation related protein 53	0.299853	3.84486	7.76685	0.00827348	0.0788231	1.23102
ENSMUSG00000029472	Anapc5	59008	anaphase-promoting complex subunit 5	0.120344	6.42195	7.76474	0.00828147	0.0788463	1.08699
ENSMUSG00000001510	Dlx3	13393	distal-less homeobox 3	1.44054	-0.70736	7.78452	0.00832197	0.0791788	2.71423
ENSMUSG00000034993	Vat1	26949	vesicle amine transport 1	0.224374	5.04587	7.74361	0.00836199	0.0795062	1.16827
ENSMUSG00000060261	Gtf2i	14886	general transcription factor II I	-0.108683	8.1034	7.74188	0.00836862	0.0795159	-1.07824
ENSMUSG00000002190	Clgn	12745	calmegin	-0.302517	2.59111	7.73606	0.00839097	0.0796606	-1.23329
ENSMUSG00000035275	Raver2	242570	ribonucleoprotein, PTB-binding 2	-0.195044	4.5769	7.73499	0.00839508	0.0796606	-1.14476
ENSMUSG00000018965	Ywhah	22629	tyrosine 3-monooxygenase/tryptophan 5-monooxygenase activation protein, eta polypeptide	-0.141572	7.62884	7.7262	0.00842898	0.0799288	-1.10311
ENSMUSG00000032878	Ccdc85a	216613	coiled-coil domain containing 85A	-0.224757	4.80989	7.70459	0.00851293	0.080657	-1.16858
ENSMUSG00000016494	Cd34	12490	CD34 antigen	0.322503	2.8316	7.70351	0.00851714	0.080657	1.2505
ENSMUSG00000060591	Ifitm2	80876	interferon induced transmembrane protein 2	0.505883	1.45096	7.68118	0.00860487	0.0814334	1.41999
ENSMUSG00000012428	Steap4	117167	STEAP family member 4	1.32846	0.597379	7.7694	0.00863144	0.0816305	2.51135
ENSMUSG00000022629	Kif21a	16564	kinesin family member 21A	-0.147357	7.92317	7.66323	0.00867609	0.0819745	-1.10754
ENSMUSG00000001521	Tulp3	22158	tubby-like protein 3	0.18546	4.63685	7.6624	0.00867938	0.0819745	1.13718
ENSMUSG00000066647	Gm5113	330503	predicted gene 5113	-0.201665	4.16388	7.65182	0.00872167	0.0823191	-1.15002
ENSMUSG00000030303	Far2	330450	fatty acyl CoA reductase 2	-0.272234	3.02125	7.64838	0.00873547	0.0823945	-1.20768
ENSMUSG00000038587	Akap12	83397	A kinase (PRKA) anchor protein (gravin) 12	0.238233	6.16057	7.67273	0.00875274	0.0825026	1.17955
ENSMUSG00000020133	2310011J03Rik	66374	RIKEN cDNA 2310011J03 gene	0.263296	4.44076	7.64116	0.00876451	0.0825114	1.20022
ENSMUSG00000056211	R3hdm1	226412	R3H domain containing 1	0.166044	6.43723	7.64096	0.00876531	0.0825114	1.12198
ENSMUSG00000001506	Col1a1	12842	collagen, type I, alpha 1	0.893529	0.0997647	7.6389	0.00877363	0.0825349	1.85771
ENSMUSG00000004730	Adgre1	13733	adhesion G protein-coupled receptor E1	0.99963	-0.0109809	7.62998	0.00880969	0.0828192	1.99949
ENSMUSG00000031453	Rasa3	19414	RAS p21 protein activator 3	-0.151073	5.19011	7.62821	0.00881684	0.0828315	-1.11039
ENSMUSG00000061232	H2-K1	14972	histocompatibility 2, K1, K region	0.412609	4.66035	7.70906	0.00885545	0.0831392	1.33109
ENSMUSG00000008140	Emc10	69683	ER membrane protein complex subunit 10	-0.218906	5.86609	7.60686	0.0089079	0.0835764	-1.16385
ENSMUSG00000008658	Rbfox1	268859	RNA binding protein, fox-1 homolog (C. elegans) 1	-0.217372	5.79414	7.60037	0.00893051	0.0836931	-1.16261
ENSMUSG00000030793	Pycard	66824	PYD and CARD domain containing	0.898445	-0.642773	7.59997	0.00893214	0.0836931	1.86406
ENSMUSG00000040652	Oaz2	18247	ornithine decarboxylase antizyme 2	0.15809	6.79642	7.58418	0.00899731	0.084183	1.11581
ENSMUSG00000056749	Nfil3	18030	nuclear factor, interleukin 3, regulated	0.287437	3.76146	7.58408	0.00899776	0.084183	1.22047
ENSMUSG00000038976	Ppp1r9b	217124	protein phosphatase 1, regulatory subunit 9B	-0.127849	7.65904	7.583	0.00900223	0.084183	-1.09266
ENSMUSG00000025809	Itgb1	16412	integrin beta 1 (fibronectin receptor beta)	0.149988	5.49353	7.58068	0.00901185	0.0842175	1.10956
ENSMUSG00000007833	Aldh16a1	69748	aldehyde dehydrogenase 16 family, member A1	0.212615	3.85119	7.57652	0.00902912	0.0843233	1.15879
ENSMUSG00000017765	Slc12a4	20498	solute carrier family 12, member 4	0.327225	3.29874	7.57063	0.00905366	0.0844968	1.2546
ENSMUSG00000050105	Grrp1	72690	glycine/arginine rich protein 1	0.782444	0.353241	7.56103	0.00909378	0.0847626	1.72004
ENSMUSG00000027454	Gins1	69270	GINS complex subunit 1 (Psf1 homolog)	0.688819	0.068753	7.56046	0.00909617	0.0847626	1.61196
ENSMUSG00000003779	Kif20a	19348	kinesin family member 20A	0.73289	-0.0416148	7.55954	0.00910006	0.0847626	1.66196
ENSMUSG00000038555	Reep2	225362	receptor accessory protein 2	-0.146059	5.5928	7.54934	0.00914292	0.0851059	-1.10654
ENSMUSG00000024211	Grm8	14823	glutamate receptor, metabotropic 8	-0.177507	5.05771	7.53534	0.00920216	0.0856012	-1.13093
ENSMUSG00000038213	Tapbpl	213233	TAP binding protein-like	0.354823	2.91763	7.52037	0.00926591	0.0861378	1.27883
ENSMUSG00000050640	Tmem150c	231503	transmembrane protein 150C	0.141368	7.1873	7.51456	0.00929082	0.0863128	1.10295
ENSMUSG00000031548	Sfrp1	20377	secreted frizzled-related protein 1	-0.552114	1.48001	7.51064	0.00930764	0.0864125	-1.46623
ENSMUSG00000042401	Crtac1	72832	cartilage acidic protein 1	-0.221091	4.08536	7.48814	0.00940487	0.087258	-1.16561
ENSMUSG00000041736	Tspo	12257	translocator protein	0.529867	1.41977	7.48388	0.0094234	0.0873728	1.4438
ENSMUSG00000019785	Clvs2	215890	clavesin 2	-0.295783	2.10844	7.47797	0.00944914	0.0875542	-1.22755
ENSMUSG00000011877	Git1	216963	G protein-coupled receptor kinase-interactor 1	0.150686	6.37035	7.47402	0.00946639	0.0876568	1.1101
ENSMUSG00000026797	Stxbp1	20910	syntaxin binding protein 1	-0.133917	10.3379	7.46907	0.00948812	0.0878007	-1.09727
ENSMUSG00000090223	Pcp4	18546	Purkinje cell protein 4	-0.226794	6.82617	7.46241	0.00959618	0.0886857	-1.17023
ENSMUSG00000032369	Plscr1	22038	phospholipid scramblase 1	0.280932	2.88628	7.44456	0.00959626	0.0886857	1.21498
ENSMUSG00000052105	Mtcl1	68617	microtubule crosslinking factor 1	0.170028	8.17316	7.4419	0.00960809	0.0887373	1.12508
ENSMUSG00000016349	Eef1a2	13628	eukaryotic translation elongation factor 1 alpha 2	-0.159193	8.09947	7.43639	0.00963261	0.0888767	-1.11666
ENSMUSG00000036834	Plch1	269437	phospholipase C, eta 1	-0.128608	7.13913	7.43385	0.00964394	0.0888767	-1.09324
ENSMUSG00000027195	Hsd17b12	56348	hydroxysteroid (17-beta) dehydrogenase 12	-0.170052	6.74606	7.43364	0.00964486	0.0888767	-1.1251
ENSMUSG00000022295	Atp6v1c1	66335	ATPase, H+ transporting, lysosomal V1 subunit C1	-0.156403	6.93943	7.43148	0.0096545	0.0888767	-1.1145
ENSMUSG00000026991	Pkp4	227937	plakophilin 4	-0.167631	6.5679	7.43148	0.00965452	0.0888767	-1.12321
ENSMUSG00000028207	Asph	65973	aspartate-beta-hydroxylase	-0.160463	6.59891	7.42681	0.00967543	0.0890115	-1.11765
ENSMUSG00000038205	Prkab2	108097	protein kinase, AMP-activated, beta 2 non-catalytic subunit	0.169194	5.468	7.42457	0.00968543	0.0890457	1.12443
ENSMUSG00000015850	Adamtsl4	229595	ADAMTS-like 4	0.426303	2.53716	7.42241	0.00969514	0.0890772	1.34379
ENSMUSG00000052688	Rab7b	226421	RAB7B, member RAS oncogene family	0.618159	0.731386	7.41858	0.00971233	0.0891774	1.53492
ENSMUSG00000032349	Elovl5	68801	ELOVL family member 5, elongation of long chain fatty acids (yeast)	-0.186846	4.93267	7.39795	0.00980563	0.0899758	-1.13827
ENSMUSG00000021591	Glrx	93692	glutaredoxin	-0.274482	3.30909	7.39451	0.00982125	0.0900609	-1.20956
ENSMUSG00000047606	Ankrd34c	330998	ankyrin repeat domain 34C	-0.416059	2.35668	7.39002	0.00984172	0.0901791	-1.33428
ENSMUSG00000020080	Hkdc1	216019	hexokinase domain containing 1	0.421262	3.14799	7.40167	0.00984835	0.0901791	1.3391
ENSMUSG00000022673	Mcm4	17217	minichromosome maintenance complex component 4	0.205485	3.9445	7.3875	0.00985321	0.0901791	1.15307
ENSMUSG00000046410	Kcnk6	52150	potassium inwardly-rectifying channel, subfamily K, member 6	1.05927	-0.596278	7.3624	0.00996857	0.0911761	2.08388
ENSMUSG00000020120	Plek	56193	pleckstrin	0.213826	3.72045	7.35853	0.00998649	0.0912811	1.15976
ENSMUSG00000060279	Ap2a1	11771	adaptor-related protein complex 2, alpha 1 subunit	-0.124586	6.99387	7.35649	0.00999593	0.0913086	-1.09019
ENSMUSG00000048495	Tyw5	68736	tRNA-yW synthesizing protein 5	0.209699	3.72058	7.3548	0.0100038	0.0913216	1.15645
ENSMUSG00000086968	4933431E20Rik	329735	RIKEN cDNA 4933431E20 gene	-0.138613	5.48867	7.35253	0.0100143	0.091359	-1.10085
ENSMUSG00000026822	Lcn2	16819	lipocalin 2	0.959785	2.05109	7.46962	0.0100305	0.0914473	1.94502
ENSMUSG00000038418	Egr1	13653	early growth response 1	0.801595	5.36328	7.54107	0.0100443	0.0915086	1.74303
ENSMUSG00000026848	Tor1b	30934	torsin family 1, member B	0.140712	5.28024	7.34376	0.0100552	0.0915086	1.10245
ENSMUSG00000029001	Fbxo44	230903	F-box protein 44	-0.186415	4.80941	7.34347	0.0100565	0.0915086	-1.13793
ENSMUSG00000002032	Tmem25	71687	transmembrane protein 25	-0.202625	4.55521	7.31588	0.0101862	0.0926293	-1.15079
ENSMUSG00000036790	Slitrk2	245450	SLIT and NTRK-like family, member 2	-0.234003	5.73019	7.3197	0.0102377	0.0930379	-1.17609
ENSMUSG00000072214	2020-09-05	18951	septin 5	-0.19354	7.1403	7.29887	0.0102671	0.0932452	-1.14357
ENSMUSG00000024539	Ptpn2	19255	protein tyrosine phosphatase, non-receptor type 2	0.153118	5.70958	7.29519	0.0102847	0.093345	1.11197
ENSMUSG00000031379	Pir	69656	pirin	-0.418863	1.83577	7.29234	0.0102983	0.0934088	-1.33687
ENSMUSG00000025950	Idh1	15926	isocitrate dehydrogenase 1 (NADP+), soluble	-0.133787	5.76968	7.28039	0.0103557	0.0938696	-1.09717
ENSMUSG00000031785	Adgrg1	14766	adhesion G protein-coupled receptor G1	0.262947	3.31132	7.27515	0.010381	0.0939787	1.19993
ENSMUSG00000091155	Serpine3	319433	serpin peptidase inhibitor, clade E (nexin, plasminogen activator inhibitor type 1), member 3	2.08773	-0.577362	7.35707	0.0103824	0.0939787	4.25078
ENSMUSG00000086841	2410006H16Rik	69221	RIKEN cDNA 2410006H16 gene	0.631786	4.0119	7.41526	0.0103876	0.0939787	1.54948
ENSMUSG00000032422	Snx14	244962	sorting nexin 14	-0.117145	5.96172	7.26767	0.0104172	0.0941863	-1.08459
ENSMUSG00000028487	Bnc2	242509	basonuclin 2	-0.617354	0.854157	7.26402	0.0104349	0.094286	-1.53406
ENSMUSG00000029771	Irf5	27056	interferon regulatory factor 5	0.773713	0.258909	7.26234	0.0104431	0.0942999	1.70966
ENSMUSG00000067586	S1pr3	13610	sphingosine-1-phosphate receptor 3	0.376498	4.66876	7.32726	0.0104627	0.0944169	1.29819
ENSMUSG00000001986	Gria3	53623	glutamate receptor, ionotropic, AMPA3 (alpha 3)	-0.24718	5.38306	7.26512	0.0104768	0.094455	-1.18689
ENSMUSG00000036264	Fstl4	320027	follistatin-like 4	-0.356182	2.16816	7.25358	0.0104857	0.094455	-1.28003
ENSMUSG00000042216	Sgsm1	52850	small G protein signaling modulator 1	-0.160467	4.98717	7.25335	0.0104869	0.094455	-1.11765
ENSMUSG00000025132	Arhgdia	192662	Rho GDP dissociation inhibitor (GDI) alpha	0.172051	6.20398	7.24096	0.0105476	0.0949415	1.12666
ENSMUSG00000042700	Sipa1l1	217692	signal-induced proliferation-associated 1 like 1	-0.162729	6.32211	7.23724	0.0105658	0.0950455	-1.1194
ENSMUSG00000002341	Ncan	13004	neurocan	-0.236924	3.18325	7.23127	0.0105953	0.0952501	-1.17848
ENSMUSG00000034656	Cacna1a	12286	calcium channel, voltage-dependent, P/Q type, alpha 1A subunit	-0.231459	5.51581	7.2263	0.0106427	0.0956157	-1.17402
ENSMUSG00000034023	Fancd2	211651	Fanconi anemia, complementation group D2	0.63775	0.437106	7.21553	0.0106733	0.0958298	1.5559
ENSMUSG00000032002	Dcun1d5	76863	DCN1, defective in cullin neddylation 1, domain containing 5 (S. cerevisiae)	0.199936	4.17986	7.21123	0.0106947	0.0959614	1.14865
ENSMUSG00000042249	Grk3	320129	G protein-coupled receptor kinase 3	-0.224605	5.41991	7.20806	0.0107106	0.0960429	-1.16846
ENSMUSG00000024273	2700062C07Rik	68046	RIKEN cDNA 2700062C07 gene	0.221753	3.55506	7.20619	0.0107199	0.0960659	1.16615
ENSMUSG00000018999	Slc35b4	58246	solute carrier family 35, member B4	-0.105285	5.92662	7.20104	0.0107457	0.0962034	-1.07571
ENSMUSG00000050379	2020-09-06	56526	septin 6	-0.19838	5.15983	7.20041	0.0107488	0.0962034	-1.14741
ENSMUSG00000045083	Lingo2	242384	leucine rich repeat and Ig domain containing 2	-0.281887	2.88771	7.18951	0.0108036	0.0966331	-1.21578
ENSMUSG00000032172	Olfm2	244723	olfactomedin 2	0.301352	4.1351	7.17311	0.0108866	0.0973143	1.2323
ENSMUSG00000053656	Dancr	70036	differentiation antagonizing non-protein coding RNA	-0.564701	0.843723	7.16932	0.0109059	0.0974254	-1.47908
ENSMUSG00000028859	Csf3r	12986	colony stimulating factor 3 receptor (granulocyte)	0.732269	-0.033626	7.16521	0.0109269	0.0975509	1.66125
ENSMUSG00000035152	Ap2b1	71770	adaptor-related protein complex 2, beta 1 subunit	-0.139023	7.48646	7.16307	0.0109378	0.0975871	-1.10116
ENSMUSG00000055022	Cntn1	12805	contactin 1	-0.178935	7.06195	7.15319	0.0109884	0.0979769	-1.13205
ENSMUSG00000025909	Sntg1	71096	syntrophin, gamma 1	-0.224341	3.33936	7.14589	0.011026	0.0982503	-1.16824
ENSMUSG00000041801	Phlda3	27280	pleckstrin homology like domain, family A, member 3	0.381809	2.40252	7.13432	0.0110857	0.0987079	1.30297
ENSMUSG00000041939	Mvk	17855	mevalonate kinase	-0.22788	4.09561	7.13326	0.0110912	0.0987079	-1.17111
ENSMUSG00000026779	Mastl	67121	microtubule associated serine/threonine kinase-like	-0.421626	1.46403	7.12987	0.0111088	0.0987849	-1.33944
ENSMUSG00000040490	Lrfn2	70530	leucine rich repeat and fibronectin type III domain containing 2	-0.25584	4.05065	7.12891	0.0111138	0.0987849	-1.19403
ENSMUSG00000040560	Wdr7	104082	WD repeat domain 7	-0.154102	7.10765	7.11951	0.0111628	0.0991581	-1.11273
ENSMUSG00000037624	Kcnk2	16526	potassium channel, subfamily K, member 2	0.337539	2.23277	7.10702	0.0112282	0.0996743	1.2636
ENSMUSG00000040287	Stac3	237611	SH3 and cysteine rich domain 3	0.582594	0.461374	7.105	0.0112389	0.0996743	1.49754
ENSMUSG00000004266	Ptpn6	15170	protein tyrosine phosphatase, non-receptor type 6	0.927403	-0.223272	7.1044	0.011242	0.0996743	1.90185
ENSMUSG00000048232	Fbxo10	269529	F-box protein 10	-0.184168	4.80701	7.10156	0.0112569	0.0997167	-1.13616
ENSMUSG00000020917	Acly	104112	ATP citrate lyase	-0.132059	8.12871	7.10082	0.0112608	0.0997167	-1.09586
ENSMUSG00000040896	Kcnd3	56543	potassium voltage-gated channel, Shal-related family, member 3	-0.197284	6.68822	7.09016	0.0113172	0.100153	-1.14654
ENSMUSG00000047945	Marcksl1	17357	MARCKS-like 1	0.360678	4.4585	7.13333	0.0113554	0.100429	1.28403
ENSMUSG00000024287	Thoc1	225160	THO complex 1	-0.194401	5.16893	7.07733	0.0113854	0.10057	-1.14425
ENSMUSG00000030084	Plxna1	18844	plexin A1	-0.17307	5.73084	7.07731	0.0113855	0.10057	-1.12746
ENSMUSG00000025498	Irf7	54123	interferon regulatory factor 7	0.352006	3.61826	7.06796	0.0114623	0.101185	1.27633
ENSMUSG00000039953	Clstn1	65945	calsyntenin 1	-0.123339	10.4665	7.06061	0.0114749	0.101233	-1.08925
ENSMUSG00000079110	Capn3	12335	calpain 3	0.892225	-0.544546	7.05786	0.0114898	0.101243	1.85604
ENSMUSG00000014504	Srp19	66384	signal recognition particle 19	0.129737	4.64029	7.05776	0.0114903	0.101243	1.09409
ENSMUSG00000042784	Muc1	17829	mucin 1, transmembrane	1.17569	-0.941927	7.05475	0.0115065	0.101323	2.25901
ENSMUSG00000035835	Plppr3	216152	phospholipid phosphatase related 3	-0.188912	4.2552	7.05271	0.0115175	0.101357	-1.1399
ENSMUSG00000066607	6030419C18Rik	319477	RIKEN cDNA 6030419C18 gene	-0.248547	5.18496	7.05466	0.0115269	0.101376	-1.18801
ENSMUSG00000010660	Plcd1	18799	phospholipase C, delta 1	0.314709	2.829	7.04908	0.0115371	0.101404	1.24376
ENSMUSG00000079227	Ccr5	12774	chemokine (C-C motif) receptor 5	0.885427	-0.254723	7.03129	0.0116338	0.102169	1.84731
ENSMUSG00000059361	Nrsn2	228777	neurensin 2	-0.21874	5.15417	7.03041	0.0116386	0.102169	-1.16372
ENSMUSG00000056427	Slit3	20564	slit guidance ligand 3	0.939059	-0.0404346	7.00966	0.0117525	0.103087	1.91728
ENSMUSG00000026889	Rbm18	67889	RNA binding motif protein 18	0.156423	6.13109	7.00722	0.011766	0.103087	1.11452
ENSMUSG00000020143	Dock2	94176	dedicator of cyto-kinesis 2	0.773444	-0.0564093	7.00721	0.0117661	0.103087	1.70935
ENSMUSG00000066637	Ttc32	75516	tetratricopeptide repeat domain 32	0.471216	0.914957	7.00608	0.0117723	0.103087	1.38628
ENSMUSG00000033578	Tmem35a	67564	transmembrane protein 35A	-0.190342	5.60474	7.00421	0.0117827	0.103115	-1.14103
ENSMUSG00000039607	Rbms3	207181	RNA binding motif, single stranded interacting protein	-0.293658	3.95862	6.99799	0.0118171	0.103296	-1.22574
ENSMUSG00000041828	Abca8a	217258	ATP-binding cassette, sub-family A (ABC1), member 8a	-0.197909	7.88513	6.99635	0.0118262	0.103296	-1.14703
ENSMUSG00000044229	Nxpe4	244853	neurexophilin and PC-esterase domain family, member 4	0.217783	2.6902	6.99597	0.0118283	0.103296	1.16295
ENSMUSG00000002808	Epdr1	105298	ependymin related protein 1 (zebrafish)	-0.207783	4.24008	6.99522	0.0118325	0.103296	-1.15491
ENSMUSG00000041423	Paqr6	68957	progestin and adipoQ receptor family member VI	-0.399942	1.60153	6.98574	0.0118853	0.103693	-1.31946
ENSMUSG00000026620	Mark1	226778	MAP/microtubule affinity regulating kinase 1	-0.136343	4.93819	6.9834	0.0118984	0.103744	-1.09912
ENSMUSG00000034675	Dbn1	56320	drebrin 1	-0.172065	5.01096	6.97495	0.0119458	0.104093	-1.12667
ENSMUSG00000053841	Txlna	109658	taxilin alpha	0.159292	5.65593	6.97189	0.011963	0.104178	1.11674
ENSMUSG00000030729	Pgm2l1	70974	phosphoglucomutase 2-like 1	-0.216423	7.51939	6.96829	0.012045	0.104771	-1.16185
ENSMUSG00000067194	Eif1ax	66235	eukaryotic translation initiation factor 1A, X-linked	-0.133129	7.24631	6.95723	0.0120457	0.104771	-1.09667
ENSMUSG00000042105	Inpp5f	101490	inositol polyphosphate-5-phosphatase F	-0.137812	6.02436	6.94848	0.0120954	0.105138	-1.10023
ENSMUSG00000056515	Rab31	106572	RAB31, member RAS oncogene family	0.290678	2.66309	6.93779	0.0121564	0.105604	1.22322
ENSMUSG00000021099	Six6	20476	sine oculis-related homeobox 6	-0.178046	5.7757	6.93519	0.0121713	0.105644	-1.13135
ENSMUSG00000029404	Arl6ip4	65105	ADP-ribosylation factor-like 6 interacting protein 4	0.162577	4.55212	6.93311	0.0121832	0.105644	1.11928
ENSMUSG00000050747	Trim15	69097	tripartite motif-containing 15	0.8793	-0.0331942	6.93309	0.0121833	0.105644	1.83948
ENSMUSG00000001930	Vwf	22371	Von Willebrand factor	0.380084	4.22983	6.9762	0.0122203	0.105899	1.30142
ENSMUSG00000042523	Dnal1	105000	dynein, axonemal, light chain 1	-0.126408	6.70068	6.9121	0.0123044	0.106563	-1.09157
ENSMUSG00000037996	Slc24a2	76376	solute carrier family 24 (sodium/potassium/calcium exchanger), member 2	-0.297611	6.84352	6.98083	0.0123325	0.106678	-1.22911
ENSMUSG00000025492	Ifitm3	66141	interferon induced transmembrane protein 3	0.572615	2.36218	6.94377	0.0123327	0.106678	1.48722
ENSMUSG00000099083	Atf7	223922	activating transcription factor 7	0.31133	6.49663	6.97134	0.0124393	0.107479	1.24085
ENSMUSG00000026547	Tagln2	21346	transgelin 2	0.562949	2.75817	6.94666	0.0124405	0.107479	1.47729
ENSMUSG00000090946	Ccdc71l	72123	coiled-coil domain containing 71 like	0.282364	3.6318	6.87989	0.0124927	0.107799	1.21619
ENSMUSG00000057182	Scn3a	20269	sodium channel, voltage-gated, type III, alpha	-0.268255	4.71829	6.88294	0.0124927	0.107799	-1.20435
ENSMUSG00000029449	Rhof	23912	ras homolog family member F (in filopodia)	-0.25761	3.2725	6.87736	0.0125076	0.107816	-1.1955
ENSMUSG00000026433	Rab29	226422	RAB29, member RAS oncogene family	0.507366	1.07394	6.87698	0.0125098	0.107816	1.42145
ENSMUSG00000063253	Scoc	56367	short coiled-coil protein	-0.160115	6.5557	6.86795	0.0125632	0.10821	-1.11738
ENSMUSG00000024404	Riok3	66878	RIO kinase 3	0.111298	6.66791	6.8637	0.0125884	0.108361	1.0802
ENSMUSG00000022906	Parp9	80285	poly (ADP-ribose) polymerase family, member 9	0.501699	2.39672	6.86892	0.0126188	0.108557	1.41588
ENSMUSG00000078532	Nkain1	67149	Na+/K+ transporting ATPase interacting 1	0.385123	1.69127	6.85148	0.0126613	0.108856	1.30597
ENSMUSG00000053070	9230110C19Rik	234912	RIKEN cDNA 9230110C19 gene	0.452694	1.16878	6.84875	0.0126776	0.108931	1.36859
ENSMUSG00000056941	Commd7	99311	COMM domain containing 7	0.147479	5.09821	6.82415	0.0128258	0.110137	1.10763
ENSMUSG00000055737	Ghr	14600	growth hormone receptor	0.316252	2.81251	6.81659	0.0128717	0.110465	1.24509
ENSMUSG00000036427	Gpi1	14751	glucose phosphate isomerase 1	-0.153369	9.54901	6.80881	0.0129192	0.11077	-1.11216
ENSMUSG00000011034	Slc5a1	20537	solute carrier family 5 (sodium/glucose cotransporter), member 1	-0.923531	-0.641525	6.8082	0.0129229	0.11077	-1.89675
ENSMUSG00000018909	Arrb1	109689	arrestin, beta 1	-0.17644	7.25782	6.80492	0.012943	0.110875	-1.13009
ENSMUSG00000060743	H3f3a	15078	H3 histone, family 3A	0.17347	8.59309	6.79788	0.0129861	0.111178	1.12777
ENSMUSG00000046991	Wdr27	71682	WD repeat domain 27	0.523911	1.3661	6.79382	0.0130111	0.111324	1.43785
ENSMUSG00000024958	Gpr137	107173	G protein-coupled receptor 137	-0.190636	4.80415	6.78654	0.013056	0.111641	-1.14127
ENSMUSG00000024187	Fam234a	106581	family with sequence similarity 234, member A	0.167443	4.56134	6.78274	0.0130795	0.111775	1.12307
ENSMUSG00000046093	Hpcal4	170638	hippocalcin-like 4	-0.143374	6.61656	6.77469	0.0131295	0.112126	-1.10449
ENSMUSG00000024109	Nrxn1	18189	neurexin I	-0.30082	5.80302	6.84131	0.0131365	0.112126	-1.23184
ENSMUSG00000024560	Cxxc1	74322	CXXC finger 1 (PHD domain)	0.112953	5.41452	6.77032	0.0131566	0.112231	1.08144
ENSMUSG00000034098	Fstl5	213262	follistatin-like 5	-0.152014	6.08807	6.76272	0.0132041	0.112568	-1.11112
ENSMUSG00000037722	Gnpnat1	54342	glucosamine-phosphate N-acetyltransferase 1	0.197973	4.93283	6.75892	0.0132279	0.112703	1.14709
ENSMUSG00000062031	Pgghg	212974	protein glucosylgalactosylhydroxylysine glucosidase	0.33163	2.33376	6.75528	0.0132507	0.11283	1.25843
ENSMUSG00000028337	Coro2a	107684	coronin, actin binding protein 2A	-0.281883	2.80276	6.74305	0.0133277	0.113361	-1.21578
ENSMUSG00000030077	Chl1	12661	cell adhesion molecule L1-like	0.344262	3.6261	6.74933	0.013329	0.113361	1.2695
ENSMUSG00000071350	Setdb2	239122	SET domain, bifurcated 2	0.252524	3.64472	6.73849	0.0133565	0.113458	1.19129
ENSMUSG00000009894	Snap47	67826	synaptosomal-associated protein, 47	-0.144998	6.53054	6.73534	0.0133766	0.113458	-1.10573
ENSMUSG00000059921	Unc5c	22253	unc-5 netrin receptor C	-0.266735	5.02986	6.74841	0.0133781	0.113458	-1.20308
ENSMUSG00000021890	Eaf1	74427	ELL associated factor 1	0.131125	4.89172	6.73496	0.0133789	0.113458	1.09515
ENSMUSG00000034105	Tldc1	74347	TBC/LysM associated domain containing 1	0.175085	5.61977	6.73456	0.0133815	0.113458	1.12903
ENSMUSG00000094910	D430019H16Rik	268595	RIKEN cDNA D430019H16 gene	0.254083	4.16343	6.73345	0.0133885	0.113458	1.19258
ENSMUSG00000032336	Nptn	20320	neuroplastin	-0.102453	8.05993	6.72976	0.013412	0.113589	-1.0736
ENSMUSG00000035206	Sppl2b	73218	signal peptide peptidase like 2B	0.140636	5.34857	6.72818	0.013422	0.113607	1.10239
ENSMUSG00000022761	Lztr1	66863	leucine-zipper-like transcriptional regulator, 1	0.146013	5.87993	6.72633	0.0134338	0.113639	1.10651
ENSMUSG00000040857	Erf	13875	Ets2 repressor factor	0.237563	3.88409	6.72145	0.0134649	0.113834	1.179
ENSMUSG00000037747	Phyhipl	70911	phytanoyl-CoA hydroxylase interacting protein-like	-0.113006	7.03073	6.71053	0.0135349	0.114314	-1.08148
ENSMUSG00000037754	Ppp1r16b	228852	protein phosphatase 1, regulatory (inhibitor) subunit 16B	-0.215867	4.9536	6.71008	0.0135378	0.114314	-1.1614
ENSMUSG00000029166	Mapre3	100732	microtubule-associated protein, RP/EB family, member 3	-0.117682	7.80455	6.69669	0.0136241	0.11495	-1.08499
ENSMUSG00000096188	Cmtm4	97487	CKLF-like MARVEL transmembrane domain containing 4	-0.103207	7.29891	6.69587	0.0136294	0.11495	-1.07416
ENSMUSG00000019873	Reep3	28193	receptor accessory protein 3	0.169196	4.99053	6.68674	0.0136886	0.115381	1.12443
ENSMUSG00000042350	Arel1	68497	apoptosis resistant E3 ubiquitin protein ligase 1	-0.0902616	6.45019	6.68098	0.0137261	0.115629	-1.06456
ENSMUSG00000036882	Arhgap33	233071	Rho GTPase activating protein 33	0.162571	5.12196	6.67162	0.0137873	0.116075	1.11928
ENSMUSG00000043441	Gpr149	229357	G protein-coupled receptor 149	-0.401588	1.88829	6.66825	0.0138094	0.116188	-1.32096
ENSMUSG00000029482	Aacs	78894	acetoacetyl-CoA synthetase	-0.158992	5.03846	6.66708	0.0138171	0.116188	-1.11651
ENSMUSG00000034708	Grn	14824	granulin	0.213827	4.85554	6.6571	0.0138827	0.116671	1.15976
ENSMUSG00000036985	Zdhhc9	208884	zinc finger, DHHC domain containing 9	-0.14073	5.11055	6.6541	0.0139026	0.116768	-1.10246
ENSMUSG00000022686	B3gnt5	108105	UDP-GlcNAc:betaGal beta-1,3-N-acetylglucosaminyltransferase 5	0.832228	0.46637	6.63292	0.0140433	0.117851	1.78043
ENSMUSG00000035576	L3mbtl1	241764	L3MBTL1 histone methyl-lysine binding protein	-0.539731	1.23433	6.63198	0.0140497	0.117851	-1.4537
ENSMUSG00000060681	Slc9a6	236794	solute carrier family 9 (sodium/hydrogen exchanger), member 6	-0.152633	6.43997	6.63097	0.0140564	0.117851	-1.1116
ENSMUSG00000026395	Ptprc	19264	protein tyrosine phosphatase, receptor type, C	0.754944	-0.247055	6.6294	0.0140669	0.117869	1.68757
ENSMUSG00000031278	Acsl4	50790	acyl-CoA synthetase long-chain family member 4	-0.18146	5.56605	6.62203	0.0141163	0.118214	-1.13403
ENSMUSG00000050323	Ndufaf6	76947	NADH dehydrogenase (ubiquinone) complex I, assembly factor 6	0.356274	2.33397	6.61986	0.0141309	0.118266	1.28012
ENSMUSG00000057969	Sema3b	20347	sema domain, immunoglobulin domain (Ig), short basic domain, secreted, (semaphorin) 3B	0.410361	2.70659	6.61834	0.0141412	0.118282	1.32902
ENSMUSG00000040158	Tax1bp3	76281	Tax1 (human T cell leukemia virus type I) binding protein 3	0.304749	2.59528	6.61471	0.0141656	0.118417	1.2352
ENSMUSG00000018143	Mafk	17135	v-maf musculoaponeurotic fibrosarcoma oncogene family, protein K (avian)	0.260028	3.04455	6.60084	0.0142595	0.119111	1.1975
ENSMUSG00000055540	Epha6	13840	Eph receptor A6	-0.423936	2.63425	6.59997	0.0142655	0.119111	-1.34158
ENSMUSG00000058881	Zfp516	329003	zinc finger protein 516	0.189787	7.48802	6.59787	0.0142797	0.11916	1.1406
ENSMUSG00000032641	Gpr19	14760	G protein-coupled receptor 19	0.227784	3.19987	6.59206	0.0143193	0.11942	1.17103
ENSMUSG00000038943	Prc1	233406	protein regulator of cytokinesis 1	0.492485	1.824	6.58858	0.0143431	0.119548	1.40687
ENSMUSG00000037197	Rbm17	76938	RNA binding motif protein 17	0.179264	5.55585	6.58457	0.0143705	0.119707	1.13231
ENSMUSG00000056708	Ier5	15939	immediate early response 5	0.220995	4.24176	6.56776	0.0144862	0.120599	1.16554
ENSMUSG00000032101	Ddx25	30959	DEAD (Asp-Glu-Ala-Asp) box polypeptide 25	-0.191489	4.48842	6.54982	0.0146107	0.121565	-1.14194
ENSMUSG00000051401	Kctd16	383348	potassium channel tetramerisation domain containing 16	-0.342023	2.14674	6.54476	0.0146461	0.121787	-1.26753
ENSMUSG00000031824	6430548M08Rik	234797	RIKEN cDNA 6430548M08 gene	-0.117393	8.76952	6.54023	0.0146777	0.121979	-1.08477
ENSMUSG00000036111	Lmo1	109594	LIM domain only 1	0.308662	4.30813	6.55659	0.0146886	0.121998	1.23856
ENSMUSG00000020368	Canx	12330	calnexin	-0.118273	8.70099	6.53331	0.0147264	0.12224	-1.08543
ENSMUSG00000050382	Kif7	16576	kinesin family member 7	0.503556	0.605914	6.53102	0.0147425	0.122302	1.4177
ENSMUSG00000053062	Jam2	67374	junction adhesion molecule 2	-0.141782	7.49506	6.52539	0.0147821	0.12256	-1.10327
ENSMUSG00000090077	Lime1	72699	Lck interacting transmembrane adaptor 1	0.217307	4.13629	6.51703	0.0148413	0.122978	1.16256
ENSMUSG00000040612	Ildr2	100039795	immunoglobulin-like domain containing receptor 2	0.291277	5.86557	6.57629	0.0148695	0.12314	1.22372
ENSMUSG00000048537	Phldb1	102693	pleckstrin homology like domain, family B, member 1	0.220042	3.58778	6.50312	0.0149404	0.12354	1.16477
ENSMUSG00000031065	Cdk16	18555	cyclin-dependent kinase 16	-0.123243	7.18942	6.5027	0.0149434	0.12354	-1.08918
ENSMUSG00000017314	Mpp2	50997	membrane protein, palmitoylated 2 (MAGUK p55 subfamily member 2)	-0.130859	6.78948	6.50262	0.0149439	0.12354	-1.09495
ENSMUSG00000017652	Cd40	21939	CD40 antigen	0.631923	0.541516	6.49931	0.0149676	0.123664	1.54963
ENSMUSG00000025952	Crygc	12966	crystallin, gamma C	2.70884	0.142642	6.63321	0.0150536	0.124302	6.53794
ENSMUSG00000024036	Slc37a1	224674	solute carrier family 37 (glycerol-3-phosphate transporter), member 1	0.66436	0.175465	6.48081	0.0151006	0.124613	1.58486
ENSMUSG00000020149	Rab1a	19324	RAB1A, member RAS oncogene family	-0.117025	7.6619	6.47967	0.0151089	0.124613	-1.0845
ENSMUSG00000045934	Mtmr11	194126	myotubularin related protein 11	0.340527	2.96076	6.47599	0.0151355	0.12476	1.26622
ENSMUSG00000040133	Gpr176	381413	G protein-coupled receptor 176	-0.280754	3.8477	6.46678	0.0152024	0.125239	-1.21483
ENSMUSG00000068663	Clec16a	74374	C-type lectin domain family 16, member A	-0.107783	6.55843	6.46349	0.0152264	0.125363	-1.07757
ENSMUSG00000017760	Ctsa	19025	cathepsin A	0.144493	6.29417	6.46222	0.0152356	0.125367	1.10534
ENSMUSG00000026509	Capn2	12334	calpain 2	0.170087	4.77938	6.45953	0.0152552	0.125455	1.12513
ENSMUSG00000032479	Map4	17758	microtubule-associated protein 4	-0.111066	9.91439	6.4565	0.0152774	0.125565	-1.08003
ENSMUSG00000053897	Slc39a8	67547	solute carrier family 39 (metal ion transporter), member 8	0.513626	0.643191	6.4545	0.015292	0.125613	1.42763
ENSMUSG00000053297	AI854703	243373	expressed sequence AI854703	-0.296233	3.23762	6.44695	0.0153475	0.125995	-1.22793
ENSMUSG00000031502	Col4a1	12826	collagen, type IV, alpha 1	0.239402	4.90099	6.43788	0.0154143	0.12647	1.1805
ENSMUSG00000045515	Pou3f3	18993	POU domain, class 3, transcription factor 3	-0.319291	1.98708	6.43283	0.0154517	0.126704	-1.24772
ENSMUSG00000047407	Tgif1	21815	TGFB-induced factor homeobox 1	0.565712	0.986237	6.43161	0.0154607	0.126704	1.48012
ENSMUSG00000020423	Btg2	12227	B cell translocation gene 2, anti-proliferative	0.17293	6.75447	6.42649	0.0154987	0.126918	1.12735
ENSMUSG00000032425	Zfp949	71640	zinc finger protein 949	0.15962	5.2929	6.4249	0.0155105	0.126918	1.11699
ENSMUSG00000027597	Ahcy	269378	S-adenosylhomocysteine hydrolase	0.181966	5.73074	6.42449	0.0155136	0.126918	1.13443
ENSMUSG00000045691	Thtpa	105663	thiamine triphosphatase	-0.233572	4.15779	6.42173	0.0155341	0.127013	-1.17574
ENSMUSG00000035105	Egln3	112407	egl-9 family hypoxia-inducible factor 3	-0.426444	2.02134	6.41797	0.0155622	0.127169	-1.34392
ENSMUSG00000044528	Tram1l1	229801	translocation associated membrane protein 1-like 1	-0.166109	4.71159	6.40879	0.0156309	0.127656	-1.12203
ENSMUSG00000037605	Adgrl3	319387	adhesion G protein-coupled receptor L3	-0.199813	5.99633	6.40489	0.0156776	0.127834	-1.14855
ENSMUSG00000025485	Ric8a	101489	RIC8 guanine nucleotide exchange factor A	0.156774	5.23145	6.40161	0.0156848	0.127834	1.11479
ENSMUSG00000059326	Csf2ra	12982	colony stimulating factor 2 receptor, alpha, low-affinity (granulocyte-macrophage)	0.279541	3.8299	6.40151	0.0156855	0.127834	1.21381
ENSMUSG00000025007	Aldh18a1	56454	aldehyde dehydrogenase 18 family, member A1	0.21761	4.89292	6.40056	0.0156927	0.127834	1.16281
ENSMUSG00000048330	Ric3	320360	RIC3 acetylcholine receptor chaperone	-0.103971	7.15999	6.3999	0.0156977	0.127834	-1.07473
ENSMUSG00000017299	Dnttip1	76233	deoxynucleotidyltransferase, terminal, interacting protein 1	0.204909	4.63603	6.39522	0.0157329	0.127997	1.15261
ENSMUSG00000020701	Tmem132e	270893	transmembrane protein 132E	-0.160681	3.98473	6.39486	0.0157357	0.127997	-1.11781
ENSMUSG00000018166	Erbb3	13867	erb-b2 receptor tyrosine kinase 3	0.920562	-0.270064	6.38051	0.0158445	0.128808	1.89285
ENSMUSG00000045733	Sprn	212518	shadow of prion protein	-0.218037	4.36645	6.36983	0.015926	0.129396	-1.16315
ENSMUSG00000001123	Lgals9	16859	lectin, galactose binding, soluble 9	0.56526	1.12623	6.35534	0.0160373	0.130162	1.47965
ENSMUSG00000019464	Ptger1	19216	prostaglandin E receptor 1 (subtype EP1)	0.224235	4.51333	6.35459	0.0160431	0.130162	1.16816
ENSMUSG00000000751	Rpa1	68275	replication protein A1	-0.129098	7.17703	6.35398	0.0160478	0.130162	-1.09361
ENSMUSG00000059602	Syn3	27204	synapsin III	-0.283494	3.26989	6.34634	0.0161069	0.130567	-1.21714
ENSMUSG00000025272	Tro	56191	trophinin	-0.148119	5.75517	6.33975	0.016158	0.130907	-1.10812
ENSMUSG00000040272	Accs	329470	1-aminocyclopropane-1-carboxylate synthase (non-functional)	0.387815	2.30087	6.3306	0.0162293	0.131409	1.30841
ENSMUSG00000028039	Efna3	13638	ephrin A3	-0.336408	3.19237	6.32136	0.0163016	0.131887	-1.26261
ENSMUSG00000028191	Bcl10	12042	B cell leukemia/lymphoma 10	0.195504	3.88148	6.32068	0.0163069	0.131887	1.14512
ENSMUSG00000010721	Lmbr1	56873	limb region 1	-0.145628	5.15558	6.3195	0.0163162	0.131887	-1.10621
ENSMUSG00000028804	Csmd2	329942	CUB and Sushi multiple domains 2	0.320517	4.39559	6.34252	0.0163468	0.132059	1.24878
ENSMUSG00000035270	Impg2	224224	interphotoreceptor matrix proteoglycan 2	0.22506	9.19891	6.3189	0.0163752	0.132213	1.16883
ENSMUSG00000026873	Phf19	74016	PHD finger protein 19	-0.581418	0.668482	6.30858	0.0164022	0.132356	-1.49632
ENSMUSG00000000378	Ccm2	216527	cerebral cavernous malformation 2	0.250675	4.34758	6.30442	0.0164351	0.132488	1.18976
ENSMUSG00000059013	Sh2d3c	27387	SH2 domain containing 3C	0.270961	3.38638	6.30415	0.0164373	0.132488	1.20661
ENSMUSG00000068758	Il3ra	16188	interleukin 3 receptor, alpha chain	0.783926	0.09021	6.30267	0.016449	0.132507	1.72181
ENSMUSG00000068205	Macrod2	72899	MACRO domain containing 2	-0.141442	4.43986	6.30069	0.0164647	0.132558	-1.10301
ENSMUSG00000079481	Nhsl2	100042480	NHS-like 2	-0.238095	4.35217	6.29803	0.0164858	0.132638	-1.17943
ENSMUSG00000015337	Endog	13804	endonuclease G	0.396504	2.68629	6.29709	0.0164932	0.132638	1.31631
ENSMUSG00000022477	Aco2	11429	aconitase 2, mitochondrial	-0.112389	7.88661	6.29126	0.0165396	0.132936	-1.08102
ENSMUSG00000053205	Styx	56291	serine/threonine/tyrosine interaction protein	-3.38361	-0.789149	6.41738	0.0165899	0.133264	-10.4368
ENSMUSG00000021957	Tkt	21881	transketolase	-0.170301	7.75702	6.27538	0.0166667	0.133805	-1.12529
ENSMUSG00000034402	Kcnh5	238271	potassium voltage-gated channel, subfamily H (eag-related), member 5	-0.311675	4.94115	6.30802	0.0167285	0.134225	-1.24115
ENSMUSG00000056481	Cd248	70445	CD248 antigen, endosialin	0.727765	0.1589	6.26272	0.0167688	0.134473	1.65607
ENSMUSG00000053192	Mllt11	56772	myeloid/lymphoid or mixed-lineage leukemia; translocated to, 11	-0.19153	6.34859	6.25812	0.0168117	0.134717	-1.14197
ENSMUSG00000027947	Il6ra	16194	interleukin 6 receptor, alpha	1.01155	-0.599418	6.25623	0.0168214	0.134717	2.01607
ENSMUSG00000028063	Lmna	16905	lamin A	0.262349	3.38426	6.25497	0.0168316	0.134717	1.19943
ENSMUSG00000045917	Tmem268	230279	transmembrane protein 268	0.226161	3.33291	6.25341	0.0168443	0.134717	1.16972
ENSMUSG00000029659	Medag	70717	mesenteric estrogen dependent adipogenesis	-0.253115	3.88067	6.25311	0.0168468	0.134717	-1.19178
ENSMUSG00000069743	Zfp820	75424	zinc finger protein 820	-0.531538	0.754645	6.24317	0.0169278	0.135289	-1.44547
ENSMUSG00000024987	Cyp26a1	13082	cytochrome P450, family 26, subfamily a, polypeptide 1	0.639016	1.15459	6.24055	0.0169493	0.135384	1.55727
ENSMUSG00000028832	Stmn1	16765	stathmin 1	-0.189656	6.97585	6.23736	0.0169754	0.135517	-1.14049
ENSMUSG00000033676	Gabrb3	14402	gamma-aminobutyric acid (GABA) A receptor, subunit beta 3	-0.188081	7.10343	6.23574	0.0169886	0.135546	-1.13925
ENSMUSG00000053025	Sv2b	64176	synaptic vesicle glycoprotein 2 b	-0.115047	9.38061	6.23026	0.0170337	0.135829	-1.08301
ENSMUSG00000026374	Tsn	22099	translin	-0.113549	6.61652	6.22711	0.0170596	0.135959	-1.08189
ENSMUSG00000028032	Papss1	23971	3'-phosphoadenosine 5'-phosphosulfate synthase 1	-0.150445	5.25777	6.22385	0.0170865	0.136097	-1.10991
ENSMUSG00000061313	Ddhd2	72108	DDHD domain containing 2	-0.189591	4.80237	6.22102	0.0171098	0.136207	-1.14044
ENSMUSG00000030737	Slco2b1	101488	solute carrier organic anion transporter family, member 2b1	0.364348	2.58191	6.20298	0.0172597	0.137323	1.2873
ENSMUSG00000056656	Apol8	239552	apolipoprotein L 8	-0.45261	1.62329	6.20059	0.0172797	0.137404	-1.36851
ENSMUSG00000044375	BC027072	225004	cDNA sequence BC027072	0.174494	8.89719	6.19941	0.0172895	0.137406	1.12857
ENSMUSG00000032041	Tirap	117149	toll-interleukin 1 receptor (TIR) domain-containing adaptor protein	0.26412	3.87204	6.18895	0.0173772	0.138025	1.2009
ENSMUSG00000000792	Slc5a5	114479	solute carrier family 5 (sodium iodide symporter), member 5	-0.275105	3.36117	6.18453	0.0174144	0.138243	-1.21008
ENSMUSG00000032372	Plscr2	18828	phospholipid scramblase 2	0.586545	0.385795	6.17771	0.017472	0.138562	1.50165
ENSMUSG00000043013	Onecut1	15379	one cut domain, family member 1	-0.361725	3.01134	6.17747	0.017474	0.138562	-1.28496
ENSMUSG00000030029	Lrig1	16206	leucine-rich repeats and immunoglobulin-like domains 1	0.166112	5.54447	6.17448	0.0174993	0.138685	1.12203
ENSMUSG00000058056	Palld	72333	palladin, cytoskeletal associated protein	0.261448	3.01433	6.16961	0.0175406	0.138812	1.19868
ENSMUSG00000042596	Tfap2d	226896	transcription factor AP-2, delta	-0.416272	1.39562	6.16843	0.0175507	0.138812	-1.33447
ENSMUSG00000045672	Col27a1	373864	collagen, type XXVII, alpha 1	0.401736	4.13424	6.22289	0.017554	0.138812	1.3211
ENSMUSG00000086894	Gm15708	100504231	predicted gene 15708	0.762595	-0.131151	6.16763	0.0175574	0.138812	1.69654
ENSMUSG00000038816	Ctnnal1	54366	catenin (cadherin associated protein), alpha-like 1	0.201101	4.22889	6.16682	0.0175643	0.138812	1.14958
ENSMUSG00000022515	Anks3	72615	ankyrin repeat and sterile alpha motif domain containing 3	0.137238	5.16671	6.16159	0.0176089	0.139086	1.0998
ENSMUSG00000032300	1700017B05Rik	74211	RIKEN cDNA 1700017B05 gene	0.328199	2.31186	6.15772	0.0176419	0.13927	1.25545
ENSMUSG00000028434	Epb41l4b	54357	erythrocyte membrane protein band 4.1 like 4b	-0.183696	3.98226	6.15024	0.017706	0.139698	-1.13579
ENSMUSG00000039478	Micu3	78506	mitochondrial calcium uptake family, member 3	-0.119279	6.38747	6.14808	0.0177245	0.139767	-1.08619
ENSMUSG00000034384	Barhl2	104382	BarH like homeobox 2	-0.208537	3.58576	6.14136	0.0177823	0.140141	-1.15552
ENSMUSG00000071860	2900055J20Rik	73001	RIKEN cDNA 2900055J20 gene	-0.577275	0.630849	6.13912	0.0178016	0.140141	-1.49203
ENSMUSG00000024697	Gna14	14675	guanine nucleotide binding protein, alpha 14	0.405068	2.23555	6.13912	0.0178016	0.140141	1.32415
ENSMUSG00000006494	Pdk1	228026	pyruvate dehydrogenase kinase, isoenzyme 1	-0.170716	5.8844	6.13631	0.0178259	0.140254	-1.12562
ENSMUSG00000027495	Fam210b	67017	family with sequence similarity 210, member B	-0.162914	4.94475	6.13481	0.0178389	0.140278	-1.11955
ENSMUSG00000045328	Cenpe	229841	centromere protein E	0.400502	2.43001	6.13031	0.0178778	0.140507	1.31997
ENSMUSG00000037846	Rtkn2	170799	rhotekin 2	0.603082	1.01239	6.12829	0.0178953	0.140566	1.51896
ENSMUSG00000029504	Ddx51	69663	DEAD (Asp-Glu-Ala-Asp) box polypeptide 51	0.145113	4.53978	6.12696	0.0179069	0.14058	1.10582
ENSMUSG00000007122	Casq1	12372	calsequestrin 1	0.645852	0.290207	6.12544	0.0179201	0.140605	1.56466
ENSMUSG00000056665	Them6	223626	thioesterase superfamily member 6	-0.224467	4.78884	6.12147	0.0179547	0.140799	-1.16835
ENSMUSG00000041556	Fbxo2	230904	F-box protein 2	-0.258982	4.49779	6.11774	0.0179929	0.141021	-1.19663
ENSMUSG00000041891	Lman1	70361	lectin, mannose-binding, 1	0.127919	7.46379	6.11016	0.0180534	0.141417	1.09272
ENSMUSG00000049288	Lix1l	280411	Lix1-like	0.148859	4.78688	6.10857	0.0180674	0.141448	1.10869
ENSMUSG00000057715	A830018L16Rik	320492	RIKEN cDNA A830018L16 gene	-0.468591	1.56153	6.10551	0.0180942	0.14158	-1.38376
ENSMUSG00000028530	Jak1	16451	Janus kinase 1	-0.111092	7.37494	6.1039	0.0181084	0.141613	-1.08005
ENSMUSG00000028057	Rit1	19769	Ras-like without CAAX 1	0.221766	4.29475	6.09882	0.018153	0.141884	1.16616
ENSMUSG00000058230	Arhgap35	232906	Rho GTPase activating protein 35	-0.106021	7.73602	6.09577	0.0181799	0.142016	-1.07626
ENSMUSG00000035125	Gcfc2	330361	GC-rich sequence DNA binding factor 2	0.2893	3.4864	6.09246	0.0182092	0.142166	1.22205
ENSMUSG00000057672	Pkn1	320795	protein kinase N1	0.175445	4.92376	6.08746	0.0182535	0.142434	1.12931
ENSMUSG00000031673	Cdh11	12552	cadherin 11	-0.162246	5.39776	6.08149	0.0183064	0.142721	-1.11903
ENSMUSG00000019883	Echdc1	52665	enoyl Coenzyme A hydratase domain containing 1	-0.162133	5.06584	6.08104	0.0183105	0.142721	-1.11894
ENSMUSG00000002963	Pnkp	59047	polynucleotide kinase 3'- phosphatase	0.185992	4.26399	6.07178	0.018393	0.143286	1.1376
ENSMUSG00000040548	Tex2	21763	testis expressed gene 2	-0.116681	6.27022	6.06871	0.0184205	0.143421	-1.08424
ENSMUSG00000055963	Triqk	208820	triple QxxK/R motif containing	-0.287656	3.6323	6.0646	0.0184574	0.143568	-1.22066
ENSMUSG00000030609	Aen	68048	apoptosis enhancing nuclease	0.194709	4.53317	6.06435	0.0184596	0.143568	1.14449
ENSMUSG00000067149	Jchain	16069	immunoglobulin joining chain	0.349276	3.32047	6.05652	0.0185489	0.144153	1.27392
ENSMUSG00000050271	Prag1	244418	PEAK1 related kinase activating pseudokinase 1	0.501923	1.86022	6.05293	0.0185623	0.144153	1.4161
ENSMUSG00000034485	Uaca	72565	uveal autoantigen with coiled-coil domains and ankyrin repeats	0.21532	4.26168	6.05261	0.0185653	0.144153	1.16096
ENSMUSG00000029712	Actl6b	83766	actin-like 6B	-0.227904	4.19846	6.0508	0.0185816	0.144201	-1.17113
ENSMUSG00000040430	Pitpnc1	71795	phosphatidylinositol transfer protein, cytoplasmic 1	-0.148813	6.80292	6.04309	0.0186515	0.144663	-1.10866
ENSMUSG00000025702	2020-03-08	71779	membrane-associated ring finger (C3HC4) 8	0.093846	6.31015	6.04112	0.0186693	0.144723	1.06721
ENSMUSG00000021219	Rgs6	50779	regulator of G-protein signaling 6	-0.167055	4.30372	6.03899	0.0186887	0.144794	-1.12276
ENSMUSG00000025037	Maoa	17161	monoamine oxidase A	-0.183763	4.18026	6.0269	0.018799	0.145535	-1.13584
ENSMUSG00000023952	Gtpbp2	56055	GTP binding protein 2	0.125925	6.35877	6.02625	0.0188049	0.145535	1.09121
ENSMUSG00000028398	Dmac1	66928	distal membrane arm assembly complex 1	0.2044	4.44096	6.02511	0.0188153	0.145537	1.15221
ENSMUSG00000040711	Sh3pxd2b	268396	SH3 and PX domains 2B	0.166326	5.1608	6.01849	0.0188761	0.145927	1.1222
ENSMUSG00000029211	Gabra4	14397	gamma-aminobutyric acid (GABA) A receptor, subunit alpha 4	-0.307567	3.67468	6.01556	0.018903	0.146056	-1.23762
ENSMUSG00000034324	Tmem132c	208213	transmembrane protein 132C	-0.218148	3.47083	6.01194	0.0189364	0.146234	-1.16324
ENSMUSG00000020866	Cacna1g	12291	calcium channel, voltage-dependent, T type, alpha 1G subunit	-0.17774	6.45179	6.00917	0.018962	0.146341	-1.13111
ENSMUSG00000048277	Syngr2	20973	synaptogyrin 2	0.316157	1.99355	6.00821	0.0189709	0.146341	1.24501
ENSMUSG00000034595	Ppp1r18	76448	protein phosphatase 1, regulatory subunit 18	0.207691	4.47082	6.00248	0.0190239	0.14667	1.15484
ENSMUSG00000030653	Pde2a	207728	phosphodiesterase 2A, cGMP-stimulated	-0.183011	4.02546	5.99987	0.0190481	0.146777	-1.13525
ENSMUSG00000022114	Spry2	24064	sprouty RTK signaling antagonist 2	0.153575	5.75389	5.99726	0.0190724	0.146821	1.11232
ENSMUSG00000024581	Napg	108123	N-ethylmaleimide sensitive fusion protein attachment protein gamma	-0.111773	6.92379	5.99703	0.0190745	0.146821	-1.08056
ENSMUSG00000025968	Ndufs1	227197	NADH dehydrogenase (ubiquinone) Fe-S protein 1	-0.103237	6.59625	5.98578	0.0191794	0.147548	-1.07418
ENSMUSG00000033453	Adamts15	235130	a disintegrin-like and metallopeptidase (reprolysin type) with thrombospondin type 1 motif, 15	-0.417454	1.21951	5.98303	0.0192051	0.147666	-1.33557
ENSMUSG00000048175	Asb8	78541	ankyrin repeat and SOCS box-containing 8	-0.136331	5.0747	5.9811	0.0192232	0.147725	-1.09911
ENSMUSG00000039197	Adk	11534	adenosine kinase	-0.198061	4.18461	5.9781	0.0192513	0.147861	-1.14716
ENSMUSG00000038388	Mpp6	56524	membrane protein, palmitoylated 6 (MAGUK p55 subfamily member 6)	0.167078	4.74697	5.97069	0.019321	0.148316	1.12278
ENSMUSG00000025041	Nt5c2	76952	5'-nucleotidase, cytosolic II	-0.100821	5.9109	5.96415	0.0193828	0.14871	-1.07238
ENSMUSG00000056091	St3gal5	20454	ST3 beta-galactoside alpha-2,3-sialyltransferase 5	-0.154604	4.75569	5.96298	0.0193939	0.148714	-1.11312
ENSMUSG00000040675	Mthfd1l	270685	methylenetetrahydrofolate dehydrogenase (NADP+ dependent) 1-like	0.239746	3.49806	5.95967	0.0194252	0.148874	1.18079
ENSMUSG00000015377	Dennd6b	69440	DENN/MADD domain containing 6B	0.162823	6.22625	5.95656	0.0194547	0.148981	1.11948
ENSMUSG00000020638	Cmpk2	22169	cytidine monophosphate (UMP-CMP) kinase 2, mitochondrial	-0.295459	3.73663	5.95589	0.0194611	0.148981	-1.22728
ENSMUSG00000040428	Plekha4	69217	pleckstrin homology domain containing, family A (phosphoinositide binding specific) member 4	0.483221	1.4062	5.95423	0.0194769	0.148981	1.39786
ENSMUSG00000040412	5330417C22Rik	229722	RIKEN cDNA 5330417C22 gene	-0.194892	4.04179	5.95378	0.0194812	0.148981	-1.14464
ENSMUSG00000020334	Slc22a4	30805	solute carrier family 22 (organic cation transporter), member 4	0.742809	-0.335555	5.94906	0.0195261	0.149124	1.67343
ENSMUSG00000032652	Crebl2	232430	cAMP responsive element binding protein-like 2	-0.125575	6.07701	5.94829	0.0195334	0.149124	-1.09094
ENSMUSG00000032788	Pdxk	216134	pyridoxal (pyridoxine, vitamin B6) kinase	-0.10141	7.07082	5.94805	0.0195358	0.149124	-1.07282
ENSMUSG00000026424	Gpr37l1	171469	G protein-coupled receptor 37-like 1	0.68547	0.724016	5.94741	0.0195418	0.149124	1.60823
ENSMUSG00000019877	Serinc1	56442	serine incorporator 1	-0.131048	8.86754	5.94027	0.0196102	0.149539	-1.09509
ENSMUSG00000047766	Lrrc49	102747	leucine rich repeat containing 49	-0.105597	5.98998	5.93951	0.0196174	0.149539	-1.07594
ENSMUSG00000072235	Tuba1a	22142	tubulin, alpha 1A	-0.173813	9.28394	5.9379	0.0196329	0.149577	-1.12804
ENSMUSG00000022867	Usp25	30940	ubiquitin specific peptidase 25	-0.130899	5.46233	5.93672	0.0196441	0.149582	-1.09498
ENSMUSG00000041907	Gpr45	93690	G protein-coupled receptor 45	-0.409696	1.61047	5.93089	0.0197001	0.149928	-1.32841
ENSMUSG00000041624	Gucy1a2	234889	guanylate cyclase 1, soluble, alpha 2	-0.346223	3.89256	5.94721	0.0197494	0.150147	-1.27123
ENSMUSG00000036411	9530077C05Rik	68283	RIKEN cDNA 9530077C05 gene	0.231983	3.10723	5.92556	0.0197516	0.150147	1.17445
ENSMUSG00000032673	Prorsd1	67939	prolyl-tRNA synthetase domain containing 1	0.224304	3.09827	5.92462	0.0197606	0.150147	1.16821
ENSMUSG00000074088	Snrnp40	66585	small nuclear ribonucleoprotein 40 (U5)	0.151146	4.85521	5.92046	0.0198008	0.150372	1.11045
ENSMUSG00000020745	Pafah1b1	18472	platelet-activating factor acetylhydrolase, isoform 1b, subunit 1	-0.111302	8.53284	5.9153	0.0198508	0.150671	-1.0802
ENSMUSG00000042406	Atf4	11911	activating transcription factor 4	0.232785	7.72517	5.94416	0.0198686	0.150725	1.1751
ENSMUSG00000079317	Trappc2	66226	trafficking protein particle complex 2	-0.144962	4.75445	5.91151	0.0198877	0.150789	-1.1057
ENSMUSG00000023011	Faim2	72393	Fas apoptotic inhibitory molecule 2	-0.170705	7.7965	5.90458	0.0199552	0.15122	-1.12561
ENSMUSG00000015714	Cers2	76893	ceramide synthase 2	0.140031	5.21795	5.90094	0.0199908	0.151409	1.10193
ENSMUSG00000030852	Tacc2	57752	transforming, acidic coiled-coil containing protein 2	-0.127201	5.6506	5.89596	0.0200396	0.151698	-1.09217
ENSMUSG00000000184	Ccnd2	12444	cyclin D2	0.77253	2.48146	5.97238	0.0200985	0.152063	1.70826
ENSMUSG00000040663	Clcf1	56708	cardiotrophin-like cytokine factor 1	0.434735	1.65275	5.88364	0.0201607	0.152452	1.35166
ENSMUSG00000097354	2310001H17Rik	76432	RIKEN cDNA 2310001H17 gene	0.651157	0.859107	5.87822	0.0202143	0.152695	1.57043
ENSMUSG00000049516	Spty2d1	101685	SPT2, Suppressor of Ty, domain containing 1 (S. cerevisiae)	0.167567	5.49509	5.87822	0.0202144	0.152695	1.12316
ENSMUSG00000052459	Atp6v1a	11964	ATPase, H+ transporting, lysosomal V1 subunit A	-0.108178	8.47928	5.87707	0.0202257	0.152698	-1.07787
ENSMUSG00000025221	Kcnip2	80906	Kv channel-interacting protein 2	-0.253834	3.44648	5.87601	0.0202362	0.152698	-1.19237
ENSMUSG00000087675	Gm11762	100503830	predicted gene 11762	-0.886505	-0.695231	5.86501	0.0203456	0.153441	-1.84869
ENSMUSG00000046822	Slc39a3	106947	solute carrier family 39 (zinc transporter), member 3	-0.147494	6.70627	5.84166	0.0205797	0.155124	-1.10764
ENSMUSG00000032042	Srpr	67398	signal recognition particle receptor ('docking protein')	0.112034	6.30015	5.83706	0.0206262	0.155392	1.08075
ENSMUSG00000009293	Ube2g2	22213	ubiquitin-conjugating enzyme E2G 2	0.194192	5.18084	5.83565	0.0206405	0.155417	1.14408
ENSMUSG00000033460	Armcx1	78248	armadillo repeat containing, X-linked 1	-0.131585	5.54492	5.83101	0.0206875	0.155684	-1.0955
ENSMUSG00000005357	Slc1a6	20513	solute carrier family 1 (high affinity aspartate/glutamate transporter), member 6	-0.353382	1.72493	5.82999	0.0206978	0.155684	-1.27755
ENSMUSG00000040229	Gpr34	23890	G protein-coupled receptor 34	0.472168	1.08683	5.82807	0.0207174	0.155748	1.38719
ENSMUSG00000037999	Arap2	212285	ArfGAP with RhoGAP domain, ankyrin repeat and PH domain 2	-0.238691	3.73284	5.82628	0.0207355	0.155766	-1.17992
ENSMUSG00000059796	Eif4a1	13681	eukaryotic translation initiation factor 4A1	0.145109	7.2745	5.82567	0.0207417	0.155766	1.10581
ENSMUSG00000008167	Fbxw9	68628	F-box and WD-40 domain protein 9	0.149601	4.7714	5.82213	0.0207779	0.155909	1.10926
ENSMUSG00000058290	Espl1	105988	extra spindle pole bodies 1, separase	0.574955	0.578366	5.82114	0.020788	0.155909	1.48963
ENSMUSG00000060572	Mfap2	17150	microfibrillar-associated protein 2	0.367849	1.96326	5.81999	0.0207996	0.155909	1.29043
ENSMUSG00000002111	Spi1	20375	spleen focus forming virus (SFFV) proviral integration oncogene	1.23351	-0.745157	5.83268	0.0208047	0.155909	2.35139
ENSMUSG00000031156	Slc35a2	22232	solute carrier family 35 (UDP-galactose transporter), member A2	0.17201	3.94195	5.81662	0.0208341	0.156047	1.12663
ENSMUSG00000030465	Psd3	234353	pleckstrin and Sec7 domain containing 3	-0.209873	6.79733	5.826	0.020919	0.1566	-1.15659
ENSMUSG00000016503	Gtf3a	66596	general transcription factor III A	0.260394	3.70919	5.80262	0.0209778	0.156935	1.19781
ENSMUSG00000039523	Cep104	230967	centrosomal protein 104	-0.104361	6.04184	5.80183	0.0209859	0.156935	-1.07502
ENSMUSG00000074607	Tox2	269389	TOX high mobility group box family member 2	-0.155924	5.64155	5.80057	0.0209989	0.15695	-1.11413
ENSMUSG00000021306	Gpr137b	83924	G protein-coupled receptor 137B	0.154209	4.45974	5.79492	0.0210573	0.157303	1.11281
ENSMUSG00000028035	Dnajb4	67035	DnaJ heat shock protein family (Hsp40) member B4	-0.141486	5.704	5.79309	0.0210763	0.157362	-1.10304
ENSMUSG00000068615	Gjd2	14617	gap junction protein, delta 2	-0.130102	6.589	5.78997	0.0211086	0.157382	-1.09437
ENSMUSG00000030538	Cib1	23991	calcium and integrin binding 1 (calmyrin)	0.317784	3.03977	5.78931	0.0211154	0.157382	1.24641
ENSMUSG00000015957	Wnt11	22411	wingless-type MMTV integration site family, member 11	0.757731	-0.354475	5.7893	0.0211155	0.157382	1.69083
ENSMUSG00000039005	Tlr4	21898	toll-like receptor 4	0.825782	-0.362701	5.78855	0.0211233	0.157382	1.77249
ENSMUSG00000040680	Kremen2	73016	kringle containing transmembrane protein 2	0.486498	0.601403	5.78582	0.0211516	0.15751	1.40104
ENSMUSG00000024644	Cndp2	66054	CNDP dipeptidase 2 (metallopeptidase M20 family)	-0.143149	5.79802	5.77572	0.021257	0.158212	-1.10431
ENSMUSG00000037553	Zdhhc18	503610	zinc finger, DHHC domain containing 18	0.149968	4.46002	5.77268	0.0212887	0.158365	1.10954
ENSMUSG00000054520	Sh3bp2	24055	SH3-domain binding protein 2	0.394541	1.27498	5.76321	0.0213881	0.158894	1.31452
ENSMUSG00000040253	Gbp7	229900	guanylate binding protein 7	0.475571	2.89495	5.79716	0.0213898	0.158894	1.39047
ENSMUSG00000039208	Metrnl	210029	meteorin, glial cell differentiation regulator-like	0.779174	-0.0687302	5.76178	0.0214032	0.158894	1.71615
ENSMUSG00000037032	Apbb1	11785	amyloid beta (A4) precursor protein-binding, family B, member 1	-0.1523	7.36716	5.76164	0.0214047	0.158894	-1.11134
ENSMUSG00000035382	Pcsk7	18554	proprotein convertase subtilisin/kexin type 7	0.157275	4.6639	5.75835	0.0214394	0.159053	1.11518
ENSMUSG00000020366	Mapk9	26420	mitogen-activated protein kinase 9	-0.120753	7.18559	5.7571	0.0214525	0.159053	-1.0873
ENSMUSG00000021575	Ahrr	11624	aryl-hydrocarbon receptor repressor	0.201149	5.82913	5.76303	0.0214598	0.159053	1.14961
ENSMUSG00000028917	Plekhm2	69582	pleckstrin homology domain containing, family M (with RUN domain) member 2	0.142578	5.89156	5.75481	0.0214767	0.159096	1.10388
ENSMUSG00000033436	Armcx2	67416	armadillo repeat containing, X-linked 2	-0.11575	6.23918	5.75165	0.0215101	0.15921	-1.08354
ENSMUSG00000092210	A930009A15Rik	77798	RIKEN cDNA A930009A15 gene	0.572074	0.366342	5.75022	0.0215253	0.15921	1.48666
ENSMUSG00000034463	Scara3	219151	scavenger receptor class A, member 3	0.226696	4.80946	5.74981	0.0215296	0.15921	1.17015
ENSMUSG00000040797	Iqsec3	243621	IQ motif and Sec7 domain 3	-0.142662	8.47837	5.74911	0.021537	0.15921	-1.10394
ENSMUSG00000018547	Pip4k2b	108083	phosphatidylinositol-5-phosphate 4-kinase, type II, beta	-0.101172	6.86153	5.74775	0.0215515	0.159234	-1.07264
ENSMUSG00000032855	Pkd1	18763	polycystin 1, transient receptor poteintial channel interacting	0.230594	7.81533	5.76485	0.0216785	0.160089	1.17332
ENSMUSG00000020007	Il20ra	237313	interleukin 20 receptor, alpha	-0.472516	0.600439	5.73354	0.0217028	0.160185	-1.38753
ENSMUSG00000028656	Cap1	12331	CAP, adenylate cyclase-associated protein 1 (yeast)	0.109265	6.81585	5.72909	0.0217504	0.160453	1.07868
ENSMUSG00000053110	Yap1	22601	yes-associated protein 1	0.180716	4.31051	5.70675	0.0219912	0.16207	1.13345
ENSMUSG00000037341	Slc9a7	236727	solute carrier family 9 (sodium/hydrogen exchanger), member 7	-0.170375	5.40797	5.70664	0.0219924	0.16207	-1.12535
ENSMUSG00000002771	Grin2d	14814	glutamate receptor, ionotropic, NMDA2D (epsilon 4)	-0.238498	3.86817	5.70503	0.0220098	0.162114	-1.17976
ENSMUSG00000021495	Fam193b	212483	family with sequence similarity 193, member B	0.144133	7.06377	5.69999	0.0220646	0.162433	1.10507
ENSMUSG00000036863	Syde2	214804	synapse defective 1, Rho GTPase, homolog 2 (C. elegans)	-0.393373	1.50963	5.69747	0.022092	0.16255	-1.31346
ENSMUSG00000034912	Mdga2	320772	MAM domain containing glycosylphosphatidylinositol anchor 2	-0.219596	5.61684	5.71012	0.0221198	0.162671	-1.16441
ENSMUSG00000029528	Pxn	19303	paxillin	0.15817	5.8347	5.69235	0.0221479	0.162792	1.11587
ENSMUSG00000008305	Tle1	21885	transducin-like enhancer of split 1	-0.139848	4.93503	5.68831	0.022192	0.162984	-1.10179
ENSMUSG00000033629	Hacd3	57874	3-hydroxyacyl-CoA dehydratase 3	-0.103736	7.59849	5.68788	0.0221968	0.162984	-1.07455
ENSMUSG00000033768	Nrxn2	18190	neurexin II	-0.14152	7.56522	5.68463	0.0222325	0.163161	-1.10307
ENSMUSG00000030124	Lag3	16768	lymphocyte-activation gene 3	0.509947	0.803425	5.67484	0.0223402	0.163866	1.424
ENSMUSG00000003644	Rps6ka1	20111	ribosomal protein S6 kinase polypeptide 1	0.209459	3.06221	5.67159	0.022376	0.163919	1.15625
ENSMUSG00000026365	Cfh	12628	complement component factor h	0.26027	3.7366	5.67123	0.02238	0.163919	1.1977
ENSMUSG00000024778	Fas	14102	Fas (TNF receptor superfamily member 6)	0.714815	-0.167431	5.67054	0.0223876	0.163919	1.64127
ENSMUSG00000057818	1600029O15Rik	665268	ribosomal protein L17 pseudogene	-0.704289	-0.526983	5.67	0.0223936	0.163919	-1.62934
ENSMUSG00000027091	Zc3h15	69082	zinc finger CCCH-type containing 15	-0.11733	6.50749	5.66464	0.0224529	0.164269	-1.08473
ENSMUSG00000041245	Wnk3	279561	WNK lysine deficient protein kinase 3	-0.243375	4.67783	5.66438	0.0224749	0.164345	-1.18376
ENSMUSG00000018604	Tbx3	21386	T-box 3	-0.202634	4.18193	5.66142	0.0224886	0.16436	-1.1508
ENSMUSG00000062054	Iah1	67732	isoamyl acetate-hydrolyzing esterase 1 homolog	0.364788	2.29652	5.65633	0.0225452	0.164645	1.28769
ENSMUSG00000003849	Nqo1	18104	NAD(P)H dehydrogenase, quinone 1	-0.482362	1.01482	5.65584	0.0225507	0.164645	-1.39703
ENSMUSG00000029003	Mad2l2	71890	MAD2 mitotic arrest deficient-like 2	0.296257	1.97547	5.65386	0.0225728	0.164721	1.22795
ENSMUSG00000028868	Wasf2	242687	WAS protein family, member 2	0.164324	4.80363	5.64878	0.0226296	0.16505	1.12064
ENSMUSG00000039997	Ifi203	15950	interferon activated gene 203	0.54966	1.18594	5.64663	0.0226536	0.165141	1.46374
ENSMUSG00000042485	Mustn1	66175	musculoskeletal, embryonic nuclear protein 1	0.647974	-0.202858	5.64063	0.0227209	0.165546	1.56697
ENSMUSG00000029516	Cit	12704	citron	-0.253088	4.32434	5.63866	0.022743	0.165601	-1.19176
ENSMUSG00000035356	Nfkbiz	80859	nuclear factor of kappa light polypeptide gene enhancer in B cells inhibitor, zeta	0.255344	3.83145	5.63788	0.0227517	0.165601	1.19362
ENSMUSG00000043964	Orai3	269999	ORAI calcium release-activated calcium modulator 3	-0.223334	3.40972	5.61268	0.0230372	0.167593	-1.16743
ENSMUSG00000031750	Il34	76527	interleukin 34	-0.334066	2.46232	5.6089	0.0230803	0.16782	-1.26056
ENSMUSG00000024120	Lrpprc	72416	leucine-rich PPR-motif containing	-0.117429	6.62731	5.6051	0.0231238	0.16805	-1.0848
ENSMUSG00000060152	Pop5	117109	processing of precursor 5, ribonuclease P/MRP family (S. cerevisiae)	0.351045	4.42227	5.64353	0.0231876	0.168428	1.27548
ENSMUSG00000005986	Ankrd13d	68423	ankyrin repeat domain 13 family, member D	-0.191884	3.40878	5.59798	0.0232054	0.168471	-1.14225
ENSMUSG00000045045	Lrfn4	225875	leucine rich repeat and fibronectin type III domain containing 4	0.207051	3.32811	5.59079	0.0232882	0.168936	1.15433
ENSMUSG00000026463	Atp2b4	381290	ATPase, Ca++ transporting, plasma membrane 4	-0.200703	5.63985	5.59497	0.0232933	0.168936	-1.14926
ENSMUSG00000043004	Gng2	14702	guanine nucleotide binding protein (G protein), gamma 2	-0.134911	6.29251	5.58873	0.023312	0.168985	-1.09803
ENSMUSG00000031079	Zfp300	245368	zinc finger protein 300	-0.273745	2.40846	5.58627	0.0233405	0.169105	-1.20894
ENSMUSG00000051390	Zbtb22	81630	zinc finger and BTB domain containing 22	0.160149	5.9513	5.58423	0.023364	0.169117	1.1174
ENSMUSG00000063600	Egfem1	75740	EGF-like and EMI domain containing 1	-0.387905	1.63404	5.58407	0.023366	0.169117	-1.30849
ENSMUSG00000024235	Map3k8	26410	mitogen-activated protein kinase kinase kinase 8	0.586226	0.333634	5.58116	0.0233996	0.169274	1.50131
ENSMUSG00000024798	Htr7	15566	5-hydroxytryptamine (serotonin) receptor 7	-0.60261	0.0531557	5.57789	0.0234375	0.169462	-1.51846
ENSMUSG00000022892	App	11820	amyloid beta (A4) precursor protein	-0.12599	8.29287	5.57465	0.0234753	0.169648	-1.09126
ENSMUSG00000040254	Sema3d	108151	sema domain, immunoglobulin domain (Ig), short basic domain, secreted, (semaphorin) 3D	-0.381888	1.85145	5.56791	0.0235538	0.170129	-1.30305
ENSMUSG00000075254	Heg1	77446	heart development protein with EGF-like domains 1	0.21663	7.47342	5.58861	0.0235736	0.170136	1.16202
ENSMUSG00000055675	Kbtbd11	74901	kelch repeat and BTB (POZ) domain containing 11	-0.131181	5.94431	5.56578	0.0235787	0.170136	-1.09519
ENSMUSG00000061878	Sphk1	20698	sphingosine kinase 1	0.290628	2.36478	5.56041	0.0236416	0.170503	1.22317
ENSMUSG00000006782	Cnp	12799	2',3'-cyclic nucleotide 3' phosphodiesterase	0.232792	3.75146	5.55238	0.023736	0.171019	1.17511
ENSMUSG00000028028	Alpk1	71481	alpha-kinase 1	0.451549	1.70547	5.55228	0.0237372	0.171019	1.36751
ENSMUSG00000005069	Pex5	19305	peroxisomal biogenesis factor 5	0.122975	5.27205	5.54814	0.023786	0.171283	1.08898
ENSMUSG00000033207	Mamdc2	71738	MAM domain containing 2	-0.363516	2.00646	5.53187	0.0239788	0.172544	-1.28656
ENSMUSG00000098234	Snhg6	73824	small nucleolar RNA host gene 6	0.282583	2.81011	5.53092	0.0239902	0.172544	1.21637
ENSMUSG00000043885	Slc36a4	234967	solute carrier family 36 (proton/amino acid symporter), member 4	-0.118766	5.75212	5.5303	0.0239976	0.172544	-1.08581
ENSMUSG00000033170	Card10	105844	caspase recruitment domain family, member 10	0.304995	2.59801	5.52419	0.0240705	0.172981	1.23541
ENSMUSG00000041380	Htr2c	15560	5-hydroxytryptamine (serotonin) receptor 2C	-0.314441	2.6679	5.51462	0.0241851	0.173717	-1.24353
ENSMUSG00000033910	Gucy1a3	60596	guanylate cyclase 1, soluble, alpha 3	-0.146186	7.65387	5.51207	0.0242159	0.173849	-1.10664
ENSMUSG00000032119	Hinfp	102423	histone H4 transcription factor	0.194601	4.20323	5.50777	0.0242677	0.174134	1.14441
ENSMUSG00000048540	Nhlh2	18072	nescient helix loop helix 2	-0.158964	5.67723	5.5048	0.0243036	0.174219	-1.11648
ENSMUSG00000000627	Sema4f	20355	sema domain, immunoglobulin domain (Ig), TM domain, and short cytoplasmic domain	0.241646	3.18909	5.50474	0.0243042	0.174219	1.18234
ENSMUSG00000080316	Spaca6	75202	sperm acrosome associated 6	0.41538	3.16288	5.52663	0.0243435	0.174412	1.33365
ENSMUSG00000033419	Snap91	20616	synaptosomal-associated protein 91	-0.117269	8.61123	5.5004	0.0243568	0.17442	-1.08468
ENSMUSG00000042354	Gnl3	30877	guanine nucleotide binding protein-like 3 (nucleolar)	0.187453	4.16569	5.49874	0.0243769	0.174474	1.13875
ENSMUSG00000044364	Tmem74b	108832	transmembrane protein 74B	0.312168	1.33475	5.49774	0.024389	0.174474	1.24157
ENSMUSG00000002633	Shh	20423	sonic hedgehog	-0.300571	2.19009	5.49585	0.0244119	0.174481	-1.23163
ENSMUSG00000002980	Bcam	57278	basal cell adhesion molecule	-0.283049	3.79264	5.49564	0.0244145	0.174481	-1.21676
ENSMUSG00000020894	Vamp2	22318	vesicle-associated membrane protein 2	-0.0953559	9.82019	5.48824	0.0245046	0.17498	-1.06833
ENSMUSG00000041264	Uspl1	231915	ubiquitin specific peptidase like 1	0.111195	5.96848	5.48787	0.024509	0.17498	1.08012
ENSMUSG00000078429	Ctdsp2	52468	CTD (carboxy-terminal domain, RNA polymerase II, polypeptide A) small phosphatase 2	0.102224	6.6996	5.48534	0.0245399	0.175112	1.07343
ENSMUSG00000020361	Hspa4	15525	heat shock protein 4	-0.110747	7.74487	5.47815	0.0246278	0.175651	-1.07979
ENSMUSG00000040037	Negr1	320840	neuronal growth regulator 1	-0.138243	7.3565	5.47693	0.0246428	0.17567	-1.10056
ENSMUSG00000039976	Tbc1d16	207592	TBC1 domain family, member 16	-0.130863	4.91207	5.47465	0.0246709	0.175781	-1.09495
ENSMUSG00000028608	0610037L13Rik	74098	RIKEN cDNA 0610037L13 gene	0.166246	5.05145	5.47033	0.024724	0.176071	1.12213
ENSMUSG00000066975	Cryba4	12959	crystallin, beta A4	2.07404	1.05538	5.57948	0.0247463	0.176141	4.21063
ENSMUSG00000026621	2020-03-01	66112	mitochondrial amidoxime reducing component 1	-0.708226	0.271131	5.46751	0.0247587	0.176141	-1.63379
ENSMUSG00000085156	Snhg15	100041286	small nucleolar RNA host gene 15	0.307683	2.33438	5.46651	0.024771	0.176141	1.23772
ENSMUSG00000020135	Apc2	23805	adenomatosis polyposis coli 2	-0.155155	6.72585	5.46064	0.0248435	0.176568	-1.11354
ENSMUSG00000036461	Elf1	13709	E74-like factor 1	0.247005	3.57107	5.45727	0.0248853	0.176748	1.18674
ENSMUSG00000000682	Cd52	23833	CD52 antigen	0.937085	-0.642954	5.45658	0.0248938	0.176748	1.91466
ENSMUSG00000025178	Pi4k2a	84095	phosphatidylinositol 4-kinase type 2 alpha	0.139595	5.94151	5.45182	0.0249529	0.17708	1.1016
[truncated: 12,187 more rows]

## Sheet: 2.CONCvsDNT DDit3 KO
genes	Symbol	Entrezid	Genename	logFC	logCPM	F	PValue	FDR	FC
ENSMUSG00000020396	Nefh	380684	neurofilament, heavy polypeptide	-1.72766	6.1704	638.376	2.68e-25	3.8e-21	-3.31189
ENSMUSG00000030337	Vamp1	22317	vesicle-associated membrane protein 1	-1.12433	6.11916	408.926	6.92e-22	4.91e-18	-2.18001
ENSMUSG00000032802	Srxn1	76650	sulfiredoxin 1 homolog (S. cerevisiae)	1.05129	6.5849	339.177	1.73e-20	8.14e-17	2.07238
ENSMUSG00000046607	Hrk	12123	harakiri, BCL2 interacting protein (contains only BH3 domain)	3.53801	2.47961	333.643	2.3e-20	8.14e-17	11.6158
ENSMUSG00000014846	Tppp3	67971	tubulin polymerization-promoting protein family member 3	-1.75185	5.24775	319.772	6.07e-20	1.72e-16	-3.3679
ENSMUSG00000049511	Htr1b	15551	5-hydroxytryptamine (serotonin) receptor 1B	-2.20013	3.44042	301.816	1.26e-19	2.97e-16	-4.59521
ENSMUSG00000026247	Ecel1	13599	endothelin converting enzyme-like 1	5.5447	3.95528	374.34	1.96e-19	3.97e-16	46.6789
ENSMUSG00000063632	Sox11	20666	SRY (sex determining region Y)-box 11	3.3034	1.53364	287.176	2.9e-19	5.14e-16	9.87242
ENSMUSG00000050359	Sprr1a	20753	small proline-rich protein 1A	10.2268	2.43541	404.013	3.75e-19	5.56e-16	1198.34
ENSMUSG00000023905	Tnfrsf12a	27279	tumor necrosis factor receptor superfamily, member 12a	2.63967	3.37128	286.019	3.92e-19	5.56e-16	6.23187
ENSMUSG00000031491	Chrna6	11440	cholinergic receptor, nicotinic, alpha polypeptide 6	-1.40828	6.25067	267.809	1.66e-18	2.1e-15	-2.65421
ENSMUSG00000046275	Tusc5	237858	tumor suppressor candidate 5	-1.70969	4.69968	258.031	1.87e-18	2.1e-15	-3.2709
ENSMUSG00000046480	Scn4b	399548	sodium channel, type IV, beta	-3.27899	2.49608	256.341	1.93e-18	2.1e-15	-9.70679
ENSMUSG00000037242	Clic4	29876	chloride intracellular channel 4 (mitochondrial)	1.02009	5.5097	236.637	7.19e-18	7.28e-15	2.02805
ENSMUSG00000037447	Arid5a	214855	AT rich interactive domain 5A (MRF1-like)	1.59649	3.48336	233.122	9.18e-18	8.68e-15	3.02406
ENSMUSG00000022044	Stmn4	56471	stathmin-like 4	1.52032	4.93451	228.625	1.44e-17	1.27e-14	2.86854
ENSMUSG00000005716	Pvalb	19293	parvalbumin	-2.05722	3.1054	213.019	3.97e-17	3.32e-14	-4.16182
ENSMUSG00000049723	Mmp12	17381	matrix metallopeptidase 12	2.51058	3.96413	232.816	4.59e-17	3.62e-14	5.6985
ENSMUSG00000024256	Adcyap1	11516	adenylate cyclase activating polypeptide 1	2.43808	2.71835	207.708	5.97e-17	4.1e-14	5.41918
ENSMUSG00000028926	Cdk14	18647	cyclin-dependent kinase 14	-0.801579	7.04529	207.524	6.05e-17	4.1e-14	-1.74301
ENSMUSG00000029552	Tes	21753	testis derived transcript	1.5883	3.02859	207.496	6.07e-17	4.1e-14	3.00695
ENSMUSG00000037428	Vgf	381677	VGF nerve growth factor inducible	1.37598	5.86033	209.191	1.24e-16	8e-14	2.59545
ENSMUSG00000021895	Arhgef3	71704	Rho guanine nucleotide exchange factor (GEF) 3	1.25687	3.34299	193.393	1.87e-16	1.15e-13	2.38976
ENSMUSG00000000555	Itga5	16402	integrin alpha 5 (fibronectin receptor alpha)	2.09751	1.83429	182.885	4.53e-16	2.68e-13	4.27971
ENSMUSG00000026628	Atf3	11910	activating transcription factor 3	2.22682	4.08502	196.686	5.56e-16	3.16e-13	4.681
ENSMUSG00000032387	Rbpms2	71973	RNA binding protein with multiple splicing 2	-1.55459	4.11159	177.575	7.2e-16	3.93e-13	-2.93751
ENSMUSG00000029304	Spp1	20750	secreted phosphoprotein 1	1.52889	4.70847	178.807	1.08e-15	5.66e-13	2.88564
ENSMUSG00000021062	Rab15	104886	RAB15, member RAS oncogene family	0.968592	4.94507	163.087	2.71e-15	1.37e-12	1.95693
ENSMUSG00000038591	Colec10	239447	collectin sub-family member 10	6.09526	-0.66129	162.437	2.88e-15	1.41e-12	68.3687
ENSMUSG00000074968	Ano3	228432	anoctamin 3	-1.4351	3.77057	156.738	4.99e-15	2.33e-12	-2.70402
ENSMUSG00000024749	Tmc1	13409	transmembrane channel-like gene family 1	4.19426	-0.331192	156.534	5.09e-15	2.33e-12	18.3062
ENSMUSG00000048899	Rimkla	194237	ribosomal modification protein rimK-like family member A	-0.815084	5.71091	153.755	6.69e-15	2.97e-12	-1.7594
ENSMUSG00000031492	Chrnb3	108043	cholinergic receptor, nicotinic, beta polypeptide 3	-1.01945	6.28039	155.245	7.12e-15	3.06e-12	-2.02715
ENSMUSG00000053398	Phgdh	236539	3-phosphoglycerate dehydrogenase	3.1507	3.61819	176.81	7.35e-15	3.07e-12	8.88086
ENSMUSG00000087006	Gm13889	620695	predicted gene 13889	1.17002	4.69059	140.857	2.52e-14	1.02e-11	2.25015
ENSMUSG00000036578	Fxyd7	57780	FXYD domain-containing ion transport regulator 7	-2.16189	2.13818	136.341	4.11e-14	1.6e-11	-4.475
ENSMUSG00000062380	Tubb3	22152	tubulin, beta 3 class III	-0.824161	6.13127	136.185	4.18e-14	1.6e-11	-1.77051
ENSMUSG00000022594	Lynx1	23936	Ly6/neurotoxin 1	-0.643959	7.57933	134.942	4.79e-14	1.79e-11	-1.56261
ENSMUSG00000028893	Sesn2	230784	sestrin 2	0.949668	4.70174	133.63	5.54e-14	2.02e-11	1.93143
ENSMUSG00000016346	Kcnq2	16536	potassium voltage-gated channel, subfamily Q, member 2	-0.596382	6.85769	128.448	9.95e-14	3.53e-11	-1.51192
ENSMUSG00000027313	Chac1	69065	ChaC, cation transport regulator 1	3.99377	2.77582	143.871	1.5e-13	5.19e-11	15.9311
ENSMUSG00000033595	Lgi3	213469	leucine-rich repeat LGI family, member 3	-1.13811	3.84457	123.896	1.69e-13	5.7e-11	-2.20092
ENSMUSG00000036815	Dpp10	269109	dipeptidylpeptidase 10	-1.07484	4.12039	123.122	1.85e-13	6.1e-11	-2.10648
ENSMUSG00000064329	Scn1a	20265	sodium channel, voltage-gated, type I, alpha	-0.964567	6.28776	125.436	2.06e-13	6.64e-11	-1.95148
ENSMUSG00000032946	Rasgrp2	19395	RAS, guanyl releasing protein 2	-1.47231	2.98456	121.287	2.3e-13	7.26e-11	-2.77465
ENSMUSG00000007041	Clic1	114584	chloride intracellular channel 1	1.20765	3.95567	120.12	2.65e-13	8.17e-11	2.30961
ENSMUSG00000031688	Pou4f2	18997	POU domain, class 4, transcription factor 2	-1.47817	2.9587	116.641	4.05e-13	1.22e-10	-2.78594
ENSMUSG00000019558	Slc6a8	102857	solute carrier family 6 (neurotransmitter transporter, creatine), member 8	0.613932	6.49293	115.802	4.49e-13	1.33e-10	1.53042
ENSMUSG00000048142	Nat8l	269642	N-acetyltransferase 8-like	-0.610221	5.91023	115.469	4.68e-13	1.36e-10	-1.52649
ENSMUSG00000024143	Rhoq	104215	ras homolog family member Q	0.705733	5.18457	114.932	5.01e-13	1.42e-10	1.63097
ENSMUSG00000029088	Kcnip4	80334	Kv channel interacting protein 4	-0.72057	5.3427	113.972	5.65e-13	1.57e-10	-1.64783
ENSMUSG00000029674	Limk1	16885	LIM-domain containing, protein kinase	-0.671826	4.87695	113.329	6.13e-13	1.67e-10	-1.59309
ENSMUSG00000021604	Irx4	50916	Iroquois homeobox 4	-2.08331	1.85681	110.871	8.38e-13	2.22e-10	-4.23777
ENSMUSG00000048440	Cyp4f16	70101	cytochrome P450, family 4, subfamily f, polypeptide 16	0.933431	3.19028	110.788	8.47e-13	2.22e-10	1.90981
ENSMUSG00000054459	Vsnl1	26950	visinin-like 1	-0.755985	6.47299	108.476	1.14e-12	2.91e-10	-1.68878
ENSMUSG00000040618	Pck2	74551	phosphoenolpyruvate carboxykinase 2 (mitochondrial)	0.831477	4.1171	108.431	1.15e-12	2.91e-10	1.77951
ENSMUSG00000018774	Cd68	12514	CD68 antigen	2.58029	1.22113	108.254	1.18e-12	2.93e-10	5.98058
ENSMUSG00000031586	Rbpms	19663	RNA binding protein gene with multiple splicing	-0.961219	4.55567	105.044	1.8e-12	4.39e-10	-1.94695
ENSMUSG00000034683	Ppp1r1c	75276	protein phosphatase 1, regulatory (inhibitor) subunit 1C	-3.30723	0.271964	101.653	2.84e-12	6.83e-10	-9.89865
ENSMUSG00000048349	Pou4f1	18996	POU domain, class 4, transcription factor 1	-1.0067	4.17917	100.825	3.18e-12	7.53e-10	-2.00931
ENSMUSG00000005413	Hmox1	15368	heme oxygenase 1	1.52597	2.20796	99.8912	3.62e-12	8.42e-10	2.87979
ENSMUSG00000023067	Cdkn1a	12575	cyclin-dependent kinase inhibitor 1A (P21)	2.56075	2.92762	108.204	3.71e-12	8.48e-10	5.90013
ENSMUSG00000038539	Atf5	107503	activating transcription factor 5	0.78284	4.67849	96.6145	5.74e-12	1.29e-09	1.72052
ENSMUSG00000033615	Cplx1	12889	complexin 1	-0.739509	6.75908	90.0749	1.54e-11	3.41e-09	-1.66961
ENSMUSG00000017167	Cntnap1	53321	contactin associated protein-like 1	-0.513427	6.29279	89.4314	1.64e-11	3.58e-09	-1.42744
ENSMUSG00000023064	Sncg	20618	synuclein, gamma	-1.20539	5.6827	95.3334	2.09e-11	4.5e-09	-2.306
ENSMUSG00000032318	Isl2	104360	insulin related protein 2 (islet 2)	-1.87828	1.77307	87.3162	2.26e-11	4.75e-09	-3.67636
ENSMUSG00000060240	Cend1	57754	cell cycle exit and neuronal differentiation 1	-0.618551	6.35518	87.2618	2.28e-11	4.75e-09	-1.53533
ENSMUSG00000022454	Nell2	54003	NEL-like 2	-0.658498	5.25784	85.5366	2.97e-11	6.09e-09	-1.57844
ENSMUSG00000020635	Fkbp1b	14226	FK506 binding protein 1b	-1.66974	1.61018	85.454	3.01e-11	6.09e-09	-3.18157
ENSMUSG00000020875	Hoxb9	15417	homeobox B9	7.376	-0.800309	114.057	3.63e-11	7.26e-09	166.111
ENSMUSG00000034926	Dhcr24	74754	24-dehydrocholesterol reductase	-0.58739	6.68002	83.8999	3.83e-11	7.55e-09	-1.50253
ENSMUSG00000029826	Zc3hav1	78781	zinc finger CCCH type, antiviral 1	1.25376	2.93993	82.8019	4.56e-11	8.86e-09	2.38462
ENSMUSG00000029608	Rph3a	19894	rabphilin 3A	-0.49234	7.6104	82.4253	4.84e-11	9.28e-09	-1.40672
ENSMUSG00000020303	Stc2	20856	stanniocalcin 2	1.50788	1.96176	81.1616	5.92e-11	1.11e-08	2.84392
ENSMUSG00000093536	Smim17	100042450	small integral membrane protein 17	-1.09836	3.28095	81.1382	5.95e-11	1.11e-08	-2.14112
ENSMUSG00000040010	Slc7a5	20539	solute carrier family 7 (cationic amino acid transporter, y+ system), member 5	0.730202	6.16808	81.5977	6.23e-11	1.15e-08	1.65887
ENSMUSG00000031538	Plat	18791	plasminogen activator, tissue	0.872499	3.55122	80.3649	6.74e-11	1.23e-08	1.83083
ENSMUSG00000038602	Slc35f1	215085	solute carrier family 35, member F1	-0.641974	5.21799	79.237	8.09e-11	1.45e-08	-1.56046
ENSMUSG00000070304	Scn2b	72821	sodium channel, voltage-gated, type II, beta	-0.479741	6.04782	78.6008	8.98e-11	1.59e-08	-1.39449
ENSMUSG00000069372	Ctxn3	629147	cortexin 3	-1.6254	2.4461	78.2637	9.5e-11	1.66e-08	-3.08529
ENSMUSG00000045294	Insig1	231070	insulin induced gene 1	-0.564965	6.4785	77.0445	1.16e-10	2.01e-08	-1.47935
ENSMUSG00000024587	Nars	70223	asparaginyl-tRNA synthetase	0.452315	7.34859	75.4926	1.51e-10	2.58e-08	1.36823
ENSMUSG00000035547	Capn5	12337	calpain 5	-0.690027	4.19165	74.9886	1.64e-10	2.75e-08	-1.61331
ENSMUSG00000026156	B3gat2	280645	beta-1,3-glucuronyltransferase 2 (glucuronosyltransferase S)	-0.603132	4.50079	74.9266	1.66e-10	2.75e-08	-1.51901
ENSMUSG00000048385	Scrt1	170729	scratch family zinc finger 1	-0.547738	6.58966	74.893	1.67e-10	2.75e-08	-1.46179
ENSMUSG00000032515	Csrnp1	215418	cysteine-serine-rich nuclear protein 1	1.36444	2.22824	73.6192	2.08e-10	3.39e-08	2.57476
ENSMUSG00000039809	Gabbr2	242425	gamma-aminobutyric acid (GABA) B receptor, 2	-0.574384	6.15236	73.3948	2.16e-10	3.48e-08	-1.48904
ENSMUSG00000032034	Kcnj5	16521	potassium inwardly-rectifying channel, subfamily J, member 5	-0.604653	3.94003	73.1543	2.25e-10	3.58e-08	-1.52061
ENSMUSG00000000753	Serpinf1	20317	serine (or cysteine) peptidase inhibitor, clade F, member 1	1.26576	1.81886	71.4785	3.01e-10	4.75e-08	2.40455
ENSMUSG00000058441	Panx2	406218	pannexin 2	-0.668597	5.30797	69.9693	3.93e-10	6.13e-08	-1.58953
ENSMUSG00000039954	Stk32a	269019	serine/threonine kinase 32A	-0.799118	3.69514	69.7741	4.07e-10	6.27e-08	-1.74004
ENSMUSG00000029860	Zyx	22793	zyxin	0.531998	4.58919	69.5509	4.23e-10	6.46e-08	1.44593
ENSMUSG00000027465	Tbc1d20	67231	TBC1 domain family, member 20	0.387215	6.13366	69.398	4.35e-10	6.57e-08	1.30787
ENSMUSG00000031565	Fgfr1	14182	fibroblast growth factor receptor 1	0.507958	4.88201	69.3238	4.41e-10	6.58e-08	1.42204
ENSMUSG00000031297	Slc7a3	11989	solute carrier family 7 (cationic amino acid transporter, y+ system), member 3	1.21943	2.69145	68.8672	4.79e-10	7.07e-08	2.32855
ENSMUSG00000060882	Kcnd2	16508	potassium voltage-gated channel, Shal-related family, member 2	-0.910526	3.80379	67.1053	6.59e-10	9.63e-08	-1.87973
ENSMUSG00000045114	Prrt2	69017	proline-rich transmembrane protein 2	-1.3216	3.20075	67.4638	7.02e-10	1.01e-07	-2.49943
ENSMUSG00000032452	Clstn2	64085	calsyntenin 2	-0.880127	4.66134	67.1596	7.03e-10	1.01e-07	-1.84054
ENSMUSG00000001552	Jup	16480	junction plakoglobin	0.512108	5.0579	66.2846	7.66e-10	1.09e-07	1.42613
ENSMUSG00000021613	Hapln1	12950	hyaluronan and proteoglycan link protein 1	-2.12409	0.906239	65.389	9.04e-10	1.26e-07	-4.35929
ENSMUSG00000035407	Kank4	242553	KN motif and ankyrin repeat domains 4	-1.17032	1.94898	65.3622	9.08e-10	1.26e-07	-2.25062
ENSMUSG00000039252	Lgi2	246316	leucine-rich repeat LGI family, member 2	-1.11295	2.09164	65.3237	9.15e-10	1.26e-07	-2.16288
ENSMUSG00000004885	Crabp2	12904	cellular retinoic acid binding protein II	1.89437	0.840082	64.2878	1.11e-09	1.51e-07	3.7176
ENSMUSG00000023883	Phf10	72057	PHD finger protein 10	0.459656	5.54485	64.1329	1.14e-09	1.53e-07	1.37521
ENSMUSG00000000078	Klf6	23849	Kruppel-like factor 6	0.610219	5.0534	64.096	1.15e-09	1.53e-07	1.52649
ENSMUSG00000034336	Ina	226180	internexin neuronal intermediate filament protein, alpha	-0.469329	6.52757	64.0943	1.15e-09	1.53e-07	-1.38446
ENSMUSG00000089715	Cbx6	494448	chromobox 6	-0.285651	7.53394	63.1792	1.37e-09	1.79e-07	-1.21896
ENSMUSG00000075334	Rprm	67874	reprimo, TP53 dependent G2 arrest mediator candidate	-1.2697	1.41254	63.1596	1.37e-09	1.79e-07	-2.41112
ENSMUSG00000036002	Fam214b	230088	family with sequence similarity 214, member B	0.603299	4.05294	62.2683	1.63e-09	2.1e-07	1.51919
ENSMUSG00000041112	Elmo1	140580	engulfment and cell motility 1	-0.427736	6.06581	61.6768	1.83e-09	2.33e-07	-1.34512
ENSMUSG00000031799	Tpm4	326618	tropomyosin 4	0.50494	4.67905	61.4051	1.92e-09	2.44e-07	1.41906
ENSMUSG00000023159	Psg29	114872	pregnancy-specific glycoprotein 29	3.94153	-1.42309	65.3937	2.05e-09	2.58e-07	15.3645
ENSMUSG00000026452	Syt2	20980	synaptotagmin II	-0.639333	5.1556	61.0201	2.07e-09	2.58e-07	-1.55761
ENSMUSG00000022523	Fgf12	14167	fibroblast growth factor 12	-0.629513	5.99591	59.8483	2.78e-09	3.43e-07	-1.54704
ENSMUSG00000036585	Fgf1	14164	fibroblast growth factor 1	-0.585451	5.64853	59.4444	2.82e-09	3.45e-07	-1.50051
ENSMUSG00000027864	Ptgfrn	19221	prostaglandin F2 receptor negative regulator	-0.649168	4.10184	58.8867	3.15e-09	3.82e-07	-1.56826
ENSMUSG00000022623	Shank3	58234	SH3 and multiple ankyrin repeat domains 3	-0.558526	4.73677	58.6443	3.31e-09	3.98e-07	-1.47276
ENSMUSG00000053310	Nrgn	64011	neurogranin	-1.06003	2.85658	58.242	3.59e-09	4.27e-07	-2.08498
ENSMUSG00000051648	Kctd19	279499	potassium channel tetramerisation domain containing 19	-2.41506	0.163147	57.7433	3.96e-09	4.68e-07	-5.33341
ENSMUSG00000010095	Slc3a2	17254	solute carrier family 3 (activators of dibasic and neutral amino acid transport), member 2	0.397375	6.78911	57.5442	4.12e-09	4.84e-07	1.31711
ENSMUSG00000046613	Vwa5b2	328643	von Willebrand factor A domain containing 5B2	-1.05935	2.88429	57.3418	4.3e-09	5e-07	-2.08399
ENSMUSG00000030303	Far2	330450	fatty acyl CoA reductase 2	-0.753069	3.02125	56.69	4.9e-09	5.58e-07	-1.68537
ENSMUSG00000009734	Pou6f2	218030	POU domain, class 6, transcription factor 2	-0.807725	3.66791	56.6813	4.91e-09	5.58e-07	-1.75045
ENSMUSG00000058258	Idi1	319554	isopentenyl-diphosphate delta isomerase	-0.450006	5.9463	56.6764	4.92e-09	5.58e-07	-1.36605
ENSMUSG00000040703	Cyp2s1	74134	cytochrome P450, family 2, subfamily s, polypeptide 1	-1.07699	1.91805	56.3371	5.27e-09	5.93e-07	-2.10962
ENSMUSG00000032564	Cpne4	74020	copine IV	-0.751789	3.62647	56.0268	5.61e-09	6.27e-07	-1.68388
ENSMUSG00000040373	Cacng5	140723	calcium channel, voltage-dependent, gamma subunit 5	-0.470293	5.1468	55.6094	6.12e-09	6.76e-07	-1.38539
ENSMUSG00000001504	Irx2	16372	Iroquois homeobox 2	-1.53458	1.42879	55.5864	6.15e-09	6.76e-07	-2.89705
ENSMUSG00000022421	Nptxr	73340	neuronal pentraxin receptor	-0.42889	6.15718	55.5371	6.21e-09	6.78e-07	-1.3462
ENSMUSG00000093930	Hmgcs1	208715	3-hydroxy-3-methylglutaryl-Coenzyme A synthase 1	-0.466455	7.14676	55.4774	6.29e-09	6.81e-07	-1.38171
ENSMUSG00000051379	Flrt3	71436	fibronectin leucine rich transmembrane protein 3	0.558146	4.40843	54.4995	7.7e-09	8.27e-07	1.47238
ENSMUSG00000027560	Dok5	76829	docking protein 5	0.678977	3.30131	54.3087	8.01e-09	8.54e-07	1.601
ENSMUSG00000078161	Erich3	209601	glutamate rich 3	-0.9087	2.91562	54.2254	8.15e-09	8.57e-07	-1.87735
ENSMUSG00000047228	A2ml1	232400	alpha-2-macroglobulin like 1	-1.64037	0.20981	54.2229	8.16e-09	8.57e-07	-3.11747
ENSMUSG00000024640	Psat1	107272	phosphoserine aminotransferase 1	0.727022	5.5065	55.35	8.21e-09	8.57e-07	1.65522
ENSMUSG00000019966	Kitl	17311	kit ligand	0.591912	4.66754	53.8959	8.73e-09	9.04e-07	1.50724
ENSMUSG00000015745	Plekho1	67220	pleckstrin homology domain containing, family O member 1	0.662983	3.96596	53.6079	9.28e-09	9.54e-07	1.58335
ENSMUSG00000018865	Sult4a1	29859	sulfotransferase family 4A, member 1	-0.547553	6.54671	53.3679	9.76e-09	9.96e-07	-1.4616
ENSMUSG00000050447	Lypd6	320343	LY6/PLAUR domain containing 6	-0.663788	4.47772	53.0952	1.03e-08	1.05e-06	-1.58424
ENSMUSG00000033039	Micall1	27008	microtubule associated monooxygenase, calponin and LIM domain containing -like 1	0.538738	5.46357	53.0047	1.05e-08	1.06e-06	1.4527
ENSMUSG00000042182	Bend6	320705	BEN domain containing 6	-0.566023	5.79903	52.462	1.18e-08	1.18e-06	-1.48044
ENSMUSG00000022208	Jph4	319984	junctophilin 4	-0.47012	5.06833	52.3743	1.21e-08	1.2e-06	-1.38522
ENSMUSG00000061762	Tac1	21333	tachykinin 1	0.952039	4.13421	53.1468	1.26e-08	1.24e-06	1.9346
ENSMUSG00000020953	Coch	12810	cochlin	-0.622499	3.92368	52.1363	1.27e-08	1.24e-06	-1.53954
ENSMUSG00000007594	Hapln4	330790	hyaluronan and proteoglycan link protein 4	-0.934704	3.12745	51.8468	1.35e-08	1.31e-06	-1.9115
ENSMUSG00000046999	1110032F04Rik	68725	RIKEN cDNA 1110032F04 gene	-2.58423	0.299185	51.7524	1.38e-08	1.33e-06	-5.99694
ENSMUSG00000024378	Stard4	170459	StAR-related lipid transfer (START) domain containing 4	-0.513322	5.22227	50.9033	1.65e-08	1.59e-06	-1.42733
ENSMUSG00000026833	Olfm1	56177	olfactomedin 1	-0.402339	6.97533	50.8346	1.68e-08	1.6e-06	-1.32165
ENSMUSG00000028785	Hpca	15444	hippocalcin	-0.457926	6.23959	50.6998	1.73e-08	1.63e-06	-1.37357
ENSMUSG00000028480	Glipr2	384009	GLI pathogenesis-related 2	1.76574	0.825431	50.5217	1.8e-08	1.69e-06	3.40049
ENSMUSG00000067242	Lgi1	56839	leucine-rich repeat LGI family, member 1	-0.867416	3.22821	50.4798	1.81e-08	1.69e-06	-1.82439
ENSMUSG00000050822	Slc29a4	243328	solute carrier family 29 (nucleoside transporters), member 4	-0.697129	4.16663	50.2665	1.9e-08	1.76e-06	-1.62127
ENSMUSG00000009292	Trpm2	28240	transient receptor potential cation channel, subfamily M, member 2	-0.588417	3.06149	50.2172	1.92e-08	1.77e-06	-1.5036
ENSMUSG00000036699	Zcchc12	72693	zinc finger, CCHC domain containing 12	0.74445	3.71083	49.7832	2.11e-08	1.93e-06	1.67534
ENSMUSG00000029816	Gpnmb	93695	glycoprotein (transmembrane) nmb	1.53481	3.12276	51.9713	2.27e-08	2.06e-06	2.89751
ENSMUSG00000036062	Phf24	230085	PHD finger protein 24	-0.393008	5.96463	49.4303	2.28e-08	2.06e-06	-1.31313
ENSMUSG00000029752	Asns	27053	asparagine synthetase	1.02355	5.26817	52.3567	2.36e-08	2.12e-06	2.03291
ENSMUSG00000042429	Adora1	11539	adenosine A1 receptor	-0.398661	5.95277	49.2096	2.4e-08	2.14e-06	-1.31828
ENSMUSG00000031298	Adgrg2	237175	adhesion G protein-coupled receptor G2	1.73733	1.12777	47.4423	3.56e-08	3.16e-06	3.33418
ENSMUSG00000092203	1110038B12Rik	68763	RIKEN cDNA 1110038B12 gene	0.856391	2.72516	46.7743	4.14e-08	3.65e-06	1.8105
ENSMUSG00000036422	Pcdh8	18530	protocadherin 8	-0.504974	4.46406	46.727	4.19e-08	3.67e-06	-1.4191
ENSMUSG00000028780	Sema3c	20348	sema domain, immunoglobulin domain (Ig), short basic domain, secreted, (semaphorin) 3C	1.13308	2.35896	46.6897	4.22e-08	3.68e-06	2.19327
ENSMUSG00000062661	Ncs1	14299	neuronal calcium sensor 1	-0.378533	5.84978	46.2357	4.69e-08	4.05e-06	-1.30002
ENSMUSG00000024524	Gnal	14680	guanine nucleotide binding protein, alpha stimulating, olfactory type	-0.434055	5.35242	46.2132	4.71e-08	4.05e-06	-1.35103
ENSMUSG00000054136	Adm2	223780	adrenomedullin 2	4.60396	-1.11289	45.8604	5.11e-08	4.37e-06	24.3181
ENSMUSG00000031302	Nlgn3	245537	neuroligin 3	-0.404661	5.51628	45.8162	5.16e-08	4.39e-06	-1.32378
ENSMUSG00000003657	Calb2	12308	calbindin 2	-0.59978	7.87679	46.0577	5.74e-08	4.85e-06	-1.51549
ENSMUSG00000037259	Dzank1	241688	double zinc ribbon and ankyrin repeat domains 1	-0.468275	6.9994	45.334	5.77e-08	4.85e-06	-1.38345
ENSMUSG00000068099	1500009C09Rik	76505	RIKEN cDNA 1500009C09 gene	-0.555084	4.5447	45.1911	5.97e-08	4.98e-06	-1.46925
ENSMUSG00000024942	Capn1	12333	calpain 1	-0.72026	3.07056	44.9176	6.36e-08	5.28e-06	-1.64748
ENSMUSG00000049044	Rapgef4	56508	Rap guanine nucleotide exchange factor (GEF) 4	-0.492695	4.83774	44.8332	6.49e-08	5.34e-06	-1.40707
ENSMUSG00000062591	Tubb4a	22153	tubulin, beta 4A class IVA	-0.408961	7.13288	44.8173	6.51e-08	5.34e-06	-1.32773
ENSMUSG00000026576	Atp1b1	11931	ATPase, Na+/K+ transporting, beta 1 polypeptide	-0.339976	8.5915	44.6868	6.71e-08	5.47e-06	-1.26574
ENSMUSG00000031202	Rab39b	67790	RAB39B, member RAS oncogene family	0.352225	5.62097	44.5873	6.87e-08	5.57e-06	1.27653
ENSMUSG00000058672	Tubb2a	22151	tubulin, beta 2A class IIA	-0.386147	7.13826	44.4276	7.13e-08	5.75e-06	-1.3069
ENSMUSG00000031026	Trim66	330627	tripartite motif-containing 66	0.666699	4.6329	44.2367	7.46e-08	5.98e-06	1.58744
ENSMUSG00000021573	Tppp	72948	tubulin polymerization promoting protein	-0.326465	6.95837	44.1673	7.58e-08	6.04e-06	-1.25394
ENSMUSG00000026202	Tuba4a	22145	tubulin, alpha 4A	-0.484995	6.08709	43.6965	8.47e-08	6.72e-06	-1.39958
ENSMUSG00000025403	Shmt2	108037	serine hydroxymethyltransferase 2 (mitochondrial)	0.440622	5.12376	43.6233	8.62e-08	6.8e-06	1.35719
ENSMUSG00000060371	Caln1	140904	calneuron 1	-0.634497	3.41378	43.5044	8.87e-08	6.95e-06	-1.5524
ENSMUSG00000041313	Slc7a1	11987	solute carrier family 7 (cationic amino acid transporter, y+ system), member 1	0.758356	5.20174	44.4916	9.29e-08	7.24e-06	1.69156
ENSMUSG00000004098	Col5a3	53867	collagen, type V, alpha 3	1.37942	1.88634	42.9375	1.02e-07	7.9e-06	2.60163
ENSMUSG00000044499	Hs3st5	319415	heparan sulfate (glucosamine) 3-O-sulfotransferase 5	0.561915	3.66276	42.8967	1.03e-07	7.9e-06	1.47623
ENSMUSG00000025576	Rbfox3	52897	RNA binding protein, fox-1 homolog (C. elegans) 3	-0.44219	4.57478	42.8231	1.04e-07	8e-06	-1.35867
ENSMUSG00000030095	Tmem43	74122	transmembrane protein 43	0.444296	4.70897	42.7535	1.06e-07	8.09e-06	1.36065
ENSMUSG00000096847	Tmem151b	210573	transmembrane protein 151B	-0.473692	4.62211	42.5585	1.11e-07	8.43e-06	-1.38866
ENSMUSG00000031490	Eif4ebp1	13685	eukaryotic translation initiation factor 4E binding protein 1	1.45235	0.493205	42.2293	1.2e-07	9.08e-06	2.73653
ENSMUSG00000030306	Tmtc1	387314	transmembrane and tetratricopeptide repeat containing 1	-0.424437	5.27847	42.1489	1.23e-07	9.21e-06	-1.34205
ENSMUSG00000034472	Rasd2	75141	RASD family, member 2	0.47922	4.44159	42.0074	1.27e-07	9.48e-06	1.39399
ENSMUSG00000027220	Syt13	80976	synaptotagmin XIII	0.437139	6.76019	41.6378	1.39e-07	1.03e-05	1.35392
ENSMUSG00000058297	Spock2	94214	sparc/osteonectin, cwcv and kazal-like domains proteoglycan 2	-0.318851	8.92167	41.5979	1.4e-07	1.04e-05	-1.24734
ENSMUSG00000029777	Gars	353172	glycyl-tRNA synthetase	0.469023	6.68247	41.5592	1.42e-07	1.04e-05	1.38417
ENSMUSG00000024261	Syt4	20983	synaptotagmin IV	0.438156	7.61783	40.7316	1.73e-07	1.27e-05	1.35487
ENSMUSG00000017639	Rab11fip4	268451	RAB11 family interacting protein 4 (class II)	-0.312349	6.88102	40.7111	1.74e-07	1.27e-05	-1.24173
ENSMUSG00000055409	Nell1	338352	NEL-like 1	-0.524005	3.83952	40.5561	1.81e-07	1.31e-05	-1.43794
ENSMUSG00000008734	Gprc5b	64297	G protein-coupled receptor, family C, group 5, member B	-0.357344	5.51739	40.343	1.91e-07	1.37e-05	-1.28107
ENSMUSG00000068373	D430041D05Rik	241589	RIKEN cDNA D430041D05 gene	-0.743277	3.56943	39.459	2.38e-07	1.7e-05	-1.67397
ENSMUSG00000029875	Ccdc184	239650	coiled-coil domain containing 184	-0.801472	3.67125	39.3381	2.45e-07	1.75e-05	-1.74288
ENSMUSG00000039518	Cdsn	386463	corneodesmosin	1.76123	0.174163	39.2781	2.49e-07	1.77e-05	3.38986
ENSMUSG00000034648	Lrrn1	16979	leucine rich repeat protein 1, neuronal	-0.531373	4.29696	39.2074	2.53e-07	1.79e-05	-1.4453
ENSMUSG00000036564	Ndrg4	234593	N-myc downstream regulated gene 4	-0.307626	8.74779	39.1464	2.57e-07	1.81e-05	-1.23767
ENSMUSG00000040811	Eml2	72205	echinoderm microtubule associated protein like 2	-0.47268	5.14629	38.8239	2.79e-07	1.95e-05	-1.38769
ENSMUSG00000037411	Serpine1	18787	serine (or cysteine) peptidase inhibitor, clade E, member 1	1.57661	0.59919	38.7667	2.83e-07	1.97e-05	2.98269
ENSMUSG00000022055	Nefl	18039	neurofilament, light polypeptide	-0.36093	8.87048	38.5151	3.02e-07	2.09e-05	-1.28425
ENSMUSG00000029135	Fosl2	14284	fos-like antigen 2	1.01476	3.07057	38.7745	3.06e-07	2.11e-05	2.02057
ENSMUSG00000021260	Hhipl1	214305	hedgehog interacting protein-like 1	0.954203	1.20781	38.3967	3.11e-07	2.13e-05	1.93751
ENSMUSG00000046523	Kctd4	67516	potassium channel tetramerisation domain containing 4	-1.38014	0.928352	38.2272	3.25e-07	2.21e-05	-2.60294
ENSMUSG00000041439	Mfsd6	98682	major facilitator superfamily domain containing 6	-0.473237	6.07386	37.8855	3.54e-07	2.4e-05	-1.38822
ENSMUSG00000034687	Fras1	231470	Fraser extracellular matrix complex subunit 1	-0.833903	3.10043	37.454	3.96e-07	2.67e-05	-1.7825
ENSMUSG00000030272	Camk1	52163	calcium/calmodulin-dependent protein kinase I	0.534627	4.23227	37.151	4.28e-07	2.88e-05	1.44857
ENSMUSG00000043461	Sptssb	66183	serine palmitoyltransferase, small subunit B	-1.24924	1.71799	37.0731	4.37e-07	2.92e-05	-2.37716
ENSMUSG00000040125	Gpr26	233919	G protein-coupled receptor 26	0.52955	5.99383	37.383	4.5e-07	3e-05	1.44348
ENSMUSG00000032503	Arpp21	74100	cyclic AMP-regulated phosphoprotein, 21	-0.602585	2.63714	36.9022	4.56e-07	3.03e-05	-1.51843
ENSMUSG00000035681	Kcnc2	268345	potassium voltage gated channel, Shaw-related subfamily, member 2	-0.34353	5.61952	36.8129	4.67e-07	3.08e-05	-1.26886
ENSMUSG00000027584	Oprl1	18389	opioid receptor-like 1	-0.607446	3.3436	36.4929	5.08e-07	3.33e-05	-1.52356
ENSMUSG00000027971	Ndst4	64580	N-deacetylase/N-sulfotransferase (heparin glucosaminyl) 4	-1.40297	1.65523	36.4667	5.11e-07	3.34e-05	-2.64445
ENSMUSG00000035189	Ano4	320091	anoctamin 4	0.476859	3.37831	36.3471	5.27e-07	3.43e-05	1.39171
ENSMUSG00000040666	Sh3bgr	50795	SH3-binding domain glutamic acid-rich protein	-1.0763	1.20529	35.8351	6.03e-07	3.91e-05	-2.10862
ENSMUSG00000029207	Apbb2	11787	amyloid beta (A4) precursor protein-binding, family B, member 2	-0.418586	5.47474	35.6338	6.36e-07	4.1e-05	-1.33662
ENSMUSG00000061911	Myt1l	17933	myelin transcription factor 1-like	-0.427789	5.76039	35.552	6.5e-07	4.17e-05	-1.34517
ENSMUSG00000068739	Sars	20226	seryl-aminoacyl-tRNA synthetase	0.404831	7.12274	35.4538	6.67e-07	4.26e-05	1.32393
ENSMUSG00000011751	Sptbn4	80297	spectrin beta, non-erythrocytic 4	-0.416319	5.68179	35.3482	6.86e-07	4.36e-05	-1.33452
ENSMUSG00000029108	Pcdh7	54216	protocadherin 7	-0.519299	5.34943	35.2731	7e-07	4.43e-05	-1.43326
ENSMUSG00000015484	Fam163a	329274	family with sequence similarity 163, member A	-0.384264	4.2033	35.2614	7.02e-07	4.43e-05	-1.30519
ENSMUSG00000027296	Itpka	228550	inositol 1,4,5-trisphosphate 3-kinase A	-1.9246	-0.393153	34.8669	7.8e-07	4.89e-05	-3.79632
ENSMUSG00000032854	Ugt8a	22239	UDP galactosyltransferase 8A	-2.54156	-0.754407	34.7851	7.97e-07	4.98e-05	-5.82218
ENSMUSG00000059003	Grin2a	14811	glutamate receptor, ionotropic, NMDA2A (epsilon 1)	-0.888319	2.92298	34.3558	8.94e-07	5.56e-05	-1.85102
ENSMUSG00000021728	Emb	13723	embigin	-0.454701	4.8667	34.2405	9.22e-07	5.71e-05	-1.3705
ENSMUSG00000015396	Cd83	12522	CD83 antigen	-0.726699	2.54308	33.7445	1.05e-06	6.51e-05	-1.65485
ENSMUSG00000066129	Kndc1	76484	kinase non-catalytic C-lobe domain (KIND) containing 1	-0.702057	3.82698	33.6126	1.09e-06	6.71e-05	-1.62682
ENSMUSG00000022054	Nefm	18040	neurofilament, medium polypeptide	-0.391685	7.05147	33.3837	1.16e-06	7.12e-05	-1.31193
ENSMUSG00000079598	Clec2l	665180	C-type lectin domain family 2, member L	-0.692113	4.12812	33.4702	1.17e-06	7.12e-05	-1.61565
ENSMUSG00000044505	Lingo4	320747	leucine rich repeat and Ig domain containing 4	-1.18757	0.992816	33.3509	1.17e-06	7.12e-05	-2.27769
ENSMUSG00000041548	Hspb8	80888	heat shock protein 8	0.806838	2.97794	32.9439	1.31e-06	7.92e-05	1.74937
ENSMUSG00000070509	Rgma	244058	repulsive guidance molecule family member A	0.461005	3.80635	32.9159	1.32e-06	7.95e-05	1.3765
ENSMUSG00000059854	Hydin	244653	HYDIN, axonemal central pair apparatus protein	-1.8665	0.196864	32.8471	1.35e-06	8.07e-05	-3.64646
ENSMUSG00000020427	Igfbp3	16009	insulin-like growth factor binding protein 3	1.46999	1.35457	32.6698	1.42e-06	8.44e-05	2.7702
ENSMUSG00000074657	Kif5a	16572	kinesin family member 5A	-0.351412	8.00226	32.6293	1.43e-06	8.5e-05	-1.27581
ENSMUSG00000035606	Ky	16716	kyphoscoliosis peptidase	-1.00622	0.937608	32.5739	1.45e-06	8.59e-05	-2.00864
ENSMUSG00000047786	Lix1	66643	limb and CNS expressed 1	0.795932	2.43455	32.5506	1.46e-06	8.61e-05	1.7362
ENSMUSG00000070687	Htr1d	15552	5-hydroxytryptamine (serotonin) receptor 1D	-0.813888	2.54718	32.4397	1.51e-06	8.84e-05	-1.75794
ENSMUSG00000048065	Cyb5r2	320635	cytochrome b5 reductase 2	2.66209	-0.712756	32.3613	1.54e-06	9e-05	6.32949
ENSMUSG00000020142	Slc1a4	55963	solute carrier family 1 (glutamate/neutral amino acid transporter), member 4	0.770585	4.10264	32.8079	1.56e-06	9.06e-05	1.70596
ENSMUSG00000018417	Myo1b	17912	myosin IB	-0.381177	4.74041	32.2851	1.57e-06	9.12e-05	-1.3024
ENSMUSG00000020932	Gfap	14580	glial fibrillary acidic protein	1.87204	5.32834	35.252	1.6e-06	9.2e-05	3.66049
ENSMUSG00000050910	Cdr2l	237988	cerebellar degeneration-related protein 2-like	0.423703	4.22164	32.1425	1.64e-06	9.41e-05	1.34137
ENSMUSG00000006342	Susd2	71733	sushi domain containing 2	-0.733378	2.80994	32.0725	1.67e-06	9.55e-05	-1.66253
ENSMUSG00000022763	Aifm3	72168	apoptosis-inducing factor, mitochondrion-associated 3	-1.01602	1.58554	32.0338	1.69e-06	9.62e-05	-2.02233
ENSMUSG00000022043	Trim35	66854	tripartite motif-containing 35	0.279567	6.48313	31.9785	1.71e-06	9.73e-05	1.21383
ENSMUSG00000026204	Ptprn	19275	protein tyrosine phosphatase, receptor type, N	0.406452	7.1787	31.9436	1.73e-06	9.78e-05	1.32542
ENSMUSG00000026347	Tmem163	72160	transmembrane protein 163	-0.562881	3.77843	31.6274	1.89e-06	0.000106463	-1.47722
ENSMUSG00000025351	Cd63	12512	CD63 antigen	0.473731	5.37147	31.5518	1.93e-06	0.000108311	1.3887
ENSMUSG00000052516	Robo2	268902	roundabout guidance receptor 2	-0.378682	6.50572	31.4883	1.97e-06	0.000109826	-1.30015
ENSMUSG00000031103	Elf4	56501	E74-like factor 4 (ets domain transcription factor)	2.0191	-0.870257	31.3662	2.04e-06	0.000113213	4.05332
ENSMUSG00000023484	Prph	19132	peripherin	-1.31087	1.12025	31.3491	2.04e-06	0.000113314	-2.48091
ENSMUSG00000021536	Adcy2	210044	adenylate cyclase 2	-0.265587	6.0442	31.1714	2.15e-06	0.000118365	-1.20212
ENSMUSG00000029120	Ppp2r2c	269643	protein phosphatase 2, regulatory subunit B, gamma	-0.309595	6.31407	31.1667	2.15e-06	0.000118365	-1.23936
ENSMUSG00000046532	Ar	11835	androgen receptor	-1.22915	0.931373	31.0097	2.25e-06	0.000123257	-2.3443
ENSMUSG00000024270	Slc39a6	106957	solute carrier family 39 (metal ion transporter), member 6	0.274217	5.82442	30.9424	2.29e-06	0.00012491	1.20934
ENSMUSG00000052981	Ube2ql1	76980	ubiquitin-conjugating enzyme E2Q family-like 1	-0.389484	5.03236	30.9354	2.3e-06	0.00012491	-1.30993
ENSMUSG00000044716	Dok7	231134	docking protein 7	0.677697	2.2354	30.8588	2.35e-06	0.000127164	1.59958
ENSMUSG00000001260	Gabrg1	14405	gamma-aminobutyric acid (GABA) A receptor, subunit gamma 1	-0.442366	3.43536	30.7825	2.4e-06	0.000129323	-1.35883
ENSMUSG00000030270	Cpne9	211232	copine family member IX	-0.62957	3.33505	30.7726	2.41e-06	0.000129323	-1.5471
ENSMUSG00000032020	Ubash3b	72828	ubiquitin associated and SH3 domain containing, B	-0.408494	4.5528	30.6765	2.47e-06	0.000132402	-1.3273
ENSMUSG00000040724	Kcna2	16490	potassium voltage-gated channel, shaker-related subfamily, member 2	-0.586747	5.08861	30.8295	2.58e-06	0.000137509	-1.50186
ENSMUSG00000033214	Slitrk5	75409	SLIT and NTRK-like family, member 5	-0.612133	3.27713	30.5171	2.59e-06	0.000137509	-1.52852
ENSMUSG00000031965	Tbx20	57246	T-box 20	-1.21147	1.37879	30.4853	2.61e-06	0.000138244	-2.31574
ENSMUSG00000074656	Eif2s2	67204	eukaryotic translation initiation factor 2, subunit 2 (beta)	0.302576	6.32377	30.4443	2.64e-06	0.000139351	1.23334
ENSMUSG00000029095	Ablim2	231148	actin-binding LIM protein 2	-0.338875	4.88134	30.2399	2.8e-06	0.000147184	-1.26477
ENSMUSG00000033063	Cntnap3	238680	contactin associated protein-like 3	1.25101	0.637572	30.1981	2.84e-06	0.000148409	2.38008
ENSMUSG00000062785	Kcnc3	16504	potassium voltage gated channel, Shaw-related subfamily, member 3	-0.361852	6.37397	30.092	2.92e-06	0.000152427	-1.28507
ENSMUSG00000022762	Ncam2	17968	neural cell adhesion molecule 2	-0.573701	4.75407	30.1754	2.94e-06	0.000152564	-1.48834
ENSMUSG00000040424	Hipk4	233020	homeodomain interacting protein kinase 4	0.656048	2.82541	29.8902	3.1e-06	0.000160349	1.57576
ENSMUSG00000049097	Ankrd34a	545554	ankyrin repeat domain 34A	-0.408623	4.51973	29.5911	3.38e-06	0.00017416	-1.32742
ENSMUSG00000026824	Kcnj3	16519	potassium inwardly-rectifying channel, subfamily J, member 3	-0.499041	4.1104	29.499	3.47e-06	0.000178217	-1.41327
ENSMUSG00000061887	Ssbp3	72475	single-stranded DNA binding protein 3	0.244746	6.70325	29.3465	3.62e-06	0.000185602	1.18488
ENSMUSG00000075318	Scn2a	110876	sodium channel, voltage-gated, type II, alpha	-0.494037	5.70421	29.5813	3.68e-06	0.00018793	-1.40838
ENSMUSG00000046709	Mapk10	26414	mitogen-activated protein kinase 10	-0.287432	6.55191	29.0584	3.94e-06	0.000200382	-1.22047
ENSMUSG00000018548	Trim37	68729	tripartite motif-containing 37	-0.246825	7.28109	28.8427	4.2e-06	0.000212649	-1.18659
ENSMUSG00000038650	Rnh1	107702	ribonuclease/angiogenin inhibitor 1	0.387423	5.43629	28.8047	4.24e-06	0.000214263	1.30805
ENSMUSG00000025189	Cnnm1	83674	cyclin M1	-0.333256	5.66463	28.5267	4.6e-06	0.000231649	-1.25985
ENSMUSG00000036357	Gpr101	245424	G protein-coupled receptor 101	-2.16728	-0.436842	28.4939	4.65e-06	0.000233074	-4.49175
ENSMUSG00000037419	Endod1	71946	endonuclease domain containing 1	-0.281815	5.62804	28.3707	4.82e-06	0.00024083	-1.21572
ENSMUSG00000021186	Fbln5	23876	fibulin 5	1.61759	1.40196	28.3668	5.31e-06	0.00026409	3.06861
ENSMUSG00000027419	Pcsk2	18549	proprotein convertase subtilisin/kexin type 2	-0.286946	5.41932	27.9813	5.41e-06	0.000268341	-1.22005
ENSMUSG00000005667	Mthfd2	17768	methylenetetrahydrofolate dehydrogenase (NAD+ dependent), methenyltetrahydrofolate cyclohydrolase	0.946194	3.07812	28.0446	6.04e-06	0.00029852	1.92678
ENSMUSG00000032177	Pde4a	18577	phosphodiesterase 4A, cAMP specific	-0.324691	5.40432	27.4064	6.42e-06	0.000316289	-1.2524
ENSMUSG00000026185	Igfbp5	16011	insulin-like growth factor binding protein 5	0.443425	6.06496	27.531	6.6e-06	0.00032309	1.35983
ENSMUSG00000035064	Eef2k	13631	eukaryotic elongation factor-2 kinase	0.555508	3.36891	27.3123	6.6e-06	0.00032309	1.46969
ENSMUSG00000050022	Amz1	231842	archaelysin family metallopeptidase 1	1.40934	-0.0488092	27.129	6.98e-06	0.000340209	2.65615
ENSMUSG00000027457	Snph	241727	syntaphilin	0.205516	6.28657	26.8373	7.62e-06	0.000370228	1.1531
ENSMUSG00000028249	Sdcbp	53378	syndecan binding protein	0.328144	5.76848	26.8192	7.66e-06	0.000370983	1.2554
ENSMUSG00000049409	Prokr1	58182	prokineticin receptor 1	-2.36795	-0.714125	26.6395	8.09e-06	0.000390399	-5.16208
ENSMUSG00000011877	Git1	216963	G protein-coupled receptor kinase-interactor 1	0.284111	6.37035	26.5009	8.44e-06	0.000405807	1.21766
ENSMUSG00000015837	Sqstm1	18412	sequestosome 1	0.334508	7.91513	26.4271	8.63e-06	0.000413615	1.26095
ENSMUSG00000004933	Matk	17179	megakaryocyte-associated tyrosine kinase	-0.594916	3.97773	26.349	8.84e-06	0.00042215	-1.51038
ENSMUSG00000036052	Dnajb5	56323	DnaJ heat shock protein family (Hsp40) member B5	0.26857	5.16628	26.1897	9.28e-06	0.000440399	1.20461
ENSMUSG00000027895	Kcnc4	99738	potassium voltage gated channel, Shaw-related subfamily, member 4	-0.429629	4.32896	26.1868	9.29e-06	0.000440399	-1.34689
ENSMUSG00000022463	Srebf2	20788	sterol regulatory element binding factor 2	-0.225005	7.34964	26.1751	9.32e-06	0.000440399	-1.16878
ENSMUSG00000038065	Mturn	68235	maturin, neural progenitor differentiation regulator homolog (Xenopus)	0.29807	5.3294	26.1665	9.34e-06	0.000440399	1.2295
ENSMUSG00000021061	Sptb	20741	spectrin beta, erythrocytic	-0.318314	7.59206	26.1209	9.48e-06	0.000445103	-1.24687
ENSMUSG00000027254	Map1a	17754	microtubule-associated protein 1 A	-0.455897	7.798	26.2368	9.98e-06	0.0004673	-1.37164
ENSMUSG00000027944	Hax1	23897	HCLS1 associated X-1	0.504545	5.14269	26.0496	1.01e-05	0.000469194	1.41868
ENSMUSG00000042388	Dlgap3	242667	DLG associated protein 3	-0.379869	5.70522	25.9167	1.01e-05	0.000469194	-1.30122
ENSMUSG00000033105	Lss	16987	lanosterol synthase	-0.277951	5.99972	25.8055	1.04e-05	0.000483921	-1.21247
ENSMUSG00000025964	Adam23	23792	a disintegrin and metallopeptidase domain 23	-0.485779	5.43336	25.96	1.06e-05	0.000491585	-1.40034
ENSMUSG00000028937	Acot7	70025	acyl-CoA thioesterase 7	-0.365841	6.35884	25.6204	1.11e-05	0.000508986	-1.28863
ENSMUSG00000024617	Camk2a	12322	calcium/calmodulin-dependent protein kinase II alpha	-0.390959	5.33388	25.5644	1.12e-05	0.000516189	-1.31127
ENSMUSG00000015709	Arnt2	11864	aryl hydrocarbon receptor nuclear translocator 2	0.296625	4.86965	25.3698	1.19e-05	0.000546449	1.22827
ENSMUSG00000034755	Pcdh11x	245578	protocadherin 11 X-linked	-0.605184	3.52099	25.2904	1.22e-05	0.000558277	-1.52117
ENSMUSG00000049556	Lingo1	235402	leucine rich repeat and Ig domain containing 1	-0.283659	5.18596	25.1319	1.29e-05	0.000583235	-1.21728
ENSMUSG00000022952	Runx1	12394	runt related transcription factor 1	1.51921	0.461564	25.129	1.29e-05	0.000583235	2.86633
ENSMUSG00000015852	Fcrls	80891	Fc receptor-like S, scavenger receptor	1.6051	0.673101	24.9714	1.35e-05	0.000610646	3.04217
ENSMUSG00000024777	Ppp2r5b	225849	protein phosphatase 2, regulatory subunit B', beta	0.278306	6.60105	24.9537	1.36e-05	0.000612067	1.21277
ENSMUSG00000038530	Rgs4	19736	regulator of G-protein signaling 4	-0.67631	5.49554	25.7445	1.41e-05	0.000631589	-1.59805
ENSMUSG00000022456	2020-09-03	24050	septin 3	-0.247472	7.25614	24.7844	1.43e-05	0.000641267	-1.18712
ENSMUSG00000026728	Vim	22352	vimentin	0.538521	6.69228	25.4245	1.45e-05	0.000647423	1.45248
ENSMUSG00000023832	Acat2	110460	acetyl-Coenzyme A acetyltransferase 2	-0.366439	4.63212	24.6682	1.49e-05	0.000660865	-1.28917
ENSMUSG00000020657	Dnajc27	217378	DnaJ heat shock protein family (Hsp40) member C27	-0.212029	7.25285	24.6184	1.51e-05	0.000669188	-1.15832
ENSMUSG00000042256	Ptchd4	627626	patched domain containing 4	-1.0014	1.99951	24.4881	1.57e-05	0.000694982	-2.00194
ENSMUSG00000026023	Cdk15	271697	cyclin-dependent kinase 15	1.0702	1.30464	24.3993	1.62e-05	0.000712461	2.09972
ENSMUSG00000041362	Shtn1	71653	shootin 1	-0.301643	4.6668	24.2879	1.68e-05	0.000735656	-1.23255
ENSMUSG00000003352	Cacnb3	12297	calcium channel, voltage-dependent, beta 3 subunit	-0.344916	5.34952	24.1566	1.75e-05	0.000764477	-1.27008
ENSMUSG00000044628	Rnf208	68846	ring finger protein 208	-0.377016	4.65376	24.1281	1.76e-05	0.000769031	-1.29865
ENSMUSG00000048332	Lhfp	108927	lipoma HMGIC fusion partner	-0.282755	4.91111	24.0763	1.79e-05	0.000779354	-1.21652
ENSMUSG00000049281	Scn3b	235281	sodium channel, voltage-gated, type III, beta	-0.352913	4.91257	24.0233	1.82e-05	0.000790139	-1.27714
ENSMUSG00000030102	Itpr1	16438	inositol 1,4,5-trisphosphate receptor 1	-0.390146	6.04357	24.0267	1.84e-05	0.000797408	-1.31053
ENSMUSG00000032908	Sgpp2	433323	sphingosine-1-phosphate phosphotase 2	-0.516316	4.87062	24.1037	1.85e-05	0.000799291	-1.4303
ENSMUSG00000039579	Grin3a	242443	glutamate receptor ionotropic, NMDA3A	-0.500288	3.68668	23.9216	1.88e-05	0.000808645	-1.4145
ENSMUSG00000024300	Myo1f	17916	myosin IF	1.56398	-0.567225	23.8206	1.94e-05	0.000832503	2.95669
ENSMUSG00000054409	Tmem74	239408	transmembrane protein 74	0.672371	1.58368	23.8055	1.95e-05	0.000834006	1.59369
ENSMUSG00000057777	Mab21l2	23937	mab-21-like 2 (C. elegans)	-0.259629	5.66509	23.7877	1.96e-05	0.000836221	-1.19717
ENSMUSG00000017929	B4galt5	56336	UDP-Gal:betaGlcNAc beta 1,4-galactosyltransferase, polypeptide 5	-0.449971	4.40035	23.7454	1.99e-05	0.000845028	-1.36601
ENSMUSG00000036353	P2ry12	70839	purinergic receptor P2Y, G-protein coupled 12	0.821492	1.82157	23.7291	2e-05	0.000846908	1.76723
ENSMUSG00000018470	Kcnab3	16499	potassium voltage-gated channel, shaker-related subfamily, beta member 3	-0.374802	5.16437	23.7197	2.01e-05	0.000846908	-1.29666
ENSMUSG00000020836	Coro6	216961	coronin 6	-0.810147	1.90161	23.655	2.05e-05	0.00086203	-1.75339
ENSMUSG00000048022	Tmem229a	319832	transmembrane protein 229A	-0.566555	2.77127	23.5376	2.13e-05	0.00089232	-1.48098
ENSMUSG00000049796	Crh	12918	corticotropin releasing hormone	1.61466	-0.13491	23.4473	2.19e-05	0.000915802	3.0624
ENSMUSG00000036745	Ttll7	70892	tubulin tyrosine ligase-like family, member 7	-0.347777	6.96825	23.3423	2.26e-05	0.000944372	-1.2726
ENSMUSG00000030806	Stx1b	56216	syntaxin 1B	-0.258969	7.7406	23.3061	2.29e-05	0.000952605	-1.19662
ENSMUSG00000027737	Slc7a11	26570	solute carrier family 7 (cationic amino acid transporter, y+ system), member 11	0.964835	3.1054	23.7625	2.34e-05	0.00097248	1.95184
ENSMUSG00000031513	Leprotl1	68192	leptin receptor overlapping transcript-like 1	0.225217	6.0161	23.216	2.36e-05	0.000974917	1.16895
ENSMUSG00000051029	Serpinb1b	282663	serine (or cysteine) peptidase inhibitor, clade B, member 1b	-2.30255	-0.736677	23.117	2.43e-05	0.00100356	-4.93328
ENSMUSG00000033174	Mgll	23945	monoglyceride lipase	-0.300459	6.31567	23.015	2.51e-05	0.00103413	-1.23154
ENSMUSG00000051339	2900026A02Rik	243219	RIKEN cDNA 2900026A02 gene	0.309349	5.38001	22.9742	2.55e-05	0.00104253	1.23915
ENSMUSG00000025477	Inpp5a	212111	inositol polyphosphate-5-phosphatase A	-0.271865	5.41539	22.9721	2.55e-05	0.00104253	-1.20737
ENSMUSG00000028063	Lmna	16905	lamin A	0.505589	3.38426	22.8316	2.67e-05	0.00108785	1.4197
ENSMUSG00000086290	Snhg12	100039864	small nucleolar RNA host gene 12	0.497218	4.42765	22.6829	2.8e-05	0.00113836	1.41149
ENSMUSG00000027381	Bcl2l11	12125	BCL2-like 11 (apoptosis facilitator)	0.386666	4.7182	22.6475	2.83e-05	0.00114825	1.30737
ENSMUSG00000031700	Gpt2	108682	glutamic pyruvate transaminase (alanine aminotransferase) 2	0.448214	3.4472	22.5569	2.92e-05	0.00117923	1.36435
ENSMUSG00000047261	Gap43	14432	growth associated protein 43	0.453876	4.95765	22.4063	3.06e-05	0.00123504	1.36972
ENSMUSG00000043895	S1pr2	14739	sphingosine-1-phosphate receptor 2	0.733252	1.63	22.3374	3.13e-05	0.00125565	1.66238
ENSMUSG00000032011	Thy1	21838	thymus cell antigen 1, theta	-0.31077	7.31013	22.3304	3.14e-05	0.00125565	-1.24037
ENSMUSG00000004187	Kifc2	16581	kinesin family member C2	-0.300565	5.70956	22.3297	3.14e-05	0.00125565	-1.23163
ENSMUSG00000024014	Pim1	18712	proviral integration site 1	0.754502	2.40007	22.2868	3.19e-05	0.00126981	1.68705
ENSMUSG00000025582	Nptx1	18164	neuronal pentraxin 1	-0.273844	6.71042	22.2709	3.2e-05	0.00127287	-1.20903
ENSMUSG00000058975	Kcnc1	16502	potassium voltage gated channel, Shaw-related subfamily, member 1	-0.317697	6.93557	22.2076	3.27e-05	0.00129591	-1.24634
ENSMUSG00000026639	Lamb3	16780	laminin, beta 3	1.69799	-0.922163	22.1577	3.32e-05	0.00131359	3.24448
ENSMUSG00000024621	Csf1r	12978	colony stimulating factor 1 receptor	0.634019	3.42744	21.9824	3.52e-05	0.00138762	1.55188
ENSMUSG00000027950	Chrnb2	11444	cholinergic receptor, nicotinic, beta polypeptide 2 (neuronal)	-0.229365	6.25616	21.8555	3.67e-05	0.00143955	-1.17232
ENSMUSG00000033316	Galnt9	231605	polypeptide N-acetylgalactosaminyltransferase 9	-0.478192	3.16863	21.854	3.67e-05	0.00143955	-1.393
ENSMUSG00000025892	Gria4	14802	glutamate receptor, ionotropic, AMPA4 (alpha 4)	-0.285888	6.56144	21.7206	3.84e-05	0.00150027	-1.21916
ENSMUSG00000032714	Syde1	71709	synapse defective 1, Rho GTPase, homolog 1 (C. elegans)	0.479902	3.30259	21.6783	3.89e-05	0.00151435	1.39465
ENSMUSG00000044626	Liph	239759	lipase, member H	1.26073	0.242052	21.6757	3.9e-05	0.00151435	2.39617
ENSMUSG00000026688	Mgst3	66447	microsomal glutathione S-transferase 3	-0.593367	3.59188	21.644	3.94e-05	0.00152614	-1.50876
ENSMUSG00000070476	Fam217b	71532	family with sequence similarity 217, member B	-0.307353	5.10964	21.5822	4.02e-05	0.00155346	-1.23744
ENSMUSG00000004951	Hspb1	15507	heat shock protein 1	0.85353	2.12384	21.5631	4.04e-05	0.00155911	1.80692
ENSMUSG00000037887	Dusp8	18218	dual specificity phosphatase 8	0.261332	7.50695	21.5213	4.1e-05	0.0015766	1.19859
ENSMUSG00000000325	Arvcf	11877	armadillo repeat gene deleted in velocardiofacial syndrome	0.273385	5.3732	21.4995	4.13e-05	0.00158376	1.20864
ENSMUSG00000027022	Xirp2	241431	xin actin-binding repeat containing 2	2.01641	-0.657699	21.4614	4.18e-05	0.0015996	4.04575
ENSMUSG00000031738	Irx6	64379	Iroquois homeobox 6	-0.432099	3.68971	21.2734	4.45e-05	0.00169826	-1.34919
ENSMUSG00000055805	Fmnl1	57778	formin-like 1	-0.435744	3.40357	21.2065	4.55e-05	0.00173195	-1.35261
ENSMUSG00000032641	Gpr19	14760	G protein-coupled receptor 19	0.409174	3.19987	21.0358	4.82e-05	0.00182877	1.32793
ENSMUSG00000034006	Pqlc1	66943	PQ loop repeat containing 1	0.454474	4.17185	20.9484	4.96e-05	0.00187812	1.37028
ENSMUSG00000031604	Msmo1	66234	methylsterol monoxygenase 1	-0.27397	5.86355	20.7862	5.24e-05	0.001978	-1.20913
ENSMUSG00000055540	Epha6	13840	Eph receptor A6	-0.75158	2.63425	20.7755	5.26e-05	0.00197988	-1.68364
ENSMUSG00000022964	Tmem50b	77975	transmembrane protein 50B	-0.242807	6.06106	20.7585	5.29e-05	0.00198597	-1.18329
ENSMUSG00000050335	Lgals3	16854	lectin, galactose binding, soluble 3	1.91393	0.993019	21.1901	5.32e-05	0.00199166	3.76835
ENSMUSG00000026179	Pnkd	56695	paroxysmal nonkinesiogenic dyskinesia	-0.249412	6.1914	20.7025	5.39e-05	0.00201314	-1.18872
ENSMUSG00000023927	Satb1	20230	special AT-rich sequence binding protein 1	-0.304803	4.98825	20.683	5.43e-05	0.00202107	-1.23525
ENSMUSG00000049100	Pcdh10	18526	protocadherin 10	-0.367174	6.47436	20.7237	5.47e-05	0.00203301	-1.28982
ENSMUSG00000054855	Rnd1	223881	Rho family GTPase 1	0.464388	3.43615	20.6483	5.49e-05	0.00203417	1.37973
ENSMUSG00000027796	Smad9	55994	SMAD family member 9	-0.355839	3.63948	20.5941	5.59e-05	0.00206637	-1.27973
ENSMUSG00000028811	Yars	107271	tyrosyl-tRNA synthetase	0.290398	6.30175	20.5428	5.69e-05	0.00209699	1.22298
ENSMUSG00000034997	Htr2a	15558	5-hydroxytryptamine (serotonin) receptor 2A	0.675162	1.88962	20.5146	5.75e-05	0.00211163	1.59678
ENSMUSG00000055430	Nap1l5	58243	nucleosome assembly protein 1-like 5	-0.216751	7.6474	20.4432	5.89e-05	0.00215764	-1.16211
ENSMUSG00000021303	Gng4	14706	guanine nucleotide binding protein (G protein), gamma 4	-0.450115	4.42434	20.4036	5.97e-05	0.00218115	-1.36615
ENSMUSG00000055761	Nkain3	269513	Na+/K+ transporting ATPase interacting 3	-0.741866	2.11091	20.3128	6.15e-05	0.00224358	-1.67234
ENSMUSG00000022489	Pde1b	18574	phosphodiesterase 1B, Ca2+-calmodulin dependent	0.284866	6.44963	20.2322	6.32e-05	0.00230003	1.2183
ENSMUSG00000022636	Alcam	11658	activated leukocyte cell adhesion molecule	-0.380391	4.53953	20.2229	6.34e-05	0.0023014	-1.30169
ENSMUSG00000054850	Smim10l2a	320237	small integral membrane protein 10 like 2A	-0.455884	2.73248	20.1606	6.48e-05	0.00234465	-1.37162
ENSMUSG00000075224	Lrrc55	241528	leucine rich repeat containing 55	-0.605876	1.74215	20.1331	6.54e-05	0.0023607	-1.5219
ENSMUSG00000087026	A230103J11Rik	320466	RIKEN cDNA A230103J11 gene	-0.616504	2.0014	20.105	6.6e-05	0.00237595	-1.53316
ENSMUSG00000051177	Plcb1	18795	phospholipase C, beta 1	-0.496074	4.6491	20.2095	6.62e-05	0.00237595	-1.41037
ENSMUSG00000028789	Azin2	242669	antizyme inhibitor 2	0.37593	4.35377	20.0209	6.8e-05	0.0024342	1.29768
ENSMUSG00000059013	Sh2d3c	27387	SH2 domain containing 3C	0.479556	3.38638	19.9868	6.87e-05	0.00245653	1.39431
ENSMUSG00000069516	Lyz2	17105	lysozyme 2	1.70155	1.734	20.5392	7.06e-05	0.00251539	3.2525
ENSMUSG00000057098	Ebf1	13591	early B cell factor 1	-0.347193	4.99512	19.8922	7.1e-05	0.00252455	-1.27208
ENSMUSG00000031970	Dbndd1	72185	dysbindin (dystrobrevin binding protein 1) domain containing 1	-0.30396	3.99289	19.802	7.32e-05	0.00259237	-1.23453
ENSMUSG00000032193	Ldlr	16835	low density lipoprotein receptor	-0.570999	4.11192	19.9401	7.33e-05	0.00259237	-1.48555
ENSMUSG00000021306	Gpr137b	83924	G protein-coupled receptor 137B	0.282465	4.45974	19.7798	7.38e-05	0.00260411	1.21627
ENSMUSG00000041351	Rap1gap	110351	Rap1 GTPase-activating protein	-0.254332	6.93551	19.7601	7.43e-05	0.00261525	-1.19278
ENSMUSG00000041220	Elovl6	170439	ELOVL family member 6, elongation of long chain fatty acids (yeast)	-0.379908	6.16633	19.8306	7.6e-05	0.00266974	-1.30126
ENSMUSG00000031770	Herpud1	64209	homocysteine-inducible, endoplasmic reticulum stress-inducible, ubiquitin-like domain member 1	0.346332	5.97271	19.6617	7.69e-05	0.00269518	1.27132
ENSMUSG00000027858	Tspan2	70747	tetraspanin 2	-0.623742	2.97813	19.5611	7.96e-05	0.00277979	-1.54087
ENSMUSG00000075033	Nxpe3	385658	neurexophilin and PC-esterase domain family, member 3	-0.361006	3.19195	19.5511	7.98e-05	0.00278246	-1.28432
ENSMUSG00000007440	Pcdha10	12943	protocadherin alpha 10	-0.223144	6.59784	19.5176	8.08e-05	0.00280792	-1.16727
ENSMUSG00000029449	Rhof	23912	ras homolog family member F (in filopodia)	-0.430358	3.2725	19.305	8.69e-05	0.00301452	-1.34757
ENSMUSG00000031628	Casp3	12367	caspase 3	0.449178	3.2128	19.2586	8.83e-05	0.00305588	1.36526
ENSMUSG00000025007	Aldh18a1	56454	aldehyde dehydrogenase 18 family, member A1	0.376282	4.89292	19.2458	8.87e-05	0.00305792	1.29799
ENSMUSG00000037071	Scd1	20249	stearoyl-Coenzyme A desaturase 1	-0.53844	4.0544	19.2881	8.88e-05	0.00305792	-1.4524
ENSMUSG00000024975	Pdcd4	18569	programmed cell death 4	-0.212501	6.43239	19.202	9.01e-05	0.00309379	-1.1587
ENSMUSG00000042608	Stk40	74178	serine/threonine kinase 40	0.24213	5.85077	19.1674	9.12e-05	0.00312355	1.18274
ENSMUSG00000035735	Dagla	269060	diacylglycerol lipase, alpha	0.276133	5.01813	19.1264	9.25e-05	0.00316073	1.21094
ENSMUSG00000038860	Garnl3	99326	GTPase activating RANGAP domain-like 3	-0.530974	2.48513	19.0475	9.5e-05	0.00324081	-1.4449
ENSMUSG00000041168	Lonp1	74142	lon peptidase 1, mitochondrial	0.18836	5.96409	19.0315	9.56e-05	0.00325105	1.13947
ENSMUSG00000030203	Dusp16	70686	dual specificity phosphatase 16	0.274106	5.30145	18.9921	9.69e-05	0.00328815	1.20924
ENSMUSG00000003435	Supt5	20924	suppressor of Ty 5	0.168102	7.09092	18.8891	0.000100428	0.00339695	1.12358
ENSMUSG00000036390	Gadd45a	13197	growth arrest and DNA-damage-inducible 45 alpha	0.383699	4.6851	18.885	0.000100572	0.00339695	1.30468
ENSMUSG00000023033	Scn8a	20273	sodium channel, voltage-gated, type VIII, alpha	-0.495002	6.93845	19.2828	0.000102839	0.00345848	-1.40932
ENSMUSG00000096914	Galntl6	270049	UDP-N-acetyl-alpha-D-galactosamine:polypeptide N-acetylgalactosaminyltransferase-like 6	-0.466762	2.3286	18.82	0.000102882	0.00345848	-1.382
ENSMUSG00000030254	Rad18	58186	RAD18 E3 ubiquitin protein ligase	0.374059	2.86349	18.807	0.000103352	0.00346608	1.29599
ENSMUSG00000024897	Apba1	319924	amyloid beta (A4) precursor protein binding, family A, member 1	-0.2305	7.13004	18.6745	0.000108257	0.00361817	-1.17324
ENSMUSG00000036905	C1qb	12260	complement component 1, q subcomponent, beta polypeptide	1.01902	2.31573	18.9042	0.000108397	0.00361817	2.02654
ENSMUSG00000026181	Ppm1f	68606	protein phosphatase 1F (PP2C domain containing)	-0.257956	5.15153	18.6229	0.000110233	0.00366303	-1.19578
ENSMUSG00000031376	Atp2b3	320707	ATPase, Ca++ transporting, plasma membrane 3	-0.426205	4.62951	18.6178	0.00011043	0.00366303	-1.34369
ENSMUSG00000068220	Lgals1	16852	lectin, galactose binding, soluble 1	0.6493	3.19588	18.6573	0.000110516	0.00366303	1.56841
ENSMUSG00000070695	Cntnap5a	636808	contactin associated protein-like 5A	-0.522925	3.42839	18.5889	0.000111559	0.003689	-1.43687
ENSMUSG00000002900	Lamb1	16777	laminin B1	-0.416282	3.80386	18.4907	0.000115475	0.00380959	-1.33448
ENSMUSG00000054477	Kcnn2	140492	potassium intermediate/small conductance calcium-activated channel, subfamily N, member 2	-0.343611	3.74932	18.4766	0.000116051	0.00381972	-1.26893
ENSMUSG00000021670	Hmgcr	15357	3-hydroxy-3-methylglutaryl-Coenzyme A reductase	-0.199255	7.20964	18.4581	0.000116807	0.00382962	-1.14811
ENSMUSG00000033061	Resp18	19711	regulated endocrine-specific protein 18	-0.523218	3.60578	18.456	0.000116892	0.00382962	-1.43716
ENSMUSG00000062184	Hs6st2	50786	heparan sulfate 6-O-sulfotransferase 2	-0.396877	3.40603	18.4466	0.000117283	0.00383358	-1.31665
ENSMUSG00000032462	Pik3cb	74769	phosphatidylinositol-4,5-bisphosphate 3-kinase catalytic subunit beta	0.277407	5.0152	18.3961	0.000119385	0.00389123	1.21201
ENSMUSG00000053332	Gas5	14455	growth arrest specific 5	0.266692	6.22576	18.3911	0.000119595	0.00389123	1.20305
ENSMUSG00000018411	Mapt	17762	microtubule-associated protein tau	-0.204649	7.64206	18.3509	0.000121304	0.00393781	-1.15241
ENSMUSG00000038576	Susd4	96935	sushi domain containing 4	-0.209756	5.5329	18.3288	0.000122256	0.00395964	-1.15649
ENSMUSG00000038642	Ctss	13040	cathepsin S	0.63404	3.52052	18.3328	0.000127242	0.00411175	1.55191
ENSMUSG00000052684	Jun	16476	jun proto-oncogene	0.744518	4.85153	18.8606	0.000128401	0.00413976	1.67541
ENSMUSG00000055471	Alk	11682	anaplastic lymphoma kinase	-0.575345	2.60096	18.1637	0.000129601	0.00416133	-1.49003
ENSMUSG00000036693	Nop14	75416	NOP14 nucleolar protein	0.254969	4.68774	18.1568	0.000129918	0.00416133	1.19331
ENSMUSG00000072825	Cep170b	217882	centrosomal protein 170B	0.198537	7.06786	18.1561	0.00012995	0.00416133	1.14753
ENSMUSG00000026778	Prkcq	18761	protein kinase C, theta	-0.391657	3.69442	18.0991	0.000132603	0.00423673	-1.3119
ENSMUSG00000027489	Necab3	56846	N-terminal EF-hand calcium binding protein 3	-0.586163	2.15712	18.0917	0.000132952	0.00423832	-1.50125
ENSMUSG00000022351	Sqle	20775	squalene epoxidase	-0.249073	5.69762	18.0624	0.000134339	0.0042668	-1.18844
ENSMUSG00000027221	Chst1	76969	carbohydrate (keratan sulfate Gal-6) sulfotransferase 1	-0.273227	4.91976	18.0602	0.000134447	0.0042668	-1.20851
ENSMUSG00000032261	Sh3bgrl2	212531	SH3 domain binding glutamic acid-rich protein like 2	-0.232934	7.44933	18.012	0.000136766	0.0043307	-1.17522
ENSMUSG00000063646	Jakmip1	76071	janus kinase and microtubule interacting protein 1	-0.441346	3.2003	17.9318	0.000140721	0.00444602	-1.35787
ENSMUSG00000097040	2610316D01Rik	72511	RIKEN cDNA 2610316D01 gene	-0.962513	0.472242	17.8679	0.000143961	0.00452062	-1.9487
ENSMUSG00000024818	Slc25a45	107375	solute carrier family 25, member 45	0.773304	0.0652163	17.8678	0.000143965	0.00452062	1.70918
ENSMUSG00000026585	Kifap3	16579	kinesin-associated protein 3	-0.18384	7.17729	17.8664	0.000144038	0.00452062	-1.1359
ENSMUSG00000034220	Gpc1	14733	glypican 1	0.271649	5.0373	17.8057	0.000147186	0.00460922	1.20719
ENSMUSG00000050777	Tmem37	170706	transmembrane protein 37	1.82248	-0.754395	17.7891	0.000148061	0.00462642	3.5369
ENSMUSG00000047986	Palm3	74337	paralemmin 3	0.831663	0.791613	17.6882	0.000153493	0.0047856	1.77974
ENSMUSG00000040855	Reps2	194590	RALBP1 associated Eps domain containing protein 2	-0.389044	6.11785	17.8798	0.000153879	0.00478713	-1.30953
ENSMUSG00000046805	Mpeg1	17476	macrophage expressed gene 1	0.828662	2.76841	17.8401	0.000155429	0.00482476	1.77604
ENSMUSG00000053414	Hunk	26559	hormonally upregulated Neu-associated kinase	-0.190073	5.89565	17.5562	0.000160922	0.00498437	-1.14082
ENSMUSG00000028179	Cth	107869	cystathionase (cystathionine gamma-lyase)	0.488856	2.32079	17.5113	0.000163534	0.00505423	1.40333
ENSMUSG00000034402	Kcnh5	238271	potassium voltage-gated channel, subfamily H (eag-related), member 5	-0.523588	4.94115	17.6164	0.000172989	0.00533482	-1.43753
ENSMUSG00000020297	Nsg2	18197	neuron specific gene family member 2	-0.235657	7.12985	17.3246	0.000174888	0.00538171	-1.17744
ENSMUSG00000020230	Prmt2	15468	protein arginine N-methyltransferase 2	0.320222	5.05312	17.3086	0.0001759	0.00540113	1.24852
ENSMUSG00000050963	Kcns2	16539	K+ voltage-gated channel, subfamily S, 2	-0.569019	2.70535	17.2136	0.000182033	0.00556558	-1.48351
ENSMUSG00000025092	Hspa12a	73442	heat shock protein 12A	-0.265496	7.87429	17.2135	0.000182041	0.00556558	-1.20205
ENSMUSG00000022075	Rhobtb2	246710	Rho-related BTB domain containing 2	-0.195931	6.35072	17.1841	0.000183986	0.00561296	-1.14546
ENSMUSG00000002233	Rhoc	11853	ras homolog family member C	0.554685	3.82307	17.2205	0.000186964	0.00569156	1.46885
ENSMUSG00000024493	Lars	107045	leucyl-tRNA synthetase	0.2557	5.62296	17.1235	0.000188062	0.00571274	1.19392
ENSMUSG00000090223	Pcp4	18546	Purkinje cell protein 4	-0.344981	6.82617	17.099	0.000195404	0.00592308	-1.27013
ENSMUSG00000056553	Ptprn2	19276	protein tyrosine phosphatase, receptor type, N polypeptide 2	-0.268321	7.02155	16.9849	0.00019774	0.00598112	-1.20441
ENSMUSG00000045034	Ankrd34b	218440	ankyrin repeat domain 34B	-0.626167	1.35025	16.9324	0.000201546	0.00608326	-1.54346
ENSMUSG00000009394	Syn2	20965	synapsin II	-0.280499	5.20956	16.8828	0.000205215	0.00618086	-1.21461
ENSMUSG00000045441	Gprin3	243385	GPRIN family member 3	-0.600067	1.74313	16.8767	0.000205672	0.00618148	-1.51579
ENSMUSG00000045994	B3gat1	76898	beta-1,3-glucuronyltransferase 1 (glucuronosyltransferase P)	-0.202224	6.57258	16.8473	0.000207881	0.00622707	-1.15047
ENSMUSG00000020810	Cygb	114886	cytoglobin	-0.245054	6.66355	16.8448	0.000208066	0.00622707	-1.18514
ENSMUSG00000034059	Ypel4	241525	yippee like 4	0.28261	4.72441	16.7809	0.000212964	0.00636024	1.21639
ENSMUSG00000004771	Rab11a	53869	RAB11A, member RAS oncogene family	-0.187689	6.25842	16.6918	0.00022	0.00655655	-1.13894
ENSMUSG00000028552	Eps15	13858	epidermal growth factor receptor pathway substrate 15	0.279533	6.56727	16.608	0.000226843	0.00674632	1.2138
ENSMUSG00000047766	Lrrc49	102747	leucine rich repeat containing 49	-0.176665	5.98998	16.5598	0.000230877	0.00685193	-1.13027
ENSMUSG00000043079	Synpo	104027	synaptopodin	0.443896	2.99062	16.5441	0.000232204	0.00687591	1.36027
ENSMUSG00000030302	Atp2b2	11941	ATPase, Ca++ transporting, plasma membrane 2	-0.281965	7.06552	16.5388	0.000232654	0.00687591	-1.21585
ENSMUSG00000022241	Tars	110960	threonyl-tRNA synthetase	0.237501	5.60404	16.4957	0.000236364	0.00697101	1.17895
ENSMUSG00000025318	Jph3	57340	junctophilin 3	-0.26255	4.82686	16.4804	0.000237691	0.00699561	-1.1996
ENSMUSG00000026312	Cdh7	241201	cadherin 7, type 2	-0.466209	3.34608	16.4197	0.000243045	0.00713208	-1.38147
ENSMUSG00000028173	Wls	68151	wntless WNT ligand secretion mediator	0.502407	2.23063	16.4165	0.000243333	0.00713208	1.41658
ENSMUSG00000026839	Upp2	76654	uridine phosphorylase 2	-0.435112	2.65734	16.1707	0.000266375	0.00779132	-1.35202
ENSMUSG00000078958	Atp6ap1l	435376	ATPase, H+ transporting, lysosomal accessory protein 1-like	-1.17302	-0.0731695	16.1608	0.00026735	0.00780377	-2.25483
ENSMUSG00000036760	Kcnk9	223604	potassium channel, subfamily K, member 9	-0.775841	1.02654	16.1488	0.000268536	0.00782228	-1.71219
ENSMUSG00000063446	Plppr1	272031	phospholipid phosphatase related 1	-0.504156	2.59751	16.0915	0.000274281	0.00797327	-1.41829
ENSMUSG00000037709	Fam13a	58909	family with sequence similarity 13, member A	-0.337417	4.10792	16.0801	0.000275446	0.00799074	-1.26349
ENSMUSG00000094910	D430019H16Rik	268595	RIKEN cDNA D430019H16 gene	0.389608	4.16343	16.0493	0.000278595	0.0080656	1.31004
ENSMUSG00000037843	Vstm2l	277432	V-set and transmembrane domain containing 2-like	-0.616549	4.4921	16.2508	0.000291957	0.00843524	-1.5332
ENSMUSG00000028222	Calb1	12307	calbindin 1	-0.234054	6.17135	15.8725	0.000297478	0.00857727	-1.17614
ENSMUSG00000017400	Stac2	217154	SH3 and cysteine rich domain 2	-0.195706	6.6695	15.7825	0.000307597	0.0088387	-1.14528
ENSMUSG00000006711	D130043K22Rik	210108	RIKEN cDNA D130043K22 gene	-0.686043	1.09883	15.7808	0.00030779	0.0088387	-1.60886
ENSMUSG00000041544	Disp3	242748	dispatched RND transporter family member 3	0.428855	4.05295	15.6098	0.000328062	0.00940179	1.34617
ENSMUSG00000042751	Nmnat2	226518	nicotinamide nucleotide adenylyltransferase 2	-0.239957	5.4305	15.5903	0.000330461	0.00944838	-1.18096
ENSMUSG00000005268	Prlr	19116	prolactin receptor	-1.19056	0.553969	15.5857	0.000331019	0.00944838	-2.28241
ENSMUSG00000020312	Shc2	216148	SHC (Src homology 2 domain containing) transforming protein 2	0.266583	4.46448	15.5122	0.000340248	0.00969229	1.20295
ENSMUSG00000061859	Patj	12695	PATJ, crumbs cell polarity complex component	-0.272431	4.741	15.4855	0.000343666	0.00977002	-1.20784
ENSMUSG00000029722	Agfg2	231801	ArfGAP with FG repeats 2	-0.324746	3.52051	15.4576	0.000347281	0.00984149	-1.25244
ENSMUSG00000032773	Chrm1	12669	cholinergic receptor, muscarinic 1, CNS	-0.484694	2.96068	15.4554	0.000347567	0.00984149	-1.39929
ENSMUSG00000035863	Palm	18483	paralemmin	-0.284301	6.13646	15.4041	0.000354318	0.0100127	-1.21782
ENSMUSG00000027692	Tnik	665113	TRAF2 and NCK interacting kinase	0.305259	6.19151	15.33	0.00036668	0.0103414	1.23564
ENSMUSG00000021477	Ctsl	13039	cathepsin L	0.25555	6.66113	15.3014	0.000368262	0.0103654	1.19379
ENSMUSG00000046186	Cd109	235505	CD109 antigen	1.83744	-1.07249	15.2849	0.000370555	0.0104093	3.57375
ENSMUSG00000029168	Dpysl5	65254	dihydropyrimidinase-like 5	-0.267845	5.40559	15.2513	0.000375275	0.0105055	-1.20401
ENSMUSG00000026932	Nacc2	67991	nucleus accumbens associated 2, BEN and BTB (POZ) domain containing	-0.224724	5.88432	15.2499	0.000375462	0.0105055	-1.16855
ENSMUSG00000061451	Tmem151a	381199	transmembrane protein 151A	-0.315968	4.35238	15.2444	0.00037625	0.0105069	-1.24485
ENSMUSG00000031668	Eif2ak3	13666	eukaryotic translation initiation factor 2 alpha kinase 3	0.202983	5.53485	15.2041	0.000381997	0.0106464	1.15108
ENSMUSG00000042817	Flt3	14255	FMS-like tyrosine kinase 3	-0.778372	1.42585	15.1703	0.000386896	0.0107618	-1.71519
ENSMUSG00000021273	Fdft1	14137	farnesyl diphosphate farnesyl transferase 1	-0.321652	6.0818	15.204	0.000389207	0.0108049	-1.24976
ENSMUSG00000031790	Mmp15	17388	matrix metallopeptidase 15	-0.31646	3.70214	15.1487	0.000390068	0.0108076	-1.24527
ENSMUSG00000016382	Pls3	102866	plastin 3 (T-isoform)	-0.254983	5.28855	15.1237	0.000393774	0.0108891	-1.19332
ENSMUSG00000010066	Cacna2d2	56808	calcium channel, voltage-dependent, alpha 2/delta subunit 2	-0.236129	6.27186	15.115	0.000395068	0.0109036	-1.17783
ENSMUSG00000028782	Adgrb2	230775	adhesion G protein-coupled receptor B2	-0.226793	5.444	15.097	0.000397765	0.0109358	-1.17023
ENSMUSG00000056486	Chn1	108699	chimerin 1	-0.210405	7.38922	15.0969	0.000397776	0.0109358	-1.15701
ENSMUSG00000028128	F3	14066	coagulation factor III	0.401288	2.94102	15.0788	0.000400498	0.0109893	1.32069
ENSMUSG00000048281	Dleu7	239133	deleted in lymphocytic leukemia, 7	0.664119	2.02288	15.0675	0.000402212	0.011015	1.5846
ENSMUSG00000020926	Adam11	11488	a disintegrin and metallopeptidase domain 11	-0.35181	5.14472	15.0161	0.000410121	0.0112015	-1.27616
ENSMUSG00000036908	Unc93b1	54445	unc-93 homolog B1 (C. elegans)	0.790437	1.19274	15.013	0.000410601	0.0112015	1.7296
ENSMUSG00000094002	Gm9866	636791	predicted gene 9866	-1.03363	0.666568	15.0034	0.000412089	0.0112205	-2.04717
ENSMUSG00000015843	Rxrg	20183	retinoid X receptor gamma	-0.454615	2.68089	14.9841	0.000415115	0.0112813	-1.37042
ENSMUSG00000019823	Mical1	171580	microtubule associated monooxygenase, calponin and LIM domain containing 1	0.552999	1.8704	14.9293	0.00042382	0.0114958	1.46713
ENSMUSG00000034226	Rhov	228543	ras homolog family member V	0.745686	0.912277	14.9138	0.000426325	0.0115417	1.67677
ENSMUSG00000042156	Dzip1	66573	DAZ interacting protein 1	-0.259152	4.93767	14.8553	0.000435893	0.0117782	-1.19678
ENSMUSG00000021700	Rab3c	67295	RAB3C, member RAS oncogene family	-0.29078	7.38269	14.7391	0.000455591	0.0122675	-1.2233
ENSMUSG00000050711	Scg2	20254	secretogranin II	0.254157	8.63259	14.7383	0.000455728	0.0122675	1.19264
ENSMUSG00000030341	Tnfrsf1a	21937	tumor necrosis factor receptor superfamily, member 1a	0.558732	3.01669	14.7224	0.000458513	0.0123191	1.47297
ENSMUSG00000037348	Paqr7	71904	progestin and adipoQ receptor family member VII	-0.306213	4.32563	14.7066	0.00046127	0.0123697	-1.23646
ENSMUSG00000025283	Sat1	20229	spermidine/spermine N1-acetyl transferase 1	0.258081	5.12476	14.6888	0.000464409	0.0124304	1.19589
ENSMUSG00000000305	Cdh4	12561	cadherin 4	-0.290681	5.38908	14.6771	0.000466495	0.0124627	-1.22322
ENSMUSG00000031960	Aars	234734	alanyl-tRNA synthetase	0.223939	7.6465	14.6707	0.000467623	0.0124694	1.16792
ENSMUSG00000020658	Efr3b	668212	EFR3 homolog B	-0.231254	6.77609	14.6521	0.000470966	0.0125349	-1.17386
ENSMUSG00000024187	Fam234a	106581	family with sequence similarity 234, member A	0.248323	4.56134	14.6226	0.000476287	0.0126528	1.18783
ENSMUSG00000030092	Cntn6	53870	contactin 6	-0.393862	3.49005	14.5867	0.000482874	0.0128038	-1.31391
ENSMUSG00000022817	Itgb5	16419	integrin beta 5	0.244441	5.20391	14.5643	0.000487023	0.0128897	1.18463
ENSMUSG00000043964	Orai3	269999	ORAI calcium release-activated calcium modulator 3	-0.364442	3.40972	14.5051	0.000498189	0.0131607	-1.28738
ENSMUSG00000004562	Arhgef40	268739	Rho guanine nucleotide exchange factor (GEF) 40	0.31029	4.01671	14.4658	0.000505741	0.0133354	1.23996
ENSMUSG00000039126	Prune2	353211	prune homolog 2	0.273009	7.38078	14.4301	0.0005127	0.0134938	1.20833
ENSMUSG00000025355	Mmp19	58223	matrix metallopeptidase 19	1.35029	-0.110954	14.405	0.000517674	0.0135995	2.54963
ENSMUSG00000029007	Agtrap	11610	angiotensin II, type I receptor-associated protein	0.212001	6.1537	14.3926	0.000520128	0.0136387	1.15829
ENSMUSG00000017390	Aldoc	11676	aldolase C, fructose-bisphosphate	-0.268414	8.59744	14.3815	0.000522352	0.0136718	-1.20448
ENSMUSG00000008393	Carhsp1	52502	calcium regulated heat stable protein 1	0.346083	4.0689	14.3467	0.000529394	0.0138305	1.2711
ENSMUSG00000095463	Entpd4	67464	ectonucleoside triphosphate diphosphohydrolase 4	-0.208339	5.86739	14.2145	0.000557024	0.0145256	-1.15536
ENSMUSG00000022840	Adcy5	224129	adenylate cyclase 5	-0.19842	5.81514	14.1613	0.000568567	0.0147994	-1.14744
ENSMUSG00000057715	A830018L16Rik	320492	RIKEN cDNA A830018L16 gene	-0.718883	1.56153	14.1473	0.000571646	0.0148523	-1.64591
ENSMUSG00000003469	Phyhip	105653	phytanoyl-CoA hydroxylase interacting protein	-0.346994	4.7717	14.13	0.000575481	0.0149246	-1.27191
ENSMUSG00000037509	Arhgef4	226970	Rho guanine nucleotide exchange factor (GEF) 4	-0.259019	5.33744	14.1162	0.00057854	0.0149766	-1.19666
ENSMUSG00000015981	Stk32c	57740	serine/threonine kinase 32C	-0.395774	4.25995	14.07	0.000588977	0.0151914	-1.31565
ENSMUSG00000004891	Nes	18008	nestin	0.563317	2.92741	14.07	0.000588978	0.0151914	1.47766
ENSMUSG00000040164	Kcns1	16538	K+ voltage-gated channel, subfamily S, 1	-1.2217	-0.422467	14.0477	0.000594084	0.0152952	-2.33222
ENSMUSG00000005514	Por	18984	P450 (cytochrome) oxidoreductase	0.20168	6.03846	13.9999	0.000605163	0.0155523	1.15004
ENSMUSG00000097195	Snhg5	72655	small nucleolar RNA host gene 5	0.41115	3.24611	13.9799	0.000609878	0.0156451	1.32975
ENSMUSG00000013033	Adgrl1	330814	adhesion G protein-coupled receptor L1	-0.23783	7.3802	13.9443	0.000618354	0.0158339	-1.17922
ENSMUSG00000036896	C1qc	12262	complement component 1, q subcomponent, C chain	0.835906	2.3167	14.0356	0.000620062	0.015849	1.78498
ENSMUSG00000042622	Maff	17133	v-maf musculoaponeurotic fibrosarcoma oncogene family, protein F (avian)	0.939925	0.500286	13.91	0.000626643	0.0159847	1.91843
ENSMUSG00000025221	Kcnip2	80906	Kv channel-interacting protein 2	-0.398097	3.44648	13.9051	0.000627817	0.0159847	-1.31777
ENSMUSG00000026959	Grin1	14810	glutamate receptor, ionotropic, NMDA1 (zeta 1)	-0.238438	6.19758	13.9013	0.00062875	0.0159847	-1.17971
ENSMUSG00000032231	Anxa2	12306	annexin A2	0.469596	3.15143	13.8825	0.000633355	0.0160729	1.38472
ENSMUSG00000005986	Ankrd13d	68423	ankyrin repeat domain 13 family, member D	-0.302824	3.40878	13.8586	0.000639261	0.0161809	-1.23356
ENSMUSG00000078185	Chml	12663	choroideremia-like	-0.506308	2.04387	13.8561	0.000639889	0.0161809	-1.42041
ENSMUSG00000031078	Cttn	13043	cortactin	0.200286	6.19491	13.8501	0.000641391	0.01619	1.14893
ENSMUSG00000062760	1810041L15Rik	72301	RIKEN cDNA 1810041L15 gene	-0.165786	6.60527	13.8315	0.000646036	0.0162783	-1.12178
ENSMUSG00000005087	Cd44	12505	CD44 antigen	0.584379	4.19088	14.0226	0.000652469	0.0164112	1.49939
ENSMUSG00000041624	Gucy1a2	234889	guanylate cyclase 1, soluble, alpha 2	-0.525245	3.89256	13.876	0.000660257	0.0165777	-1.43918
ENSMUSG00000018848	Rars	104458	arginyl-tRNA synthetase	0.206713	5.26012	13.7493	0.000667033	0.0167183	1.15406
ENSMUSG00000013089	Etv5	104156	ets variant 5	0.319608	5.23963	13.7294	0.00067224	0.0167897	1.24799
ENSMUSG00000026834	Acvr1c	269275	activin A receptor, type IC	1.59909	-0.803796	13.7293	0.000672252	0.0167897	3.02952
ENSMUSG00000029126	Nsg1	18196	neuron specific gene family member 1	-0.214168	6.20854	13.7109	0.000677095	0.016881	-1.16003
ENSMUSG00000037989	Wnk2	75607	WNK lysine deficient protein kinase 2	-0.265852	6.20207	13.7023	0.000679368	0.0169079	-1.20235
ENSMUSG00000024044	Epb41l3	13823	erythrocyte membrane protein band 4.1 like 3	-0.189978	7.14827	13.5669	0.000716276	0.0177845	-1.14075
ENSMUSG00000001985	Grik3	14807	glutamate receptor, ionotropic, kainate 3	0.368929	3.86994	13.5639	0.000717097	0.0177845	1.29139
ENSMUSG00000021534	1700001L19Rik	69315	RIKEN cDNA 1700001L19 gene	-1.12854	0.103245	13.5415	0.000723438	0.0179105	-2.18638
ENSMUSG00000024359	Hspa9	15526	heat shock protein 9	0.174858	7.45657	13.534	0.000725556	0.0179316	1.12885
ENSMUSG00000038524	Fchsd1	319262	FCH and double SH3 domains 1	0.449336	2.92699	13.5193	0.000729733	0.0180035	1.36541
ENSMUSG00000026113	Inpp4a	269180	inositol polyphosphate-4-phosphatase, type I	-0.189561	6.28617	13.4888	0.000738504	0.0181882	-1.14042
ENSMUSG00000031840	Rab3a	19339	RAB3A, member RAS oncogene family	-0.251159	7.91451	13.4687	0.000744354	0.0183005	-1.19016
ENSMUSG00000037624	Kcnk2	16526	potassium channel, subfamily K, member 2	0.458726	2.23277	13.4571	0.000747744	0.0183521	1.37433
ENSMUSG00000027646	Src	20779	Rous sarcoma oncogene	0.185989	5.5365	13.4206	0.00075854	0.0185849	1.1376
ENSMUSG00000037979	Ccdc92	215707	coiled-coil domain containing 92	-0.204742	5.56697	13.4065	0.000762733	0.0186554	-1.15248
ENSMUSG00000030342	Cd9	12527	CD9 antigen	0.269451	5.62061	13.342	0.000782343	0.0191021	1.20535
ENSMUSG00000007653	Gabrb2	14401	gamma-aminobutyric acid (GABA) A receptor, subunit beta 2	-0.289106	5.16353	13.3337	0.000784895	0.0191269	-1.22188
ENSMUSG00000030731	Syt3	20981	synaptotagmin III	-0.320638	4.04586	13.328	0.00078665	0.0191269	-1.24888
ENSMUSG00000059248	2020-09-09	53860	septin 9	0.300099	4.26366	13.3256	0.000787403	0.0191269	1.23123
ENSMUSG00000022261	Sdc2	15529	syndecan 2	0.217331	5.49595	13.317	0.000790076	0.019159	1.16258
ENSMUSG00000027273	Snap25	20614	synaptosomal-associated protein 25	-0.272972	10.2778	13.3085	0.000792699	0.0191725	-1.20829
ENSMUSG00000060586	H2-Eb1	14969	histocompatibility 2, class II antigen E beta	1.93516	-0.437991	13.4063	0.000793483	0.0191725	3.82419
ENSMUSG00000047842	Diras2	68203	DIRAS family, GTP-binding RAS-like 2	-0.16667	8.14966	13.3022	0.000794687	0.0191725	-1.12246
ENSMUSG00000042826	Fgf11	14166	fibroblast growth factor 11	-0.317108	5.95619	13.3476	0.000801024	0.0192926	-1.24583
ENSMUSG00000028328	Tmod1	21916	tropomodulin 1	0.383864	3.50056	13.152	0.000843184	0.0202736	1.30483
ENSMUSG00000035653	Lrfn5	238205	leucine rich repeat and fibronectin type III domain containing 5	-0.272399	4.13452	13.146	0.000845174	0.020287	-1.20781
ENSMUSG00000052397	Ezr	22350	ezrin	0.422798	3.67622	13.1347	0.000848946	0.0203432	1.34052
ENSMUSG00000031837	Necab2	117148	N-terminal EF-hand calcium binding protein 2	-0.539747	4.65632	13.3416	0.000856477	0.0204676	-1.45372
ENSMUSG00000028581	Laptm5	16792	lysosomal-associated protein transmembrane 5	0.648969	2.42789	13.1108	0.000857025	0.0204676	1.56805
ENSMUSG00000004110	Cacna1e	12290	calcium channel, voltage-dependent, R type, alpha 1E subunit	-0.697124	3.37931	13.2743	0.000867458	0.020682	-1.62127
ENSMUSG00000025153	Fasn	14104	fatty acid synthase	-0.286256	7.49623	13.0809	0.000871917	0.0207534	-1.21947
ENSMUSG00000030500	Slc17a6	140919	solute carrier family 17 (sodium-dependent inorganic phosphate cotransporter), member 6	0.268719	6.18425	13.0122	0.000891122	0.021175	1.20474
ENSMUSG00000003528	Slc25a1	13358	solute carrier family 25 (mitochondrial carrier, citrate transporter), member 1	-0.393002	3.44286	12.9952	0.000897148	0.0212825	-1.31312
ENSMUSG00000030785	Cox6a2	12862	cytochrome c oxidase subunit VIa polypeptide 2	4.48366	-1.377	13.2468	0.000901279	0.0213448	22.3726
ENSMUSG00000042129	Rassf4	213391	Ras association (RalGDS/AF-6) domain family member 4	-0.212949	4.91966	12.9778	0.000903387	0.0213591	-1.15905
ENSMUSG00000001507	Itga3	16400	integrin alpha 3	0.259208	4.12565	12.9617	0.000909167	0.02146	1.19682
ENSMUSG00000038331	Satb2	212712	special AT-rich sequence binding protein 2	-0.597023	2.04799	12.9437	0.000915697	0.0215782	-1.51259
ENSMUSG00000036067	Slc2a6	227659	solute carrier family 2 (facilitated glucose transporter), member 6	-0.499798	2.07118	12.9178	0.000925145	0.0217324	-1.41402
ENSMUSG00000026197	Zfand2b	68818	zinc finger, AN1 type domain 2B	0.370297	3.41791	12.9174	0.000925304	0.0217324	1.29262
ENSMUSG00000004609	Cd33	12489	CD33 antigen	1.32318	-0.478282	12.8814	0.00093863	0.0219754	2.50216
ENSMUSG00000026615	Eprs	107508	glutamyl-prolyl-tRNA synthetase	0.170868	6.9494	12.8811	0.000938748	0.0219754	1.12574
ENSMUSG00000026109	Tmeff2	56363	transmembrane protein with EGF-like and two follistatin-like domains 2	-0.33211	3.03875	12.8752	0.000940962	0.0219909	-1.25885
ENSMUSG00000031227	Magee1	107528	melanoma antigen, family E, 1	-0.221084	6.36215	12.8523	0.000949546	0.022155	-1.16561
ENSMUSG00000041959	S100a10	20194	S100 calcium binding protein A10 (calpactin)	0.390835	3.61475	12.727	0.00099817	0.0232513	1.31115
ENSMUSG00000030717	Nupr1	56312	nuclear protein transcription regulator 1	0.950044	2.75068	12.9738	0.00100083	0.023275	1.93193
ENSMUSG00000004231	Pax2	18504	paired box 2	1.35366	-0.00723588	12.7157	0.00100269	0.0232801	2.55559
ENSMUSG00000047013	Fbxo41	330369	F-box protein 41	-0.29395	4.48662	12.6999	0.00100906	0.0233897	-1.22599
ENSMUSG00000054814	Usp46	69727	ubiquitin specific peptidase 46	-0.176388	5.7006	12.6927	0.00101196	0.0234187	-1.13005
ENSMUSG00000058655	Eif4b	75705	eukaryotic translation initiation factor 4B	0.173988	8.36154	12.6695	0.00102139	0.0235983	1.12817
ENSMUSG00000051401	Kctd16	383348	potassium channel tetramerisation domain containing 16	-0.478934	2.14674	12.6506	0.00102911	0.0237383	-1.39371
ENSMUSG00000071234	Syndig1l	627191	synapse differentiation inducing 1 like	-0.267865	3.99153	12.645	0.00103143	0.0237531	-1.20402
ENSMUSG00000045917	Tmem268	230279	transmembrane protein 268	0.320572	3.33291	12.6382	0.00103423	0.0237789	1.24883
ENSMUSG00000010755	Cars	27267	cysteinyl-tRNA synthetase	0.302909	5.1524	12.582	0.00105777	0.0242808	1.23363
ENSMUSG00000041263	Rusc1	72296	RUN and SH3 domain containing 1	-0.286509	4.89074	12.5708	0.00106254	0.0243508	-1.21969
ENSMUSG00000031137	Fgf13	14168	fibroblast growth factor 13	-0.249974	5.28867	12.5667	0.00106429	0.0243515	-1.18919
ENSMUSG00000008435	Rdh13	108841	retinol dehydrogenase 13 (all-trans and 9-cis)	0.174797	4.87221	12.5371	0.00107696	0.0245717	1.12881
ENSMUSG00000022240	Ctnnd2	18163	catenin (cadherin associated protein), delta 2	-0.188846	5.80445	12.536	0.00107745	0.0245717	-1.13985
ENSMUSG00000048070	Pirt	193003	phosphoinositide-interacting regulator of transient receptor potential channels	0.672696	1.14735	12.5322	0.0010791	0.0245717	1.59405
ENSMUSG00000017412	Cacnb4	12298	calcium channel, voltage-dependent, beta 4 subunit	-0.311014	5.73684	12.5688	0.00108427	0.0246498	-1.24058
ENSMUSG00000031778	Cx3cl1	20312	chemokine (C-X3-C motif) ligand 1	-0.175957	6.53217	12.4936	0.00109592	0.0248745	-1.12971
ENSMUSG00000021259	Cyp46a1	13116	cytochrome P450, family 46, subfamily a, polypeptide 1	-0.313225	3.51466	12.4891	0.00109792	0.0248745	-1.24248
ENSMUSG00000073295	Nudt11	58242	nudix (nucleoside diphosphate linked moiety X)-type motif 11	-0.285372	3.64609	12.4857	0.00109942	0.0248745	-1.21872
ENSMUSG00000040229	Gpr34	23890	G protein-coupled receptor 34	0.679631	1.08683	12.4718	0.00110557	0.0249739	1.60173
ENSMUSG00000027577	Chrna4	11438	cholinergic receptor, nicotinic, alpha polypeptide 4	-0.251236	4.82035	12.4672	0.00110763	0.0249806	-1.19023
ENSMUSG00000045827	Serpinb9	20723	serine (or cysteine) peptidase inhibitor, clade B, member 9	0.520116	2.23187	12.3952	0.00114015	0.0256341	1.43407
ENSMUSG00000022893	Adamts1	11504	a disintegrin-like and metallopeptidase (reprolysin type) with thrombospondin type 1 motif, 1	0.500184	4.84661	12.5902	0.00114125	0.0256341	1.41439
ENSMUSG00000001986	Gria3	53623	glutamate receptor, ionotropic, AMPA3 (alpha 3)	-0.322793	5.38306	12.417	0.00114203	0.0256341	-1.25075
ENSMUSG00000095730	Vmn2r29	76229	vomeronasal 2, receptor 29	-0.851779	0.142214	12.3746	0.00114962	0.0257638	-1.80472
ENSMUSG00000024403	Atp6v1g2	66237	ATPase, H+ transporting, lysosomal V1 subunit G2	-0.223614	6.52798	12.3441	0.00116384	0.0260414	-1.16765
ENSMUSG00000002190	Clgn	12745	calmegin	-0.375616	2.59111	12.3242	0.0011732	0.0261503	-1.29739
ENSMUSG00000042109	Csdc2	105859	cold shock domain containing C2, RNA binding	0.204949	6.45582	12.323	0.00117379	0.0261503	1.15265
ENSMUSG00000043388	Tmem130	243339	transmembrane protein 130	-0.217895	6.57883	12.322	0.00117424	0.0261503	-1.16304
ENSMUSG00000057880	Abat	268860	4-aminobutyrate aminotransferase	-0.191617	6.94723	12.3083	0.00118073	0.0262537	-1.14204
ENSMUSG00000015085	Entpd2	12496	ectonucleoside triphosphate diphosphohydrolase 2	0.600001	1.38591	12.2934	0.00118789	0.0263716	1.51572
ENSMUSG00000040435	Ppp1r15a	17872	protein phosphatase 1, regulatory (inhibitor) subunit 15A	0.283784	4.29571	12.2806	0.00119403	0.0264665	1.21738
ENSMUSG00000029397	Rchy1	68098	ring finger and CHY zinc finger domain containing 1	0.213977	4.89049	12.2741	0.00119715	0.0264941	1.15988
ENSMUSG00000047030	Spata2	263876	spermatogenesis associated 2	0.178613	5.40398	12.2195	0.00122383	0.0270425	1.13179
ENSMUSG00000059743	Fdps	110196	farnesyl diphosphate synthetase	-0.370815	5.66835	12.3527	0.00122739	0.0270789	-1.29308
ENSMUSG00000021301	Hecw1	94253	HECT, C2 and WW domain containing E3 ubiquitin protein ligase 1	-0.337191	5.75082	12.2986	0.0012333	0.027167	-1.26329
ENSMUSG00000053965	Pde5a	242202	phosphodiesterase 5A, cGMP-specific	-0.395117	3.14072	12.1783	0.00124442	0.0273696	-1.31505
ENSMUSG00000038354	Ankrd35	213121	ankyrin repeat domain 35	0.428193	2.04147	12.1534	0.00125699	0.027581	1.34555
ENSMUSG00000042208	0610010F05Rik	71675	RIKEN cDNA 0610010F05 gene	-0.204425	4.99252	12.1516	0.00125793	0.027581	-1.15223
ENSMUSG00000040785	Ttc3	22129	tetratricopeptide repeat domain 3	-0.17848	9.10914	12.1406	0.00126352	0.0276611	-1.13169
ENSMUSG00000057614	Gnai1	14677	guanine nucleotide binding protein (G protein), alpha inhibiting 1	-0.270492	5.06214	12.0946	0.00128728	0.0281377	-1.20622
ENSMUSG00000082229	Nap1l2	17954	nucleosome assembly protein 1-like 2	-0.249203	5.35765	12.0783	0.00129587	0.0282818	-1.18855
ENSMUSG00000003411	Rab3b	69908	RAB3B, member RAS oncogene family	0.52917	2.2478	12.0618	0.00130457	0.028428	1.4431
ENSMUSG00000040747	Cd53	12508	CD53 antigen	0.963928	0.16433	11.9974	0.00133909	0.0291354	1.95061
ENSMUSG00000037553	Zdhhc18	503610	zinc finger, DHHC domain containing 18	0.215949	4.46002	11.9577	0.00136088	0.0295643	1.16147
ENSMUSG00000031748	Gnao1	14681	guanine nucleotide binding protein, alpha O	-0.171843	8.60337	11.9403	0.00137057	0.0297293	-1.1265
ENSMUSG00000031349	Nsdhl	18194	NAD(P) dependent steroid dehydrogenase-like	-0.299068	4.15146	11.924	0.00137969	0.0298814	-1.23035
ENSMUSG00000024610	Cd74	16149	CD74 antigen (invariant polypeptide of major histocompatibility complex, class II antigen-associated)	1.64947	0.643325	12.1132	0.00138393	0.0299276	3.13718
ENSMUSG00000031760	Mt3	17751	metallothionein 3	-0.610849	2.6778	11.9218	0.00139145	0.0300444	-1.52716
ENSMUSG00000026458	Ppfia4	68507	protein tyrosine phosphatase, receptor type, f polypeptide (PTPRF), interacting protein (liprin), alpha 4	-0.243481	4.93742	11.8787	0.0014054	0.0302995	-1.18385
ENSMUSG00000038453	Srcin1	56013	SRC kinase signaling inhibitor 1	-0.217253	5.61048	11.8624	0.00141475	0.0304548	-1.16252
ENSMUSG00000041939	Mvk	17855	mevalonate kinase	-0.296494	4.09561	11.8584	0.00141707	0.0304584	-1.22816
ENSMUSG00000097591	A330032B11Rik	319931	RIKEN cDNA A330032B11 gene	-0.82185	0.42608	11.8524	0.00142053	0.0304865	-1.76767
ENSMUSG00000028603	Scp2	20280	sterol carrier protein 2, liver	0.14027	7.19703	11.844	0.0014254	0.0305449	1.10211
ENSMUSG00000017740	Slc12a5	57138	solute carrier family 12, member 5	-0.208983	9.66398	11.8347	0.00143082	0.0306148	-1.15587
ENSMUSG00000032184	Lysmd2	70082	LysM, putative peptidoglycan-binding, domain containing 2	-0.364503	3.65763	11.8308	0.0014331	0.0306175	-1.28744
ENSMUSG00000042064	Myo3b	329421	myosin IIIB	-0.846119	0.436814	11.7944	0.00145455	0.031029	-1.79766
ENSMUSG00000037852	Cpe	12876	carboxypeptidase E	0.181032	10.1204	11.7845	0.00146043	0.0310753	1.13369
ENSMUSG00000030376	Slc8a2	110891	solute carrier family 8 (sodium/calcium exchanger), member 2	-0.276057	4.20875	11.7834	0.00146111	0.0310753	-1.21088
ENSMUSG00000024190	Dusp1	19252	dual specificity phosphatase 1	0.430568	4.37845	11.8359	0.0014747	0.0313176	1.34776
ENSMUSG00000017677	Wsb1	78889	WD repeat and SOCS box-containing 1	0.221181	5.94144	11.7209	0.00149892	0.0317842	1.16569
ENSMUSG00000023992	Trem2	83433	triggering receptor expressed on myeloid cells 2	0.788086	0.5567	11.7151	0.00150249	0.0318124	1.72678
ENSMUSG00000025020	Slit1	20562	slit guidance ligand 1	-0.313528	4.21934	11.688	0.00151927	0.0321197	-1.24274
ENSMUSG00000022025	Cnmd	16840	chondromodulin	0.313075	3.45405	11.6796	0.00152451	0.0321825	1.24235
ENSMUSG00000032186	Tmod2	50876	tropomodulin 2	-0.243858	7.55396	11.6521	0.0015418	0.0324821	-1.18416
ENSMUSG00000001542	Ell2	192657	elongation factor RNA polymerase II 2	0.330045	3.73409	11.6497	0.00154327	0.0324821	1.25705
ENSMUSG00000020866	Cacna1g	12291	calcium channel, voltage-dependent, T type, alpha 1G subunit	-0.247241	6.45179	11.5221	0.00162628	0.0341783	-1.18693
ENSMUSG00000010086	Rnf112	22671	ring finger protein 112	-0.321379	3.30944	11.4631	0.00166627	0.034967	-1.24952
ENSMUSG00000063434	Sorcs3	66673	sortilin-related VPS10 domain containing receptor 3	-0.363113	3.2451	11.4576	0.00167003	0.0349941	-1.2862
ENSMUSG00000000732	Icosl	50723	icos ligand	0.764023	0.405561	11.4496	0.00167559	0.0350588	1.69822
ENSMUSG00000022311	Csmd3	239420	CUB and Sushi multiple domains 3	-0.42343	3.72273	11.4376	0.00168385	0.0351799	-1.34111
ENSMUSG00000060147	Serpinb6a	20719	serine (or cysteine) peptidase inhibitor, clade B, member 6a	0.378017	3.14849	11.4296	0.00168943	0.0352444	1.29955
ENSMUSG00000047804	Akap10	56697	A kinase (PRKA) anchor protein 10	-0.170994	6.01278	11.3389	0.00175385	0.0365347	-1.12583
ENSMUSG00000006494	Pdk1	228026	pyruvate dehydrogenase kinase, isoenzyme 1	-0.230825	5.8844	11.3226	0.00176571	0.0367278	-1.17351
ENSMUSG00000052428	Tmco1	68944	transmembrane and coiled-coil domains 1	-0.19811	5.42469	11.3168	0.00176995	0.0367621	-1.14719
ENSMUSG00000022212	Cpne6	12891	copine VI	-0.221594	5.04284	11.3008	0.0017817	0.0369521	-1.16602
ENSMUSG00000023010	Tmbim6	110213	transmembrane BAX inhibitor motif containing 6	0.156928	8.9845	11.2695	0.00180493	0.0373791	1.11491
ENSMUSG00000032878	Ccdc85a	216613	coiled-coil domain containing 85A	-0.270668	4.80989	11.2589	0.0018129	0.0374895	-1.20637
ENSMUSG00000024862	Klc2	16594	kinesin light chain 2	-0.166582	6.72665	11.2553	0.00181556	0.0374898	-1.1224
ENSMUSG00000049191	Rtl5	331474	retrotransposon Gag like 5	0.208628	4.6588	11.2311	0.00183389	0.0377628	1.15559
ENSMUSG00000014776	Nol3	78688	nucleolar protein 3 (apoptosis repressor with CARD domain)	-0.248938	4.36481	11.2308	0.0018341	0.0377628	-1.18833
ENSMUSG00000026100	Mstn	17700	myostatin	-1.01268	-0.177254	11.1687	0.00188197	0.0386923	-2.01765
ENSMUSG00000042286	Stab1	192187	stabilin 1	0.67706	1.66281	11.154	0.00189347	0.0388723	1.59888
ENSMUSG00000047216	Cdh19	227485	cadherin 19, type 2	1.04337	-0.00356272	11.1367	0.00190716	0.0390968	2.06103
ENSMUSG00000014905	Dnajb9	27362	DnaJ heat shock protein family (Hsp40) member B9	0.209697	5.24747	11.1318	0.00191098	0.0391185	1.15645
ENSMUSG00000035493	Tgfbi	21810	transforming growth factor, beta induced	0.931829	-0.0912941	11.0848	0.00194873	0.0398338	1.90769
ENSMUSG00000049336	Tenm2	23964	teneurin transmembrane protein 2	-0.380181	5.09138	11.1568	0.00196031	0.0400129	-1.3015
ENSMUSG00000030854	Ptpn5	19259	protein tyrosine phosphatase, non-receptor type 5	0.478241	2.46901	11.0667	0.00196348	0.0400199	1.39304
ENSMUSG00000090935	Synj2bp	24071	synaptojanin 2 binding protein	-0.21564	6.01158	11.0373	0.00198759	0.0404533	-1.16122
ENSMUSG00000021087	Rtn1	104001	reticulon 1	-0.157085	7.8587	11.023	0.00199947	0.0406368	-1.11503
ENSMUSG00000040322	Slc25a24	229731	solute carrier family 25 (mitochondrial carrier, phosphate carrier), member 24	0.525964	1.48323	11.0146	0.0020065	0.0407213	1.4399
ENSMUSG00000025140	Pycr1	209027	pyrroline-5-carboxylate reductase 1	0.769002	0.512435	11.0102	0.00201023	0.0407387	1.70409
ENSMUSG00000034612	Chst11	58250	carbohydrate sulfotransferase 11	-0.354993	3.62366	11.0029	0.00201628	0.040803	-1.27898
ENSMUSG00000068617	Efcab1	66793	EF-hand calcium binding domain 1	-0.98944	-0.142741	10.9932	0.00202453	0.0409116	-1.98541
ENSMUSG00000059146	Ntrk3	18213	neurotrophic tyrosine kinase, receptor, type 3	-0.263122	3.55369	10.984	0.00203223	0.0409643	-1.20007
ENSMUSG00000030738	Eif3c	56347	eukaryotic translation initiation factor 3, subunit C	0.152296	7.33402	10.9832	0.00203291	0.0409643	1.11134
ENSMUSG00000032898	Fbxo21	231670	F-box protein 21	-0.15298	6.73386	10.9561	0.00205606	0.041372	-1.11186
ENSMUSG00000001467	Cyp51	13121	cytochrome P450, family 51	-0.184081	5.94098	10.9487	0.0020624	0.0414408	-1.13609
ENSMUSG00000014786	Slc9a5	277973	solute carrier family 9 (sodium/hydrogen exchanger), member 5	-0.221986	5.69778	10.9176	0.00208938	0.0419235	-1.16634
ENSMUSG00000022814	Umps	22247	uridine monophosphate synthetase	0.240326	4.36061	10.9072	0.00209847	0.0420464	1.18126
ENSMUSG00000054843	Atrnl1	226255	attractin like 1	-0.191164	6.89667	10.9	0.00210478	0.0421134	-1.14168
ENSMUSG00000040945	Rcc2	108911	regulator of chromosome condensation 2	0.191295	5.57366	10.8703	0.00213113	0.0425805	1.14179
ENSMUSG00000040514	Tex47	70920	testis expressed 47	-1.8627	-0.204278	10.9631	0.00213526	0.042603	-3.63687
ENSMUSG00000022037	Clu	12759	clusterin	0.353583	8.90795	10.9473	0.00216065	0.0430491	1.27773
ENSMUSG00000020936	Nmt1	18107	N-myristoyltransferase 1	0.130579	7.15725	10.821	0.00217554	0.0432826	1.09473
ENSMUSG00000031155	Pim2	18715	proviral integration site 2	-0.234082	4.29262	10.8178	0.00217847	0.0432826	-1.17616
ENSMUSG00000060985	Tdrd5	214575	tudor domain containing 5	-0.694706	0.621741	10.8088	0.00218669	0.0433839	-1.61855
ENSMUSG00000063063	Ctnna2	12386	catenin (cadherin associated protein), alpha 2	-0.181298	5.31089	10.8055	0.00218968	0.0433839	-1.1339
ENSMUSG00000004105	Angptl2	26360	angiopoietin-like 2	0.749517	1.63549	10.8019	0.00219301	0.0433892	1.68123
ENSMUSG00000028351	Brinp1	56710	bone morphogenic protein/retinoic acid inducible neural specific 1	-0.240603	4.66978	10.7701	0.00222247	0.0439108	-1.18149
ENSMUSG00000052572	Dlg2	23859	discs large MAGUK scaffold protein 2	-0.184054	7.3632	10.7325	0.00225779	0.0444961	-1.13607
ENSMUSG00000019146	Cacng2	12300	calcium channel, voltage-dependent, gamma subunit 2	-0.211517	5.00667	10.729	0.00226108	0.0444961	-1.1579
ENSMUSG00000040652	Oaz2	18247	ornithine decarboxylase antizyme 2	0.188087	6.79642	10.7286	0.0022615	0.0444961	1.13925
ENSMUSG00000027168	Pax6	18508	paired box 6	-0.159565	7.98088	10.7121	0.00227722	0.0447433	-1.11695
ENSMUSG00000045083	Lingo2	242384	leucine rich repeat and Ig domain containing 2	-0.348366	2.88771	10.6795	0.00230867	0.0452982	-1.27312
ENSMUSG00000027797	Dclk1	13175	doublecortin-like kinase 1	0.189041	7.15291	10.6762	0.00231185	0.0452982	1.14001
ENSMUSG00000025558	Dock9	105445	dedicator of cytokinesis 9	-0.213791	6.48994	10.6484	0.00233906	0.0457681	-1.15973
ENSMUSG00000086213	A330040F15Rik	74333	RIKEN cDNA A330040F15 gene	0.910698	-0.563244	10.6362	0.00235103	0.0459389	1.87996
ENSMUSG00000006731	B4galnt1	14421	beta-1,4-N-acetyl-galactosaminyl transferase 1	-0.251545	3.97578	10.5886	0.00239872	0.0468064	-1.19048
ENSMUSG00000020882	Cacnb1	12295	calcium channel, voltage-dependent, beta 1 subunit	-0.25986	3.93502	10.5725	0.00241502	0.0469965	-1.19736
ENSMUSG00000037211	Spry1	24063	sprouty RTK signaling antagonist 1	0.421294	2.83676	10.5724	0.00241509	0.0469965	1.33913
ENSMUSG00000027134	Lpcat4	99010	lysophosphatidylcholine acyltransferase 4	-0.293302	3.50343	10.565	0.00242262	0.0470785	-1.22544
ENSMUSG00000057455	Rit2	19762	Ras-like without CAAX 2	-0.19035	6.87603	10.5593	0.0024285	0.0471282	-1.14104
ENSMUSG00000053581	Zfand2a	100494	zinc finger, AN1-type domain 2A	0.20794	5.21678	10.5404	0.0024479	0.0474398	1.15504
ENSMUSG00000031765	Mt1	17748	metallothionein 1	0.41525	4.94051	10.6324	0.00246904	0.0477842	1.33353
ENSMUSG00000020737	Jpt1	15374	Jupiter microtubule associated homolog 1	0.306716	4.54335	10.5103	0.00247929	0.0479172	1.23689
ENSMUSG00000025137	Pcyt2	68671	phosphate cytidylyltransferase 2, ethanolamine	-0.210103	5.47919	10.5002	0.00248985	0.0480558	-1.15677
ENSMUSG00000009731	Kcnd1	16506	potassium voltage-gated channel, Shal-related family, member 1	-0.524265	3.63425	10.5728	0.00250556	0.0482933	-1.4382
ENSMUSG00000022500	Litaf	56722	LPS-induced TN factor	0.653952	1.23659	10.472	0.00251965	0.048499	1.57347
ENSMUSG00000045967	Gpr158	241263	G protein-coupled receptor 158	-0.242053	5.9944	10.4452	0.00254839	0.0489857	-1.18267
ENSMUSG00000023066	Rttn	246102	rotatin	-0.268135	4.17781	10.4388	0.00255529	0.049052	-1.20425
ENSMUSG00000037621	Atoh8	71093	atonal bHLH transcription factor 8	0.792723	-0.0893776	10.4149	0.00258132	0.0494632	1.73234
ENSMUSG00000050192	Eif5a2	208691	eukaryotic translation initiation factor 5A2	-0.207741	5.42847	10.4127	0.00258369	0.0494632	-1.15488
ENSMUSG00000052336	Cx3cr1	13051	chemokine (C-X3-C motif) receptor 1	0.561394	2.58586	10.4034	0.00259387	0.0495912	1.47569
ENSMUSG00000031937	Vstm5	69137	V-set and transmembrane domain containing 5	0.398609	2.07826	10.3898	0.00260886	0.0498106	1.31824
ENSMUSG00000020704	Asic2	11418	acid-sensing (proton-gated) ion channel 2	-0.25051	4.98698	10.3856	0.00261351	0.0498323	-1.18963
ENSMUSG00000051527	Usp29	57775	ubiquitin specific peptidase 29	-0.26568	3.58198	10.3506	0.00265262	0.0505101	-1.2022
ENSMUSG00000022146	Osmr	18414	oncostatin M receptor	0.508564	3.44433	10.3652	0.00269591	0.0512657	1.42263
ENSMUSG00000029310	Nudt9	74167	nudix (nucleoside diphosphate linked moiety X)-type motif 9	0.213378	4.98981	10.3008	0.00270932	0.0514518	1.1594
ENSMUSG00000033083	Tbc1d4	210789	TBC1 domain family, member 4	-0.304855	3.60899	10.2508	0.00276747	0.0524857	-1.23529
ENSMUSG00000035580	Kcnh8	211468	potassium voltage-gated channel, subfamily H (eag-related), member 8	-0.618672	0.749543	10.2238	0.00279941	0.0530096	-1.53546
ENSMUSG00000020190	Mknk2	17347	MAP kinase-interacting serine/threonine kinase 2	0.200614	5.09448	10.2194	0.00280474	0.0530096	1.14919
ENSMUSG00000029482	Aacs	78894	acetoacetyl-CoA synthetase	-0.197984	5.03846	10.218	0.0028063	0.0530096	-1.14709
ENSMUSG00000044986	Tst	22117	thiosulfate sulfurtransferase, mitochondrial	0.718028	1.13514	10.2095	0.00281648	0.0531311	1.64493
ENSMUSG00000037703	Lzts3	241638	leucine zipper, putative tumor suppressor family member 3	0.170534	5.07267	10.2049	0.002822	0.0531646	1.12548
ENSMUSG00000000184	Ccnd2	12444	cyclin D2	1.01173	2.48146	10.423	0.00283111	0.0532655	2.01632
ENSMUSG00000030669	Calca	12310	calcitonin/calcitonin-related polypeptide, alpha	0.946419	0.19934	10.1857	0.00284523	0.0533901	1.92708
ENSMUSG00000036298	Slc2a13	239606	solute carrier family 2 (facilitated glucose transporter), member 13	-0.228489	5.60427	10.1857	0.00284527	0.0533901	-1.17161
ENSMUSG00000004085	Map3k20	65964	mitogen-activated protein kinase kinase kinase 20	0.323589	2.7345	10.1782	0.00285434	0.0534897	1.25144
ENSMUSG00000026317	Cln8	26889	ceroid-lipofuscinosis, neuronal 8	0.198956	5.17542	10.1711	0.00286299	0.053581	1.14787
ENSMUSG00000016256	Ctsz	64138	cathepsin Z	0.262684	4.71284	10.1636	0.00287214	0.0536814	1.19971
ENSMUSG00000026078	Pdcl3	68833	phosducin-like 3	0.185754	5.27868	10.1597	0.00287693	0.0537002	1.13741
ENSMUSG00000025485	Ric8a	101489	RIC8 guanine nucleotide exchange factor A	0.197554	5.23145	10.1518	0.00288664	0.0537641	1.14675
ENSMUSG00000025139	Tollip	54473	toll interacting protein	0.14167	7.32796	10.1505	0.00288819	0.0537641	1.10318
ENSMUSG00000022951	Rcan1	54720	regulator of calcineurin 1	0.234118	5.48816	10.1477	0.00289172	0.0537641	1.17619
ENSMUSG00000033352	Map2k4	26398	mitogen-activated protein kinase kinase 4	-0.135696	6.00261	10.1413	0.00289963	0.0538405	-1.09862
ENSMUSG00000073557	Ppp1r12b	329251	protein phosphatase 1, regulatory (inhibitor) subunit 12B	-0.219454	6.73591	10.1336	0.00290912	0.0539462	-1.16429
ENSMUSG00000047414	Flrt2	399558	fibronectin leucine rich transmembrane protein 2	-0.256665	4.98301	10.1286	0.00291538	0.0539917	-1.19471
ENSMUSG00000036887	C1qa	12259	complement component 1, q subcomponent, alpha polypeptide	0.693932	2.44472	10.1838	0.00292258	0.0540543	1.61769
ENSMUSG00000027330	Cdc25b	12531	cell division cycle 25B	-0.299156	2.75022	10.0916	0.00296176	0.0546503	-1.23042
ENSMUSG00000031207	Msn	17698	moesin	0.31876	4.92261	10.1042	0.0029625	0.0546503	1.24726
ENSMUSG00000039497	Dse	212898	dermatan sulfate epimerase	0.602686	1.2627	10.0684	0.00299122	0.0549837	1.51854
ENSMUSG00000026509	Capn2	12334	calpain 2	0.212942	4.77938	10.0679	0.00299189	0.0549837	1.15905
ENSMUSG00000045216	Hs6st1	50785	heparan sulfate 6-O-sulfotransferase 1	0.157669	5.69354	10.0672	0.00299284	0.0549837	1.11548
ENSMUSG00000050357	Carmil2	234695	capping protein regulator and myosin 1 linker 2	-0.308834	3.70545	10.0646	0.00299608	0.0549837	-1.23871
ENSMUSG00000029446	Psph	100678	phosphoserine phosphatase	0.298671	4.12052	10.0529	0.0030112	0.0551898	1.23001
ENSMUSG00000001333	Sync	68828	syncoilin	-0.938073	-0.317247	10.0436	0.00302312	0.0552746	-1.91597
ENSMUSG00000040990	Sh3kbp1	58194	SH3-domain kinase binding protein 1	-0.206107	4.57623	10.0432	0.00302362	0.0552746	-1.15357
ENSMUSG00000057265	Bbof1	72873	basal body orientation factor 1	-0.334921	2.74014	10.0384	0.00302989	0.055318	-1.26131
ENSMUSG00000024041	Cryaa	12954	crystallin, alpha A	3.60892	4.29206	10.3925	0.00303395	0.0553208	12.201
ENSMUSG00000017737	Mmp9	17395	matrix metallopeptidase 9	-0.737331	3.5442	10.2419	0.00304342	0.0554222	-1.66709
ENSMUSG00000030329	Pianp	319352	PILR alpha associated neural protein	-0.180303	5.32728	10.0034	0.00307567	0.0559236	-1.13312
ENSMUSG00000042401	Crtac1	72832	cartilage acidic protein 1	-0.257256	4.08536	9.99991	0.00308023	0.0559236	-1.1952
ENSMUSG00000026632	Tatdn3	68972	TatD DNase domain containing 3	-0.282523	3.84328	9.99243	0.00309012	0.0559236	-1.21632
ENSMUSG00000019894	Slc6a15	103098	solute carrier family 6 (neurotransmitter transporter), member 15	-0.190974	5.38464	9.99221	0.00309041	0.0559236	-1.14153
ENSMUSG00000037892	Pcdh18	73173	protocadherin 18	-0.315669	3.22042	9.99202	0.00309066	0.0559236	-1.24459
ENSMUSG00000022912	Pros1	19128	protein S (alpha)	0.41755	4.08685	10.0145	0.00312377	0.0564507	1.33566
ENSMUSG00000036948	BC037034	231807	cDNA sequence BC037034	0.940713	3.77186	10.2647	0.00312828	0.0564603	1.91948
ENSMUSG00000031762	Mt2	17750	metallothionein 2	0.606533	3.85763	10.1096	0.00314475	0.0566854	1.5226
ENSMUSG00000030411	Nova2	384569	neuro-oncological ventral antigen 2	-0.290515	4.9043	9.94025	0.00316001	0.0568883	-1.22308
ENSMUSG00000047037	Nipa1	233280	non imprinted in Prader-Willi/Angelman syndrome 1 homolog (human)	-0.237263	4.43503	9.91566	0.00319353	0.0574189	-1.17875
ENSMUSG00000049313	Sorl1	20660	sortilin-related receptor, LDLR class A repeats-containing	-0.304284	6.93478	9.98667	0.00320958	0.0576153	-1.23481
ENSMUSG00000090291	Lrrc10b	278795	leucine rich repeat containing 10B	1.15663	-0.778192	9.90181	0.00321258	0.0576153	2.22937
ENSMUSG00000036594	H2-Aa	14960	histocompatibility 2, class II antigen A, alpha	1.63824	-0.350533	9.96677	0.00321857	0.0576498	3.11286
ENSMUSG00000013539	Tango2	27883	transport and golgi organization 2	-0.22036	4.71053	9.8897	0.00322932	0.0577695	-1.16502
ENSMUSG00000028127	Abcd3	19299	ATP-binding cassette, sub-family D (ALD), member 3	0.150158	6.00405	9.84272	0.0032952	0.0588737	1.10969
ENSMUSG00000062234	Gak	231580	cyclin G associated kinase	0.114026	6.50589	9.82292	0.0033234	0.0593029	1.08224
ENSMUSG00000026463	Atp2b4	381290	ATPase, Ca++ transporting, plasma membrane 4	-0.265869	5.63985	9.82068	0.00334509	0.0595741	-1.20236
ENSMUSG00000040537	Adam22	11496	a disintegrin and metallopeptidase domain 22	-0.256534	6.52947	9.82849	0.003347	0.0595741	-1.19461
ENSMUSG00000022602	Arc	11838	activity regulated cytoskeletal-associated protein	0.736861	1.34011	9.77705	0.0033897	0.0602586	1.66655
ENSMUSG00000021772	Nkiras1	69721	NFKB inhibitor interacting Ras-like protein 1	-0.204444	4.97746	9.76427	0.00340842	0.0605154	-1.15224
ENSMUSG00000024799	Tm7sf2	73166	transmembrane 7 superfamily member 2	-0.288218	3.42625	9.7418	0.00344161	0.0610284	-1.22113
ENSMUSG00000029563	Foxp2	114142	forkhead box P2	-0.708008	1.47576	9.70498	0.00349674	0.0619286	-1.63355
ENSMUSG00000057897	Camk2b	12323	calcium/calmodulin-dependent protein kinase II, beta	-0.120974	7.25846	9.7002	0.00350396	0.061979	-1.08747
ENSMUSG00000051674	Dcun1d4	100737	DCN1, defective in cullin neddylation 1, domain containing 4 (S. cerevisiae)	-0.163296	5.65724	9.68647	0.00352481	0.0622701	-1.11984
ENSMUSG00000026163	Sphkap	77629	SPHK1 interactor, AKAP domain containing	-0.180187	8.38431	9.66583	0.00355638	0.0626831	-1.13303
ENSMUSG00000024887	Asah2	54447	N-acylsphingosine amidohydrolase 2	-0.497562	2.70772	9.66542	0.00355702	0.0626831	-1.41183
ENSMUSG00000063531	Sema3e	20349	sema domain, immunoglobulin domain (Ig), short basic domain, secreted, (semaphorin) 3E	-0.33283	4.66261	9.65914	0.0035927	0.0632332	-1.25948
ENSMUSG00000060519	Tor3a	30935	torsin family 3, member A	0.424762	2.38821	9.61598	0.0036339	0.0638793	1.34235
ENSMUSG00000030930	Chst15	77590	carbohydrate (N-acetylgalactosamine 4-sulfate 6-O) sulfotransferase 15	-0.339465	2.94478	9.60105	0.00365748	0.0642141	-1.26529
ENSMUSG00000023277	Twf2	23999	twinfilin actin binding protein 2	0.420452	2.62984	9.58964	0.00367559	0.0644524	1.33835
ENSMUSG00000074505	Fat3	270120	FAT atypical cadherin 3	-0.431232	6.49091	9.78194	0.00369691	0.0647462	-1.34838
ENSMUSG00000052160	Pld4	104759	phospholipase D family, member 4	0.929227	0.394588	9.56624	0.00371307	0.0649489	1.90426
ENSMUSG00000036377	C530008M17Rik	320827	RIKEN cDNA C530008M17 gene	-0.24797	3.89899	9.54854	0.00374167	0.0653686	-1.18753
ENSMUSG00000037253	Mex3c	240396	mex3 RNA binding family member C	0.139244	5.82054	9.537	0.00376044	0.0655364	1.10133
ENSMUSG00000000197	Nalcn	338370	sodium leak channel, non-selective	-0.195757	6.11071	9.53254	0.00376773	0.0655364	-1.14533
ENSMUSG00000002083	Bbc3	170770	BCL2 binding component 3	0.541366	1.1591	9.53132	0.00376972	0.0655364	1.45535
ENSMUSG00000037405	Icam1	15894	intercellular adhesion molecule 1	0.969539	0.131291	9.5313	0.00376975	0.0655364	1.95822
ENSMUSG00000026587	Astn1	11899	astrotactin 1	-0.238643	5.93516	9.47667	0.00386026	0.0669469	-1.17988
ENSMUSG00000028149	Rap1gds1	229877	RAP1, GTP-GDP dissociation stimulator 1	-0.151641	7.71073	9.47663	0.00386032	0.0669469	-1.11083
ENSMUSG00000040265	Dnm3	103967	dynamin 3	-0.250724	8.02483	9.47585	0.00388016	0.0672087	-1.1898
ENSMUSG00000064373	Selenop	20363	selenoprotein P	0.329613	4.65499	9.46792	0.00390489	0.0674821	1.25668
ENSMUSG00000041236	Vps41	218035	VPS41 HOPS complex subunit	-0.118054	6.7286	9.44989	0.00390546	0.0674821	-1.08527
ENSMUSG00000027907	S100a11	20195	S100 calcium binding protein A11	0.505605	1.93355	9.42963	0.00394003	0.0679638	1.41972
ENSMUSG00000032135	Mcam	84004	melanoma cell adhesion molecule	0.340405	2.58104	9.42796	0.00394291	0.0679638	1.26611
ENSMUSG00000021066	Atl1	73991	atlastin GTPase 1	-0.208635	4.73173	9.41493	0.00396533	0.068206	-1.15559
ENSMUSG00000058624	Gda	14544	guanine deaminase	-0.994858	-0.417741	9.41421	0.00396658	0.068206	-1.99289
ENSMUSG00000036752	Tubb4b	227613	tubulin, beta 4B class IVB	-0.232348	6.82528	9.40534	0.00398192	0.0683868	-1.17475
ENSMUSG00000084880	Tomm6os	100415787	translocase of outer mitochondrial membrane 6, opposite strand	-0.299162	2.75432	9.40067	0.00399003	0.0684432	-1.23043
ENSMUSG00000091155	Serpine3	319433	serpin peptidase inhibitor, clade E (nexin, plasminogen activator inhibitor type 1), member 3	2.13894	-0.577362	9.51855	0.00401341	0.0687611	4.40439
ENSMUSG00000004565	Pnpla6	50767	patatin-like phospholipase domain containing 6	-0.181847	5.15725	9.3524	0.00407487	0.0697299	-1.13433
ENSMUSG00000036155	Mgat5	107895	mannoside acetylglucosaminyltransferase 5	-0.188987	5.76425	9.34573	0.00408674	0.0697847	-1.13996
ENSMUSG00000036334	Igsf10	242050	immunoglobulin superfamily, member 10	0.459799	2.24164	9.34334	0.00409101	0.0697847	1.37535
ENSMUSG00000050912	Tmem123	71929	transmembrane protein 123	0.199956	4.39252	9.34109	0.00409502	0.0697847	1.14866
ENSMUSG00000036545	Adamts2	216725	a disintegrin-like and metallopeptidase (reprolysin type) with thrombospondin type 1 motif, 2	-0.625612	0.760479	9.338	0.00410055	0.0697847	-1.54287
ENSMUSG00000072972	Adam4	11498	a disintegrin and metallopeptidase domain 4	-0.987035	0.272805	9.33681	0.00410267	0.0697847	-1.98211
ENSMUSG00000023074	Mospd1	70380	motile sperm domain containing 1	0.273334	3.50144	9.32556	0.00412287	0.0700444	1.2086
ENSMUSG00000046449	Nexmif	245555	neurite extension and migration factor	-0.328309	3.45409	9.31499	0.00414194	0.0702606	-1.25554
ENSMUSG00000059895	Ptp4a3	19245	protein tyrosine phosphatase 4a3	0.206298	8.7473	9.31302	0.0041455	0.0702606	1.15372
ENSMUSG00000051747	Ttn	22138	titin	-0.749551	2.35865	9.37293	0.00419003	0.0709306	-1.68127
ENSMUSG00000028337	Coro2a	107684	coronin, actin binding protein 2A	-0.33179	2.80276	9.27191	0.00422064	0.0713635	-1.25857
ENSMUSG00000053024	Cntn2	21367	contactin 2	-0.362268	3.63141	9.25586	0.00425036	0.0717805	-1.28544
ENSMUSG00000026796	Fam129b	227737	family with sequence similarity 129, member B	0.231682	5.27522	9.25083	0.00425972	0.0718531	1.1742
ENSMUSG00000033730	Egr3	13655	early growth response 3	1.21394	-0.490174	9.23585	0.00428773	0.0722396	2.31971
ENSMUSG00000022122	Ednrb	13618	endothelin receptor type B	0.55298	2.7845	9.26352	0.00431295	0.0725784	1.46711
ENSMUSG00000043279	Trim56	384309	tripartite motif-containing 56	0.343337	3.83562	9.18568	0.00438299	0.0736651	1.26869
ENSMUSG00000036501	Fam13b	225358	family with sequence similarity 13, member B	0.157041	6.12651	9.18312	0.00438792	0.0736651	1.115
ENSMUSG00000028599	Tnfrsf1b	21938	tumor necrosis factor receptor superfamily, member 1b	0.718102	0.890489	9.17168	0.00440997	0.0737948	1.64502
ENSMUSG00000071860	2900055J20Rik	73001	RIKEN cDNA 2900055J20 gene	-0.720096	0.630849	9.16992	0.00441337	0.0737948	-1.64729
ENSMUSG00000048007	Timm8a1	30058	translocase of inner mitochondrial membrane 8A1	0.309802	3.16764	9.16839	0.00441634	0.0737948	1.23954
ENSMUSG00000042240	Crybb2	12961	crystallin, beta B2	3.50741	3.35534	9.46958	0.00441775	0.0737948	11.372
ENSMUSG00000058756	Thra	21833	thyroid hormone receptor alpha	-0.166889	7.83571	9.16565	0.00442166	0.0737948	-1.12264
ENSMUSG00000024542	Cep192	70799	centrosomal protein 192	-0.325753	4.41178	9.13732	0.0044836	0.0747407	-1.25332
ENSMUSG00000028917	Plekhm2	69582	pleckstrin homology domain containing, family M (with RUN domain) member 2	0.179446	5.89156	9.1291	0.00449313	0.0747578	1.13245
ENSMUSG00000033813	Tcea1	21399	transcription elongation factor A (SII) 1	0.140552	6.99047	9.12661	0.00449804	0.0747578	1.10233
ENSMUSG00000068732	Tmem167b	67495	transmembrane protein 167B	0.146132	6.04658	9.1254	0.00450043	0.0747578	1.1066
ENSMUSG00000028949	Smarcd3	66993	SWI/SNF related, matrix associated, actin dependent regulator of chromatin, subfamily d, member 3	-0.324271	3.30874	9.0962	0.00455852	0.075634	-1.25203
ENSMUSG00000030403	Vasp	22323	vasodilator-stimulated phosphoprotein	0.210027	3.75349	9.08859	0.00457379	0.0757139	1.15671
ENSMUSG00000038797	Zscan2	22691	zinc finger and SCAN domain containing 2	0.283088	3.15045	9.08849	0.004574	0.0757139	1.2168
ENSMUSG00000036438	Calm2	12314	calmodulin 2	-0.158324	8.43499	9.07025	0.00461082	0.0762343	-1.11599
ENSMUSG00000051910	Sox6	20679	SRY (sex determining region Y)-box 6	-0.241077	4.32668	9.05503	0.00464179	0.076657	-1.18187
ENSMUSG00000033633	Clec18a	353287	C-type lectin domain family 18, member A	0.999586	0.211748	9.03967	0.00467327	0.0770872	1.99943
ENSMUSG00000041801	Phlda3	27280	pleckstrin homology like domain, family A, member 3	0.430816	2.40252	9.03512	0.00468264	0.0771521	1.348
ENSMUSG00000033966	Cdkl4	381113	cyclin-dependent kinase-like 4	-0.596798	0.580095	9.03119	0.00469076	0.0771961	-1.51236
ENSMUSG00000053519	Kcnip1	70357	Kv channel-interacting protein 1	-0.200989	5.11613	9.02786	0.00469764	0.0772199	-1.14949
ENSMUSG00000072974	Gm4787	214321	predicted gene 4787	-0.937231	0.589623	9.00263	0.00475013	0.0779169	-1.91485
ENSMUSG00000028532	Cachd1	320508	cache domain containing 1	-0.296203	3.5659	9.0022	0.00475103	0.0779169	-1.22791
ENSMUSG00000068735	Trp53i11	277414	transformation related protein 53 inducible protein 11	0.273136	3.94988	8.98054	0.0047966	0.0785735	1.20843
ENSMUSG00000037172	E330009J07Rik	243780	RIKEN cDNA E330009J07 gene	-0.159813	5.2115	8.9654	0.00482875	0.0790088	-1.11714
ENSMUSG00000020256	Aldh1l2	216188	aldehyde dehydrogenase 1 family, member L2	0.46227	2.95885	8.95776	0.00484504	0.079184	1.37771
ENSMUSG00000034799	Unc13a	382018	unc-13 homolog A (C. elegans)	-0.242562	6.89451	8.9687	0.00485301	0.0792231	-1.18309
ENSMUSG00000026620	Mark1	226778	MAP/microtubule affinity regulating kinase 1	-0.15437	4.93819	8.92407	0.00491763	0.0801857	-1.11294
ENSMUSG00000026811	St6galnac6	50935	ST6 (alpha-N-acetyl-neuraminyl-2,3-beta-galactosyl-1,3)-N-acetylgalactosaminide alpha-2,6-sialyltransferase 6	-0.202839	6.18127	8.91741	0.00493213	0.0803297	-1.15096
ENSMUSG00000044835	Ankrd45	73844	ankyrin repeat domain 45	0.304725	2.8308	8.90787	0.00495296	0.0805765	1.23518
ENSMUSG00000087050	Dhrs13os	100504178	dehydrogenase/reductase (SDR family) member 13, opposite strand	-0.80763	-0.254309	8.9009	0.00496825	0.0807326	-1.75033
ENSMUSG00000021065	Fut8	53618	fucosyltransferase 8	-0.181394	4.51037	8.8912	0.00498959	0.0809866	-1.13398
ENSMUSG00000038383	Pigu	228812	phosphatidylinositol glycan anchor biosynthesis, class U	-0.188657	4.33059	8.87333	0.00502916	0.0814211	-1.1397
ENSMUSG00000021379	Id4	15904	inhibitor of DNA binding 4	0.239875	4.46298	8.87235	0.00503136	0.0814211	1.18089
ENSMUSG00000028923	Necap2	66147	NECAP endocytosis associated 2	0.17903	4.34023	8.87135	0.00503358	0.0814211	1.13212
ENSMUSG00000027386	Fbln7	70370	fibulin 7	0.81846	0.323108	8.8607	0.00505734	0.0817124	1.76352
ENSMUSG00000000766	Oprm1	18390	opioid receptor, mu 1	-0.71694	0.185307	8.85645	0.00506688	0.0817733	-1.64369
ENSMUSG00000051043	Gprc5c	70355	G protein-coupled receptor, family C, group 5, member C	0.407671	2.5332	8.84896	0.0050837	0.0819516	1.32654
ENSMUSG00000037815	Ctnna1	12385	catenin (cadherin associated protein), alpha 1	0.14116	6.69011	8.80359	0.00518688	0.08352	1.10279
ENSMUSG00000031007	Atp6ap2	70495	ATPase, H+ transporting, lysosomal accessory protein 2	0.141836	7.52033	8.76857	0.00526808	0.0847313	1.10331
ENSMUSG00000043943	Naalad2	72560	N-acetylated alpha-linked acidic dipeptidase 2	-0.706572	1.03721	8.75726	0.00529458	0.0850611	-1.63192
ENSMUSG00000057113	Npm1	18148	nucleophosmin 1	0.145801	7.08259	8.75199	0.00530698	0.0851638	1.10634
ENSMUSG00000031639	Tlr3	142980	toll-like receptor 3	0.344993	2.31414	8.73961	0.00533624	0.0855366	1.27014
ENSMUSG00000021799	Opn4	30044	opsin 4 (melanopsin)	-0.529413	1.61511	8.735	0.00534717	0.0856151	-1.44334
ENSMUSG00000022270	Retreg1	66270	reticulophagy regulator 1	0.208274	4.6334	8.72658	0.00536722	0.0858392	1.1553
ENSMUSG00000021939	Ctsb	13030	cathepsin B	0.188787	8.76507	8.71587	0.00539282	0.0861515	1.1398
ENSMUSG00000019814	Ltv1	353258	LTV1 ribosome biogenesis factor	0.222095	4.49901	8.71124	0.00540393	0.0862318	1.16643
ENSMUSG00000003721	Insig2	72999	insulin induced gene 2	0.129992	5.57225	8.70032	0.00543021	0.0865481	1.09429
ENSMUSG00000029309	Sparcl1	13602	SPARC-like 1	-0.154912	7.7468	8.69759	0.00543681	0.0865481	-1.11335
ENSMUSG00000018593	Sparc	20692	secreted acidic cysteine rich glycoprotein	0.320263	7.16698	8.79781	0.00544205	0.0865481	1.24856
ENSMUSG00000034912	Mdga2	320772	MAM domain containing glycosylphosphatidylinositol anchor 2	-0.271234	5.61684	8.70997	0.0054863	0.087136	-1.20684
ENSMUSG00000070867	Trabd2b	666048	TraB domain containing 2B	0.911374	-0.190154	8.67286	0.00549695	0.087136	1.88084
ENSMUSG00000050830	Vwc2	319922	von Willebrand factor C domain containing 2	-0.239945	3.81145	8.67266	0.00549744	0.087136	-1.18095
ENSMUSG00000015501	Hivep2	15273	human immunodeficiency virus type I enhancer binding protein 2	-0.265043	5.7751	8.69807	0.00551133	0.0872586	-1.20167
ENSMUSG00000020224	Llph	66225	LLP homolog, long-term synaptic facilitation (Aplysia)	0.280385	3.97619	8.62805	0.00560773	0.088686	1.21452
ENSMUSG00000025867	Cplx2	12890	complexin 2	-0.216705	8.24413	8.62443	0.00561679	0.0887303	-1.16208
ENSMUSG00000022753	Tmem30c	71027	transmembrane protein 30C	-0.912219	-0.4021	8.60901	0.00565552	0.0892427	-1.88194
ENSMUSG00000049946	BC030500	234290	cDNA sequence BC030500	-0.517347	1.53466	8.59038	0.00570272	0.0898875	-1.43132
ENSMUSG00000008540	Mgst1	56615	microsomal glutathione S-transferase 1	0.544464	2.11365	8.57979	0.00572973	0.0902007	1.45848
ENSMUSG00000039382	Wdr45	54636	WD repeat domain 45	0.190437	4.34968	8.5772	0.00573636	0.0902007	1.14111
ENSMUSG00000056073	Grik2	14806	glutamate receptor, ionotropic, kainate 2 (beta 2)	-0.3159	4.39541	8.5735	0.00574582	0.0902007	-1.24479
ENSMUSG00000034361	Cpne2	234577	copine II	0.452856	1.68182	8.57068	0.00575306	0.0902007	1.36875
ENSMUSG00000023341	Mx2	17858	MX dynamin-like GTPase 2	1.50473	-0.993134	8.57017	0.00575438	0.0902007	2.83771
ENSMUSG00000040875	Osbpl10	74486	oxysterol binding protein-like 10	-0.258506	3.62388	8.56675	0.00576318	0.0902389	-1.19624
ENSMUSG00000026389	Steap3	68428	STEAP family member 3	0.331424	2.52043	8.55987	0.00578091	0.0904167	1.25825
ENSMUSG00000055817	Mta3	116871	metastasis associated 3	-0.218635	4.48944	8.55667	0.00578917	0.0904439	-1.16363
ENSMUSG00000049184	Purg	75029	purine-rich element binding protein G	-0.308965	4.01475	8.55426	0.0057954	0.0904439	-1.23882
ENSMUSG00000031543	Ank1	11733	ankyrin 1, erythroid	-0.192116	6.25358	8.53394	0.00584826	0.0911686	-1.14244
ENSMUSG00000020130	Tbc1d15	66687	TBC1 domain family, member 15	0.164722	5.48303	8.51327	0.00590253	0.0919136	1.12095
ENSMUSG00000074619	1700034I23Rik	73297	FUN14 domain containing 2 pseudogene	-0.956743	-0.129289	8.50833	0.00591558	0.0920088	-1.94092
ENSMUSG00000055214	Pld5	319455	phospholipase D family, member 5	0.528818	1.24079	8.50605	0.00592161	0.0920088	1.44275
ENSMUSG00000025825	Iscu	66383	iron-sulfur cluster assembly enzyme	-0.285828	4.55624	8.5012	0.00593448	0.0921078	-1.21911
ENSMUSG00000028883	Sema3a	20346	sema domain, immunoglobulin domain (Ig), short basic domain, secreted, (semaphorin) 3A	-0.290555	3.41332	8.46001	0.0060449	0.0937192	-1.22311
ENSMUSG00000045589	Frrs1l	230235	ferric-chelate reductase 1 like	-0.229176	6.38213	8.45562	0.00607762	0.0941235	-1.17217
ENSMUSG00000026395	Ptprc	19264	protein tyrosine phosphatase, receptor type, C	0.900238	-0.247055	8.44354	0.00608967	0.0941747	1.86637
ENSMUSG00000087694	A530058N18Rik	320846	RIKEN cDNA A530058N18 gene	-0.235989	5.83167	8.44632	0.0060942	0.0941747	-1.17771
ENSMUSG00000039682	Lap3	66988	leucine aminopeptidase 3	0.22033	4.04936	8.42472	0.00614127	0.0947987	1.165
ENSMUSG00000029502	Golga3	269682	golgi autoantigen, golgin subfamily a, 3	-0.173797	5.93367	8.4177	0.00616063	0.0949942	-1.12802
ENSMUSG00000026344	Lypd1	72585	Ly6/Plaur domain containing 1	-0.348588	3.12841	8.40489	0.00619613	0.0954257	-1.27331
ENSMUSG00000031278	Acsl4	50790	acyl-CoA synthetase long-chain family member 4	-0.205032	5.56605	8.40062	0.00620801	0.0954257	-1.15271
ENSMUSG00000020673	Tpo	22018	thyroid peroxidase	-0.44832	2.55264	8.39845	0.00621406	0.0954257	-1.36445
ENSMUSG00000028078	Dclk2	70762	doublecortin-like kinase 2	-0.139276	4.90031	8.39793	0.00621551	0.0954257	-1.10135
ENSMUSG00000041556	Fbxo2	230904	F-box protein 2	-0.305229	4.49779	8.38953	0.00624226	0.0957327	-1.23561
ENSMUSG00000026064	Ptp4a1	19243	protein tyrosine phosphatase 4a1	0.142163	6.34431	8.37803	0.00627129	0.096074	1.10356
ENSMUSG00000031355	Arhgap6	11856	Rho GTPase activating protein 6	0.422297	2.00386	8.37155	0.00628956	0.09625	1.34006
ENSMUSG00000021595	Nsun2	28114	NOL1/NOP2/Sun domain family member 2	0.137643	6.06015	8.35565	0.00633464	0.0967984	1.10011
ENSMUSG00000021556	Golm1	105348	golgi membrane protein 1	0.333535	2.7731	8.3541	0.00633905	0.0967984	1.2601
ENSMUSG00000027223	Mapk8ip1	19099	mitogen-activated protein kinase 8 interacting protein 1	0.188373	7.00548	8.34607	0.00636198	0.0970441	1.13948
ENSMUSG00000027828	Ssr3	67437	signal sequence receptor, gamma	0.139519	7.36066	8.33883	0.00638271	0.0972558	1.10154
ENSMUSG00000038457	Tmem255b	272465	transmembrane protein 255B	-0.748514	0.758546	8.32243	0.00642995	0.0978705	-1.68006
ENSMUSG00000029223	Uchl1	22223	ubiquitin carboxy-terminal hydrolase L1	-0.338336	6.9422	8.42666	0.00645459	0.098056	-1.2643
ENSMUSG00000001783	Rtcb	28088	RNA 2',3'-cyclic phosphate and 5'-OH ligase	0.148448	6.55893	8.31346	0.00645596	0.098056	1.10838
ENSMUSG00000039385	Cdh6	12563	cadherin 6	-0.340599	2.58001	8.3107	0.00646397	0.0980726	-1.26628
ENSMUSG00000042406	Atf4	11911	activating transcription factor 4	0.276407	7.72517	8.35608	0.00649773	0.0984795	1.21117
ENSMUSG00000002068	Ccne1	12447	cyclin E1	-0.398743	1.63583	8.295	0.00650981	0.0985573	-1.31836
ENSMUSG00000026014	Raph1	77300	Ras association (RalGDS/AF-6) and pleckstrin homology domains 1	-0.321284	3.85401	8.27805	0.00655969	0.0992066	-1.24944
ENSMUSG00000029705	Cux1	13047	cut-like homeobox 1	-0.155654	6.93068	8.23955	0.0066745	0.100777	-1.11393
ENSMUSG00000097184	4632428C04Rik	100043102	RIKEN cDNA 4632428C04 gene	-0.5848	0.340447	8.23847	0.00667776	0.100777	-1.49983
ENSMUSG00000008384	Sertad1	55942	SERTA domain containing 1	0.504406	2.14806	8.23478	0.00668886	0.100838	1.41854
ENSMUSG00000037206	Islr	26968	immunoglobulin superfamily containing leucine-rich repeat	1.27721	0.336197	8.29359	0.00670329	0.100948	2.42369
ENSMUSG00000018819	Lsp1	16985	lymphocyte specific 1	0.584522	0.799788	8.21289	0.00675526	0.101623	1.49954
ENSMUSG00000044496	2510039O18Rik	77034	RIKEN cDNA 2510039O18 gene	0.240943	4.60985	8.20574	0.00677708	0.101843	1.18176
ENSMUSG00000062054	Iah1	67732	isoamyl acetate-hydrolyzing esterase 1 homolog	0.423828	2.29652	8.20175	0.00678931	0.101919	1.34148
ENSMUSG00000040462	Os9	216440	amplified in osteosarcoma	0.125864	6.97451	8.17625	0.00686796	0.10299	1.09116
ENSMUSG00000042770	Hebp1	15199	heme binding protein 1	0.620149	0.976909	8.16346	0.00690778	0.103311	1.53703
ENSMUSG00000020577	Tspan13	66109	tetraspanin 13	0.162354	6.48744	8.16151	0.00691385	0.103311	1.11911
ENSMUSG00000029916	Agk	69923	acylglycerol kinase	-0.211761	4.02179	8.16135	0.00691437	0.103311	-1.1581
ENSMUSG00000036452	Arhgap26	71302	Rho GTPase activating protein 26	-0.209595	6.57722	8.16003	0.0069185	0.103311	-1.15636
ENSMUSG00000059498	Fcgr3	14131	Fc receptor, IgG, low affinity III	0.902166	0.385585	8.15208	0.00694341	0.103574	1.86887
ENSMUSG00000033501	Crygs	12970	crystallin, gamma S	3.42956	1.75102	8.38353	0.00696817	0.103834	10.7746
ENSMUSG00000048264	Dip2c	208440	disco interacting protein 2 homolog C	-0.163795	6.32599	8.12979	0.00701376	0.104404	-1.12023
ENSMUSG00000035469	Rcbtb1	71330	regulator of chromosome condensation (RCC1) and BTB (POZ) domain containing protein 1	-0.135701	5.74395	8.11385	0.00706455	0.10505	-1.09863
ENSMUSG00000032939	Nup93	71805	nucleoporin 93	0.188181	4.36482	8.10863	0.00708127	0.105188	1.13933
ENSMUSG00000085440	Sorbs2os	319940	sorbin and SH3 domain containing 2, opposite strand	-1.23276	-0.698417	8.10538	0.0070917	0.105233	-2.35016
ENSMUSG00000026494	Kif26b	269152	kinesin family member 26B	-0.349807	2.80855	8.10012	0.00710861	0.105374	-1.27439
ENSMUSG00000050954	Zfp169	67911	zinc finger protein 169	-0.2187	4.77783	8.09575	0.00712269	0.105472	-1.16368
ENSMUSG00000028954	Nub1	53312	negative regulator of ubiquitin-like proteins 1	0.156616	6.5027	8.08266	0.00716505	0.105989	1.11467
ENSMUSG00000008475	Arpc5	67771	actin related protein 2/3 complex, subunit 5	0.150276	5.20021	8.08018	0.00717313	0.105998	1.10978
ENSMUSG00000035969	Rusc2	100213	RUN and SH3 domain containing 2	0.121631	6.69504	8.06579	0.00722005	0.10658	1.08796
ENSMUSG00000032712	2810474O19Rik	67246	RIKEN cDNA 2810474O19 gene	-0.207833	4.21188	8.04879	0.00727594	0.107182	-1.15495
ENSMUSG00000017631	Abr	109934	active BCR-related gene	-0.138805	6.7774	8.04879	0.00727596	0.107182	-1.10099
ENSMUSG00000042249	Grk3	320129	G protein-coupled receptor kinase 3	-0.237536	5.41991	8.04371	0.00729272	0.107318	-1.17898
ENSMUSG00000045009	Prrt3	210673	proline-rich transmembrane protein 3	-0.242047	2.93582	8.03875	0.00730917	0.107449	-1.18267
ENSMUSG00000038909	Kat7	217127	K(lysine) acetyltransferase 7	0.120666	6.42894	8.0224	0.00736361	0.108137	1.08724
ENSMUSG00000044024	Rell2	225392	RELT-like 2	-0.232399	5.11677	8.00714	0.00741484	0.108777	-1.17479
ENSMUSG00000035095	Fam167a	219148	family with sequence similarity 167, member A	0.965104	0.197827	7.99625	0.0074516	0.109152	1.9522
ENSMUSG00000079227	Ccr5	12774	chemokine (C-C motif) receptor 5	1.01748	-0.254723	7.99501	0.0074558	0.109152	2.02439
ENSMUSG00000036782	Klhl13	67455	kelch-like 13	-0.184514	4.33163	7.98313	0.00749616	0.109629	-1.13643
ENSMUSG00000004151	Etv1	14009	ets variant 1	-0.302077	3.76915	7.95043	0.00760848	0.111092	-1.23292
ENSMUSG00000022391	Rangap1	19387	RAN GTPase activating protein 1	0.124893	7.07395	7.94882	0.00761408	0.111092	1.09043
ENSMUSG00000005615	Pcyt1a	13026	phosphate cytidylyltransferase 1, choline, alpha isoform	0.138598	6.09805	7.9472	0.00761967	0.111092	1.10083
ENSMUSG00000044229	Nxpe4	244853	neurexophilin and PC-esterase domain family, member 4	0.232094	2.6902	7.93784	0.00765222	0.111362	1.17454
ENSMUSG00000025925	Terf1	21749	telomeric repeat binding factor 1	-0.215374	3.99976	7.93625	0.00765775	0.111362	-1.16101
ENSMUSG00000028546	Elavl4	15572	ELAV like RNA binding protein 4	-0.235687	5.04472	7.9351	0.00766176	0.111362	-1.17747
ENSMUSG00000038178	Slc43a2	215113	solute carrier family 43, member 2	-0.156145	6.05928	7.92029	0.00771362	0.111904	-1.11431
ENSMUSG00000066438	Plekhd1	217682	pleckstrin homology domain containing, family D (with coiled-coil domains) member 1	-0.180537	4.96758	7.91995	0.00771481	0.111904	-1.13331
ENSMUSG00000004631	Sgce	20392	sarcoglycan, epsilon	0.257142	3.87953	7.91271	0.00774029	0.112159	1.19511
ENSMUSG00000027581	Stmn3	20262	stathmin-like 3	-0.29316	6.36115	7.9772	0.00777432	0.112478	-1.22532
ENSMUSG00000057143	Trim12c	319236	tripartite motif-containing 12C	0.469289	1.87464	7.90201	0.00777816	0.112478	1.38443
ENSMUSG00000053897	Slc39a8	67547	solute carrier family 39 (metal ion transporter), member 8	0.561508	0.643191	7.89372	0.00780759	0.112749	1.47581
ENSMUSG00000044117	2900011O08Rik	67254	RIKEN cDNA 2900011O08 gene	-0.25798	6.38503	7.93572	0.00781277	0.112749	-1.1958
ENSMUSG00000078779	Zfp59	22717	zinc finger protein 59	0.278597	2.95687	7.87023	0.00789169	0.113772	1.21301
ENSMUSG00000025178	Pi4k2a	84095	phosphatidylinositol 4-kinase type 2 alpha	0.167704	5.94151	7.84171	0.0079951	0.115146	1.12327
ENSMUSG00000069601	Ank3	11735	ankyrin 3, epithelial	-0.308135	8.21874	7.90881	0.00803128	0.115549	-1.23811
ENSMUSG00000017858	Ift52	245866	intraflagellar transport 52	0.118851	5.35326	7.82518	0.0080557	0.115572	1.08587
ENSMUSG00000021892	Sh3bp5	24056	SH3-domain binding protein 5 (BTK-associated)	-0.227396	4.25581	7.82485	0.00805692	0.115572	-1.17072
ENSMUSG00000037824	Tspan14	52588	tetraspanin 14	0.303759	3.32763	7.8246	0.00805784	0.115572	1.23436
ENSMUSG00000039637	Coro7	78885	coronin 7	-0.197392	5.6176	7.82254	0.00806542	0.115572	-1.14662
ENSMUSG00000021039	Snw1	66354	SNW domain containing 1	0.122057	6.75316	7.81599	0.00808961	0.115801	1.08829
ENSMUSG00000030339	Ltbr	17000	lymphotoxin B receptor	0.386796	2.50698	7.80834	0.00811792	0.11609	1.30749
ENSMUSG00000029314	Gpat3	231510	glycerol-3-phosphate acyltransferase 3	0.330968	2.16169	7.80094	0.00814543	0.116256	1.25786
ENSMUSG00000040177	2310057M21Rik	68277	RIKEN cDNA 2310057M21 gene	0.210662	3.90061	7.8008	0.00814597	0.116256	1.15722
ENSMUSG00000025037	Maoa	17161	monoamine oxidase A	-0.210164	4.18026	7.79386	0.00817185	0.116508	-1.15682
ENSMUSG00000066975	Cryba4	12959	crystallin, beta A4	3.28271	1.05538	7.99827	0.00819948	0.116785	9.73184
ENSMUSG00000042485	Mustn1	66175	musculoskeletal, embryonic nuclear protein 1	0.761326	-0.202858	7.78166	0.00821758	0.116925	1.69505
ENSMUSG00000029757	Dync1i1	13426	dynein cytoplasmic 1 intermediate chain 1	-0.19375	5.16384	7.7761	0.00823853	0.117106	-1.14373
ENSMUSG00000033713	Foxn3	71375	forkhead box N3	-0.184825	5.14858	7.77188	0.00825444	0.117215	-1.13668
ENSMUSG00000018398	2020-09-08	20362	septin 8	0.105215	7.29833	7.76521	0.00827971	0.117421	1.07565
ENSMUSG00000021665	Hexb	15212	hexosaminidase B	0.252406	4.92452	7.76325	0.00828714	0.117421	1.19119
ENSMUSG00000043017	Ptgir	19222	prostaglandin I receptor (IP)	0.713746	0.139172	7.76149	0.00829379	0.117421	1.64006
ENSMUSG00000038077	Kcna6	16494	potassium voltage-gated channel, shaker-related, subfamily, member 6	-0.151772	5.84449	7.75344	0.00832445	0.117648	-1.11093
ENSMUSG00000063239	Grm4	268934	glutamate receptor, metabotropic 4	-0.264791	3.41186	7.75292	0.00832642	0.117648	-1.20146
ENSMUSG00000041617	Ccdc74a	72315	coiled-coil domain containing 74A	-0.744766	0.490872	7.72942	0.00841655	0.118718	-1.6757
ENSMUSG00000097207	6030443J06Rik	320719	RIKEN cDNA 6030443J06 gene	-0.641056	2.48513	7.7872	0.0084189	0.118718	-1.55947
ENSMUSG00000028020	Glrb	14658	glycine receptor, beta subunit	-0.139622	6.17338	7.71978	0.00845382	0.119092	-1.10162
ENSMUSG00000046152	Fut10	171167	fucosyltransferase 10	0.203226	4.44533	7.71672	0.00846569	0.119141	1.15127
ENSMUSG00000033590	Myo5c	208943	myosin VC	-0.802948	0.231731	7.7102	0.00849103	0.119379	-1.74466
ENSMUSG00000021629	Slc30a5	69048	solute carrier family 30 (zinc transporter), member 5	0.141646	5.84913	7.70276	0.00852008	0.119669	1.10316
ENSMUSG00000021282	Eif5	217869	eukaryotic translation initiation factor 5	0.179035	7.73906	7.69728	0.00854151	0.119851	1.13213
ENSMUSG00000039488	Cntn5	244682	contactin 5	-0.325831	2.51033	7.69415	0.00855381	0.119905	-1.25339
ENSMUSG00000002980	Bcam	57278	basal cell adhesion molecule	-0.335998	3.79264	7.69191	0.00856258	0.11991	-1.26225
ENSMUSG00000031775	Pllp	67801	plasma membrane proteolipid	-0.449915	1.53958	7.68891	0.00857438	0.119957	-1.36596
ENSMUSG00000000724	Cryba1	12957	crystallin, beta A1	3.16874	2.48323	7.90254	0.00858849	0.120036	8.99261
ENSMUSG00000032657	Fam189b	68521	family with sequence similarity 189, member B	-0.243084	3.69875	7.6797	0.00861071	0.120228	-1.18352
ENSMUSG00000018965	Ywhah	22629	tyrosine 3-monooxygenase/tryptophan 5-monooxygenase activation protein, eta polypeptide	-0.141276	7.62884	7.67287	0.00863775	0.120487	-1.10288
ENSMUSG00000038623	Tm6sf1	107769	transmembrane 6 superfamily member 1	-0.532821	1.50032	7.64154	0.00876297	0.122113	-1.44676
ENSMUSG00000023249	Parp3	235587	poly (ADP-ribose) polymerase family, member 3	0.4293	2.46068	7.63736	0.00877984	0.122228	1.34658
ENSMUSG00000017760	Ctsa	19025	cathepsin A	0.156551	6.29417	7.63346	0.00879561	0.122328	1.11462
ENSMUSG00000039899	Fgl2	14190	fibrinogen-like protein 2	1.25403	-0.821242	7.63033	0.00880828	0.122384	2.38507
ENSMUSG00000022048	Dpysl2	12934	dihydropyrimidinase-like 2	-0.195247	7.09384	7.62234	0.00884068	0.122714	-1.14492
ENSMUSG00000026858	Miga2	108958	mitoguardin 2	-0.179803	5.24164	7.61584	0.00886716	0.122961	-1.13273
ENSMUSG00000051098	Mblac2	72852	metallo-beta-lactamase domain containing 2	-0.224408	4.43177	7.60383	0.0089163	0.123412	-1.1683
ENSMUSG00000038612	Mcl1	17210	myeloid cell leukemia sequence 1	0.133498	6.35021	7.60364	0.00891707	0.123412	1.09695
ENSMUSG00000035530	Eif1	20918	eukaryotic translation initiation factor 1	0.213698	8.33417	7.58228	0.00900519	0.12451	1.15966
ENSMUSG00000024948	Map4k2	26412	mitogen-activated protein kinase kinase kinase kinase 2	-0.136896	6.09416	7.57502	0.00903536	0.12477	-1.09954
ENSMUSG00000042258	Isl1	16392	ISL1 transcription factor, LIM/homeodomain	-0.255311	5.83123	7.60703	0.00904157	0.12477	-1.19359
ENSMUSG00000011257	Pabpc4	230721	poly(A) binding protein, cytoplasmic 4	0.138493	5.2315	7.56323	0.00908459	0.125242	1.10075
ENSMUSG00000052632	Asap2	211914	ArfGAP with SH3 domain, ankyrin repeat and PH domain 2	-0.169014	6.05596	7.55926	0.00910121	0.125349	-1.12429
ENSMUSG00000045934	Mtmr11	194126	myotubularin related protein 11	0.370614	2.96076	7.54373	0.00916662	0.126128	1.2929
ENSMUSG00000037605	Adgrl3	319387	adhesion G protein-coupled receptor L3	-0.21717	5.99633	7.54193	0.00918743	0.126208	-1.16245
ENSMUSG00000025492	Ifitm3	66141	interferon induced transmembrane protein 3	0.626953	2.36218	7.5799	0.00919493	0.126208	1.5443
ENSMUSG00000022106	Rcbtb2	105670	regulator of chromosome condensation (RCC1) and BTB (POZ) domain containing protein 2	0.198307	4.08034	7.53605	0.00919912	0.126208	1.14735
ENSMUSG00000028497	Hacd4	66775	3-hydroxyacyl-CoA dehydratase 4	-0.414208	1.6196	7.53119	0.00921976	0.126369	-1.33257
ENSMUSG00000059456	Ptk2b	19229	PTK2 protein tyrosine kinase 2 beta	0.534153	1.54793	7.52385	0.00925107	0.126675	1.44809
ENSMUSG00000019235	Rps6kl1	238323	ribosomal protein S6 kinase-like 1	0.258511	3.68523	7.52039	0.00926583	0.126755	1.19624
ENSMUSG00000044364	Tmem74b	108832	transmembrane protein 74B	-0.366913	1.33475	7.50919	0.00931386	0.127289	-1.28959
ENSMUSG00000060735	Rxfp3	239336	relaxin family peptide receptor 3	-0.386594	1.97714	7.50077	0.00935015	0.127625	-1.3073
ENSMUSG00000030882	Dnhd1	77505	dynein heavy chain domain 1	-0.355747	3.9225	7.51541	0.00935638	0.127625	-1.27965
ENSMUSG00000034656	Cacna1a	12286	calcium channel, voltage-dependent, P/Q type, alpha 1A subunit	-0.23594	5.51581	7.49201	0.00940946	0.128126	-1.17767
ENSMUSG00000064128	Cenpj	219103	centromere protein J	-0.270595	3.19894	7.48669	0.00941117	0.128126	-1.20631
ENSMUSG00000020078	Vps26a	30930	VPS26 retromer complex component A	0.130625	5.63675	7.481	0.00943591	0.128339	1.09477
ENSMUSG00000091475	2810468N07Rik	72834	RIKEN cDNA 2810468N07 gene	0.534657	1.67204	7.47428	0.00946527	0.128615	1.4486
ENSMUSG00000046879	Irgm1	15944	immunity-related GTPase family M member 1	0.686221	2.31785	7.53106	0.0094898	0.128825	1.60906
ENSMUSG00000041736	Tspo	12257	translocator protein	0.544286	1.41977	7.46639	0.00949987	0.128839	1.4583
ENSMUSG00000042396	Rbm7	67010	RNA binding motif protein 7	0.142156	6.3635	7.449	0.00957655	0.129754	1.10355
ENSMUSG00000092083	Kcnb2	98741	potassium voltage gated channel, Shab-related subfamily, member 2	-0.320038	3.33831	7.44338	0.00960152	0.129969	-1.24836
ENSMUSG00000037996	Slc24a2	76376	solute carrier family 24 (sodium/potassium/calcium exchanger), member 2	-0.308071	6.84352	7.52504	0.00961317	0.130002	-1.23805
ENSMUSG00000047988	4933428G20Rik	100141474	RIKEN cDNA 4933428G20 gene	-0.856695	-0.274229	7.43725	0.00962878	0.130089	-1.81089
ENSMUSG00000040680	Kremen2	73016	kringle containing transmembrane protein 2	-0.58107	0.601403	7.43512	0.00963828	0.130094	-1.49596
ENSMUSG00000031708	Tecr	106529	trans-2,3-enoyl-CoA reductase	-0.171324	7.44707	7.42026	0.00970481	0.130867	-1.12609
ENSMUSG00000025272	Tro	56191	trophinin	-0.160375	5.75517	7.4049	0.00977408	0.131676	-1.11758
ENSMUSG00000003418	St8sia6	241230	ST8 alpha-N-acetyl-neuraminide alpha-2,8-sialyltransferase 6	-0.430816	1.38214	7.38761	0.00985269	0.132609	-1.348
ENSMUSG00000007038	Neu1	18010	neuraminidase 1	0.14038	5.41867	7.38415	0.00986851	0.132696	1.1022
ENSMUSG00000050747	Trim15	69097	tripartite motif-containing 15	0.903619	-0.0331942	7.38093	0.00988327	0.132769	1.87075
ENSMUSG00000006386	Tek	21687	TEK receptor tyrosine kinase	-0.26602	3.01333	7.37376	0.00991619	0.133059	-1.20249
ENSMUSG00000022010	Tsc22d1	21807	TSC22 domain family, member 1	-0.154951	7.82704	7.37214	0.00992362	0.133059	-1.11338
ENSMUSG00000035601	Trmt10b	69934	tRNA methyltransferase 10B	0.18579	3.69481	7.36505	0.00995632	0.133371	1.13744
ENSMUSG00000020271	Fbxw11	103583	F-box and WD-40 domain protein 11	0.127841	6.61487	7.3605	0.00997737	0.133527	1.09266
ENSMUSG00000021218	Gdi2	14569	guanosine diphosphate (GDP) dissociation inhibitor 2	0.154702	7.83873	7.34924	0.0100296	0.1341	1.11319
ENSMUSG00000037339	Fam53a	74504	family with sequence similarity 53, member A	-0.208212	4.45641	7.3384	0.0100802	0.13465	-1.15526
ENSMUSG00000031644	Nek1	18004	NIMA (never in mitosis gene a)-related expressed kinase 1	-0.212934	5.58039	7.32879	0.0101253	0.135125	-1.15904
ENSMUSG00000020451	Limk2	16886	LIM motif-containing protein kinase 2	0.121152	7.26497	7.31642	0.0101837	0.135776	1.0876
ENSMUSG00000006546	Cryba2	12958	crystallin, beta A2	3.17735	1.25167	7.50628	0.0102033	0.13591	9.04642
ENSMUSG00000032554	Trf	22041	transferrin	0.587992	6.22593	7.49058	0.0102284	0.135937	1.50315
ENSMUSG00000022842	Ece2	107522	endothelin converting enzyme 2	-0.237439	5.21505	7.30642	0.0102311	0.135937	-1.1789
ENSMUSG00000056004	9330182L06Rik	231014	RIKEN cDNA 9330182L06 gene	-0.209204	4.48805	7.3058	0.0102341	0.135937	-1.15605
ENSMUSG00000026712	Mrc1	17533	mannose receptor, C type 1	2.11597	-1.30071	7.36224	0.0102503	0.136026	4.33482
ENSMUSG00000039384	Dusp10	63953	dual specificity phosphatase 10	0.186833	4.1485	7.29436	0.0102886	0.136219	1.13826
ENSMUSG00000090799	Klhl33	546611	kelch-like 33	0.681468	1.50686	7.29846	0.0102915	0.136219	1.60377
ENSMUSG00000039844	Rapgef1	107746	Rap guanine nucleotide exchange factor (GEF) 1	0.12462	7.2411	7.29329	0.0102937	0.136219	1.09022
ENSMUSG00000010045	Tmem115	56395	transmembrane protein 115	0.213365	4.8828	7.28658	0.0103259	0.136512	1.15939
ENSMUSG00000027998	Plrg1	53317	pleiotropic regulator 1	0.212626	5.4194	7.28467	0.0103351	0.136512	1.1588
ENSMUSG00000024127	Prepl	213760	prolyl endopeptidase-like	-0.114677	8.14106	7.28046	0.0103553	0.136652	-1.08273
ENSMUSG00000022099	Dmtn	13829	dematin actin binding protein	-0.196899	5.65821	7.26792	0.010416	0.137268	-1.14623
ENSMUSG00000039716	Dock3	208869	dedicator of cyto-kinesis 3	-0.226791	6.4165	7.28599	0.0104214	0.137268	-1.17023
ENSMUSG00000063015	Ccni	12453	cyclin I	0.151075	8.31334	7.26334	0.0104382	0.137362	1.1104
ENSMUSG00000054027	Nt5dc3	103466	5'-nucleotidase domain containing 3	0.139863	5.47921	7.25925	0.0104581	0.137496	1.1018
ENSMUSG00000028466	Creb3	12913	cAMP responsive element binding protein 3	0.222261	5.04472	7.25698	0.0104691	0.137514	1.16656
ENSMUSG00000092094	Zfp804b	207618	zinc finger protein 804B	-0.262537	3.91123	7.24059	0.0105493	0.138439	-1.19959
ENSMUSG00000024338	Psmb8	16913	proteasome (prosome, macropain) subunit, beta type 8 (large multifunctional peptidase 7)	0.667938	1.34564	7.23242	0.0105896	0.138839	1.5888
ENSMUSG00000038473	Nos1ap	70729	nitric oxide synthase 1 (neuronal) adaptor protein	-0.324218	2.58133	7.22206	0.0106409	0.139383	-1.25199
ENSMUSG00000073563	Csnk1g3	70425	casein kinase 1, gamma 3	-0.125669	5.9466	7.21924	0.0106548	0.139437	-1.09101
ENSMUSG00000030352	Tspan9	109246	tetraspanin 9	-0.141833	5.95302	7.21	0.0107009	0.13991	-1.10331
ENSMUSG00000044469	Tnfaip8l1	66443	tumor necrosis factor, alpha-induced protein 8-like 1	-0.764277	0.254193	7.20621	0.0107198	0.140028	-1.69852
ENSMUSG00000040380	Cbln3	56410	cerebellin 3 precursor protein	-0.60313	0.369508	7.19802	0.0107608	0.140435	-1.51901
ENSMUSG00000021423	Ly86	17084	lymphocyte antigen 86	0.662821	0.809789	7.18731	0.0108147	0.140904	1.58317
ENSMUSG00000022269	2020-03-11	211147	membrane-associated ring finger (C3HC4) 11	0.606172	1.00636	7.18694	0.0108166	0.140904	1.52221
ENSMUSG00000075419	Dolk	227697	dolichol kinase	0.17263	4.71364	7.18253	0.0108389	0.141033	1.12711
ENSMUSG00000047344	Lancl3	236285	LanC lantibiotic synthetase component C-like 3 (bacterial)	0.361893	2.27076	7.17865	0.0108585	0.141033	1.28511
ENSMUSG00000036856	Wnt4	22417	wingless-type MMTV integration site family, member 4	-0.746399	0.0460083	7.17769	0.0108634	0.141033	-1.6776
ENSMUSG00000026825	Dnm1	13429	dynamin 1	-0.13082	9.11085	7.17712	0.0108663	0.141033	-1.09492
ENSMUSG00000079592	C1qtnf5	235312	C1q and tumor necrosis factor related protein 5	0.724764	0.388019	7.16206	0.010943	0.141899	1.65263
ENSMUSG00000039154	Shd	20420	src homology 2 domain-containing transforming protein D	-0.265166	3.17915	7.15919	0.0109577	0.141959	-1.20177
ENSMUSG00000038279	Nop2	110109	NOP2 nucleolar protein	0.184832	4.58829	7.14937	0.011008	0.142447	1.13668
ENSMUSG00000042524	Sun2	223697	Sad1 and UNC84 domain containing 2	0.171644	4.86564	7.14794	0.0110154	0.142447	1.12634
ENSMUSG00000028583	Pdpn	14726	podoplanin	0.339292	5.35066	7.21849	0.0110381	0.14261	1.26514
ENSMUSG00000030579	Tyrobp	22177	TYRO protein tyrosine kinase binding protein	0.768067	0.508932	7.13846	0.0110643	0.142819	1.70299
ENSMUSG00000031561	Tenm3	23965	teneurin transmembrane protein 3	-0.273401	6.05117	7.18641	0.0111127	0.143314	-1.20865
ENSMUSG00000031266	Gla	11605	galactosidase, alpha	0.198486	4.51174	7.12028	0.0111588	0.143777	1.14749
ENSMUSG00000020173	Cobl	12808	cordon-bleu WH2 repeat	-0.189938	4.84274	7.11799	0.0111708	0.143801	-1.14071
ENSMUSG00000024335	Brd2	14312	bromodomain containing 2	0.101572	7.97787	7.1113	0.0112058	0.144121	1.07294
ENSMUSG00000050097	Ces2b	234669	carboxyesterase 2B	-0.521834	3.95965	7.19925	0.0112548	0.144492	-1.43578
ENSMUSG00000019997	Ctgf	14219	connective tissue growth factor	0.39489	4.49093	7.1717	0.0112595	0.144492	1.31484
ENSMUSG00000022365	Derl1	67819	Der1-like domain family, member 1	0.146147	5.99028	7.1	0.0112652	0.144492	1.10661
ENSMUSG00000021699	Pde4d	238871	phosphodiesterase 4D, cAMP specific	-0.222562	5.0267	7.09197	0.0113076	0.144905	-1.1668
ENSMUSG00000020990	Cdkl1	71091	cyclin-dependent kinase-like 1 (CDC2-related kinase)	-0.381334	1.6022	7.08006	0.0113709	0.145584	-1.30255
ENSMUSG00000035226	Rims4	241770	regulating synaptic membrane exocytosis 4	0.178162	4.93502	7.05966	0.0114801	0.146748	1.13144
ENSMUSG00000018931	Natd1	24083	N-acetyltransferase domain containing 1	0.193363	4.5559	7.05922	0.0114824	0.146748	1.14343
ENSMUSG00000054675	Tmem119	231633	transmembrane protein 119	0.611878	1.15345	7.05395	0.0115108	0.146978	1.52825
ENSMUSG00000021453	Gadd45g	23882	growth arrest and DNA-damage-inducible 45 gamma	0.371056	2.91332	7.05079	0.0115279	0.147063	1.2933
ENSMUSG00000065701	Rny1	19872	RNA, Y1 small cytoplasmic, Ro-associated	1.59519	0.146084	7.14154	0.0115718	0.147491	3.02134
ENSMUSG00000015027	Galns	50917	galactosamine (N-acetyl)-6-sulfate sulfatase	0.352429	2.65964	7.03512	0.011613	0.147883	1.27671
ENSMUSG00000034993	Vat1	26949	vesicle amine transport 1	0.215679	5.04587	7.02525	0.0116669	0.148409	1.16125
ENSMUSG00000025777	Gdap1	14545	ganglioside-induced differentiation-associated-protein 1	-0.151373	5.95017	7.02372	0.0116752	0.148409	-1.11063
ENSMUSG00000026188	Tmem169	271711	transmembrane protein 169	-0.174226	4.06047	7.01411	0.011728	0.148947	-1.12836
ENSMUSG00000025132	Arhgdia	192662	Rho GDP dissociation inhibitor (GDI) alpha	0.169632	6.20398	7.00952	0.0117533	0.149081	1.12477
ENSMUSG00000090235	LOC102637720	102637720	uncharacterized LOC102637720	-0.559841	1.25888	7.00838	0.0117596	0.149081	-1.47411
ENSMUSG00000030103	Bhlhe40	20893	basic helix-loop-helix family, member e40	0.197318	5.86159	7.00228	0.0117934	0.149376	1.14656
ENSMUSG00000036292	Gramd1c	207798	GRAM domain containing 1C	-0.584187	0.13054	6.99706	0.0118223	0.149608	-1.49919
ENSMUSG00000030942	Thumpd1	233802	THUMP domain containing 1	0.142642	5.54125	6.99145	0.0118535	0.14987	1.10393
ENSMUSG00000039005	Tlr4	21898	toll-like receptor 4	0.91945	-0.362701	6.97797	0.0119288	0.150688	1.89139
ENSMUSG00000005973	Rcn1	19672	reticulocalbin 1	0.156909	5.30091	6.97068	0.0119698	0.15107	1.1149
ENSMUSG00000030847	Bag3	29810	BCL2-associated athanogene 3	0.315821	2.71447	6.95677	0.0120483	0.151927	1.24472
ENSMUSG00000041577	Prelp	116847	proline arginine-rich end leucine-rich repeat	0.267649	5.36553	6.96557	0.0121608	0.152994	1.20384
ENSMUSG00000038633	Degs1	13244	delta(4)-desaturase, sphingolipid 1	0.160077	5.64473	6.9345	0.0121753	0.152994	1.11735
ENSMUSG00000047787	Flrt1	396184	fibronectin leucine rich transmembrane protein 1	-0.281801	3.93411	6.93441	0.0121758	0.152994	-1.21571
ENSMUSG00000019846	Lama4	16775	laminin, alpha 4	-0.488606	1.4962	6.93339	0.0121816	0.152994	-1.40309
ENSMUSG00000054423	Cadps	27062	Ca2+-dependent secretion activator	-0.160737	8.09871	6.93247	0.0121869	0.152994	-1.11786
ENSMUSG00000040797	Iqsec3	243621	IQ motif and Sec7 domain 3	-0.156621	8.47837	6.92865	0.0122088	0.15309	-1.11467
ENSMUSG00000058454	Dhcr7	13360	7-dehydrocholesterol reductase	-0.166971	4.94109	6.92738	0.0122162	0.15309	-1.1227
ENSMUSG00000026737	Pip4k2a	18718	phosphatidylinositol-5-phosphate 4-kinase, type II, alpha	-0.146586	4.59904	6.92366	0.0122376	0.153224	-1.10695
ENSMUSG00000003872	Lin7b	22342	lin-7 homolog B (C. elegans)	-0.52852	1.38469	6.9156	0.0122841	0.153671	-1.44245
ENSMUSG00000057766	Ankrd29	225187	ankyrin repeat domain 29	-0.205636	3.71521	6.90957	0.0123191	0.153973	-1.15319
ENSMUSG00000036110	Slc17a2	218103	solute carrier family 17 (sodium phosphate), member 2	-0.72708	1.61044	6.93104	0.0123459	0.154172	-1.65529
ENSMUSG00000086189	Gm15462	108168861	predicted gene 15462	-0.389264	3.35273	6.90614	0.0123979	0.154462	-1.30973
ENSMUSG00000021094	Dhrs7	66375	dehydrogenase/reductase (SDR family) member 7	0.231371	4.79595	6.89574	0.0123997	0.154462	1.17395
ENSMUSG00000022123	Scel	64929	sciellin	0.970242	-0.25251	6.89537	0.0124018	0.154462	1.95917
ENSMUSG00000058740	Kcnt1	227632	potassium channel, subfamily T, member 1	-0.27949	4.48145	6.88076	0.0125019	0.155361	-1.21377
ENSMUSG00000038872	Zfhx3	11906	zinc finger homeobox 3	-0.365456	5.94381	6.98664	0.0125049	0.155361	-1.28829
ENSMUSG00000086841	2410006H16Rik	69221	RIKEN cDNA 2410006H16 gene	0.609158	4.0119	7.00517	0.0125068	0.155361	1.52537
ENSMUSG00000022098	Bmp1	12153	bone morphogenetic protein 1	0.367711	3.68722	6.88912	0.0125475	0.155729	1.2903
ENSMUSG00000033434	Gtpbp6	107999	GTP binding protein 6 (putative)	0.278768	4.69225	6.87258	0.01259	0.156121	1.21316
ENSMUSG00000043673	Kcns3	238076	potassium voltage-gated channel, delayed-rectifier, subfamily S, member 3	-0.71732	-0.00801523	6.8582	0.0126212	0.156147	-1.64413
ENSMUSG00000027309	4930402H24Rik	228602	RIKEN cDNA 4930402H24 gene	-0.160834	7.00865	6.85765	0.0126245	0.156147	-1.11793
ENSMUSG00000054455	Vapb	56491	vesicle-associated membrane protein, associated protein B and C	-0.0994203	7.19665	6.85665	0.0126304	0.156147	-1.07134
ENSMUSG00000018474	Chd3	216848	chromodomain helicase DNA binding protein 3	-0.161345	7.97767	6.85569	0.0126362	0.156147	-1.11833
ENSMUSG00000032724	Abtb2	99382	ankyrin repeat and BTB (POZ) domain containing 2	0.306798	2.55964	6.84236	0.012716	0.15668	1.23696
ENSMUSG00000043811	Rtn4r	65079	reticulon 4 receptor	-0.416177	1.6182	6.84219	0.012717	0.15668	-1.33439
ENSMUSG00000032446	Eomes	13813	eomesodermin	-0.270702	2.94334	6.84181	0.0127192	0.15668	-1.20639
ENSMUSG00000030209	Grin2b	14812	glutamate receptor, ionotropic, NMDA2B (epsilon 2)	-0.379565	5.43711	6.93807	0.0127235	0.15668	-1.30095
ENSMUSG00000031534	Smim19	102032	small integral membrane protein 19	0.203495	3.85074	6.83719	0.012747	0.156762	1.15148
ENSMUSG00000029174	Tbc1d1	57915	TBC1 domain family, member 1	0.274143	3.50625	6.83481	0.0127614	0.156762	1.20928
ENSMUSG00000074971	Fibin	67606	fin bud initiation factor homolog (zebrafish)	-1.41865	-0.606073	6.8345	0.0127633	0.156762	-2.67336
ENSMUSG00000034300	Fam53c	66306	family with sequence similarity 53, member C	0.137011	6.92789	6.82613	0.0128138	0.157246	1.09962
ENSMUSG00000039450	Dcxr	67880	dicarbonyl L-xylulose reductase	0.44648	1.49252	6.82395	0.012827	0.157273	1.36271
ENSMUSG00000045136	Tubb2b	73710	tubulin, beta 2B class IIB	0.425455	3.87676	6.86551	0.0129103	0.158092	1.343
ENSMUSG00000066278	Vps37b	330192	vacuolar protein sorting 37B	0.142835	5.40692	6.8093	0.0129162	0.158092	1.10407
ENSMUSG00000044788	Fads6	328035	fatty acid desaturase domain family, member 6	0.161833	4.79369	6.80388	0.0129493	0.158168	1.11871
ENSMUSG00000056498	Tmem154	320782	transmembrane protein 154	0.974936	-0.666715	6.80202	0.0129607	0.158168	1.96555
ENSMUSG00000021091	Serpina3n	20716	serine (or cysteine) peptidase inhibitor, clade A, member 3N	1.02293	5.09471	6.97237	0.0129673	0.158168	2.03205
ENSMUSG00000055172	C1ra	50909	complement component 1, r subcomponent A	0.758961	0.321797	6.79993	0.0129736	0.158168	1.69227
ENSMUSG00000021852	Slc35f4	75288	solute carrier family 35, member F4	-0.296209	2.05827	6.79919	0.0129781	0.158168	-1.22791
ENSMUSG00000060802	B2m	12010	beta-2 microglobulin	0.525751	4.31957	6.90539	0.0130073	0.158387	1.43968
ENSMUSG00000024109	Nrxn1	18189	neurexin I	-0.300684	5.80302	6.85382	0.0130603	0.158817	-1.23173
ENSMUSG00000053560	Ier2	15936	immediate early response 2	0.294959	4.01426	6.78398	0.0130718	0.158817	1.22685
ENSMUSG00000032334	Loxl1	16949	lysyl oxidase-like 1	0.389448	2.36285	6.78312	0.0130772	0.158817	1.30989
ENSMUSG00000038128	Camk4	12326	calcium/calmodulin-dependent protein kinase IV	-0.276422	5.54472	6.82482	0.0130952	0.158817	-1.21119
ENSMUSG00000074449	Gm15319	100040599	predicted gene 15319	-0.867395	3.03103	6.91594	0.0131092	0.158817	-1.82437
ENSMUSG00000050947	Amigo1	229715	adhesion molecule with Ig like domain 1	-0.136222	6.05325	6.77748	0.0131121	0.158817	-1.09902
ENSMUSG00000030255	Sspn	16651	sarcospan	0.424113	2.05863	6.77606	0.0131209	0.158817	1.34175
ENSMUSG00000078808	Vmn1r58	81014	vomeronasal 1 receptor 58	-0.414098	4.69586	6.8545	0.0131464	0.158876	-1.33247
ENSMUSG00000071757	Zhx2	387609	zinc fingers and homeoboxes 2	0.209991	4.08621	6.77167	0.0131482	0.158876	1.15668
ENSMUSG00000032872	Cyb5r4	266690	cytochrome b5 reductase 4	-0.149297	6.31959	6.766	0.0131836	0.159168	-1.10903
ENSMUSG00000039307	Hexdc	238023	hexosaminidase (glycosyl hydrolase family 20, catalytic domain) containing	-0.161396	7.76058	6.75758	0.0132363	0.159581	-1.11837
ENSMUSG00000045211	Nudt18	213484	nudix (nucleoside diphosphate linked moiety X)-type motif 18	0.219055	4.12766	6.75656	0.0132427	0.159581	1.16397
ENSMUSG00000024907	Gal	14419	galanin	1.64723	0.546679	6.86221	0.0132515	0.159581	3.13232
ENSMUSG00000041986	Elmod1	270162	ELMO/CED-12 domain containing 1	-0.130343	6.93454	6.75324	0.0132635	0.15959	-1.09455
ENSMUSG00000043259	Fam13c	71721	family with sequence similarity 13, member C	0.186307	4.60859	6.74993	0.0132844	0.159705	1.13785
ENSMUSG00000008489	Elavl2	15569	ELAV like RNA binding protein 1	-0.233397	4.78314	6.74553	0.0133121	0.159903	-1.1756
ENSMUSG00000031375	Bgn	12111	biglycan	0.509036	1.54615	6.74022	0.0133456	0.16017	1.4231
ENSMUSG00000062438	Adam1b	280667	a disintegrin and metallopeptidase domain 1b	-1.02565	0.135674	6.75271	0.0133724	0.160313	-2.03588
ENSMUSG00000024081	Cebpz	12607	CCAAT/enhancer binding protein zeta	0.125726	5.75066	6.73477	0.0133801	0.160313	1.09106
ENSMUSG00000020473	Aebp1	11568	AE binding protein 1	0.475693	2.06492	6.72775	0.0134247	0.160712	1.39059
ENSMUSG00000043411	Usp48	170707	ubiquitin specific peptidase 48	-0.197089	7.85517	6.7166	0.0134959	0.161199	-1.14638
ENSMUSG00000048482	Bdnf	12064	brain derived neurotrophic factor	0.422188	3.42574	6.74531	0.0134978	0.161199	1.33996
ENSMUSG00000068758	Il3ra	16188	interleukin 3 receptor, alpha chain	0.816132	0.09021	6.71604	0.0134995	0.161199	1.76068
ENSMUSG00000032297	Celf6	76183	CUGBP, Elav-like family member 6	-0.197639	3.43977	6.71284	0.01352	0.161308	-1.14682
ENSMUSG00000030870	Ubfd1	28018	ubiquitin family domain containing 1	-0.108818	6.10105	6.7063	0.0135621	0.161674	-1.07834
ENSMUSG00000018405	Mrm1	217038	mitochondrial rRNA methyltransferase 1	0.355491	2.23923	6.69951	0.0136058	0.162059	1.27942
ENSMUSG00000022797	Tfrc	22042	transferrin receptor	-0.239747	7.42086	6.72688	0.0136446	0.162384	-1.18079
ENSMUSG00000026705	Klhl20	226541	kelch-like 20	-0.208689	5.37208	6.69052	0.0136641	0.16248	-1.15564
ENSMUSG00000037060	Cavin3	109042	caveolae associated 3	0.412502	1.51235	6.68577	0.0136949	0.16268	1.33099
ENSMUSG00000039838	Slc45a1	242773	solute carrier family 45, member 1	0.200318	3.93269	6.6844	0.0137038	0.16268	1.14895
ENSMUSG00000024526	Cidea	12683	cell death-inducing DNA fragmentation factor, alpha subunit-like effector A	0.713227	-0.0532288	6.68135	0.0137237	0.16278	1.63947
ENSMUSG00000028945	Rheb	19744	Ras homolog enriched in brain	0.156612	6.35466	6.67661	0.0137546	0.16301	1.11467
ENSMUSG00000019792	Trmt11	73681	tRNA methyltransferase 11	0.211434	3.44121	6.67481	0.0137664	0.163014	1.15784
ENSMUSG00000073418	C4b	12268	complement component 4B (Chido blood group)	0.980929	4.29903	6.82858	0.0138226	0.163542	1.97374
ENSMUSG00000024780	Cdc37l1	67072	cell division cycle 37-like 1	-0.174667	5.95279	6.65667	0.0138856	0.164151	-1.1287
ENSMUSG00000020366	Mapk9	26420	mitogen-activated protein kinase 9	-0.129505	7.18559	6.6503	0.0139277	0.164512	-1.09392
ENSMUSG00000031139	Mcf2	109904	mcf.2 transforming sequence	-0.49708	1.45275	6.62907	0.0140691	0.166043	-1.41135
ENSMUSG00000020241	Col6a2	12834	collagen, type VI, alpha 2	0.447068	2.9654	6.6487	0.0140947	0.166208	1.36327
ENSMUSG00000025586	Cpeb1	12877	cytoplasmic polyadenylation element binding protein 1	0.206296	4.03788	6.6214	0.0141206	0.166374	1.15372
ENSMUSG00000053693	Mast1	56527	microtubule associated serine/threonine kinase 1	-0.142826	6.57693	6.61736	0.0141478	0.166556	-1.10407
ENSMUSG00000071637	Cebpd	12609	CCAAT/enhancer binding protein (C/EBP), delta	0.792641	3.23918	6.73802	0.0141638	0.166607	1.73224
ENSMUSG00000016493	Cd46	17221	CD46 antigen, complement regulatory protein	-0.710723	0.396243	6.61192	0.0141845	0.166711	-1.63662
ENSMUSG00000027332	Ivd	56357	isovaleryl coenzyme A dehydrogenase	-0.147038	6.49288	6.60929	0.0142022	0.166721	-1.10729
ENSMUSG00000020564	Atxn7l1	380753	ataxin 7-like 1	-0.160806	4.29861	6.60789	0.0142117	0.166721	-1.11791
ENSMUSG00000044067	Gpr22	73010	G protein-coupled receptor 22	-0.252466	4.30529	6.60573	0.0142264	0.166721	-1.19124
ENSMUSG00000032224	Fam81a	76886	family with sequence similarity 81, member A	-0.420933	1.87757	6.60485	0.0142323	0.166721	-1.33879
ENSMUSG00000021313	Ryr2	20191	ryanodine receptor 2, cardiac	-0.331124	6.43225	6.69256	0.0142477	0.166756	-1.25799
ENSMUSG00000030268	Bcat1	12035	branched chain aminotransferase 1, cytosolic	-0.115235	7.7307	6.60095	0.0142588	0.166756	-1.08315
ENSMUSG00000024750	Zfand5	22682	zinc finger, AN1-type domain 5	0.155404	7.00627	6.59434	0.0143038	0.167145	1.11373
ENSMUSG00000031872	Bean1	65115	brain expressed, associated with Nedd4, 1	-0.383211	2.04055	6.58947	0.014337	0.1672	-1.30424
ENSMUSG00000023367	Tmem176a	66058	transmembrane protein 176A	0.385767	2.72259	6.58767	0.0143493	0.1672	1.30655
ENSMUSG00000003363	Pld3	18807	phospholipase D family, member 3	0.138445	6.56672	6.58738	0.0143513	0.1672	1.10072
ENSMUSG00000026356	Dars	226414	aspartyl-tRNA synthetase	0.117107	5.61608	6.58674	0.0143557	0.1672	1.08456
ENSMUSG00000021036	Sptlc2	20773	serine palmitoyltransferase, long chain base subunit 2	-0.136923	5.45699	6.58033	0.0143996	0.167443	-1.09956
ENSMUSG00000001025	S100a6	20200	S100 calcium binding protein A6 (calcyclin)	0.860636	1.98473	6.6566	0.0144135	0.167443	1.81584
ENSMUSG00000001829	Clpb	20480	ClpB caseinolytic peptidase B	0.126827	5.66395	6.57803	0.0144154	0.167443	1.09189
ENSMUSG00000035237	Lcat	16816	lecithin cholesterol acyltransferase	0.629502	0.487533	6.5729	0.0144507	0.167443	1.54703
ENSMUSG00000024486	Hbegf	15200	heparin-binding EGF-like growth factor	0.250478	3.26465	6.5701	0.01447	0.167443	1.1896
ENSMUSG00000022283	Pabpc1	18458	poly(A) binding protein, cytoplasmic 1	0.127666	8.13198	6.56985	0.0144718	0.167443	1.09252
ENSMUSG00000056429	Tgoln1	22134	trans-golgi network protein	0.1183	7.54641	6.56889	0.0144784	0.167443	1.08545
ENSMUSG00000034111	Tmed8	382620	transmembrane p24 trafficking protein 8	-0.125203	6.09496	6.56853	0.0144809	0.167443	-1.09066
ENSMUSG00000015599	Ttbk1	106763	tau tubulin kinase 1	-0.160652	5.04875	6.56826	0.0144827	0.167443	-1.11779
ENSMUSG00000027597	Ahcy	269378	S-adenosylhomocysteine hydrolase	0.184133	5.73074	6.55981	0.0145412	0.167982	1.13613
ENSMUSG00000038805	Six3	20473	sine oculis-related homeobox 3	-0.177106	6.57025	6.54924	0.0146147	0.168694	-1.13061
ENSMUSG00000055632	Hmcn2	665700	hemicentin 2	-0.331608	2.53696	6.53461	0.0147172	0.169635	-1.25841
ENSMUSG00000001380	Hars	15115	histidyl-tRNA synthetase	0.15138	5.6718	6.53418	0.0147202	0.169635	1.11063
ENSMUSG00000042671	Rgs8	67792	regulator of G-protein signaling 8	-0.101602	7.67917	6.52981	0.014751	0.169852	-1.07296
ENSMUSG00000063087	Gm10125	791318	predicted gene 10125	-0.356407	4.35265	6.56968	0.0147648	0.169873	-1.28023
ENSMUSG00000017057	Il13ra1	16164	interleukin 13 receptor, alpha 1	0.56084	0.361605	6.51271	0.014872	0.170968	1.47513
ENSMUSG00000006599	Gtf2h1	14884	general transcription factor II H, polypeptide 1	0.108169	5.56243	6.51082	0.0148854	0.170984	1.07786
ENSMUSG00000047989	Ino80c	225280	INO80 complex subunit C	0.161893	5.34249	6.50361	0.0149369	0.171436	1.11875
ENSMUSG00000024758	Rtn3	20168	reticulon 3	-0.111595	9.27587	6.47792	0.0151215	0.173415	-1.08042
ENSMUSG00000021990	Spata13	219140	spermatogenesis associated 13	0.264535	3.2681	6.47111	0.0151709	0.17384	1.20125
ENSMUSG00000097767	Miat	330166	myocardial infarction associated transcript (non-protein coding)	-0.389882	4.8277	6.54126	0.015208	0.174124	-1.31029
ENSMUSG00000052861	Dnah6	330355	dynein, axonemal, heavy chain 6	-0.667331	-0.000590684	6.46186	0.0152382	0.17433	-1.58813
ENSMUSG00000068699	Flnc	68794	filamin C, gamma	0.731972	1.1058	6.45585	0.0153238	0.175094	1.66091
[truncated: 12,945 more rows]

## Sheet: 3.CONCvsDNT Jun KO
genes	Symbol	Entrezid	Genename	logFC	logCPM	F	PValue	FDR	FC
[truncated: 14,186 more rows]

[truncated: 1 more sheets: 4.CONCvsDNT Ddit Jun double KO]
