# Supplementary material for: Transcriptional control of retinal ganglion cell death after axonal injury
Source: Cell Death Dis. 2022 Mar 16;13(3):244. doi: 10.1038/s41419-022-04666-3 (PMC8927149; doi:10.1038/s41419-022-04666-3)
Supplement: Supplementary file 5 — The complete canonical pathways for each genotype from Ingenuity Analysis Pathway [file 41419_2022_4666_MOESM5_ESM.xlsx]

## Sheet: pwy_CONCvsDNT_WT
¬© 2000-2020 QIAGEN. All rights reserved.
Ingenuity Canonical Pathways	-log(p-value)	Ratio	z-score	Molecules
cAMP-mediated signaling	7.01	0.231	-2.596	ADCY2,ADCY5,ADORA1,ADRA2C,AKAP2,Calm1 (includes others),CAMK1,CAMK2A,CAMK2B,CHRM1,CNGB3,CREB3,CREB5,CREM,DUSP1,GABBR1,GABBR2,GNAI1,GNAL,GNAO1,GNAS,GRM4,HTR1B,HTR1D,HTR5A,NPY1R,OPRL1,PDE3B,PDE4A,PDE4B,PDE5A,PRKACB,PRKAR2B,RAP1GAP,RAPGEF4,RGS2,RGS4,SRC,STAT3
LXR/RXR Activation	6.97	0.351	-0.775	C4A/C4B,CLU,CYP51A1,FASN,FDFT1,HMGCR,IL1R1,IL1RAPL1,LDLR,LYZ,MMP9,NFKB2,PCYOX1,RELA,RXRG,SCD,SERPINF1,TF,TNFRSF1A,TNFRSF1B
Superpathway of Cholesterol Biosynthesis	6.85	0.5	-3.051	ACAT2,CYP51A1,DHCR24,DHCR7,FDFT1,FDPS,HMGCR,HMGCS1,IDI1,LSS,MSMO1,NSDHL,SQLE
Opioid Signaling Pathway	6.71	0.21	-2.832	ADCY2,ADCY5,AKT2,AKT3,CACNA2D2,CACNB1,CACNB3,CACNB4,CACNG2,CACNG4,CACNG5,Calm1 (includes others),CAMK1,CAMK2A,CAMK2B,CREB3,CREB5,GNAI1,GNAL,GNAO1,GNAS,GNB3,GRIN1,GRIN2A,GRIN3A,ITPR1,KCNJ3,KCNJ5,LYN,MAP2K4,MYC,NFKB2,OPRL1,PLCB1,PRKACB,PRKAR2B,PRKCB,PRKCE,PRKCH,PRKCQ,RGS4,RGS8,RRAS,SIGMAR1,SRC
G-Protein Coupled Receptor Signaling	6.24	0.203	NaN	ADCY2,ADCY5,ADORA1,ADRA2C,AKT2,AKT3,CAMK2A,CAMK2B,CHRM1,CREB3,CREB5,DUSP1,FGFR1,GABBR1,GABBR2,GNAI1,GNAL,GNAO1,GNAS,GRM1,GRM4,HTR1B,HTR1D,HTR2A,HTR5A,NFKB2,NPY1R,OPRL1,PDE3B,PDE4A,PDE4B,PDE5A,PLCB1,PRKACB,PRKAR2B,PRKCB,PRKCE,RAP1GAP,RAPGEF4,RELA,RGS2,RGS4,RRAS,SRC,STAT3
Axonal Guidance Signaling	6.13	0.173	NaN	ABLIM2,ADAM11,ADAM22,ADAM23,ADAMTS1,AKT2,AKT3,AOPEP,ARPC1B,ARPC5,BMP1,DPYSL2,DPYSL5,ECEL1,EFNA1,EFNB2,EPHA2,EPHA4,FGFR1,GNAI1,GNAL,GNAO1,GNAS,GNB3,GNG10,GNG4,ITGA3,ITGA5,LIMK1,LINGO1,MICAL1,MKNK1,MME,MMP9,NTNG1,NTRK3,PDGFA,PFN2,PLCB1,PLCE1,PLXNC1,PLXND1,PRKACB,PRKAR2B,PRKCB,PRKCE,PRKCH,PRKCQ,PTCH1,RND1,ROBO2,RRAS,SDCBP,SEMA3A,SEMA3C,SEMA4A,TUBA1C,TUBA4A,TUBB2A,TUBB2B,TUBB3,TUBB4A,TUBB6,UNC5A,VASP…
GABA Receptor Signaling	5.82	0.277	NaN	ABAT,ADCY2,ADCY5,ALDH5A1,CACNA2D2,CACNB1,CACNB3,CACNB4,CACNG2,CACNG4,CACNG5,GABBR1,GABBR2,GABRA1,GABRB2,GABRG1,GABRG2,GNAS,GPHN,KCNQ2,KCNQ3,NSF,SLC6A11
Role of NFAT in Cardiac Hypertrophy	5.81	0.204	-2.271	ADCY2,ADCY5,AKT2,AKT3,CACNA2D2,CACNB1,CACNB3,CACNB4,CACNG2,CACNG4,CACNG5,Calm1 (includes others),CAMK1,CAMK2A,CAMK2B,FGFR1,GNAI1,GNAS,GNB3,GNG10,GNG4,HDAC11,IL6ST,ITPR1,LIF,MAP2K4,MAP3K1,MAPK10,PLCB1,PLCE1,PRKACB,PRKAR2B,PRKCB,PRKCE,PRKCH,PRKCQ,RCAN2,RRAS,SLC8A2,SLC8A3,SRC
Calcium Signaling	5.71	0.217	-4.382	ATP2A2,ATP2B2,ATP2B3,CACNA2D2,CACNB1,CACNB3,CACNB4,CACNG2,CACNG4,CACNG5,Calm1 (includes others),CAMK1,CAMK2A,CAMK2B,CHRNA3,CHRNA4,CHRNA6,CHRNB2,CHRNB3,CREB3,CREB5,GRIA4,GRIN1,GRIN2A,GRIN3A,HDAC11,ITPR1,MYH9,PRKACB,PRKAR2B,RCAN2,SLC8A2,SLC8A3,TNNT2,Tpm4
Neuroinflammation Signaling Pathway	5.66	0.197	1.029	ACVR1C,AKT2,AKT3,CALB1,CALB2,CASP3,CNTF,CREB3,CREB5,CSF1R,CX3CL1,CX3CR1,FGFR1,GABBR1,GABBR2,GABRA1,GABRB2,GABRG1,GABRG2,GLUL,GRIN1,GRIN2A,GRIN3A,HLA-A,HLA-DQA1,HMOX1,IL1R1,JAK3,JUN,KCNJ3,KCNJ5,MAP2K4,MAPK10,MAPT,MMP9,NFKB2,RELA,SLC6A11,SOD2,STAT1,TNFRSF1A,TREM2,TYROBP
Acute Phase Response Signaling	5.62	0.241	2.837	A2M,AKT2,AKT3,C4A/C4B,CEBPB,CP,CRABP2,HMOX1,IL1R1,IL6ST,JUN,MAP2K4,MAP3K1,NFKB2,OSMR,RBP1,RELA,RRAS,SERPINA3,SERPINE1,SERPINF1,SERPING1,SOCS3,SOD2,STAT3,TF,TNFRSF1A,TNFRSF1B
CCR5 Signaling in Macrophages	5.45	0.28	-2.53	CACNA2D2,CACNB1,CACNB3,CACNB4,CACNG2,CACNG4,CACNG5,Calm1 (includes others),FCER1G,GNAI1,GNAS,GNB3,GNG10,GNG4,JUN,MAP2K4,MAPK10,PRKCB,PRKCE,PRKCH,PRKCQ
CREB Signaling in Neurons	5.41	0.199	-2.646	ADCY2,ADCY5,AKT2,AKT3,CACNA2D2,CACNB1,CACNB3,CACNB4,CACNG2,CACNG4,CACNG5,Calm1 (includes others),CAMK2A,CAMK2B,CREB3,CREB5,FGFR1,GNAI1,GNAL,GNAO1,GNAS,GNB3,GNG10,GNG4,GRIA4,GRIK3,GRIN1,GRIN2A,GRM1,GRM4,ITPR1,PLCB1,PLCE1,PRKACB,PRKAR2B,PRKCB,PRKCE,PRKCH,PRKCQ,RRAS
G Beta Gamma Signaling	5.35	0.239	-3.272	ADCY2,AKT2,AKT3,CACNA2D2,CACNB1,CACNB3,CACNB4,CACNG2,CACNG4,CACNG5,GNAI1,GNAL,GNAO1,GNAS,GNB3,GNG10,GNG4,KCNJ3,KCNJ5,PRKACB,PRKAR2B,PRKCB,PRKCE,PRKCH,PRKCQ,RRAS,SRC
GNRH Signaling	5.34	0.216	-2.2	ADCY2,ADCY5,CACNA2D2,CACNB1,CACNB3,CACNB4,CACNG2,CACNG4,CACNG5,Calm1 (includes others),CAMK2A,CAMK2B,CREB3,CREB5,GNAI1,GNAS,GNB3,ITPR1,JUN,MAP2K4,MAP3K1,MAPK10,NFKB2,PLCB1,PRKACB,PRKAR2B,PRKCB,PRKCE,PRKCH,PRKCQ,RELA,RRAS,SRC
Cholesterol Biosynthesis I	5.29	0.615	-2.828	CYP51A1,DHCR24,DHCR7,FDFT1,LSS,MSMO1,NSDHL,SQLE
Cholesterol Biosynthesis II (via 24,25-dihydrolanosterol)	5.29	0.615	-2.828	CYP51A1,DHCR24,DHCR7,FDFT1,LSS,MSMO1,NSDHL,SQLE
Cholesterol Biosynthesis III (via Desmosterol)	5.29	0.615	-2.828	CYP51A1,DHCR24,DHCR7,FDFT1,LSS,MSMO1,NSDHL,SQLE
Breast Cancer Regulation by Stathmin1	5.22	0.2	NaN	ADCY2,ADCY5,ARHGEF2,ARHGEF3,ARHGEF4,ARHGEF9,Calm1 (includes others),CAMK1,CAMK2A,CAMK2B,CDKN1A,FGFR1,GNAI1,GNAS,GNB3,GNG10,GNG4,ITPR1,LIMK1,PLCB1,PPM1L,PPP1R14B,PPP2R2C,PPP2R5B,PRKACB,PRKAR2B,PRKCB,PRKCE,PRKCH,PRKCQ,RRAS,TUBA1C,TUBA4A,TUBB2A,TUBB2B,TUBB3,TUBB4A,TUBB6
GPCR-Mediated Nutrient Sensing in Enteroendocrine Cells	5.17	0.256	-3.545	ADCY2,ADCY5,CACNA2D2,CACNB1,CACNB3,CACNB4,CACNG2,CACNG4,CACNG5,GNAI1,GNAS,GNG10,GNG4,ITPR1,PLCB1,PLCE1,PRKACB,PRKAR2B,PRKCB,PRKCE,PRKCH,PRKCQ,RAPGEF4
14-3-3-mediated Signaling	5.16	0.23	-0.229	AKT2,AKT3,FGFR1,GFAP,JUN,MAP2K4,MAPK10,MAPT,PLCB1,PLCE1,PRKCB,PRKCE,PRKCH,PRKCQ,RRAS,SRC,TNFRSF1A,TUBA1C,TUBA4A,TUBB2A,TUBB2B,TUBB3,TUBB4A,TUBB6,VIM,YWHAB,YWHAG,YWHAZ
Granulocyte Adhesion and Diapedesis	5.16	0.278	NaN	CX3CL1,GNAI1,HSPB1,IL1R1,IL1RAPL1,ITGA3,ITGA5,ITGAM,ITGB2,JAM3,MMP12,MMP15,MMP19,MMP24,MMP9,MSN,SELPLG,THY1,TNFRSF1A,TNFRSF1B
Corticotropin Releasing Hormone Signaling	4.91	0.227	0.209	ADCY2,ADCY5,ARPC5,CACNA2D2,CACNB1,CACNB3,CACNB4,CACNG2,CACNG4,CACNG5,Calm1 (includes others),CREB3,CREB5,CRH,GNAI1,GNAO1,GNAS,ITPR1,JUN,JUND,PRKACB,PRKAR2B,PRKCB,PRKCE,PRKCH,PRKCQ,PTCH1
Leukocyte Extravasation Signaling	4.61	0.205	0	ARHGAP1,CD44,CTNNA2,CTTN,EDIL3,FGFR1,GNAI1,ITGA3,ITGA5,ITGAM,ITGB2,JAM3,MAP2K4,MAPK10,MMP12,MMP15,MMP19,MMP24,MMP9,MSN,NCF1,PRKCB,PRKCE,PRKCH,PRKCQ,RAP1GAP,RAPGEF4,SELPLG,SRC,THY1,VASP
RhoGDI Signaling	4.37	0.2	-0.816	ARHGAP1,ARHGEF2,ARHGEF3,ARHGEF4,ARHGEF9,ARPC1B,ARPC5,CD44,CDH18,CDH4,CDH6,CDH7,GDI1,GNAI1,GNAL,GNAO1,GNAS,GNB3,GNG10,GNG4,GRIP1,ITGA3,ITGA5,LIMK1,MSN,PIP4K2A,PIP5KL1,RHOC,RHOJ,RHOQ,SRC
GŒ±i Signaling	4.37	0.23	-0.218	ADCY2,ADCY5,ADORA1,ADRA2C,GABBR1,GABBR2,GNAI1,GNAS,GNB3,GNG10,GNG4,GRM4,HTR1B,HTR1D,NPY1R,OPRL1,PRKACB,PRKAR2B,RAP1GAP,RGS4,RRAS,SRC,STAT3
nNOS Signaling in Neurons	4.34	0.325	-2.236	Calm1 (includes others),CAMK2A,CAPN1,CAPN5,DLG2,GRIN1,GRIN2A,GRIN3A,PFKM,PRKCB,PRKCE,PRKCH,PRKCQ
Crosstalk between Dendritic Cells and Natural Killer Cells	4.17	0.333	NaN	CAMK2A,CAMK2B,CD83,HLA-A,LTBR,NFKB2,RELA,TLN1,TLN2,TNFRSF1B,TREM2,TYROBP
Hematopoiesis from Pluripotent Stem Cells	4.1	1	NaN	CSF1,FCER1G,KITLG,LIF
Neuropathic Pain Signaling In Dorsal Horn Neurons	4.09	0.221	-2.711	CAMK1,CAMK2A,CAMK2B,FGFR1,GRIA4,GRIN1,GRIN2A,GRIN3A,GRM1,GRM4,ITPR1,KCNQ2,KCNQ3,PLCB1,PLCE1,PRKACB,PRKAR2B,PRKCB,PRKCE,PRKCH,PRKCQ,SRC,TAC1
Phospholipase C Signaling	4.08	0.184	1.177	ADCY2,ADCY5,ARHGEF2,ARHGEF3,ARHGEF4,ARHGEF9,Calm1 (includes others),CREB3,CREB5,FCER1G,GNAS,GNB3,GNG10,GNG4,HDAC11,HMOX1,ITGA3,ITGA5,ITPR1,LYN,NFKB2,PLCB1,PLCE1,PLD4,PRKCB,PRKCE,PRKCH,PRKCQ,RELA,RHOC,RHOJ,RHOQ,RRAS,SRC,TGM2
Remodeling of Epithelial Adherens Junctions	4.02	0.267	1	ARPC1B,ARPC5,CTNNA2,DNM1L,DNM3,Mapre2,RAB7A,SRC,TUBA1C,TUBA4A,TUBB2A,TUBB2B,TUBB3,TUBB4A,TUBB6,ZYX
FcŒ≥ Receptor-mediated Phagocytosis in Macrophages and Monocytes	3.99	0.241	1.606	AKT2,AKT3,ARPC1B,ARPC5,DGKB,FYB1,HMOX1,INPP5D,LYN,NCF1,PLD4,PRKCB,PRKCE,PRKCH,PRKCQ,SRC,TLN1,TLN2,VASP
Type II Diabetes Mellitus Signaling	3.94	0.205	-0.243	AKT2,AKT3,CACNA2D2,CACNB1,CACNB3,CACNB4,CACNG2,CACNG4,CACNG5,CEBPB,FGFR1,MAP2K4,MAP3K1,MAPK10,NFKB2,PKM,PRKAA2,PRKCB,PRKCE,PRKCH,PRKCQ,RELA,SMPD3,SOCS3,TNFRSF1A,TNFRSF1B
Androgen Signaling	3.88	0.203	-2.683	AR,CACNA2D2,CACNB1,CACNB3,CACNB4,CACNG2,CACNG4,CACNG5,Calm1 (includes others),GNAI1,GNAL,GNAO1,GNAS,GNB3,GNG10,GNG4,JUN,NFKB2,PRKACB,PRKAR2B,PRKCB,PRKCE,PRKCH,PRKCQ,RELA,SRC
Thrombin Signaling	3.79	0.182	0.378	ADCY2,ADCY5,AKT2,AKT3,ARHGEF2,ARHGEF3,ARHGEF4,ARHGEF9,CAMK1,CAMK2A,CAMK2B,FGFR1,GNAI1,GNAL,GNAO1,GNAS,GNB3,GNG10,GNG4,ITPR1,NFKB2,PLCB1,PLCE1,PRKCB,PRKCE,PRKCH,PRKCQ,RELA,RHOC,RHOJ,RHOQ,RRAS,SRC
Complement System	3.75	0.421	1.342	C1QA,C1QB,C1QC,C3AR1,C4A/C4B,ITGAM,ITGB2,SERPING1
Bladder Cancer Signaling	3.74	0.254	-1	CDKN1A,FGF1,FGF11,FGF12,FGF13,FGF14,FGF2,FGF9,MMP12,MMP15,MMP19,MMP24,MMP9,MYC,RRAS,VEGFB
Production of Nitric Oxide and Reactive Oxygen Species in Macrophages	3.7	0.19	1.671	AKT2,AKT3,CLU,FGFR1,IRF8,JAK3,JUN,LYZ,MAP2K4,MAP3K1,MAPK10,NCF1,NFKB2,PCYOX1,PPM1L,PPP1R14B,PPP2R2C,PPP2R5B,PRKCB,PRKCE,PRKCH,PRKCQ,RELA,RHOC,RHOJ,RHOQ,STAT1,TNFRSF1A,TNFRSF1B
IL-8 Signaling	3.67	0.182	0.928	AKT2,AKT3,CCND3,CSTB,EIF4EBP1,FGFR1,GNAI1,GNAS,GNB3,GNG10,GNG4,HMOX1,ITGAM,ITGB2,JUN,LIMK1,MAP2K4,MAPK10,MMP9,PLD4,PRKCB,PRKCE,PRKCH,PRKCQ,RELA,RHOC,RHOJ,RHOQ,RRAS,SRC,VASP,VEGFB
Tec Kinase Signaling	3.67	0.194	1.528	FCER1G,FGFR1,GNAI1,GNAL,GNAO1,GNAS,GNB3,GNG10,GNG4,ITGA3,ITGA5,JAK3,LYN,MAP2K4,MAPK10,NFKB2,PRKCB,PRKCE,PRKCH,PRKCQ,RELA,RHOC,RHOJ,RHOQ,SRC,STAT1,STAT3
eNOS Signaling	3.6	0.195	-3.411	ADCY2,ADCY5,AKT2,AKT3,Calm1 (includes others),CASP3,CHRM1,CHRNA3,CHRNA4,CHRNA6,CHRNB2,CHRNB3,CNGB3,FGFR1,GNAS,HSPA9,ITPR1,PRKAA2,PRKACB,PRKAR2B,PRKCB,PRKCE,PRKCH,PRKCQ,SLC7A1,VEGFB
Role of Macrophages, Fibroblasts and Endothelial Cells in Rheumatoid Arthritis	3.52	0.17	NaN	AKT2,AKT3,Calm1 (includes others),CAMK2A,CAMK2B,CEBPB,CEBPD,CEBPG,CREB3,CREB5,CSF1,FGF2,FGFR1,GNAO1,IL1R1,IL1RAPL1,IL6ST,JUN,LTBR,MAP2K4,MYC,PDGFA,PLCB1,PLCE1,PRKCB,PRKCE,PRKCH,PRKCQ,RELA,ROR2,RRAS,SOCS3,SRC,STAT3,TNFRSF1A,TNFRSF1B,VEGFB
Dopamine-DARPP32 Feedback in cAMP Signaling	3.46	0.189	-2.711	ADCY2,ADCY5,ATP2A2,Calm1 (includes others),CREB3,CREB5,CREM,GNAI1,GNAS,GRIN1,GRIN2A,GRIN3A,ITPR1,KCNJ3,KCNJ5,PLCB1,PLCE1,PPM1L,PPP1R14B,PPP2R2C,PPP2R5B,PRKACB,PRKAR2B,PRKCB,PRKCE,PRKCH,PRKCQ
Ephrin Receptor Signaling	3.44	0.181	0.626	AKT2,AKT3,ARPC1B,ARPC5,CREB3,CREB5,EFNA1,EFNB2,EPHA2,EPHA4,FGF1,GNAI1,GNAL,GNAO1,GNAS,GNB3,GNG10,GNG4,GRIN1,GRIN2A,GRIN3A,ITGA3,ITGA5,LIMK1,PDGFA,RRAS,SDCBP,SRC,STAT3,VEGFB
Signaling by Rho Family GTPases	3.4	0.167	1.257	ARHGEF2,ARHGEF3,ARHGEF4,ARHGEF9,ARPC1B,ARPC5,CDC42EP1,CDH18,CDH4,CDH6,CDH7,FGFR1,GFAP,GNAI1,GNAL,GNAO1,GNAS,GNB3,GNG10,GNG4,ITGA3,ITGA5,JUN,LIMK1,MAP2K4,MAPK10,MSN,NFKB2,PIP4K2A,PIP5KL1,RELA,RHOC,RHOJ,RHOQ,SEPTIN3,SEPTIN8,VIM
Dendritic Cell Maturation	3.4	0.2	2.4	AKT2,AKT3,CD83,COL5A3,CREB3,CREB5,FCER1G,FGFR1,HLA-A,HLA-DQA1,IRF8,LTBR,MAP2K4,MAPK10,NFKB2,PLCB1,PLCE1,RELA,STAT1,TNFRSF1A,TNFRSF1B,TREM2,TYROBP
VDR/RXR Activation	3.36	0.255	1.414	CALB1,CDKN1A,CEBPB,GADD45A,HSD17B2,IGFBP3,IGFBP5,PDGFA,PRKCB,PRKCE,PRKCH,PRKCQ,RXRG,SPP1
GŒ±q Signaling	3.34	0.188	0.408	AKT2,AKT3,Calm1 (includes others),CHRM1,FGFR1,GNAS,GNB3,GNG10,GNG4,GRM1,HMOX1,HTR2A,ITPR1,NFKB2,PLCB1,PLD4,PRKCB,PRKCE,PRKCH,PRKCQ,RELA,RGS2,RGS4,RHOC,RHOJ,RHOQ
CXCR4 Signaling	3.34	0.183	0.209	ADCY2,ADCY5,AKT2,AKT3,ELMO1,FGFR1,GNAI1,GNAL,GNAO1,GNAS,GNB3,GNG10,GNG4,ITPR1,JUN,LYN,MAP2K4,MAPK10,PLCB1,PRKCB,PRKCE,PRKCH,PRKCQ,RHOC,RHOJ,RHOQ,RRAS,SRC
Phagosome Formation	3.28	0.213	NaN	C3AR1,FCAMR,FCER1G,Fcrls,FGFR1,INPP5D,ITGA3,ITGA5,ITGAM,ITGB2,PLCB1,PLCE1,PRKCB,PRKCE,PRKCH,PRKCQ,RHOC,RHOJ,RHOQ
IL-6 Signaling	3.27	0.204	2.4	A2M,AKT2,AKT3,CEBPB,FGFR1,HSPB1,IL1R1,IL1RAPL1,IL6ST,JUN,MAP2K4,MAPK10,MCL1,NFKB2,RELA,RRAS,SOCS3,STAT3,TNFAIP6,TNFRSF1A,TNFRSF1B
ERK/MAPK Signaling	3.25	0.176	1.347	CREB3,CREB5,DUSP1,EIF4EBP1,ELF4,ETS2,FGFR1,HSPB1,ITGA3,ITGA5,MKNK1,MYC,PPM1L,PPP1R14B,PPP2R2C,PPP2R5B,PRKACB,PRKAR2B,PRKCB,PRKCE,RAPGEF4,RRAS,SRC,STAT1,STAT3,TLN1,TLN2,YWHAB,YWHAG,YWHAZ
Colorectal Cancer Metastasis Signaling	3.22	0.168	1.061	ADCY2,ADCY5,AKT2,AKT3,CASP3,FGFR1,GNAS,GNB3,GNG10,GNG4,IL6ST,JAK3,JUN,MAP2K4,MAPK10,MMP12,MMP15,MMP19,MMP24,MMP9,MYC,NFKB2,PRKACB,PRKAR2B,RELA,RHOC,RHOJ,RHOQ,RRAS,SRC,STAT1,STAT3,TNFRSF1A,VEGFB
IL-12 Signaling and Production in Macrophages	3.21	0.211	NaN	AKT2,AKT3,CEBPB,CLU,FGFR1,IRF8,JUN,LYZ,MAP2K4,MAPK10,NFKB2,PCYOX1,PRKCB,PRKCE,PRKCH,PRKCQ,RAB7A,RELA,STAT1
Cellular Effects of Sildenafil (Viagra)	3.15	0.204	NaN	ADCY2,ADCY5,CACNG2,CACNG4,CACNG5,Calm1 (includes others),GNAS,ITPR1,KCNQ2,KCNQ3,MYH9,PABPC4,PDE3B,PDE4A,PDE4B,PDE5A,PLCB1,PLCE1,PRKACB,PRKAR2B
AMPK Signaling	3.15	0.17	-0.626	ADRA2C,AKT2,AKT3,CDKN1A,CHRM1,CHRNA3,CHRNA4,CHRNA6,CHRNB2,CHRNB3,CREB3,CREB5,EEF2K,EIF4EBP1,FASN,FGFR1,GNAS,HMGCR,PCK2,PFKM,PHF10,PPM1L,PPP2R2C,PPP2R5B,PRKAA2,PRKACB,PRKAR2B,RAB3A,RAB6A,RAB7A,SMARCD3,SRC
P2Y Purigenic Receptor Signaling Pathway	3.15	0.189	0.426	ADCY2,ADCY5,AKT2,AKT3,CREB3,CREB5,FGFR1,GNAI1,GNB3,GNG10,GNG4,JUN,MYC,NFKB2,PLCB1,PLCE1,PRKACB,PRKAR2B,PRKCB,PRKCE,PRKCH,PRKCQ,RELA,RRAS
IL-1 Signaling	3.09	0.212	-1.291	ADCY2,ADCY5,GNAI1,GNAL,GNAO1,GNAS,GNB3,GNG10,GNG4,IL1R1,JUN,MAP2K4,MAP3K1,MAPK10,NFKB2,PRKACB,PRKAR2B,RELA
Synaptic Long Term Potentiation	3.06	0.193	-2.985	Calm1 (includes others),CAMK2A,CAMK2B,CREB3,CREB5,GRIA4,GRIN1,GRIN2A,GRIN3A,GRM1,GRM4,ITPR1,PLCB1,PLCE1,PPP1R14B,PRKACB,PRKAR2B,PRKCB,PRKCE,PRKCH,PRKCQ,RRAS
Hepatic Cholestasis	3.03	0.204	NaN	ADCY2,ADCY5,CNTF,IL1R1,IL1RAPL1,JUN,LIF,MAP2K4,MAPK10,NFKB2,PRKACB,PRKAR2B,PRKCB,PRKCE,PRKCH,PRKCQ,RELA,TNFRSF1A,TNFRSF1B
T Helper Cell Differentiation	3	0.31	NaN	BCL6,FCER1G,HLA-A,HLA-DQA1,IL6ST,STAT1,STAT3,TNFRSF1A,TNFRSF1B
Clathrin-mediated Endocytosis Signaling	2.99	0.176	NaN	ARPC1B,ARPC5,CLU,CTTN,DAB2,DNM1L,DNM3,FGF1,FGF11,FGF12,FGF13,FGF14,FGF2,FGF9,FGFR1,ITGA5,ITGB2,LDLR,LYZ,PCYOX1,PDGFA,RAB7A,SH3GL2,SH3KBP1,SRC,TF,VEGFB
ILK Signaling	2.99	0.176	1.8	AKT2,AKT3,CASP3,CREB3,CREB5,FGFR1,FLNA,FLNC,ITGB2,JUN,MAP2K4,MAPK10,MMP9,MYC,MYH9,NFKB2,PPM1L,PPP1R14B,PPP2R2C,PPP2R5B,RELA,RHOC,RHOJ,RHOQ,TNFRSF1A,VEGFB,VIM
Œ±-Adrenergic Signaling	2.97	0.207	-2.714	ADCY2,ADCY5,Calm1 (includes others),GNAI1,GNAS,GNB3,GNG10,GNG4,ITPR1,PRKACB,PRKAR2B,PRKCB,PRKCE,PRKCH,PRKCQ,RRAS,SLC8A2,SLC8A3
Chondroitin Sulfate Biosynthesis	2.96	0.286	-2.53	B3GAT1,B3GAT2,CHST1,CHST11,CHST15,HS3ST1,HS3ST5,HS6ST2,NDST4,SULT4A1
Gustation Pathway	2.92	0.196	NaN	ADCY2,ADCY5,ASIC1,ASIC2,CACNA2D2,CACNB1,CACNB3,CACNB4,CACNG2,CACNG4,CACNG5,GNB3,ITPR1,P2RX5,PDE3B,PDE4A,PDE4B,PDE5A,PRKACB,PRKAR2B
Sertoli Cell-Sertoli Cell Junction Signaling	2.91	0.177	NaN	A2M,AKT2,AKT3,CTNNA2,EPN3,ITGA3,ITGA5,JAM3,JUN,JUP,MAP2K4,MAP3K1,MAPK10,PRKACB,PRKAR2B,RRAS,SPTB,SRC,TNFRSF1A,TUBA1C,TUBA4A,TUBB2A,TUBB2B,TUBB3,TUBB4A,TUBB6
Synaptic Long Term Depression	2.9	0.174	-2.887	CACNA2D2,CACNB1,CACNB3,CACNB4,CACNG2,CACNG4,CACNG5,CRH,GNAI1,GNAL,GNAO1,GNAS,GRIA4,GRM1,GRM4,ITPR1,LYN,PLCB1,PLCE1,PPM1L,PPP2R2C,PPP2R5B,PRKCB,PRKCE,PRKCH,PRKCQ,RRAS
Melatonin Signaling	2.88	0.23	-2.138	Calm1 (includes others),CAMK2A,CAMK2B,GNAI1,GNAO1,MAP2K4,PLCB1,PLCE1,PRKACB,PRKAR2B,PRKCB,PRKCE,PRKCH,PRKCQ
Glutamate Receptor Signaling	2.83	0.236	-0.816	Calm1 (includes others),GLUL,GNB3,GRIA4,GRIK3,GRIN1,GRIN2A,GRIN3A,GRIP1,GRM1,GRM4,SLC1A1,SLC1A4
Dermatan Sulfate Biosynthesis (Late Stages)	2.82	0.32	-2.121	CHST1,CHST11,CHST15,HS3ST1,HS3ST5,HS6ST2,NDST4,SULT4A1
Dermatan Sulfate Biosynthesis	2.76	0.27	-2.53	B3GAT1,B3GAT2,CHST1,CHST11,CHST15,HS3ST1,HS3ST5,HS6ST2,NDST4,SULT4A1
Agranulocyte Adhesion and Diapedesis	2.72	0.208	NaN	CX3CL1,GNAI1,IL1R1,ITGA3,ITGA5,ITGB2,JAM3,MMP12,MMP15,MMP19,MMP24,MMP9,MSN,MYH9,SELPLG,TNFRSF1A
Neuroprotective Role of THOP1 in Alzheimer's Disease	2.72	0.24	2.121	ENDOU,HLA-A,LONP1,MAPT,MME,MMP9,PRKACB,PRKAR2B,PRSS12,PRSS56,SERPINA3,TAC1
Heparan Sulfate Biosynthesis	2.68	0.25	-2.111	AARS1,B3GAT1,B3GAT2,CHST1,CHST11,CHST15,HS3ST1,HS3ST5,HS6ST2,NDST4,SULT4A1
TREM1 Signaling	2.66	0.281	1.667	AKT2,AKT3,CD83,ITGA5,NFKB2,NLRC5,RELA,STAT3,TYROBP
Superpathway of Serine and Glycine Biosynthesis I	2.66	0.571	2	PHGDH,PSAT1,PSPH,SHMT2
FGF Signaling	2.66	0.211	-0.258	AKT2,AKT3,CREB3,CREB5,FGF1,FGF11,FGF12,FGF13,FGF14,FGF2,FGF9,FGFR1,ITPR1,MAP3K1,STAT3
IL-22 Signaling	2.64	0.333	-0.378	AKT2,AKT3,MAP2K4,MAPK10,SOCS3,STAT1,STAT3
Role of JAK family kinases in IL-6-type Cytokine Signaling	2.64	0.333	NaN	IL6ST,MAP2K4,MAPK10,OSMR,SOCS3,STAT1,STAT3
Chondroitin Sulfate Biosynthesis (Late Stages)	2.58	0.296	-2.121	CHST1,CHST11,CHST15,HS3ST1,HS3ST5,HS6ST2,NDST4,SULT4A1
Gap Junction Signaling	2.54	0.163	NaN	ADCY2,ADCY5,AKT2,AKT3,FGFR1,GNAI1,GNAS,GRIA4,GRIK3,HTR2A,ITPR1,PLCB1,PLCE1,PRKACB,PRKAR2B,PRKCB,PRKCE,PRKCH,PRKCQ,RRAS,SRC,TUBA1C,TUBA4A,TUBB2A,TUBB2B,TUBB3,TUBB4A,TUBB6
FXR/RXR Activation	2.52	0.239	NaN	AKT2,AKT3,C4A/C4B,CLU,FASN,MAP2K4,MAPK10,PCK2,PCYOX1,SERPINF1,TF
Xenobiotic Metabolism Signaling	2.52	0.156	NaN	AHR,ALDH1L1,ALDH1L2,ALDH5A1,CAMK1,CAMK2A,CAMK2B,CHST1,CHST11,CHST15,FGFR1,GRIP1,HMOX1,HS3ST1,HS3ST5,HS6ST2,MAP2K4,MAP3K1,MGST3,NDST4,NFKB2,PPM1L,PPP2R2C,PPP2R5B,PRKCB,PRKCE,PRKCH,PRKCQ,RELA,RRAS,SULT4A1,UGT8
HMGB1 Signaling	2.49	0.184	2.357	AKT2,AKT3,CNTF,FGFR1,IL1R1,JUN,LIF,MAP2K4,MAPK10,NFKB2,PLAT,RELA,RHOC,RHOJ,RHOQ,RRAS,SERPINE1,TNFRSF1A,TNFRSF1B
Coagulation System	2.48	0.417	-0.447	A2M,F3,PLAT,PROS1,SERPINE1
RAR Activation	2.46	0.163	NaN	ADCY2,ADCY5,AKT2,AKT3,CRABP2,DUSP1,IGFBP3,JUN,MAP2K4,MAP3K1,MAPK10,NFKB2,NRIP2,PHF10,PRKACB,PRKAR2B,PRKCB,PRKCE,PRKCH,PRKCQ,PRMT2,RBP1,RELA,RXRG,SMAD9,SMARCD3,SRC
p70S6K Signaling	2.45	0.176	-0.471	AKT2,AKT3,EEF2K,FGFR1,GNAI1,LYN,MAPT,PLCB1,PLCE1,PPM1L,PPP2R2C,PPP2R5B,PRKCB,PRKCE,PRKCH,PRKCQ,RRAS,SRC,YWHAB,YWHAG,YWHAZ
Renin-Angiotensin Signaling	2.42	0.179	-0.5	ADCY2,ADCY5,FGFR1,ITPR1,JUN,MAP2K4,MAP3K1,MAPK10,NFKB2,PRKACB,PRKAR2B,PRKCB,PRKCE,PRKCH,PRKCQ,RELA,RRAS,SHC2,STAT1,STAT3
Calcium-induced T Lymphocyte Apoptosis	2.4	0.244	-1.667	ATP2A2,Calm1 (includes others),FCER1G,HLA-A,HLA-DQA1,ITPR1,PRKCB,PRKCE,PRKCH,PRKCQ
Molecular Mechanisms of Cancer	2.39	0.139	NaN	ADCY2,ADCY5,AKT2,AKT3,ARHGEF2,ARHGEF3,ARHGEF4,ARHGEF9,BBC3,BCL2L11,BMP1,CAMK2A,CAMK2B,CASP3,CCND3,CDK14,CDK15,CDKN1A,CTNNA2,DHH,FGFR1,GNAI1,GNAL,GNAO1,GNAS,ITGA3,ITGA5,JAK3,JUN,MAP2K4,MAPK10,MYC,NFKB2,PLCB1,PRKACB,PRKAR2B,PRKCB,PRKCE,PRKCH,PRKCQ,PTCH1,RELA,RHOC,RHOJ,RHOQ,RRAS,SMAD9,SRC
Protein Kinase A Signaling	2.37	0.14	-2.333	ADCY2,ADCY5,AKAP2,Calm1 (includes others),CAMK2A,CAMK2B,CNGB3,CREB3,CREB5,CREM,DHH,DUSP1,DUSP16,DUSP8,FLNA,FLNC,GNAI1,GNAS,GNB3,GNG10,GNG4,ITPR1,MAP3K1,NFKB2,PDE3B,PDE4A,PDE4B,PDE5A,PLCB1,PLCE1,PPP1R14B,PRKACB,PRKAR2B,PRKCB,PRKCE,PRKCH,PRKCQ,PTCH1,PTPN5,PTPRN,RELA,UBASH3B,VASP,YWHAB,YWHAG,YWHAZ
GŒ±s Signaling	2.32	0.19	-0.832	ADCY2,ADCY5,CHRM1,CNGB3,CREB3,CREB5,GNAS,GNB3,GNG10,GNG4,HTR5A,PRKACB,PRKAR2B,RAPGEF4,RGS2,SRC
Atherosclerosis Signaling	2.28	0.206	NaN	CLU,COL5A3,CSF1,F3,ITGB2,LYZ,MMP9,NFKB2,PCYOX1,PDGFA,RELA,SELPLG,TNFRSF12A
Epithelial Adherens Junction Signaling	2.28	0.171	NaN	ACVR1C,AKT2,AKT3,ARPC1B,ARPC5,CTNNA2,EPN3,FGF1,FGFR1,JUP,MYH9,RRAS,SRC,TUBA1C,TUBA4A,TUBB2A,TUBB2B,TUBB3,TUBB4A,TUBB6,ZYX
CD28 Signaling in T Helper Cells	2.24	0.183	0.535	AKT2,AKT3,ARPC1B,ARPC5,Calm1 (includes others),FCER1G,FGFR1,HLA-A,HLA-DQA1,ITPR1,JUN,MAP2K4,MAP3K1,MAPK10,NFKB2,PRKCQ,RELA
Type I Diabetes Mellitus Signaling	2.23	0.197	1.508	CASP3,FCER1G,HLA-A,HLA-DQA1,IL1R1,MAP2K4,MAPK10,NFKB2,PTPRN,RELA,SOCS3,STAT1,TNFRSF1A,TNFRSF1B
Heparan Sulfate Biosynthesis (Late Stages)	2.2	0.243	-1.667	AARS1,CHST1,CHST11,CHST15,HS3ST1,HS3ST5,HS6ST2,NDST4,SULT4A1
Role of Pattern Recognition Receptors in Recognition of Bacteria and Viruses	2.2	0.19	0	C1QA,C1QB,C1QC,C3AR1,CNTF,FGFR1,LIF,MAP2K4,MAPK10,NFKB2,PRKCB,PRKCE,PRKCH,PRKCQ,RELA
Nitric Oxide Signaling in the Cardiovascular System	2.2	0.181	-1.5	AKT2,AKT3,ATP2A2,Calm1 (includes others),CHRM1,FGFR1,ITPR1,PDE3B,PDE5A,PRKACB,PRKAR2B,PRKCB,PRKCE,PRKCH,PRKCQ,SLC7A1,VEGFB
OX40 Signaling Pathway	2.17	0.258	0.816	FCER1G,HLA-A,HLA-DQA1,JUN,MAP2K4,MAPK10,NFKB2,RELA
Folate Transformations I	2.17	0.444	2	MTHFD2,MTHFR,MTHFS,SHMT2
Hepatic Fibrosis / Hepatic Stellate Cell Activation	2.16	0.164	NaN	A2M,COL16A1,COL5A3,CSF1,FGF1,FGF2,FGFR1,IGFBP3,IGFBP5,IL1R1,IL1RAPL1,KLF6,MMP9,MYH9,NFKB2,PDGFA,RELA,SERPINE1,STAT1,TNFRSF1A,TNFRSF1B,VEGFB
Serine Biosynthesis	2.14	0.6	NaN	PHGDH,PSAT1,PSPH
tRNA Charging	2.12	0.237	3	AARS1,CARS1,EPRS1,GARS1,NARS1,SARS1,TARS1,WARS1,YARS1
Role of NFAT in Regulation of the Immune Response	2.12	0.161	0.688	AKT2,AKT3,Calm1 (includes others),FCER1G,FGFR1,GNAI1,GNAL,GNAO1,GNAS,GNB3,GNG10,GNG4,HLA-A,HLA-DQA1,ITPR1,JUN,LYN,NFKB2,PLCB1,PRKCQ,RCAN2,RELA,RRAS
Osteoarthritis Pathway	2.08	0.16	1.147	ANXA2,CASP3,CEBPB,CREB3,CREB5,CTNNA2,FGF2,FGFR1,IL1R1,IL1RAPL1,ITGA3,ITGA5,MMP12,MMP9,NFKB2,PRKAA2,PTCH1,RELA,SMAD9,SPP1,TNFRSF1A,TNFRSF1B,VEGFB
Epoxysqualene Biosynthesis	2.05	1	NaN	FDFT1,SQLE
Cholecystokinin/Gastrin-mediated Signaling	2.03	0.178	-0.5	CREM,EPHA4,ITPR1,JUN,MAP2K4,MAPK10,PLCB1,PRKCB,PRKCE,PRKCH,PRKCQ,RHOC,RHOJ,RHOQ,RRAS,SRC
Acute Myeloid Leukemia Signaling	2.03	0.178	1.387	AKT2,AKT3,CSF1R,EIF4EBP1,FGFR1,FLT3,JUP,KITLG,MAP2K4,MYC,NFKB2,PIM1,RELA,RRAS,RUNX1,STAT3
CDK5 Signaling	2.01	0.173	-2.5	ADCY2,ADCY5,CAPN1,CDK5R1,GNAL,GNAS,ITGA3,LAMB1,MAPK10,MAPT,PPM1L,PPP1R14B,PPP2R2C,PPP2R5B,PRKACB,PRKAR2B,RRAS
Relaxin Signaling	2.01	0.159	-0.277	ADCY2,ADCY5,AKT2,AKT3,FGFR1,GNAI1,GNAL,GNAO1,GNAS,GNB3,GNG10,GNG4,JUN,MMP9,NFKB2,PDE3B,PDE4A,PDE4B,PDE5A,PRKACB,PRKAR2B,RELA
Superpathway of Geranylgeranyldiphosphate Biosynthesis I (via Mevalonate)	2	0.333	-1.342	ACAT2,FDPS,HMGCR,HMGCS1,IDI1
fMLP Signaling in Neutrophils	2	0.167	-0.243	ARPC1B,ARPC5,Calm1 (includes others),FGFR1,GNAI1,GNAS,GNB3,GNG10,GNG4,ITPR1,NCF1,NFKB2,PLCB1,PRKCB,PRKCE,PRKCH,PRKCQ,RELA,RRAS
Reelin Signaling in Neurons	2	0.181	NaN	ARHGEF2,ARHGEF3,ARHGEF4,ARHGEF9,CDK5R1,FGFR1,ITGA3,ITGA5,ITGB2,LYN,MAP2K4,MAPK10,MAPK8IP2,MAPT,SRC
Altered T Cell and B Cell Signaling in Rheumatoid Arthritis	1.97	0.259	NaN	CSF1,FCER1G,HLA-A,HLA-DQA1,NFKB2,RELA,SPP1
GPCR-Mediated Integration of Enteroendocrine Signaling Exemplified by an L Cell	1.97	0.204	-1.508	ADCY2,ADCY5,ADCYAP1,GAL,GNAI1,GNAS,ITPR1,PLCB1,PLCE1,PRKACB,PRKAR2B
Inhibition of Matrix Metalloproteases	1.96	0.286	0.816	A2M,MMP12,MMP15,MMP19,MMP24,MMP9
UVC-Induced MAPK Signaling	1.96	0.213	-1.265	JUN,MAP2K4,MAPK10,PRKCB,PRKCE,PRKCH,PRKCQ,RRAS,SMPD3,SRC
Cardiac Œ≤-adrenergic Signaling	1.96	0.163	-2.138	ADCY2,ADCY5,AKAP2,ATP2A2,GNAS,GNB3,GNG10,GNG4,PDE3B,PDE4A,PDE4B,PDE5A,PPM1L,PPP1R14B,PPP2R2C,PPP2R5B,PRKACB,PRKAR2B,SLC8A2,SLC8A3
HGF Signaling	1.92	0.167	0	AKT2,AKT3,CDKN1A,ELF4,ETS2,FGFR1,ITGA3,ITGA5,JUN,MAP2K4,MAP3K1,MAPK10,PRKCB,PRKCE,PRKCH,PRKCQ,RRAS,STAT3
p38 MAPK Signaling	1.9	0.176	1.604	CREB3,CREB5,DDIT3,DUSP1,EEF2K,HSPB1,IL1R1,IL1RAPL1,MAP2K4,MAPT,MKNK1,MYC,STAT1,TNFRSF1A,TNFRSF1B
LPS/IL-1 Mediated Inhibition of RXR Function	1.89	0.16	1.134	ALDH1L1,ALDH1L2,ALDH5A1,CHST1,CHST11,CHST15,HMGCS1,HS3ST1,HS3ST5,HS6ST2,IL1R1,IL1RAPL1,JUN,MAP2K4,MAP3K1,MGST3,NDST4,SULT4A1,TNFRSF1A,TNFRSF1B
Zymosterol Biosynthesis	1.87	0.5	NaN	CYP51A1,MSMO1,NSDHL
Neuregulin Signaling	1.86	0.174	-0.277	AKT2,AKT3,BTC,CDK5R1,ITGA3,ITGA5,MATK,MYC,PRKCB,PRKCE,PRKCH,PRKCQ,RRAS,SRC,TMEFF2
Germ Cell-Sertoli Cell Junction Signaling	1.86	0.151	NaN	A2M,CTNNA2,EPN3,FGFR1,ITGA3,JUP,LIMK1,MAP2K4,MAP3K1,MAPK10,RHOC,RHOJ,RHOQ,RRAS,SRC,TNFRSF1A,TUBA1C,TUBA4A,TUBB2A,TUBB2B,TUBB3,TUBB4A,TUBB6,ZYX
Mevalonate Pathway I	1.82	0.364	-1	ACAT2,HMGCR,HMGCS1,IDI1
Ceramide Signaling	1.81	0.172	1.069	AKT2,AKT3,FGFR1,JUN,MAP2K4,MAP3K1,NFKB2,PPM1L,PPP2R2C,PPP2R5B,RELA,RRAS,SMPD3,TNFRSF1A,TNFRSF1B
PKCŒ∏ Signaling in T Lymphocytes	1.78	0.156	1.387	CACNA2D2,CACNB1,CACNB3,CACNB4,CACNG2,CACNG4,CACNG5,CAMK2A,CAMK2B,FCER1G,FGFR1,HLA-A,HLA-DQA1,JUN,MAP2K4,MAP3K1,NFKB2,PRKCQ,RELA,RRAS
nNOS Signaling in Skeletal Muscle Cells	1.77	0.222	NaN	CACNA2D2,CACNB1,CACNB3,CACNB4,CACNG2,CACNG4,CACNG5,Calm1 (includes others)
Amyotrophic Lateral Sclerosis Signaling	1.77	0.167	-1.508	AKT3,CAPN1,CAPN5,CASP3,FGFR1,GLUL,GRIA4,GRIK3,GRIN1,GRIN2A,GRIN3A,HECW1,NEFH,NEFL,PRPH,VEGFB
GADD45 Signaling	1.76	0.294	NaN	CCND3,CDKN1A,GADD45A,GADD45B,GADD45G
Inhibition of Angiogenesis by TSP1	1.72	0.233	0.378	AKT2,AKT3,CASP3,JUN,MAP2K4,MAPK10,MMP9
TR/RXR Activation	1.7	0.176	NaN	AKT2,AKT3,BCL3,FASN,FGFR1,LDLR,PDE3B,RCAN2,RXRG,SREBF2,SYT2,THRA,UCP2
FcŒ≥RIIB Signaling in B Lymphocytes	1.7	0.176	0	CACNA2D2,CACNB1,CACNB3,CACNB4,CACNG2,CACNG4,CACNG5,FGFR1,INPP5D,LYN,MAP2K4,MAPK10,RRAS
TNFR2 Signaling	1.67	0.25	1.633	JUN,MAP2K4,MAP3K1,NFKB2,RELA,TNFRSF1B
Regulation of Cellular Mechanics by Calpain Protease	1.66	0.192	0.378	CAPN1,CAPN5,CAST,CNGB3,ITGA3,ITGA5,RRAS,SRC,TLN1,TLN2
NF-Œ∫B Activation by Viruses	1.65	0.169	1.069	AKT2,AKT3,FGFR1,ITGA3,ITGA5,ITGB2,MAP3K1,NFKB2,PRKCB,PRKCE,PRKCH,PRKCQ,RELA,RRAS
iCOS-iCOSL Signaling in T Helper Cells	1.65	0.169	0	AKT2,AKT3,Calm1 (includes others),CAMK2A,CAMK2B,FCER1G,FGFR1,HLA-A,HLA-DQA1,INPP5D,ITPR1,NFKB2,PRKCQ,RELA
Amyloid Processing	1.65	0.2	-2	AKT2,AKT3,CAPN1,CAPN5,CDK5R1,MAPT,PRKACB,PRKAR2B,PRKCE
Adrenomedullin signaling pathway	1.65	0.145	-1.46	ADCY2,ADCY5,AKT2,AKT3,Calm1 (includes others),CASP3,CEBPB,FGFR1,GNAS,ITPR1,KCNQ2,KCNQ3,MAP2K4,MAPK10,MATK,NFKB2,PLCB1,PLCE1,PRKACB,PRKAR2B,RELA,RRAS,RXRG,SHC2
Netrin Signaling	1.64	0.183	NaN	ABLIM2,CACNA2D2,CACNB1,CACNB3,CACNB4,CACNG2,CACNG4,CACNG5,PRKACB,PRKAR2B,UNC5A
Chemokine Signaling	1.64	0.183	-0.905	Calm1 (includes others),CAMK1,CAMK2A,CAMK2B,GNAI1,JUN,LIMK1,PLCB1,PRKCB,RRAS,SRC
Hematopoiesis from Multipotent Stem Cells	1.6	0.667	NaN	CSF1,KITLG
Trans, trans-farnesyl Diphosphate Biosynthesis	1.6	0.667	NaN	FDPS,IDI1
4-aminobutyrate Degradation I	1.6	0.667	NaN	ABAT,ALDH5A1
IL-9 Signaling	1.57	0.205	1.414	BCL3,FGFR1,JAK3,NFKB2,RELA,SOCS3,STAT1,STAT3
Endothelin-1 Signaling	1.55	0.143	0.209	ADCY2,ADCY5,CASP3,FGFR1,GNAI1,GNAL,GNAO1,GNAS,HMOX1,ITPR1,JUN,MAPK10,MYC,PLCB1,PLCE1,PLD4,PRKCB,PRKCE,PRKCH,PRKCQ,RRAS,SHC2,SRC
Tight Junction Signaling	1.54	0.15	NaN	AKT2,AKT3,ARHGEF2,JAM3,JUN,MYH9,NFKB2,NSF,PPM1L,PPP2R2C,PPP2R5B,PRKACB,PRKAR2B,RELA,SNAP25,STX4,TNFRSF1A,TNFRSF1B,VASP
IGF-1 Signaling	1.54	0.157	0.333	AKT2,AKT3,CCN1,FGFR1,IGFBP3,IGFBP5,IGFBP7,JUN,PRKACB,PRKAR2B,RRAS,SOCS3,STAT3,YWHAB,YWHAG,YWHAZ
IL-10 Signaling	1.53	0.191	NaN	HMOX1,IL1R1,IL1RAPL1,JUN,MAP2K4,NFKB2,RELA,SOCS3,STAT3
Huntington's Disease Signaling	1.53	0.135	-1.069	AKT2,AKT3,CAPN1,CAPN5,CASP3,CDK5R1,CPLX2,CREB3,CREB5,DNM1L,DNM3,FGFR1,GNB3,GNG10,GNG4,GRM1,HDAC11,HSPA9,ITPR1,JUN,MAP2K4,NSF,PLCB1,PRKCB,PRKCE,PRKCH,PRKCQ,RPH3A,SNAP25,TGM2
IL-7 Signaling Pathway	1.53	0.171	1.508	AKT2,AKT3,BCL6,CCND3,EBF1,FGFR1,JAK3,JUN,LYN,MCL1,MYC,STAT1
GM-CSF Signaling	1.53	0.171	1.155	AKT2,AKT3,CAMK2A,CAMK2B,FGFR1,LYN,PIM1,PRKCB,RRAS,RUNX1,STAT1,STAT3
PI3K/AKT Signaling	1.49	0.15	1	AKT2,AKT3,CDKN1A,EIF4EBP1,INPP5D,ITGA3,ITGA5,JAK3,MCL1,NFKB2,PPM1L,PPP2R2C,PPP2R5B,RELA,RRAS,YWHAB,YWHAG,YWHAZ
Calcium Transport I	1.49	0.375	NaN	ATP2A2,ATP2B2,ATP2B3
Phagosome Maturation	1.48	0.152	NaN	ATP6V1G2,CTSC,CTSH,CTSS,DYNC1I1,HLA-A,NSF,RAB7A,SNAP25,TUBA1C,TUBA4A,TUBB2A,TUBB2B,TUBB3,TUBB4A,TUBB6,VPS41
GP6 Signaling Pathway	1.45	0.15	-0.243	AKT2,AKT3,Calm1 (includes others),COL16A1,COL5A3,FCER1G,FGFR1,ITPR1,LAMB1,LAMB3,LYN,PRKCB,PRKCE,PRKCH,PRKCQ,RASGRP2,TLN1
HIPPO signaling	1.45	0.163	0.632	CD44,DLG2,DLG3,NF2,PPM1L,PPP1R14B,PPP2R2C,PPP2R5B,TEAD3,WWTR1,YWHAB,YWHAG,YWHAZ
Leptin Signaling in Obesity	1.45	0.167	0.816	ADCY2,ADCY5,AKT2,AKT3,FGFR1,PDE3B,PLCB1,PLCE1,PRKACB,PRKAR2B,SOCS3,STAT3
Nicotine Degradation III	1.44	0.286	-1	AOX1,CYP2S1,CYP51A1,LARGE1
Erythropoietin Signaling	1.41	0.16	NaN	AKT2,AKT3,FGFR1,JUN,NFKB2,PRKCB,PRKCE,PRKCH,PRKCQ,RELA,RRAS,SOCS3,SRC
Prolactin Signaling	1.41	0.16	0	CEBPB,FGFR1,JUN,MYC,PRKCB,PRKCE,PRKCH,PRKCQ,PRLR,RRAS,SOCS3,STAT1,STAT3
JAK/Stat Signaling	1.41	0.16	1.941	AKT2,AKT3,CDKN1A,CEBPB,FGFR1,JAK3,JUN,NFKB2,RELA,RRAS,SOCS3,STAT1,STAT3
Rac Signaling	1.39	0.148	2	ANK1,ARPC1B,ARPC5,CD44,CDK5R1,FGFR1,ITGA3,ITGA5,JUN,LIMK1,MAP2K4,MAP3K1,NFKB2,PIP4K2A,PIP5KL1,RELA,RRAS
PI3K Signaling in B Lymphocytes	1.39	0.148	0.243	AKT2,AKT3,ATF3,ATF5,Calm1 (includes others),CAMK2A,CAMK2B,INPP5D,ITPR1,JUN,LYN,NFKB2,PLCB1,PLCE1,PRKCB,RELA,RRAS
Aldosterone Signaling in Epithelial Cells	1.38	0.142	-1.732	ASIC1,ASIC2,DNAJB5,DNAJC27,DNAJC6,DUSP1,FGFR1,HSPA12A,HSPA9,HSPB1,HSPB8,ITPR1,PIP4K2A,PIP5KL1,PLCB1,PLCE1,PRKCB,PRKCE,PRKCH,PRKCQ
Integrin Signaling	1.38	0.135	1.706	AKT2,AKT3,ARPC1B,ARPC5,CAPN1,CAPN5,CTTN,FGFR1,ITGA3,ITGA5,ITGAM,ITGB2,MAP2K4,PFN2,RHOC,RHOJ,RHOQ,RRAS,SRC,TLN1,TLN2,TSPAN2,TSPAN4,VASP,ZYX
PXR/RXR Activation	1.38	0.2	NaN	AKT2,AKT3,PCK2,PRKACB,PRKAR2B,RELA,SCD
Semaphorin Signaling in Neurons	1.38	0.18	NaN	ARHGAP1,DPYSL2,DPYSL5,LIMK1,RHOC,RHOJ,RHOQ,RND1,SEMA3A
Melatonin Degradation I	1.34	0.267	-2	CYP2S1,CYP51A1,LARGE1,SULT4A1
Actin Cytoskeleton Signaling	1.33	0.135	0.775	ARHGEF4,ARPC1B,ARPC5,FGF1,FGF11,FGF12,FGF13,FGF14,FGF2,FGF9,FGFR1,FLNA,ITGA3,ITGA5,LIMK1,MATK,MSN,MYH9,PDGFA,PFN2,PIP4K2A,RRAS,TLN1,TLN2
Antigen Presentation Pathway	1.3	0.227	NaN	CD74,HLA-A,HLA-DQA1,NLRC5,TAP2
Apoptosis Signaling	1.3	0.155	-0.277	BCL2L11,CAPN1,CAPN5,CASP3,MAP2K4,MCL1,NFKB2,PRKCE,PRKCQ,RELA,RRAS,TNFRSF1A,TNFRSF1B
ERK5 Signaling	1.28	0.162	2.111	CREB3,CREB5,FOSL1,IL6ST,LIF,MYC,RRAS,SRC,YWHAB,YWHAG,YWHAZ
Sperm Motility	1.28	0.151	-2.673	Calm1 (includes others),CNGB3,GNAS,ITPR1,PDE4A,PDE4B,PLCB1,PLCE1,PRKACB,PRKAR2B,PRKCB,PRKCE,PRKCH,PRKCQ
IL-17A Signaling in Gastric Cells	1.24	0.25	0	JUN,MAP2K4,MAPK10,RELA
Role of JAK1, JAK2 and TYK2 in Interferon Signaling	1.24	0.25	NaN	NFKB2,RELA,STAT1,STAT3
Serotonin Receptor Signaling	1.24	0.2	NaN	ADCY2,ADCY5,HTR1B,HTR1D,HTR2A,HTR5A
Sphingosine-1-phosphate Signaling	1.23	0.146	0.535	ADCY2,ADCY5,AKT2,AKT3,ASAH2,CASP3,FGFR1,GNAI1,PDGFA,PLCB1,PLCE1,RHOC,RHOJ,RHOQ,SMPD3
Myc Mediated Apoptosis Signaling	1.21	0.157	NaN	AKT2,AKT3,CASP3,FGFR1,MAP2K4,MAPK10,MYC,RRAS,YWHAB,YWHAG,YWHAZ
PPARŒ±/RXRŒ± Activation	1.2	0.135	-2.828	ACVR1C,ADCY2,ADCY5,BCL3,FASN,GNAS,GPD1,IL1R1,IL1RAPL1,JUN,MAP2K4,NFKB2,PLCB1,PLCE1,PRKAA2,PRKACB,PRKAR2B,PRKCB,RELA,RRAS
Macropinocytosis Signaling	1.18	0.152	0.632	CSF1,CSF1R,FGFR1,ITGA5,ITGB2,PDGFA,PRKCB,PRKCE,PRKCH,PRKCQ,RRAS,SRC
Circadian Rhythm Signaling	1.18	0.194	NaN	ADCYAP1,CREB3,CREB5,GRIN1,GRIN2A,GRIN3A
MIF Regulation of Innate Immunity	1.18	0.194	0.816	CD74,JUN,MAP2K4,MAPK10,NFKB2,RELA
Pancreatic Adenocarcinoma Signaling	1.17	0.143	1.291	AKT2,AKT3,CDKN1A,FGFR1,HMOX1,JAK3,MAP2K4,MAPK10,MMP9,NFKB2,PLD4,RELA,STAT1,STAT3,VEGFB
EGF Signaling	1.16	0.159	1.265	AKT2,AKT3,FGFR1,ITPR1,JUN,MAP2K4,MAP3K1,SRC,STAT1,STAT3
Nicotine Degradation II	1.16	0.235	-1	AOX1,CYP2S1,CYP51A1,LARGE1
Extrinsic Prothrombin Activation Pathway	1.14	0.4	NaN	F3,PROS1
Glutamate Degradation III (via 4-aminobutyrate)	1.14	0.4	NaN	ABAT,ALDH5A1
Regulation of Actin-based Motility by Rho	1.13	0.153	1.508	ARPC1B,ARPC5,ITGA3,ITGA5,LIMK1,PFN2,PIP4K2A,PIP5KL1,RHOC,RHOJ,RHOQ
Estrogen-Dependent Breast Cancer Signaling	1.13	0.153	2.53	AKT2,AKT3,CREB3,CREB5,FGFR1,HSD17B2,JUN,NFKB2,RELA,RRAS,SRC
Stearate Biosynthesis I (Animals)	1.12	0.188	-1.633	ACOT7,DHCR24,ELOVL6,FASN,LPCAT4,TBXAS1
Actin Nucleation by ARP-WASP Complex	1.11	0.161	3	ARPC1B,ARPC5,ITGA3,ITGA5,RHOC,RHOJ,RHOQ,RRAS,VASP
Oleate Biosynthesis II (Animals)	1.11	0.273	NaN	FADS1,SCD,Scd2
D-myo-inositol (1,4,5)-Trisphosphate Biosynthesis	1.1	0.2	0.447	PIP4K2A,PIP5KL1,PLCB1,PLCE1,PLD4
Thrombopoietin Signaling	1.09	0.154	0.632	FGFR1,JUN,MYC,PRKCB,PRKCE,PRKCH,PRKCQ,RRAS,STAT1,STAT3
Agrin Interactions at Neuromuscular Junction	1.09	0.154	1.667	CTTN,ITGA3,ITGA5,ITGB2,JUN,LAMB1,MAP2K4,MAPK10,RRAS,SRC
IL-3 Signaling	1.09	0.146	0	AKT2,AKT3,FGFR1,INPP5D,JUN,PRKCB,PRKCE,PRKCH,PRKCQ,RRAS,STAT1,STAT3
Salvage Pathways of Pyrimidine Ribonucleotides	1.09	0.146	-0.577	AKT2,APOBEC1,LIMK1,MAK,MAP2K4,NME2,PIM1,PRKAA2,PRKCE,PRKCH,PRKCQ,UPP2
PDGF Signaling	1.07	0.143	1.941	FGFR1,INPP5D,JAK3,JUN,MAP2K4,MAP3K1,MYC,PDGFA,PRKCB,RRAS,SRC,STAT1,STAT3
B Cell Activating Factor Signaling	1.07	0.182	0.816	JUN,MAP2K4,MAP3K1,MAPK10,NFKB2,RELA
April Mediated Signaling	1.07	0.182	0.816	JUN,MAP2K4,MAP3K1,MAPK10,NFKB2,RELA
Aryl Hydrocarbon Receptor Signaling	1.06	0.138	1.897	AHR,ALDH1L1,ALDH1L2,ALDH5A1,CCND3,CDKN1A,HSPB1,JUN,MGST3,MYC,NFKB2,RELA,RXRG,SRC,TGM2
UVB-Induced MAPK Signaling	1.04	0.155	-1	EIF4EBP1,FGFR1,JUN,MAP2K4,MAPK10,PRKCB,PRKCE,PRKCH,PRKCQ
IL-17A Signaling in Fibroblasts	1.04	0.192	NaN	CEBPB,CEBPD,JUN,NFKB2,RELA
Retinoate Biosynthesis II	1.03	1	NaN	RBP1
Glutamine Biosynthesis I	1.03	1	NaN	GLUL
Asparagine Biosynthesis I	1.03	1	NaN	ASNS
Lanosterol Biosynthesis	1.03	1	NaN	LSS
Oncostatin M Signaling	1.02	0.176	2.449	IL6ST,JAK3,OSMR,RRAS,STAT1,STAT3
Activation of IRF by Cytosolic Pattern Recognition Receptors	1.02	0.167	1.134	IRF9,JUN,MAP2K4,MAPK10,NFKB2,RELA,STAT1
BMP signaling pathway	1.02	0.149	0	BMP1,JUN,MAP2K4,MAPK10,NFKB2,PRKACB,PRKAR2B,RELA,RRAS,SMAD9
Graft-versus-Host Disease Signaling	1.02	0.25	NaN	FCER1G,HLA-A,HLA-DQA1
Chondroitin Sulfate Degradation (Metazoa)	1.02	0.25	NaN	ARSB,GALNS,HEXB
Superpathway of Melatonin Degradation	1.01	0.211	-2	CYP2S1,CYP51A1,LARGE1,SULT4A1
Caveolar-mediated Endocytosis Signaling	1	0.153	NaN	COPG1,FLNA,FLNC,HLA-A,ITGA3,ITGA5,ITGAM,ITGB2,SRC
IL-17A Signaling in Airway Cells	1	0.153	1	AKT2,AKT3,FGFR1,JAK3,MAP2K4,MAPK10,NFKB2,RELA,STAT3
ATM Signaling	0.996	0.141	-0.333	CDKN1A,CREB3,CREB5,GADD45A,GADD45B,GADD45G,JUN,MAP2K4,MAPK10,PPM1L,PPP2R2C,PPP2R5B
Cdc42 Signaling	0.987	0.138	0.905	ARPC1B,ARPC5,CDC42SE1,FCER1G,HLA-A,HLA-DQA1,ITGA3,ITGA5,JUN,LIMK1,MAP2K4,MAPK10,SRC
CCR3 Signaling in Eosinophils	0.983	0.134	-1.414	Calm1 (includes others),FGFR1,GNAI1,GNAS,GNB3,GNG10,GNG4,ITPR1,LIMK1,PLCB1,PRKCB,PRKCE,PRKCH,PRKCQ,RRAS
4-1BB Signaling in T Lymphocytes	0.979	0.185	0.447	JUN,MAP2K4,MAPK10,NFKB2,RELA
HIF1Œ± Signaling	0.963	0.137	NaN	AKT2,AKT3,FGFR1,JUN,LDHB,MAPK10,MMP12,MMP15,MMP19,MMP24,MMP9,RRAS,VEGFB
B Cell Receptor Signaling	0.951	0.126	0.688	AKT2,AKT3,BCL6,Calm1 (includes others),CAMK2A,CAMK2B,CREB3,CREB5,EBF1,FGFR1,INPP5D,JUN,LYN,MAP2K4,MAP3K1,NFKB2,PRKCB,PRKCQ,RELA,RRAS
GŒ±12/13 Signaling	0.936	0.132	2.324	AKT2,AKT3,CDH18,CDH4,CDH6,CDH7,FGFR1,JUN,MAP2K4,MAP3K1,MAPK10,NFKB2,RELA,RRAS,SRC
TNFR1 Signaling	0.936	0.159	1.89	CASP3,JUN,MAP2K4,MAP3K1,NFKB2,RELA,TNFRSF1A
Autoimmune Thyroid Disease Signaling	0.932	0.231	NaN	FCER1G,HLA-A,HLA-DQA1
Pyridoxal 5'-phosphate Salvage Pathway	0.932	0.148	-1	AKT2,LIMK1,MAK,MAP2K4,PIM1,PRKAA2,PRKCE,PRKCH,PRKCQ
Induction of Apoptosis by HIV1	0.914	0.151	1.414	BBC3,CASP3,MAP2K4,MAPK10,NFKB2,RELA,TNFRSF1A,TNFRSF1B
Fc Epsilon RI Signaling	0.91	0.134	-0.832	AKT2,AKT3,FCER1G,FGFR1,INPP5D,LYN,MAP2K4,MAPK10,PRKCB,PRKCE,PRKCH,PRKCQ,RRAS
Cardiac Hypertrophy Signaling	0.91	0.12	0.218	ADCY2,ADCY5,ADRA2C,Calm1 (includes others),FGFR1,GNAI1,GNAL,GNAO1,GNAS,GNB3,GNG10,GNG4,HSPB1,JUN,MAP2K4,MAP3K1,MAPK10,PLCB1,PLCE1,PRKACB,PRKAR2B,RHOC,RHOJ,RHOQ,RRAS
Role of Osteoblasts, Osteoclasts and Chondrocytes in Rheumatoid Arthritis	0.893	0.123	NaN	AKT2,AKT3,BMP1,Calm1 (includes others),CSF1,CSF1R,FGFR1,IL1R1,IL1RAPL1,ITGA3,ITGA5,JUN,MAP2K4,MAPK10,RELA,SMAD9,SPP1,SRC,TNFRSF1A,TNFRSF1B
IL-15 Production	0.886	0.19	NaN	JAK3,NFKB2,RELA,STAT1
iNOS Signaling	0.886	0.162	2.236	Calm1 (includes others),JAK3,JUN,NFKB2,RELA,STAT1
NRF2-mediated Oxidative Stress Response	0.883	0.122	0.775	AOX1,DNAJB5,DNAJC6,FGFR1,FOSL1,HMOX1,HSPB8,JUN,JUNB,JUND,MAFF,MAP2K4,MAP3K1,MGST3,PRKCB,PRKCE,PRKCH,PRKCQ,RRAS,SOD2,SQSTM1
G Protein Signaling Mediated by Tubby	0.879	0.172	NaN	GNAS,GNB3,GNG10,GNG4,PLCB1
B Cell Development	0.866	0.286	NaN	HLA-A,HLA-DQA1
Bupropion Degradation	0.866	0.286	NaN	CYP2S1,CYP51A1
Sphingosine and Sphingosine-1-phosphate Metabolism	0.866	0.286	NaN	ASAH2,SGPP2
Glycoaminoglycan-protein Linkage Region Biosynthesis	0.866	0.286	NaN	B3GAT1,B3GAT2
FLT3 Signaling in Hematopoietic Progenitor Cells	0.86	0.136	0.905	AKT2,AKT3,CREB3,CREB5,EIF4EBP1,FGFR1,FLT3,INPP5D,RRAS,STAT1,STAT3
Role of Tissue Factor in Cancer	0.86	0.131	NaN	AKT2,AKT3,CASP3,CCN1,CSF1,F3,FGFR1,ITGA3,LIMK1,LYN,PLCB1,RRAS,SRC
Th1 and Th2 Activation Pathway	0.86	0.131	NaN	ACVR1C,CRLF2,FGFR1,HLA-A,HLA-DQA1,IKZF1,ITGB2,JAK3,JUN,PRKCQ,SOCS3,STAT1,STAT3
Growth Hormone Signaling	0.833	0.137	0	A2M,FGFR1,IGFBP3,PRKCB,PRKCE,PRKCH,PRKCQ,SOCS3,STAT1,STAT3
Th2 Pathway	0.833	0.134	0.816	ACVR1C,CRLF2,FGFR1,HLA-A,HLA-DQA1,IKZF1,ITGB2,JAK3,JUN,PRKCQ,SOCS3
Glioma Signaling	0.818	0.127	-1.387	AKT2,AKT3,Calm1 (includes others),CAMK1,CAMK2A,CAMK2B,CDKN1A,FGFR1,PDGFA,PRKCB,PRKCE,PRKCH,PRKCQ,RRAS
Virus Entry via Endocytic Pathways	0.812	0.129	NaN	FGFR1,FLNA,FLNC,HLA-A,ITGA3,ITGA5,ITGB2,PRKCB,PRKCE,PRKCH,PRKCQ,RRAS,SRC
STAT3 Pathway	0.81	0.13	0.577	CDKN1A,FGF2,FGFR1,MAP2K4,MAPK10,MYC,NTRK3,PIM1,RRAS,SOCS3,SRC,STAT3
Dopamine Receptor Signaling	0.81	0.138	-1.342	ADCY2,ADCY5,NCS1,PPM1L,PPP1R14B,PPP2R2C,PPP2R5B,PRKACB,PRKAR2B
CD27 Signaling in Lymphocytes	0.79	0.146	0	CASP3,JUN,MAP2K4,MAP3K1,MAPK10,NFKB2,RELA
Allograft Rejection Signaling	0.79	0.2	NaN	FCER1G,HLA-A,HLA-DQA1
Estrogen Biosynthesis	0.79	0.2	NaN	CYP2S1,CYP51A1,HSD17B2
PCP pathway	0.79	0.146	0.378	JUN,JUNB,JUND,MAP2K4,MAPK10,PFN2,ROR2
autophagy	0.79	0.146	NaN	ATG16L1,CTSC,CTSH,CTSS,SQSTM1,VPS41,WIPI1
LPS-stimulated MAPK Signaling	0.783	0.131	-0.302	FGFR1,JUN,MAP2K4,MAPK10,NFKB2,PRKCB,PRKCE,PRKCH,PRKCQ,RELA,RRAS
Glucose and Glucose-1-phosphate Degradation	0.77	0.25	NaN	HK1,PGM2
Superoxide Radicals Degradation	0.77	0.25	NaN	CYGB,SOD2
GDP-glucose Biosynthesis	0.77	0.25	NaN	HK1,PGM2
IL-17 Signaling	0.752	0.134	NaN	AKT2,AKT3,CEBPB,FGFR1,JUN,MAP2K4,MAPK10,RELA,RRAS
Airway Pathology in Chronic Obstructive Pulmonary Disease	0.745	0.5	NaN	MMP9
Œ≤-alanine Degradation I	0.745	0.5	NaN	ABAT
Pyruvate Fermentation to Lactate	0.745	0.5	NaN	LDHB
Palmitate Biosynthesis I (Animals)	0.745	0.5	NaN	FASN
Fatty Acid Biosynthesis Initiation II	0.745	0.5	NaN	FASN
Glycine Biosynthesis I	0.745	0.5	NaN	SHMT2
Communication between Innate and Adaptive Immune Cells	0.728	0.188	NaN	CD83,FCER1G,HLA-A
Nur77 Signaling in T Lymphocytes	0.71	0.152	NaN	Calm1 (includes others),CASP3,FCER1G,HLA-A,HLA-DQA1
Death Receptor Signaling	0.706	0.128	1.265	CASP3,HSPB1,LIMK1,MAP2K4,NFKB2,PARP3,RELA,TNFRSF1A,TNFRSF1B,ZC3HAV1
Ephrin B Signaling	0.701	0.13	-2.449	EFNB2,GNAI1,GNAL,GNAO1,GNAS,GNB3,GNG10,GNG4,LIMK1
NF-Œ∫B Signaling	0.688	0.117	1.213	AKT2,AKT3,FCER1G,FGFR1,IL1R1,LTBR,MAP3K1,NFKB2,NTRK3,PRKACB,PRKCB,PRKCQ,RELA,RRAS,TNFRSF1A,TNFRSF1B,UBE2N
mTOR Signaling	0.682	0.114	1.147	AKT2,AKT3,EIF3C,EIF4EBP1,FGFR1,HMOX1,PLD4,PPM1L,PPP2R2C,PPP2R5B,PRKAA2,PRKCB,PRKCE,PRKCH,PRKCQ,PRR5,RHOC,RHOJ,RHOQ,RRAS,VEGFB
Cytotoxic T Lymphocyte-mediated Apoptosis of Target Cells	0.674	0.176	NaN	CASP3,FCER1G,HLA-A
Glycolysis I	0.674	0.176	NaN	ALDOC,PFKM,PKM
Putrescine Degradation III	0.674	0.176	NaN	ALDH1L1,ALDH1L2,SAT1
Role of PKR in Interferon Induction and Antiviral Response	0.672	0.147	NaN	CASP3,NFKB2,RELA,STAT1,TNFRSF1A
Unfolded protein response	0.668	0.135	NaN	CEBPB,CEBPD,CEBPG,DDIT3,HSPA9,INSIG1,SREBF2
Cell Cycle: G2/M DNA Damage Checkpoint Regulation	0.668	0.14	-0.447	CDKN1A,GADD45A,RPRM,YWHAB,YWHAG,YWHAZ
UVA-Induced MAPK Signaling	0.656	0.121	1.342	CASP3,FGFR1,JUN,MAP2K4,MAPK10,PARP3,PLCB1,PLCE1,RRAS,SMPD3,STAT1,ZC3HAV1
Th1 Pathway	0.652	0.127	1.414	FGFR1,HLA-A,HLA-DQA1,ITGB2,JAK3,PRKCQ,SOCS3,STAT1,STAT3
RANK Signaling in Osteoclasts	0.646	0.122	0.905	AKT2,AKT3,Calm1 (includes others),FGFR1,JUN,MAP2K4,MAP3K1,MAPK10,NFKB2,RELA,SRC
D-myo-inositol-5-phosphate Metabolism	0.644	0.116	1	DUSP1,DUSP16,DUSP8,NUDT11,NUDT9,PIP4K2A,PLCB1,PLCE1,PLD4,PPP1R14B,PPP1R1C,PPP2R5B,PTPRN,SACM1L,SGPP2,SOCS3
Insulin Receptor Signaling	0.633	0.116	0.832	AKT2,AKT3,ASIC1,ASIC2,EIF4EBP1,FGFR1,INPP5D,PDE3B,PPP1R14B,PRKACB,PRKAR2B,RHOQ,RRAS,SOCS3,STX4
GDNF Family Ligand-Receptor Interactions	0.629	0.125	1.134	DOK5,DOK7,FGFR1,ITPR1,JUN,MAP2K4,MAPK10,PDLIM7,RRAS
Ethanol Degradation IV	0.623	0.167	NaN	ALDH1L1,ALDH1L2,CYGB
Thyroid Hormone Metabolism II (via Conjugation and/or Degradation)	0.616	0.2	NaN	LARGE1,SULT4A1
Ketogenesis	0.616	0.2	NaN	ACAT2,HMGCS1
Acetone Degradation I (to Methylglyoxal)	0.616	0.2	NaN	CYP2S1,CYP51A1
Role of IL-17F in Allergic Inflammatory Airway Diseases	0.607	0.148	2	CREB3,CREB5,NFKB2,RELA
Role of JAK2 in Hormone-like Cytokine Signaling	0.607	0.148	NaN	PRLR,SOCS3,STAT1,STAT3
Natural Killer Cell Signaling	0.606	0.12	NaN	AKT2,AKT3,FCER1G,FGFR1,INPP5D,PRKCB,PRKCE,PRKCH,PRKCQ,RRAS,TYROBP
Mechanisms of Viral Exit from Host Cells	0.604	0.139	NaN	PRKCB,PRKCE,PRKCH,PRKCQ,SH3GL2
Telomerase Signaling	0.599	0.118	1.897	AKT2,AKT3,CDKN1A,ELF4,ETS2,FGFR1,HDAC11,MYC,PPM1L,PPP2R2C,PPP2R5B,RRAS
Superpathway of Inositol Phosphate Compounds	0.597	0.11	1.279	DUSP1,DUSP16,DUSP8,FGFR1,INPP5A,INPP5D,ITPKA,NUDT11,NUDT9,PIP4K2A,PIP5KL1,PLCB1,PLCE1,PLD4,PPP1R14B,PPP1R1C,PPP2R5B,PTPRN,SACM1L,SGPP2,SOCS3,SRC
Regulation of the Epithelial-Mesenchymal Transition Pathway	0.592	0.113	NaN	AKT2,AKT3,FGF1,FGF11,FGF12,FGF13,FGF14,FGF2,FGF9,FGFR1,JAK3,MAP2K4,MMP9,NFKB2,RELA,RRAS,STAT3
Uracil Degradation II (Reductive)	0.59	0.333	NaN	DPYSL2
Trehalose Degradation II (Trehalase)	0.59	0.333	NaN	HK1
Thymine Degradation	0.59	0.333	NaN	DPYSL2
Purine Ribonucleosides Degradation to Ribose-1-phosphate	0.59	0.333	NaN	PGM2
Thiosulfate Disproportionation III (Rhodanese)	0.59	0.333	NaN	TST
Glycerol-3-phosphate Shuttle	0.59	0.333	NaN	GPD1
Dopamine Degradation	0.578	0.158	NaN	ALDH1L1,ALDH1L2,SULT4A1
1D-myo-inositol Hexakisphosphate Biosynthesis II (Mammalian)	0.578	0.158	NaN	INPP5A,INPP5D,ITPKA
D-myo-inositol (1,3,4)-trisphosphate Biosynthesis	0.578	0.158	NaN	INPP5A,INPP5D,ITPKA
HER-2 Signaling in Breast Cancer	0.575	0.119	NaN	AKT2,AKT3,CDKN1A,FGFR1,ITGB2,PRKCB,PRKCE,PRKCH,PRKCQ,RRAS
Melanocyte Development and Pigmentation Signaling	0.569	0.117	0.302	ADCY2,ADCY5,CREB3,CREB5,FGFR1,GNAS,KITLG,PRKACB,PRKAR2B,RRAS,SRC
Lymphotoxin Œ≤ Receptor Signaling	0.562	0.125	1.342	AKT2,AKT3,CASP3,FGFR1,LTBR,NFKB2,RELA
CD40 Signaling	0.551	0.121	1.414	FGFR1,JAK3,JUN,MAP2K4,MAPK10,NFKB2,RELA,STAT3
FAK Signaling	0.55	0.116	NaN	AKT2,AKT3,CAPN1,CAPN5,FGFR1,ITGA3,ITGA5,RRAS,SRC,TLN1,TLN2
Retinoic acid Mediated Apoptosis Signaling	0.544	0.132	NaN	CASP3,CRABP2,PARP3,RXRG,ZC3HAV1
Role of JAK1 and JAK3 in Œ≥c Cytokine Signaling	0.539	0.123	NaN	CRLF2,FGFR1,JAK3,RRAS,SOCS3,STAT1,STAT3
Wnt/Ca+ pathway	0.539	0.123	1.134	CAMK2A,CREB3,CREB5,NFKB2,PLCB1,PLCE1,RELA
SAPK/JNK Signaling	0.532	0.115	0.632	DUSP8,FCER1G,FGFR1,GADD45A,GNB3,JUN,MAP2K4,MAP3K1,MAPK10,MAPK8IP2,RRAS
Iron homeostasis signaling pathway	0.529	0.113	NaN	ATP6V1G2,BMP1,CP,HMOX1,HSPA9,JAK3,PDGFA,SLC11A1,SLC25A37,SLC48A1,STAT3,TF
Glucocorticoid Receptor Signaling	0.524	0.106	NaN	A2M,AKT2,AKT3,AR,CDKN1A,CEBPB,DUSP1,FGFR1,HSPA9,JAK3,JUN,MAP2K4,MAP3K1,MAPK10,PCK2,PGR,PHF10,PRKAA2,PRKACB,RELA,RRAS,SERPINE1,SMARCD3,STAT1,STAT3
PPAR Signaling	0.523	0.117	-1.667	IL1R1,IL1RAPL1,JUN,NFKB2,PDGFA,RELA,RRAS,TNFRSF1A,TNFRSF1B
IL-15 Signaling	0.51	0.118	NaN	AKT2,AKT3,FGFR1,JAK3,NFKB2,RELA,RRAS,STAT3
TWEAK Signaling	0.506	0.133	2	CASP3,NFKB2,RELA,TNFRSF12A
Serotonin Degradation	0.506	0.133	0	ALDH1L1,ALDH1L2,LARGE1,SULT4A1
IL-4 Signaling	0.504	0.115	NaN	AKT2,AKT3,FGFR1,HLA-A,HLA-DQA1,IL13RA1,INPP5D,JAK3,RRAS
Choline Biosynthesis III	0.502	0.167	NaN	HMOX1,PLD4
Histamine Degradation	0.502	0.167	NaN	ALDH1L1,ALDH1L2
PTEN Signaling	0.496	0.11	-0.277	AKT2,AKT3,BCL2L11,CASP3,CDKN1A,FGFR1,INPP5D,ITGA3,ITGA5,NFKB2,NTRK3,RELA,RRAS
CTLA4 Signaling in Cytotoxic T Lymphocytes	0.489	0.116	NaN	AKT2,AKT3,FCER1G,FGFR1,HLA-A,PPM1L,PPP2R2C,PPP2R5B
Role of Lipids/Lipid Rafts in the Pathogenesis of Influenza	0.485	0.25	NaN	FDPS
NAD Biosynthesis from 2-amino-3-carboxymuconate Semialdehyde	0.485	0.25	NaN	NMNAT2
Proline Biosynthesis II (from Arginine)	0.485	0.25	NaN	PYCR1
2-ketoglutarate Dehydrogenase Complex	0.485	0.25	NaN	OGDH
Heme Degradation	0.485	0.25	NaN	HMOX1
Spermine and Spermidine Degradation I	0.485	0.25	NaN	SAT1
Leukotriene Biosynthesis	0.485	0.25	NaN	MGST3
Histidine Degradation III	0.485	0.25	NaN	MTHFD2
Glycerol Degradation I	0.485	0.25	NaN	GPD1
NAD Salvage Pathway III	0.485	0.25	NaN	NMNAT2
Geranylgeranyldiphosphate Biosynthesis	0.485	0.25	NaN	FDPS
Proline Biosynthesis I	0.485	0.25	NaN	PYCR1
NAD Biosynthesis III	0.485	0.25	NaN	NMNAT2
dTMP De Novo Biosynthesis	0.485	0.25	NaN	SHMT2
Molybdenum Cofactor Biosynthesis	0.485	0.25	NaN	GPHN
RhoA Signaling	0.483	0.111	0.905	ARHGAP1,ARPC1B,ARPC5,CDC42EP1,LIMK1,MSN,PFN2,PIP4K2A,PIP5KL1,SEPTIN3,SEPTIN8
VEGF Family Ligand-Receptor Interactions	0.469	0.113	-1	AKT2,AKT3,FGFR1,PRKCB,PRKCE,PRKCH,PRKCQ,RRAS,VEGFB
Sonic Hedgehog Signaling	0.463	0.136	NaN	PRKACB,PRKAR2B,PTCH1
Primary Immunodeficiency Signaling	0.456	0.154	NaN	JAK3,TAP2
Intrinsic Prothrombin Activation Pathway	0.456	0.154	NaN	COL5A3,PROS1
Isoleucine Degradation I	0.456	0.154	NaN	ACAT2,BCAT1
Regulation of IL-2 Expression in Activated and Anergic T Lymphocytes	0.452	0.113	NaN	Calm1 (includes others),JUN,MAP2K4,MAP3K1,MAPK10,NFKB2,RELA,RRAS
Cell Cycle Regulation by BTG Family Proteins	0.449	0.125	NaN	HOXB9,PPM1L,PPP2R2C,PPP2R5B
Paxillin Signaling	0.437	0.108	1	FGFR1,ITGA3,ITGA5,ITGAM,ITGB2,MAP2K4,MAPK10,RRAS,SRC,TLN1,TLN2
PAK Signaling	0.435	0.109	0	CASP3,DSCAM,FGFR1,ITGA3,ITGA5,LIMK1,MAP2K4,MAPK10,PDGFA,RRAS
Superpathway of D-myo-inositol (1,4,5)-trisphosphate Metabolism	0.431	0.13	NaN	INPP5A,INPP5D,ITPKA
p53 Signaling	0.42	0.108	0	AKT2,AKT3,BBC3,CDKN1A,FGFR1,GADD45A,GADD45B,GADD45G,JUN,RPRM
Docosahexaenoic Acid (DHA) Signaling	0.418	0.116	NaN	AKT2,AKT3,CASP3,FGFR1,SERPINF1
Glioblastoma Multiforme Signaling	0.418	0.104	0.775	AKT2,AKT3,CDKN1A,FGFR1,ITPR1,MYC,NF2,PDGFA,PLCB1,PLCE1,RHOC,RHOJ,RHOQ,RRAS,SRC
Fatty Acid Œ±-oxidation	0.413	0.143	NaN	ALDH1L1,ALDH1L2
Oxidative Ethanol Degradation III	0.413	0.143	NaN	ALDH1L1,ALDH1L2
NAD biosynthesis II (from tryptophan)	0.409	0.2	NaN	NMNAT2
Tetrahydrofolate Salvage from 5,10-methenyltetrahydrofolate	0.409	0.2	NaN	MTHFD2
Arginine Degradation VI (Arginase 2 Pathway)	0.409	0.2	NaN	PYCR1
Bile Acid Biosynthesis, Neutral Pathway	0.409	0.2	NaN	SCP2
Ceramide Degradation	0.409	0.2	NaN	ASAH2
Folate Polyglutamylation	0.409	0.2	NaN	SHMT2
ErbB Signaling	0.406	0.106	-0.632	BTC,FGFR1,JUN,MAP2K4,MAPK10,PRKCB,PRKCE,PRKCH,PRKCQ,RRAS
3-phosphoinositide Degradation	0.403	0.104	1.069	DUSP1,DUSP16,DUSP8,INPP4A,INPP5D,NUDT11,NUDT9,PPP1R14B,PPP1R1C,PPP2R5B,PTPRN,SACM1L,SGPP2,SOCS3
MIF-mediated Glucocorticoid Regulation	0.401	0.125	NaN	CD74,NFKB2,RELA
Role of PI3K/AKT Signaling in the Pathogenesis of Influenza	0.398	0.111	0.816	AKT2,AKT3,FGFR1,GNAI1,NFKB2,RELA
NGF Signaling	0.398	0.104	1.155	AKT2,AKT3,CREB3,CREB5,FGFR1,MAP2K4,MAP3K1,MAPK10,NFKB2,RELA,RRAS,SMPD3
Prostate Cancer Signaling	0.391	0.105	NaN	AKT2,AKT3,AR,CDKN1A,CREB3,CREB5,FGFR1,NFKB2,RELA,RRAS
Adipogenesis pathway	0.385	0.103	NaN	CEBPB,CEBPD,DDIT3,EBF1,FGF1,FGF2,FGFR1,HDAC11,RBP1,RUNX1T1,SMAD9,TNFRSF1A
Neurotrophin/TRK Signaling	0.385	0.107	1.134	CREB3,CREB5,FGFR1,JUN,MAP2K4,NTRK3,RRAS,SPRY1
Glioma Invasiveness Signaling	0.382	0.108	1.89	CD44,FGFR1,MMP9,RHOC,RHOJ,RHOQ,RRAS
DNA damage-induced 14-3-3œÉ Signaling	0.377	0.133	NaN	AKT2,AKT3
Toll-like Receptor Signaling	0.376	0.111	NaN	JUN,MAP2K4,MAP3K1,NFKB2,RELA
Interferon Signaling	0.373	0.12	NaN	IRF9,RELA,STAT1
Mouse Embryonic Stem Cell Pluripotency	0.365	0.103	1.897	AKT2,AKT3,FGFR1,IL6ST,JAK3,LIF,MYC,RRAS,SMAD9,STAT3
Role of NANOG in Mammalian Embryonic Stem Cell Pluripotency	0.352	0.102	2.121	AKT2,AKT3,BMP1,FGFR1,IL6ST,JAK3,LIF,RRAS,SMAD9,STAT3
Sucrose Degradation V (Mammalian)	0.349	0.167	NaN	ALDOC
Ceramide Biosynthesis	0.349	0.167	NaN	SPTSSB
Selenocysteine Biosynthesis II (Archaea and Eukaryotes)	0.349	0.167	NaN	SARS1
Sphingomyelin Metabolism	0.349	0.167	NaN	SMPD3
Triacylglycerol Degradation	0.348	0.115	NaN	AARS1,MGLL,NDST4
T Cell Receptor Signaling	0.346	0.102	NaN	Calm1 (includes others),FGFR1,JUN,MAP2K4,MAP3K1,NFKB2,PRKCQ,RELA,RRAS
Sumoylation Pathway	0.333	0.101	-1	AR,GDI1,JUN,MAP2K4,MAPK10,NFKB2,RHOC,RHOJ,RHOQ
tRNA Splicing	0.332	0.108	-1	PDE3B,PDE4A,PDE4B,PDE5A
Pyrimidine Ribonucleotides Interconversion	0.332	0.108	1	ENTPD3,NME2,NUDT9,RECQL4
Role of MAPK Signaling in the Pathogenesis of Influenza	0.328	0.103	NaN	AKT2,AKT3,CASP3,MAP2K4,MAPK10,RRAS
D-myo-inositol (1,4,5,6)-Tetrakisphosphate Biosynthesis	0.316	0.0984	1.155	DUSP1,DUSP16,DUSP8,NUDT11,NUDT9,PPP1R14B,PPP1R1C,PPP2R5B,PTPRN,SACM1L,SGPP2,SOCS3
D-myo-inositol (3,4,5,6)-tetrakisphosphate Biosynthesis	0.316	0.0984	1.155	DUSP1,DUSP16,DUSP8,NUDT11,NUDT9,PPP1R14B,PPP1R1C,PPP2R5B,PTPRN,SACM1L,SGPP2,SOCS3
Antioxidant Action of Vitamin C	0.314	0.1	-0.707	HMOX1,MAP2K4,MAPK10,NFKB2,PLCB1,PLCE1,PLD4,RELA
Valine Degradation I	0.313	0.118	NaN	ABAT,BCAT1
D-myo-inositol (1,4,5)-trisphosphate Degradation	0.313	0.118	NaN	INPP5A,INPP5D
Acyl-CoA Hydrolysis	0.301	0.143	NaN	ACOT7
Phosphatidylcholine Biosynthesis I	0.301	0.143	NaN	CHKA
Ketolysis	0.301	0.143	NaN	ACAT2
Histidine Degradation VI	0.301	0.143	NaN	MICAL1
Pregnenolone Biosynthesis	0.301	0.143	NaN	MICAL1
Glycine Betaine Degradation	0.301	0.143	NaN	SHMT2
PEDF Signaling	0.301	0.0988	2.121	AKT2,AKT3,FGFR1,NFKB2,RELA,RRAS,SERPINF1,SOD2
Pyrimidine Ribonucleotides De Novo Biosynthesis	0.294	0.103	1	ENTPD3,NME2,NUDT9,RECQL4
Factors Promoting Cardiogenesis in Vertebrates	0.293	0.0986	NaN	ACVR1C,BMP1,PRKCB,PRKCE,PRKCH,PRKCQ,SMAD9
Wnt/Œ≤-catenin Signaling	0.292	0.0963	0.277	ACVR1C,AKT2,AKT3,CD44,GNAO1,JUN,MYC,PPM1L,PPP2R2C,PPP2R5B,SOX11,SOX4,SRC
Role of IL-17A in Arthritis	0.288	0.1	NaN	FGFR1,MAP2K4,MAPK10,NFKB2,RELA
Tryptophan Degradation X (Mammalian, via Tryptamine)	0.287	0.111	NaN	ALDH1L1,ALDH1L2
CNTF Signaling	0.284	0.0984	2.449	CNTF,FGFR1,IL6ST,RRAS,STAT1,STAT3
3-phosphoinositide Biosynthesis	0.282	0.0952	1.5	DUSP1,DUSP16,DUSP8,FGFR1,NUDT11,NUDT9,PIP4K2A,PIP5KL1,PPP1R14B,PPP1R1C,PPP2R5B,PTPRN,SACM1L,SGPP2,SOCS3,SRC
Thyroid Cancer Signaling	0.277	0.1	NaN	MYC,NTRK3,RRAS,RXRG
MSP-RON Signaling Pathway	0.277	0.1	NaN	CSF1,FGFR1,ITGAM,ITGB2
IL-2 Signaling	0.271	0.0968	1.342	AKT2,AKT3,FGFR1,JAK3,JUN,RRAS
Polyamine Regulation in Colon Cancer	0.263	0.105	NaN	MYC,SAT1
Prostanoid Biosynthesis	0.262	0.125	NaN	TBXAS1
Phosphatidylethanolamine Biosynthesis II	0.262	0.125	NaN	CHKA
Ephrin A Signaling	0.26	0.0962	NaN	EFNA1,EPHA2,EPHA4,FGFR1,LIMK1
Antiproliferative Role of Somatostatin Receptor 2	0.256	0.0946	1.342	CDKN1A,FGFR1,GNB3,GNG10,GNG4,RRAS,SRC
Transcriptional Regulatory Network in Embryonic Stem Cells	0.244	0.0968	NaN	EOMES,SIX3,STAT3
Endoplasmic Reticulum Stress Pathway	0.24	0.1	NaN	CASP3,DDIT3
Leucine Degradation I	0.229	0.111	NaN	BCAT1
Estrogen-mediated S-phase Entry	0.22	0.0952	NaN	CDKN1A,MYC
TCA Cycle II (Eukaryotic)	0.22	0.0952	NaN	OGDH,SUCLA2
Ethanol Degradation II	0.22	0.0952	NaN	ALDH1L1,ALDH1L2
Œ≥-glutamyl Cycle	0.201	0.1	NaN	CHAC1
UDP-N-acetyl-D-galactosamine Biosynthesis II	0.201	0.1	NaN	HK1
Mitochondrial Dysfunction	0	0.0519	NaN	CASP3,COX6A2,MAP2K4,MAPK10,OGDH,SOD2,UCP2,VDAC1
Role of BRCA1 in DNA Damage Response	0	0.0658	NaN	CDKN1A,GADD45A,PHF10,SMARCD3,STAT1
Role of RIG1-like Receptors in Antiviral Innate Immunity	0	0.0741	NaN	NFKB2,RELA
Angiopoietin Signaling	0	0.0811	1.342	AKT2,AKT3,FGFR1,NFKB2,RELA,RRAS
Lipid Antigen Presentation by CD1	0	0.0714	NaN	FCER1G
Mitotic Roles of Polo-Like Kinase	0	0.0727	NaN	CAPN1,PPM1L,PPP2R2C,PPP2R5B
Role of CHK Proteins in Cell Cycle Checkpoint Control	0	0.0784	0	CDKN1A,PPM1L,PPP2R2C,PPP2R5B
Human Embryonic Stem Cell Pluripotency	0	0.0755	NaN	AKT2,AKT3,BMP1,FGF2,FGFR1,GNAS,NTRK3,PDGFA
RAN Signaling	0	0.0714	NaN	IPO5
DNA Methylation and Transcriptional Repression Signaling	0	0.0345	NaN	CHD3
Role of Oct4 in Mammalian Embryonic Stem Cell Pluripotency	0	0.0667	NaN	ETS2,SPP1
Melanoma Signaling	0	0.0893	0.447	AKT2,AKT3,CDKN1A,FGFR1,RRAS
Renal Cell Carcinoma Signaling	0	0.0649	1.342	AKT2,AKT3,FGFR1,JUN,RRAS
Small Cell Lung Cancer Signaling	0	0.0921	1.342	AKT2,AKT3,FGFR1,MYC,NFKB2,RELA,RXRG
Endometrial Cancer Signaling	0	0.0909	1.633	AKT2,AKT3,CTNNA2,FGFR1,MYC,RRAS
Basal Cell Carcinoma Signaling	0	0.0392	NaN	BMP1,PTCH1
Chronic Myeloid Leukemia Signaling	0	0.0882	NaN	AKT2,AKT3,CDKN1A,FGFR1,HDAC11,MYC,NFKB2,RELA,RRAS
Non-Small Cell Lung Cancer Signaling	0	0.0769	0.447	AKT2,AKT3,FGFR1,ITPR1,RRAS,RXRG
Systemic Lupus Erythematosus Signaling	0	0.0873	NaN	AKT2,AKT3,CREM,FCER1G,FGFR1,HLA-A,INPP5D,JUN,LSM10,LYN,RRAS
EIF2 Signaling	0	0.0674	-1.265	AKT2,AKT3,ATF3,ATF5,DDIT3,EIF2S2,EIF3C,FGFR1,MYC,PTBP1,RRAS,TRIB3,WARS1
Hereditary Breast Cancer Signaling	0	0.0803	NaN	AKT2,AKT3,CDKN1A,FGFR1,GADD45A,GADD45B,GADD45G,HDAC11,PHF10,RRAS,SMARCD3
Ovarian Cancer Signaling	0	0.0894	-0.333	AKT2,AKT3,CD44,FGF9,FGFR1,MMP9,PRKACB,PRKAR2B,RRAS,SRC,VEGFB
Regulation of eIF4 and p70S6K Signaling	0	0.089	1.667	AKT2,AKT3,EIF2S2,EIF3C,EIF4EBP1,FGFR1,ITGA3,ITGA5,MKNK1,PPM1L,PPP2R2C,PPP2R5B,RRAS
Granzyme B Signaling	0	0.0714	NaN	CASP3
Antiproliferative Role of TOB in T Cell Signaling	0	0.0417	NaN	PABPC4
Tumoricidal Function of Hepatic Natural Killer Cells	0	0.0526	NaN	CASP3
Cyclins and Cell Cycle Regulation	0	0.087	0.447	CCND3,CDKN1A,HDAC11,PPM1L,PPP2R2C,PPP2R5B
Cell Cycle Control of Chromosomal Replication	0	0.04	NaN	CDK14,CDK15
ErbB2-ErbB3 Signaling	0	0.087	2.236	FGFR1,JAK3,JUN,MYC,RRAS,STAT3
ErbB4 Signaling	0	0.0833	-0.816	FGFR1,PRKCB,PRKCE,PRKCH,PRKCQ,RRAS
Retinoate Biosynthesis I	0	0.0625	NaN	RBP1
Glutaryl-CoA Degradation	0	0.0667	NaN	ACAT2
Glutathione Redox Reactions I	0	0.0625	NaN	MGST3
Ubiquinol-10 Biosynthesis (Eukaryotic)	0	0.0769	NaN	MICAL1
CDP-diacylglycerol Biosynthesis I	0	0.087	NaN	CDS2,LPCAT4
The Visual Cycle	0	0.0667	NaN	RBP1
Œ≥-linolenate Biosynthesis II (Animals)	0	0.0833	NaN	FADS1
NAD Salvage Pathway II	0	0.0667	NaN	NMNAT2
Pyrimidine Deoxyribonucleotides De Novo Biosynthesis I	0	0.0588	NaN	NME2
Phospholipases	0	0.093	1	HMOX1,PLCB1,PLCE1,PLD4
Glycogen Degradation III	0	0.0769	NaN	PGM2
Glutathione-mediated Detoxification	0	0.0526	NaN	MGST3
Phosphatidylglycerol Biosynthesis II (Non-plastidic)	0	0.0833	NaN	CDS2,LPCAT4
Dermatan Sulfate Degradation (Metazoa)	0	0.0769	NaN	HEXB
Glycogen Degradation II	0	0.0833	NaN	PGM2
Retinol Biosynthesis	0	0.0556	NaN	RBP1
Tryptophan Degradation III (Eukaryotic)	0	0.0625	NaN	ACAT2
Triacylglycerol Biosynthesis	0	0.05	NaN	ELOVL6,LPCAT4
Gluconeogenesis I	0	0.0588	NaN	ALDOC
Noradrenaline and Adrenaline Degradation	0	0.0833	NaN	ALDH1L1,ALDH1L2
Fatty Acid Œ≤-oxidation I	0	0.04	NaN	SCP2
Methionine Degradation I (to Homocysteine)	0	0.0625	NaN	NSUN4
Superpathway of Methionine Degradation	0	0.0345	NaN	NSUN4
Cysteine Biosynthesis III (mammalia)	0	0.0556	NaN	NSUN4
Role of p14/p19ARF in Tumor Suppression	0	0.0286	NaN	FGFR1
Oxidative Phosphorylation	0	0.0106	NaN	COX6A2
Parkinson's Signaling	0	0.0667	NaN	CASP3
Estrogen Receptor Signaling	0	0.0331	NaN	PCK2,PGR,RRAS,SRC
Cell Cycle: G1/S Checkpoint Regulation	0	0.0667	NaN	CCND3,CDKN1A,HDAC11,MYC
Protein Ubiquitination Pathway	0	0.0563	NaN	DNAJB5,DNAJC27,DNAJC6,HLA-A,HSPA12A,HSPA9,HSPB1,HSPB8,TAP2,UBE2N,UBE2O,USP29,USP46
Phototransduction Pathway	0	0.0909	NaN	CNGB3,GNB3,PRKACB,PRKAR2B
TGF-Œ≤ Signaling	0	0.0759	0.816	ACVR1C,JUN,MAP2K4,RRAS,SERPINE1,SMAD9
Notch Signaling	0	0.0909	NaN	DTX1,HEY1,HEY2
VEGF Signaling	0	0.0833	1.134	AKT2,AKT3,EIF2S2,FGFR1,PRKCB,RRAS,SRC,VEGFB
Hypoxia Signaling in the Cardiovascular System	0	0.0735	NaN	CREB3,CREB5,JUN,UBE2N,UBE2O
Inflammasome pathway	0	0.0769	NaN	NFKB2
Cancer Drug Resistance By Drug Efflux	0	0.0682	NaN	AKT2,AKT3,RRAS
Sirtuin Signaling Pathway	0	0.0763	-0.243	ATG16L1,BCL2L11,GADD45A,GADD45B,GADD45G,JUN,LDHB,MYC,NFKB2,PCK2,PFKM,PRKAA2,RELA,SOD2,STAT3,TUBA1C,TUBA4A,UCP2,VDAC1
Eicosanoid Signaling	0	0.0541	NaN	PTGFR,TBXAS1

## Sheet: pwy_CONCvsDNT_Ddit3_KO
¬© 2000-2020 QIAGEN. All rights reserved.
Ingenuity Canonical Pathways	-log(p-value)	Ratio	z-score	Molecules
Superpathway of Cholesterol Biosynthesis	9.68	0.5	-3.606	ACAT2,CYP51A1,DHCR24,FDFT1,FDPS,HMGCR,HMGCS1,IDI1,LSS,MSMO1,MVK,NSDHL,SQLE
Cholesterol Biosynthesis I	5.72	0.538	-2.646	CYP51A1,DHCR24,FDFT1,LSS,MSMO1,NSDHL,SQLE
Cholesterol Biosynthesis II (via 24,25-dihydrolanosterol)	5.72	0.538	-2.646	CYP51A1,DHCR24,FDFT1,LSS,MSMO1,NSDHL,SQLE
Cholesterol Biosynthesis III (via Desmosterol)	5.72	0.538	-2.646	CYP51A1,DHCR24,FDFT1,LSS,MSMO1,NSDHL,SQLE
Opioid Signaling Pathway	5.19	0.136	-3.402	ADCY2,ADCY5,CACNA1E,CACNA1G,CACNA2D2,CACNB1,CACNB3,CACNB4,CACNG2,CACNG5,CAMK1,CAMK2A,GNAI1,GNAL,GNAO1,GRIN1,GRIN2A,GRIN3A,ITPR1,KCNJ3,KCNJ5,OPRL1,PDE1B,PDK1,PLCB1,PRKCQ,RGS4,SLC12A5,SRC
Calcium Signaling	5.11	0.149	-4.379	ATP2B2,ATP2B3,CACNA1E,CACNA1G,CACNA2D2,CACNB1,CACNB3,CACNB4,CACNG2,CACNG5,CAMK1,CAMK2A,CHRNA4,CHRNA6,CHRNB2,CHRNB3,GRIA3,GRIA4,GRIN1,GRIN2A,GRIN3A,ITPR1,SLC8A2,Tpm4
tRNA Charging	4.55	0.263	3.162	AARS1,CARS1,EPRS1,GARS1,LARS1,NARS1,RARS1,SARS1,TARS1,YARS1
GPCR-Mediated Nutrient Sensing in Enteroendocrine Cells	4.54	0.178	-3.5	ADCY2,ADCY5,CACNA1E,CACNA1G,CACNA2D2,CACNB1,CACNB3,CACNB4,CACNG2,CACNG5,GNAI1,GNG4,ITPR1,PLCB1,PRKCQ,RAPGEF4
GABA Receptor Signaling	4.38	0.181	NaN	ABAT,ADCY2,ADCY5,CACNA1E,CACNA1G,CACNA2D2,CACNB1,CACNB3,CACNB4,CACNG2,CACNG5,GABBR2,GABRB2,GABRG1,KCNQ2
cAMP-mediated signaling	4.27	0.136	-2.132	ADCY2,ADCY5,ADORA1,AKAP10,CAMK1,CAMK2A,CHRM1,DUSP1,GABBR2,GNAI1,GNAL,GNAO1,HTR1B,HTR1D,OPRL1,P2RY12,PDE1B,PDE4A,PDE5A,RAP1GAP,RAPGEF4,RGS4,SRC
Amyotrophic Lateral Sclerosis Signaling	4.19	0.167	-1.155	CACNA1E,CAPN1,CAPN5,CASP3,FGFR1,GRIA3,GRIA4,GRIK3,GRIN1,GRIN2A,GRIN3A,HECW1,NEFH,NEFL,PIK3CB,PRPH
Superpathway of Geranylgeranyldiphosphate Biosynthesis I (via Mevalonate)	4.05	0.4	-2.449	ACAT2,FDPS,HMGCR,HMGCS1,IDI1,MVK
CREB Signaling in Neurons	3.94	0.124	-2.138	ADCY2,ADCY5,CACNA1E,CACNA1G,CACNA2D2,CACNB1,CACNB3,CACNB4,CACNG2,CACNG5,CAMK2A,FGFR1,GNAI1,GNAL,GNAO1,GNG4,GRIA3,GRIA4,GRIK3,GRIN1,GRIN2A,ITPR1,PIK3CB,PLCB1,PRKCQ
Gustation Pathway	3.87	0.157	NaN	ADCY2,ADCY5,ASIC2,CACNA1E,CACNA1G,CACNA2D2,CACNB1,CACNB3,CACNB4,CACNG2,CACNG5,ITPR1,P2RY12,PDE1B,PDE4A,PDE5A
G Beta Gamma Signaling	3.84	0.15	-3.638	ADCY2,CACNA1E,CACNA1G,CACNA2D2,CACNB1,CACNB3,CACNB4,CACNG2,CACNG5,GNAI1,GNAL,GNAO1,GNG4,KCNJ3,KCNJ5,PRKCQ,SRC
Mevalonate Pathway I	3.76	0.455	-2.236	ACAT2,HMGCR,HMGCS1,IDI1,MVK
CCR5 Signaling in Macrophages	3.69	0.173	-1	CACNA1E,CACNA1G,CACNA2D2,CACNB1,CACNB3,CACNB4,CACNG2,CACNG5,GNAI1,GNG4,JUN,MAPK10,PRKCQ
LXR/RXR Activation	3.63	0.193	-0.816	CLU,CYP51A1,FASN,FDFT1,HMGCR,LDLR,LYZ,RXRG,SCD,SERPINF1,TNFRSF1A
Corticotropin Releasing Hormone Signaling	3.56	0.143	0.775	ADCY2,ADCY5,CACNA1E,CACNA1G,CACNA2D2,CACNB1,CACNB3,CACNB4,CACNG2,CACNG5,CRH,GNAI1,GNAO1,GUCY1A2,ITPR1,JUN,PRKCQ
Synaptic Long Term Depression	3.48	0.129	-3.578	CACNA1E,CACNA1G,CACNA2D2,CACNB1,CACNB3,CACNB4,CACNG2,CACNG5,CRH,GNAI1,GNAL,GNAO1,GRIA3,GRIA4,GUCY1A2,ITPR1,PLCB1,PPP2R2C,PPP2R5B,PRKCQ
Signaling by Rho Family GTPases	3.3	0.113	1.528	ARHGEF3,ARHGEF4,CDH19,CDH4,CDH7,EZR,FGFR1,GFAP,GNAI1,GNAL,GNAO1,GNG4,ITGA3,ITGA5,JUN,LIMK1,MAPK10,PIK3CB,RHOC,RHOF,RHOQ,RHOV,SEPTIN3,SEPTIN9,VIM
Chondroitin Sulfate Biosynthesis	3.29	0.229	-2.121	B3GAT1,B3GAT2,CHST1,CHST11,HS3ST5,HS6ST2,NDST4,SULT4A1
Granulocyte Adhesion and Diapedesis	3.28	0.167	NaN	CX3CL1,EZR,GNAI1,HSPB1,ITGA3,ITGA5,MMP12,MMP15,MMP19,SDC2,THY1,TNFRSF1A
G-Protein Coupled Receptor Signaling	3.27	0.113	NaN	ADCY2,ADCY5,ADORA1,CAMK2A,CHRM1,DUSP1,FGFR1,GABBR2,GNAI1,GNAL,GNAO1,HTR1B,HTR1D,HTR2A,OPRL1,P2RY12,PDE1B,PDE4A,PDE5A,PIK3CB,PLCB1,RAP1GAP,RAPGEF4,RGS4,SRC
Neuropathic Pain Signaling In Dorsal Horn Neurons	3.26	0.144	-1.291	CAMK1,CAMK2A,FGFR1,GRIA3,GRIA4,GRIN1,GRIN2A,GRIN3A,ITPR1,KCNQ2,PIK3CB,PLCB1,PRKCQ,SRC,TAC1
Heparan Sulfate Biosynthesis	3.26	0.205	-1.667	AARS1,B3GAT1,B3GAT2,CHST1,CHST11,HS3ST5,HS6ST2,NDST4,SULT4A1
nNOS Signaling in Skeletal Muscle Cells	3.2	0.222	NaN	CACNA1E,CACNA1G,CACNA2D2,CACNB1,CACNB3,CACNB4,CACNG2,CACNG5
CXCR4 Signaling	3.13	0.124	0.775	ADCY2,ADCY5,ELMO1,FGFR1,GNAI1,GNAL,GNAO1,GNG4,ITPR1,JUN,MAPK10,PIK3CB,PLCB1,PRKCQ,RHOC,RHOF,RHOQ,RHOV,SRC
Dermatan Sulfate Biosynthesis	3.12	0.216	-2.121	B3GAT1,B3GAT2,CHST1,CHST11,HS3ST5,HS6ST2,NDST4,SULT4A1
RhoGDI Signaling	3.06	0.123	-1.291	ARHGEF3,ARHGEF4,CD44,CDH19,CDH4,CDH7,EZR,GNAI1,GNAL,GNAO1,GNG4,ITGA3,ITGA5,LIMK1,RHOC,RHOF,RHOQ,RHOV,SRC
Neuroinflammation Signaling Pathway	3.02	0.11	0.218	ACVR1C,CALB1,CALB2,CASP3,CSF1R,CX3CL1,CX3CR1,FGFR1,GABBR2,GABRB2,GABRG1,GRIN1,GRIN2A,GRIN3A,HLA-DRB5,HMOX1,JUN,KCNJ3,KCNJ5,MAPK10,MAPT,PIK3CB,TNFRSF1A,TREM2
nNOS Signaling in Neurons	2.88	0.2	-2	CAMK2A,CAPN1,CAPN5,DLG2,GRIN1,GRIN2A,GRIN3A,PRKCQ
Leukocyte Extravasation Signaling	2.79	0.119	0.728	CD44,CTNNA2,CTTN,EZR,FGFR1,GNAI1,ITGA3,ITGA5,MAPK10,MMP12,MMP15,MMP19,PIK3CB,PRKCQ,RAP1GAP,RAPGEF4,SRC,THY1
Role of NFAT in Cardiac Hypertrophy	2.79	0.109	-2.4	ADCY2,ADCY5,CACNA1E,CACNA1G,CACNA2D2,CACNB1,CACNB3,CACNB4,CACNG2,CACNG5,CAMK1,CAMK2A,FGFR1,GNAI1,GNG4,ITPR1,MAPK10,PIK3CB,PLCB1,PRKCQ,SLC8A2,SRC
Androgen Signaling	2.75	0.125	-2.309	AR,CACNA1E,CACNA1G,CACNA2D2,CACNB1,CACNB3,CACNB4,CACNG2,CACNG5,GNAI1,GNAL,GNAO1,GNG4,JUN,PRKCQ,SRC
Breast Cancer Regulation by Stathmin1	2.74	0.111	NaN	ADCY2,ADCY5,ARHGEF3,ARHGEF4,CAMK1,CAMK2A,CDKN1A,FGFR1,GNAI1,GNG4,ITPR1,LIMK1,PIK3CB,PLCB1,PPP2R2C,PPP2R5B,PRKCQ,TUBA4A,TUBB2A,TUBB3,TUBB4A
GNRH Signaling	2.72	0.118	-1.897	ADCY2,ADCY5,CACNA1E,CACNA1G,CACNA2D2,CACNB1,CACNB3,CACNB4,CACNG2,CACNG5,CAMK2A,GNAI1,ITPR1,JUN,MAPK10,PLCB1,PRKCQ,SRC
Dermatan Sulfate Biosynthesis (Late Stages)	2.71	0.24	-1.633	CHST1,CHST11,HS3ST5,HS6ST2,NDST4,SULT4A1
FcŒ≥RIIB Signaling in B Lymphocytes	2.64	0.149	NaN	CACNA1E,CACNA1G,CACNA2D2,CACNB1,CACNB3,CACNB4,CACNG2,CACNG5,FGFR1,MAPK10,PIK3CB
Thrombin Signaling	2.63	0.11	0.728	ADCY2,ADCY5,ARHGEF3,ARHGEF4,CAMK1,CAMK2A,FGFR1,GNAI1,GNAL,GNAO1,GNG4,ITPR1,PIK3CB,PLCB1,PRKCQ,RHOC,RHOF,RHOQ,RHOV,SRC
14-3-3-mediated Signaling	2.54	0.123	1	FGFR1,GFAP,JUN,MAPK10,MAPT,PIK3CB,PLCB1,PRKCQ,SRC,TNFRSF1A,TUBA4A,TUBB2A,TUBB3,TUBB4A,VIM
Germ Cell-Sertoli Cell Junction Signaling	2.54	0.113	NaN	CTNNA2,FGFR1,ITGA3,JUP,LIMK1,MAPK10,PIK3CB,RHOC,RHOF,RHOQ,RHOV,SRC,TNFRSF1A,TUBA4A,TUBB2A,TUBB3,TUBB4A,ZYX
Zymosterol Biosynthesis	2.53	0.5	NaN	CYP51A1,MSMO1,NSDHL
Chondroitin Sulfate Biosynthesis (Late Stages)	2.52	0.222	-1.633	CHST1,CHST11,HS3ST5,HS6ST2,NDST4,SULT4A1
Epoxysqualene Biosynthesis	2.52	1	NaN	FDFT1,SQLE
GŒ±i Signaling	2.49	0.13	0	ADCY2,ADCY5,ADORA1,GABBR2,GNAI1,GNG4,HTR1B,HTR1D,OPRL1,P2RY12,RAP1GAP,RGS4,SRC
Heparan Sulfate Biosynthesis (Late Stages)	2.44	0.189	-1.134	AARS1,CHST1,CHST11,HS3ST5,HS6ST2,NDST4,SULT4A1
Bupropion Degradation	2.31	0.429	NaN	CYP2S1,CYP51A1,POR
Superpathway of Serine and Glycine Biosynthesis I	2.31	0.429	NaN	PHGDH,PSAT1,SHMT2
Netrin Signaling	2.28	0.15	NaN	ABLIM2,CACNA1E,CACNA1G,CACNA2D2,CACNB1,CACNB3,CACNB4,CACNG2,CACNG5
eNOS Signaling	2.19	0.113	-1.941	ADCY2,ADCY5,CASP3,CHRM1,CHRNA4,CHRNA6,CHRNB2,CHRNB3,FGFR1,GUCY1A2,HSPA9,ITPR1,PIK3CB,PRKCQ,SLC7A1
Gap Junction Signaling	2.18	0.105	NaN	ADCY2,ADCY5,FGFR1,GNAI1,GRIA3,GRIA4,GRIK3,GUCY1A2,HTR2A,ITPR1,PIK3CB,PLCB1,PRKCQ,SRC,TUBA4A,TUBB2A,TUBB3,TUBB4A
Cellular Effects of Sildenafil (Viagra)	2.13	0.122	NaN	ADCY2,ADCY5,CACNA1E,CACNG2,CACNG5,GUCY1A2,ITPR1,KCNQ2,PDE1B,PDE4A,PDE5A,PLCB1
Endothelin-1 Signaling	2.12	0.106	0.728	ADCY2,ADCY5,CASP3,FGFR1,GNAI1,GNAL,GNAO1,GUCY1A2,HMOX1,ITPR1,JUN,MAPK10,PIK3CB,PLCB1,PRKCQ,SHC2,SRC
Melatonin Degradation I	2.12	0.267	-1	CYP2S1,CYP51A1,POR,SULT4A1
AMPK Signaling	2.11	0.101	0.577	CDKN1A,CHRM1,CHRNA4,CHRNA6,CHRNB2,CHRNB3,EEF2K,EIF4EBP1,FASN,FGFR1,HMGCR,PCK2,PHF10,PIK3CB,PPP2R2C,PPP2R5B,RAB11A,RAB3A,SRC
Trans, trans-farnesyl Diphosphate Biosynthesis	2.06	0.667	NaN	FDPS,IDI1
Phagosome Formation	2.02	0.124	NaN	Fcrls,FGFR1,ITGA3,ITGA5,PIK3CB,PLCB1,PRKCQ,RHOC,RHOF,RHOQ,RHOV
Tec Kinase Signaling	2.02	0.108	1.508	FGFR1,GNAI1,GNAL,GNAO1,GNG4,ITGA3,ITGA5,MAPK10,PIK3CB,PRKCQ,RHOC,RHOF,RHOQ,RHOV,SRC
VDR/RXR Activation	2	0.145	NaN	CALB1,CDKN1A,GADD45A,IGFBP3,IGFBP5,PRKCQ,RXRG,SPP1
Glutamate Receptor Signaling	2	0.145	-1.633	GRIA3,GRIA4,GRIK3,GRIN1,GRIN2A,GRIN3A,SLC17A6,SLC1A4
PKCŒ∏ Signaling in T Lymphocytes	1.97	0.109	0.816	CACNA1E,CACNA1G,CACNA2D2,CACNB1,CACNB3,CACNB4,CACNG2,CACNG5,CAMK2A,FGFR1,HLA-DRB5,JUN,PIK3CB,PRKCQ
Sphingosine-1-phosphate Signaling	1.96	0.117	1.155	ADCY2,ADCY5,CASP3,FGFR1,GNAI1,PIK3CB,PLCB1,RHOC,RHOF,RHOQ,RHOV,S1PR2
Axonal Guidance Signaling	1.94	0.084	NaN	ABLIM2,ADAM11,ADAM23,ADAMTS1,DPYSL5,ECEL1,EPHA6,FGFR1,GIT1,GNAI1,GNAL,GNAO1,GNG4,ITGA3,ITGA5,LIMK1,LINGO1,MICAL1,NTRK3,PIK3CB,PLCB1,PRKCQ,RND1,ROBO2,SDC2,SDCBP,SEMA3C,SLIT1,TUBA4A,TUBB2A,TUBB3,TUBB4A
Dopamine-DARPP32 Feedback in cAMP Signaling	1.91	0.105	-2.496	ADCY2,ADCY5,CACNA1E,GNAI1,GRIN1,GRIN2A,GRIN3A,GUCY1A2,ITPR1,KCNJ3,KCNJ5,PLCB1,PPP2R2C,PPP2R5B,PRKCQ
Acetone Degradation I (to Methylglyoxal)	1.83	0.3	NaN	CYP2S1,CYP51A1,POR
Proline Biosynthesis I	1.77	0.5	NaN	ALDH18A1,PYCR1
Superpathway of Melatonin Degradation	1.74	0.211	-1	CYP2S1,CYP51A1,POR,SULT4A1
Semaphorin Signaling in Neurons	1.72	0.14	NaN	DPYSL5,LIMK1,RHOC,RHOF,RHOQ,RHOV,RND1
GŒ±q Signaling	1.7	0.101	0.832	CHRM1,FGFR1,GNG4,HMOX1,HTR2A,ITPR1,PIK3CB,PLCB1,PRKCQ,RGS4,RHOC,RHOF,RHOQ,RHOV
Ephrin Receptor Signaling	1.68	0.0964	-0.535	EPHA6,FGF1,GNAI1,GNAL,GNAO1,GNG4,GRIN1,GRIN2A,GRIN3A,ITGA3,ITGA5,LIMK1,SDC2,SDCBP,SH2D3C,SRC
Clathrin-mediated Endocytosis Signaling	1.67	0.098	NaN	CLU,CTTN,EPS15,FGF1,FGF11,FGF12,FGF13,FGFR1,ITGA5,ITGB5,LDLR,LYZ,PIK3CB,RAB11A,SRC
Bladder Cancer Signaling	1.66	0.127	-2	CDKN1A,FGF1,FGF11,FGF12,FGF13,MMP12,MMP15,MMP19
Type II Diabetes Mellitus Signaling	1.64	0.102	0.447	CACNA1E,CACNA1G,CACNA2D2,CACNB1,CACNB3,CACNB4,CACNG2,CACNG5,FGFR1,MAPK10,PIK3CB,PRKCQ,TNFRSF1A
Inhibition of Angiogenesis by TSP1	1.64	0.167	1	CASP3,GUCY1A2,JUN,MAPK10,SDC2
Serotonin Receptor Signaling	1.64	0.167	NaN	ADCY2,ADCY5,HTR1B,HTR1D,HTR2A
Aldosterone Signaling in Epithelial Cells	1.63	0.0993	-0.816	ASIC2,DNAJB5,DNAJB9,DNAJC27,DUSP1,FGFR1,HSPA12A,HSPA9,HSPB1,HSPB8,ITPR1,PIK3CB,PLCB1,PRKCQ
Coagulation System	1.6	0.25	NaN	F3,PLAT,SERPINE1
Agranulocyte Adhesion and Diapedesis	1.6	0.117	NaN	CX3CL1,EZR,GNAI1,ITGA3,ITGA5,MMP12,MMP15,MMP19,TNFRSF1A
Glioma Invasiveness Signaling	1.59	0.123	2.121	CD44,FGFR1,ITGB5,PIK3CB,RHOC,RHOF,RHOQ,RHOV
Inhibition of Matrix Metalloproteases	1.59	0.19	NaN	MMP12,MMP15,MMP19,SDC2
Cholecystokinin/Gastrin-mediated Signaling	1.59	0.111	0	ITPR1,JUN,MAPK10,PLCB1,PRKCQ,RHOC,RHOF,RHOQ,RHOV,SRC
Acute Myeloid Leukemia Signaling	1.59	0.111	0.816	CSF1R,EIF4EBP1,FGFR1,FLT3,JUP,KITLG,PIK3CB,PIM1,PIM2,RUNX1
HMGB1 Signaling	1.58	0.107	1.897	FGFR1,JUN,MAPK10,PIK3CB,PLAT,RHOC,RHOF,RHOQ,RHOV,SERPINE1,TNFRSF1A
Molecular Mechanisms of Cancer	1.57	0.0809	NaN	ADCY2,ADCY5,ARHGEF3,ARHGEF4,BCL2L11,CAMK2A,CASP3,CDK14,CDK15,CDKN1A,CTNNA2,FGFR1,GNAI1,GNAL,GNAO1,ITGA3,ITGA5,JUN,MAPK10,PIK3CB,PLCB1,PRKCQ,RHOC,RHOF,RHOQ,RHOV,SMAD9,SRC
Serine Biosynthesis	1.57	0.4	NaN	PHGDH,PSAT1
Stearate Biosynthesis I (Animals)	1.53	0.156	-2.236	ACOT7,DHCR24,ELOVL6,FASN,LPCAT4
Sertoli Cell-Sertoli Cell Junction Signaling	1.49	0.0952	NaN	CTNNA2,GUCY1A2,ITGA3,ITGA5,JUN,JUP,MAPK10,SPTB,SRC,TNFRSF1A,TUBA4A,TUBB2A,TUBB3,TUBB4A
IL-8 Signaling	1.47	0.0909	1.291	EIF4EBP1,FGFR1,GNAI1,GNG4,HMOX1,ITGB5,JUN,LIMK1,MAPK10,PIK3CB,PRKCQ,RHOC,RHOF,RHOQ,RHOV,SRC
Nitric Oxide Signaling in the Cardiovascular System	1.47	0.106	-0.333	CACNA1E,CHRM1,FGFR1,GUCY1A2,ITPR1,PDE1B,PDE5A,PIK3CB,PRKCQ,SLC7A1
Xenobiotic Metabolism Signaling	1.47	0.0878	NaN	ALDH18A1,CAMK1,CAMK2A,CHST1,CHST11,EIF2AK3,FGFR1,HMOX1,HS3ST5,HS6ST2,MGST3,NDST4,PIK3CB,PPP2R2C,PPP2R5B,PRKCQ,SULT4A1,UGT8
Nicotine Degradation III	1.41	0.214	NaN	CYP2S1,CYP51A1,POR
Reelin Signaling in Neurons	1.41	0.108	NaN	ARHGEF3,ARHGEF4,FGFR1,ITGA3,ITGA5,MAPK10,MAPT,PIK3CB,SRC
RAR Activation	1.39	0.0904	NaN	ADCY2,ADCY5,CRABP2,DUSP1,IGFBP3,JUN,MAPK10,PHF10,PIK3CB,PRKCQ,PRMT2,RDH13,RXRG,SMAD9,SRC
Relaxin Signaling	1.39	0.0942	0	ADCY2,ADCY5,FGFR1,GNAI1,GNAL,GNAO1,GNG4,GUCY1A2,JUN,PDE1B,PDE4A,PDE5A,PIK3CB
Production of Nitric Oxide and Reactive Oxygen Species in Macrophages	1.37	0.0915	1.604	CLU,FGFR1,JUN,LYZ,MAPK10,PIK3CB,PPP2R2C,PPP2R5B,PRKCQ,RHOC,RHOF,RHOQ,RHOV,TNFRSF1A
ILK Signaling	1.37	0.0915	1.387	CASP3,FGFR1,ITGB5,JUN,MAPK10,PIK3CB,PPP2R2C,PPP2R5B,RHOC,RHOF,RHOQ,RHOV,TNFRSF1A,VIM
CDK5 Signaling	1.36	0.102	-1.667	ADCY2,ADCY5,CAPN1,GNAL,ITGA3,LAMB1,MAPK10,MAPT,PPP2R2C,PPP2R5B
Remodeling of Epithelial Adherens Junctions	1.34	0.117	NaN	CTNNA2,SRC,TUBA4A,TUBB2A,TUBB3,TUBB4A,ZYX
Chemokine Signaling	1.34	0.117	-0.378	CAMK1,CAMK2A,GNAI1,JUN,LIMK1,PLCB1,SRC
Estrogen Biosynthesis	1.34	0.2	NaN	CYP2S1,CYP51A1,POR
Integrin Signaling	1.31	0.0865	1.941	CAPN1,CAPN5,CTTN,FGFR1,GIT1,ITGA3,ITGA5,ITGB5,PIK3CB,RHOC,RHOF,RHOQ,RHOV,SRC,TSPAN2,ZYX
TR/RXR Activation	1.3	0.108	NaN	FASN,FGFR1,LDLR,PIK3CB,RAB3B,RXRG,SREBF2,SYT2
Triacylglycerol Degradation	1.28	0.154	0	AARS1,DAGLA,MGLL,NDST4
Histidine Degradation VI	1.28	0.286	NaN	CYP46A1,MICAL1
Glycoaminoglycan-protein Linkage Region Biosynthesis	1.28	0.286	NaN	B3GAT1,B3GAT2
Pregnenolone Biosynthesis	1.28	0.286	NaN	CYP46A1,MICAL1
Colorectal Cancer Metastasis Signaling	1.27	0.0842	1	ADCY2,ADCY5,CASP3,FGFR1,GNG4,JUN,MAPK10,MMP12,MMP15,MMP19,PIK3CB,RHOC,RHOF,RHOQ,RHOV,SRC,TNFRSF1A
1,25-dihydroxyvitamin D3 Biosynthesis	1.26	1	NaN	POR
L-cysteine Degradation II	1.26	1	NaN	CTH
Asparagine Biosynthesis I	1.26	1	NaN	ASNS
Lanosterol Biosynthesis	1.26	1	NaN	LSS
Phospholipase C Signaling	1.22	0.0842	0.905	ADCY2,ADCY5,ARHGEF3,ARHGEF4,GNG4,HMOX1,ITGA3,ITGA5,ITPR1,PLCB1,PRKCQ,RHOC,RHOF,RHOQ,RHOV,SRC
Nicotine Degradation II	1.2	0.176	NaN	CYP2S1,CYP51A1,POR
Regulation of Cellular Mechanics by Calpain Protease	1.19	0.115	0.447	CAPN1,CAPN5,EZR,ITGA3,ITGA5,SRC
Unfolded protein response	1.19	0.115	NaN	DNAJB9,EIF2AK3,HSPA9,INSIG1,PPP1R15A,SREBF2
Agrin Interactions at Neuromuscular Junction	1.18	0.108	1.633	CTTN,ITGA3,ITGA5,JUN,LAMB1,MAPK10,SRC
Cardiac Hypertrophy Signaling	1.17	0.0817	0.535	ADCY2,ADCY5,CACNA1E,FGFR1,GNAI1,GNAL,GNAO1,GNG4,HSPB1,JUN,MAPK10,PIK3CB,PLCB1,RHOC,RHOF,RHOQ,RHOV
Calcium Transport I	1.17	0.25	NaN	ATP2B2,ATP2B3
GPCR-Mediated Integration of Enteroendocrine Signaling Exemplified by an L Cell	1.12	0.111	0	ADCY2,ADCY5,ADCYAP1,GNAI1,ITPR1,PLCB1
Epithelial Adherens Junction Signaling	1.12	0.0894	NaN	ACVR1C,CTNNA2,FGF1,FGFR1,JUP,SRC,TUBA4A,TUBB2A,TUBB3,TUBB4A,ZYX
Cardiac Œ≤-adrenergic Signaling	1.12	0.0894	-1.414	ADCY2,ADCY5,AKAP10,CACNA1E,GNG4,PDE1B,PDE4A,PDE5A,PPP2R2C,PPP2R5B,SLC8A2
LPS/IL-1 Mediated Inhibition of RXR Function	1.08	0.088	NaN	ALDH18A1,CHST1,CHST11,HMGCS1,HS3ST5,HS6ST2,JUN,MGST3,NDST4,SULT4A1,TNFRSF1A
Folate Transformations I	1.07	0.222	NaN	MTHFD2,SHMT2
Actin Nucleation by ARP-WASP Complex	1.06	0.107	1.633	ITGA3,ITGA5,RHOC,RHOF,RHOQ,RHOV
Circadian Rhythm Signaling	1.05	0.129	NaN	ADCYAP1,GRIN1,GRIN2A,GRIN3A
Phagosome Maturation	1.05	0.0893	NaN	Atp6ap1l,ATP6V1G2,CTSS,CTSV,HLA-DRB5,SNAP25,TUBA4A,TUBB2A,TUBB3,TUBB4A
Role of Tissue Factor in Cancer	1.02	0.0909	NaN	CASP3,F3,FGFR1,ITGA3,ITGB5,LIMK1,PIK3CB,PLCB1,SRC
FGF Signaling	1.02	0.0986	-1.134	FGF1,FGF11,FGF12,FGF13,FGFR1,ITPR1,PIK3CB
IL-1 Signaling	1.02	0.0941	-1.89	ADCY2,ADCY5,GNAI1,GNAL,GNAO1,GNG4,JUN,MAPK10
UVB-Induced MAPK Signaling	1.01	0.103	0.816	EIF4EBP1,FGFR1,JUN,MAPK10,PIK3CB,PRKCQ
Osteoarthritis Pathway	1	0.0833	1.414	ANXA2,CASP3,CNMD,CTNNA2,FGFR1,ITGA3,ITGA5,MMP12,S1PR2,SMAD9,SPP1,TNFRSF1A
Regulation of Actin-based Motility by Rho	0.996	0.0972	1.134	ITGA3,ITGA5,LIMK1,RHOC,RHOF,RHOQ,RHOV
GDNF Family Ligand-Receptor Interactions	0.996	0.0972	1.633	DOK5,DOK7,FGFR1,ITPR1,JUN,MAPK10,PIK3CB
Ketogenesis	0.991	0.2	NaN	ACAT2,HMGCS1
FXR/RXR Activation	0.971	0.109	NaN	CLU,FASN,MAPK10,PCK2,SERPINF1
Œ≤-alanine Degradation I	0.971	0.5	NaN	ABAT
Alanine Degradation III	0.971	0.5	NaN	GPT2
Alanine Biosynthesis II	0.971	0.5	NaN	GPT2
Palmitate Biosynthesis I (Animals)	0.971	0.5	NaN	FASN
Uridine-5'-phosphate Biosynthesis	0.971	0.5	NaN	UMPS
Fatty Acid Biosynthesis Initiation II	0.971	0.5	NaN	FASN
Cysteine Biosynthesis/Homocysteine Degradation	0.971	0.5	NaN	CTH
Putrescine Biosynthesis III	0.971	0.5	NaN	AZIN2
Glycine Biosynthesis I	0.971	0.5	NaN	SHMT2
p70S6K Signaling	0.921	0.084	-0.632	EEF2K,FGFR1,GNAI1,MAPT,PIK3CB,PLCB1,PPP2R2C,PPP2R5B,PRKCQ,SRC
Adrenomedullin signaling pathway	0.893	0.0783	-1.732	ADCY2,ADCY5,CASP3,FGFR1,GUCY1A2,ITPR1,KCNQ2,MAPK10,MATK,PIK3CB,PLCB1,RXRG,SHC2
Crosstalk between Dendritic Cells and Natural Killer Cells	0.873	0.111	NaN	CAMK2A,CD83,HLA-DRB5,TREM2
PAK Signaling	0.873	0.087	0.707	CASP3,FGFR1,GIT1,ITGA3,ITGA5,LIMK1,MAPK10,PIK3CB
Sperm Motility	0.854	0.086	-1.633	CACNA1G,GUCY1A2,ITPR1,PDE1B,PDE4A,PLCB1,PRKCQ,SLC9A5
HGF Signaling	0.851	0.0833	0.707	CDKN1A,ELF4,FGFR1,ITGA3,ITGA5,JUN,MAPK10,PIK3CB,PRKCQ
Macropinocytosis Signaling	0.842	0.0886	1.633	CSF1R,FGFR1,ITGA5,ITGB5,PIK3CB,PRKCQ,SRC
NRF2-mediated Oxidative Stress Response	0.812	0.0756	1.89	DNAJB5,DNAJB9,EIF2AK3,FGFR1,HERPUD1,HMOX1,HSPB8,JUN,MAFF,MGST3,PIK3CB,PRKCQ,SQSTM1
Retinoic acid Mediated Apoptosis Signaling	0.81	0.105	NaN	CASP3,CRABP2,RXRG,ZC3HAV1
Hematopoiesis from Multipotent Stem Cells	0.807	0.333	NaN	KITLG
4-aminobutyrate Degradation I	0.807	0.333	NaN	ABAT
Ubiquinol-10 Biosynthesis (Eukaryotic)	0.801	0.154	NaN	CYP46A1,MICAL1
P2Y Purigenic Receptor Signaling Pathway	0.79	0.0787	-0.333	ADCY2,ADCY5,FGFR1,GNAI1,GNG4,JUN,P2RY12,PIK3CB,PLCB1,PRKCQ
Renin-Angiotensin Signaling	0.785	0.0804	0.378	ADCY2,ADCY5,FGFR1,ITPR1,JUN,MAPK10,PIK3CB,PRKCQ,SHC2
Role of NFAT in Regulation of the Immune Response	0.783	0.0769	-0.333	FGFR1,GNAI1,GNAL,GNAO1,GNG4,HLA-DRB5,ITPR1,JUN,PIK3CB,PLCB1,PRKCQ
Th2 Pathway	0.783	0.0854	0.447	ACVR1C,FGFR1,HLA-DRB5,ICOSLG/LOC102723996,JUN,PIK3CB,PRKCQ
iCOS-iCOSL Signaling in T Helper Cells	0.764	0.0843	0.816	CAMK2A,FGFR1,HLA-DRB5,ICOSLG/LOC102723996,ITPR1,PIK3CB,PRKCQ
Synaptic Long Term Potentiation	0.752	0.0789	-3	CAMK2A,GRIA3,GRIA4,GRIN1,GRIN2A,GRIN3A,ITPR1,PLCB1,PRKCQ
Apoptosis Signaling	0.745	0.0833	1.134	BCL2L11,CAPN1,CAPN5,CASP3,LMNA,PRKCQ,TNFRSF1A
Actin Cytoskeleton Signaling	0.738	0.073	1	ARHGEF4,EZR,FGF1,FGF11,FGF12,FGF13,FGFR1,GIT1,ITGA3,ITGA5,LIMK1,MATK,PIK3CB
Dendritic Cell Maturation	0.738	0.0783	1	CD83,COL5A3,FGFR1,HLA-DRB5,MAPK10,PIK3CB,PLCB1,TNFRSF1A,TREM2
Type I Diabetes Mellitus Signaling	0.708	0.0845	NaN	CASP3,CPE,HLA-DRB5,MAPK10,PTPRN,TNFRSF1A
Ceramide Signaling	0.693	0.0805	0.378	FGFR1,JUN,PIK3CB,PPP2R2C,PPP2R5B,S1PR2,TNFRSF1A
Œ±-Adrenergic Signaling	0.693	0.0805	-2	ADCY2,ADCY5,GNAI1,GNG4,ITPR1,PRKCQ,SLC8A2
Role of Lipids/Lipid Rafts in the Pathogenesis of Influenza	0.693	0.25	NaN	FDPS
Hematopoiesis from Pluripotent Stem Cells	0.693	0.25	NaN	KITLG
NAD Biosynthesis from 2-amino-3-carboxymuconate Semialdehyde	0.693	0.25	NaN	NMNAT2
Proline Biosynthesis II (from Arginine)	0.693	0.25	NaN	PYCR1
Heme Degradation	0.693	0.25	NaN	HMOX1
Spermine and Spermidine Degradation I	0.693	0.25	NaN	SAT1
Leukotriene Biosynthesis	0.693	0.25	NaN	MGST3
Histidine Degradation III	0.693	0.25	NaN	MTHFD2
NAD Salvage Pathway III	0.693	0.25	NaN	NMNAT2
Geranylgeranyldiphosphate Biosynthesis	0.693	0.25	NaN	FDPS
NAD Biosynthesis III	0.693	0.25	NaN	NMNAT2
dTMP De Novo Biosynthesis	0.693	0.25	NaN	SHMT2
Docosahexaenoic Acid (DHA) Signaling	0.676	0.093	NaN	CASP3,FGFR1,PIK3CB,SERPINF1
T Helper Cell Differentiation	0.672	0.103	NaN	HLA-DRB5,ICOSLG/LOC102723996,TNFRSF1A
Superpathway of Inositol Phosphate Compounds	0.67	0.07	0.535	DUSP1,DUSP16,DUSP8,FGFR1,INPP5A,ITPKA,NUDT11,PIK3CB,PLCB1,PPP1R1C,PPP2R5B,PTPRN,SGPP2,SRC
mTOR Signaling	0.668	0.0707	1.732	EIF3C,EIF4B,EIF4EBP1,FGFR1,HMOX1,PIK3CB,PPP2R2C,PPP2R5B,PRKCQ,RHOC,RHOF,RHOQ,RHOV
Communication between Innate and Adaptive Immune Cells	0.66	0.125	NaN	CD83,HLA-DRB5
IL-17A Signaling in Gastric Cells	0.66	0.125	NaN	JUN,MAPK10
Sumoylation Pathway	0.66	0.0787	-0.378	AR,JUN,MAPK10,RHOC,RHOF,RHOQ,RHOV
Antiproliferative Role of Somatostatin Receptor 2	0.654	0.0811	1	CDKN1A,FGFR1,GNG4,GUCY1A2,PIK3CB,SRC
IL-12 Signaling and Production in Macrophages	0.644	0.0778	NaN	CLU,FGFR1,JUN,LYZ,MAPK10,PIK3CB,PRKCQ
ERK/MAPK Signaling	0.642	0.0706	1.155	DUSP1,EIF4EBP1,ELF4,FGFR1,HSPB1,ITGA3,ITGA5,PIK3CB,PPP2R2C,PPP2R5B,RAPGEF4,SRC
GADD45 Signaling	0.62	0.118	NaN	CDKN1A,GADD45A
MIF Regulation of Innate Immunity	0.614	0.0968	NaN	CD74,JUN,MAPK10
OX40 Signaling Pathway	0.614	0.0968	NaN	HLA-DRB5,JUN,MAPK10
Melatonin Signaling	0.611	0.082	-1.342	CAMK2A,GNAI1,GNAO1,PLCB1,PRKCQ
Extrinsic Prothrombin Activation Pathway	0.607	0.2	NaN	F3
NAD biosynthesis II (from tryptophan)	0.607	0.2	NaN	NMNAT2
Tetrahydrofolate Salvage from 5,10-methenyltetrahydrofolate	0.607	0.2	NaN	MTHFD2
Arginine Degradation VI (Arginase 2 Pathway)	0.607	0.2	NaN	PYCR1
Bile Acid Biosynthesis, Neutral Pathway	0.607	0.2	NaN	SCP2
Glutamate Degradation III (via 4-aminobutyrate)	0.607	0.2	NaN	ABAT
Folate Polyglutamylation	0.607	0.2	NaN	SHMT2
CD28 Signaling in T Helper Cells	0.599	0.0753	0	FGFR1,HLA-DRB5,ITPR1,JUN,MAPK10,PIK3CB,PRKCQ
Cell Cycle Regulation by BTG Family Proteins	0.588	0.0938	NaN	HOXB9,PPP2R2C,PPP2R5B
UVC-Induced MAPK Signaling	0.587	0.0851	0	JUN,MAPK10,PRKCQ,SRC
Death Receptor Signaling	0.587	0.0769	0.816	CASP3,HSPB1,LIMK1,LMNA,TNFRSF1A,ZC3HAV1
Cdc42 Signaling	0.585	0.0745	0.816	HLA-DRB5,ITGA3,ITGA5,JUN,LIMK1,MAPK10,SRC
Atherosclerosis Signaling	0.575	0.0794	NaN	CLU,COL5A3,F3,LYZ,TNFRSF12A
EGF Signaling	0.575	0.0794	1.342	FGFR1,ITPR1,JUN,PIK3CB,SRC
Role of Pattern Recognition Receptors in Recognition of Bacteria and Viruses	0.57	0.0759	0.816	C1QB,C1QC,FGFR1,MAPK10,PIK3CB,PRKCQ
HIF1Œ± Signaling	0.57	0.0737	NaN	FGFR1,JUN,MAPK10,MMP12,MMP15,MMP19,PIK3CB
FAK Signaling	0.57	0.0737	NaN	CAPN1,CAPN5,FGFR1,ITGA3,ITGA5,PIK3CB,SRC
Glioblastoma Multiforme Signaling	0.567	0.0694	0.632	CDKN1A,FGFR1,ITPR1,PIK3CB,PLCB1,RHOC,RHOF,RHOQ,RHOV,SRC
CCR3 Signaling in Eosinophils	0.559	0.0714	0	FGFR1,GNAI1,GNG4,ITPR1,LIMK1,PIK3CB,PLCB1,PRKCQ
Role of Osteoblasts, Osteoclasts and Chondrocytes in Rheumatoid Arthritis	0.551	0.0679	NaN	CSF1R,FGFR1,ITGA3,ITGA5,JUN,MAPK10,PIK3CB,SMAD9,SPP1,SRC,TNFRSF1A
Polyamine Regulation in Colon Cancer	0.55	0.105	NaN	OAZ2,SAT1
Tumoricidal Function of Hepatic Natural Killer Cells	0.55	0.105	NaN	CASP3,SERPINB9
1D-myo-inositol Hexakisphosphate Biosynthesis II (Mammalian)	0.55	0.105	NaN	INPP5A,ITPKA
D-myo-inositol (1,3,4)-trisphosphate Biosynthesis	0.55	0.105	NaN	INPP5A,ITPKA
Complement System	0.55	0.105	NaN	C1QB,C1QC
GP6 Signaling Pathway	0.547	0.0708	0	COL5A3,FGFR1,ITPR1,LAMB1,LAMB3,PIK3CB,PRKCQ,RASGRP2
Dopamine Receptor Signaling	0.542	0.0769	NaN	ADCY2,ADCY5,NCS1,PPP2R2C,PPP2R5B
Sucrose Degradation V (Mammalian)	0.541	0.167	NaN	ALDOC
Ceramide Biosynthesis	0.541	0.167	NaN	SPTSSB
Citrulline Biosynthesis	0.541	0.167	NaN	ALDH18A1
Selenocysteine Biosynthesis II (Archaea and Eukaryotes)	0.541	0.167	NaN	SARS1
GŒ±12/13 Signaling	0.535	0.0702	1.414	CDH19,CDH4,CDH7,FGFR1,JUN,MAPK10,PIK3CB,SRC
Endoplasmic Reticulum Stress Pathway	0.519	0.1	NaN	CASP3,EIF2AK3
UVA-Induced MAPK Signaling	0.517	0.0707	NaN	CASP3,FGFR1,JUN,MAPK10,PIK3CB,PLCB1,ZC3HAV1
Th1 and Th2 Activation Pathway	0.517	0.0707	NaN	ACVR1C,FGFR1,HLA-DRB5,ICOSLG/LOC102723996,JUN,PIK3CB,PRKCQ
NF-Œ∫B Activation by Viruses	0.513	0.0723	1.633	FGFR1,ITGA3,ITGA5,ITGB5,PIK3CB,PRKCQ
GŒ±s Signaling	0.499	0.0714	-1.342	ADCY2,ADCY5,CHRM1,GNG4,RAPGEF4,SRC
Virus Entry via Endocytic Pathways	0.492	0.0693	NaN	FGFR1,ITGA3,ITGA5,ITGB5,PIK3CB,PRKCQ,SRC
Ephrin A Signaling	0.492	0.0769	NaN	EPHA6,FGFR1,LIMK1,PIK3CB
3-phosphoinositide Biosynthesis	0.492	0.0655	1.508	DUSP1,DUSP16,DUSP8,FGFR1,NUDT11,PIK3CB,PPP1R1C,PPP2R5B,PTPRN,SGPP2,SRC
PTEN Signaling	0.488	0.0678	0	BCL2L11,CASP3,CDKN1A,FGFR1,ITGA3,ITGA5,NTRK3,PIK3CB
ATM Signaling	0.485	0.0706	0.447	CDKN1A,GADD45A,JUN,MAPK10,PPP2R2C,PPP2R5B
3-phosphoinositide Degradation	0.485	0.0667	0.333	DUSP1,DUSP16,DUSP8,INPP4A,NUDT11,PPP1R1C,PPP2R5B,PTPRN,SGPP2
B Cell Development	0.484	0.143	NaN	HLA-DRB5
Sphingosine and Sphingosine-1-phosphate Metabolism	0.484	0.143	NaN	SGPP2
Acyl-CoA Hydrolysis	0.484	0.143	NaN	ACOT7
Ketolysis	0.484	0.143	NaN	ACAT2
Glycine Betaine Degradation	0.484	0.143	NaN	SHMT2
Paxillin Signaling	0.48	0.0686	1.633	FGFR1,ITGA3,ITGA5,ITGB5,MAPK10,PIK3CB,SRC
Ephrin B Signaling	0.48	0.0725	-2	GNAI1,GNAL,GNAO1,GNG4,LIMK1
tRNA Splicing	0.476	0.0811	NaN	PDE1B,PDE4A,PDE5A
Neuregulin Signaling	0.472	0.0698	0	ITGA3,ITGA5,MATK,PRKCQ,SRC,TMEFF2
GM-CSF Signaling	0.466	0.0714	1.342	CAMK2A,FGFR1,PIK3CB,PIM1,RUNX1
Antigen Presentation Pathway	0.463	0.0909	NaN	CD74,HLA-DRB5
D-myo-inositol-5-phosphate Metabolism	0.456	0.0652	0.333	DUSP1,DUSP16,DUSP8,NUDT11,PLCB1,PPP1R1C,PPP2R5B,PTPRN,SGPP2
Th1 Pathway	0.452	0.0704	1.342	FGFR1,HLA-DRB5,ICOSLG/LOC102723996,PIK3CB,PRKCQ
D-myo-inositol (1,4,5,6)-Tetrakisphosphate Biosynthesis	0.445	0.0656	0.707	DUSP1,DUSP16,DUSP8,NUDT11,PPP1R1C,PPP2R5B,PTPRN,SGPP2
D-myo-inositol (3,4,5,6)-tetrakisphosphate Biosynthesis	0.445	0.0656	0.707	DUSP1,DUSP16,DUSP8,NUDT11,PPP1R1C,PPP2R5B,PTPRN,SGPP2
Leptin Signaling in Obesity	0.439	0.0694	NaN	ADCY2,ADCY5,FGFR1,PIK3CB,PLCB1
Superpathway of D-myo-inositol (1,4,5)-trisphosphate Metabolism	0.439	0.087	NaN	INPP5A,ITPKA
Pyrimidine Ribonucleotides De Novo Biosynthesis	0.438	0.0769	NaN	ENTPD2,ENTPD4,UMPS
Phosphatidylethanolamine Biosynthesis II	0.438	0.125	NaN	PCYT2
Superoxide Radicals Degradation	0.438	0.125	NaN	CYGB
Aryl Hydrocarbon Receptor Signaling	0.403	0.0642	1	ALDH18A1,CDKN1A,HSPB1,JUN,MGST3,RXRG,SRC
Calcium-induced T Lymphocyte Apoptosis	0.403	0.0732	NaN	HLA-DRB5,ITPR1,PRKCQ
STAT3 Pathway	0.402	0.0652	0	CDKN1A,FGFR1,MAPK10,NTRK3,PIM1,SRC
Neurotrophin/TRK Signaling	0.4	0.0667	1	FGFR1,JUN,NTRK3,PIK3CB,SPRY1
Maturity Onset Diabetes of Young (MODY) Signaling	0.398	0.111	NaN	CACNA1E
p53 Signaling	0.391	0.0645	-1	CDKN1A,FGFR1,GADD45A,JUN,PIK3CB,RPRM
Hepatic Cholestasis	0.391	0.0645	NaN	ADCY2,ADCY5,JUN,MAPK10,PRKCQ,TNFRSF1A
Caveolar-mediated Endocytosis Signaling	0.387	0.0678	NaN	ITGA3,ITGA5,ITGB5,SRC
Regulation of eIF4 and p70S6K Signaling	0.383	0.0616	1.633	EIF2S2,EIF3C,EIF4EBP1,FGFR1,ITGA3,ITGA5,PIK3CB,PPP2R2C,PPP2R5B
Melanocyte Development and Pigmentation Signaling	0.381	0.0638	0.816	ADCY2,ADCY5,FGFR1,KITLG,PIK3CB,SRC
Cell Cycle: G2/M DNA Damage Checkpoint Regulation	0.372	0.0698	NaN	CDKN1A,GADD45A,RPRM
Thyroid Hormone Metabolism II (via Conjugation and/or Degradation)	0.364	0.1	NaN	SULT4A1
Superpathway of Citrulline Metabolism	0.364	0.1	NaN	ALDH18A1
Œ≥-glutamyl Cycle	0.364	0.1	NaN	CHAC1
SAPK/JNK Signaling	0.361	0.0625	0	DUSP8,FGFR1,GADD45A,JUN,MAPK10,PIK3CB
fMLP Signaling in Neutrophils	0.357	0.0614	-0.816	FGFR1,GNAI1,GNG4,ITPR1,PIK3CB,PLCB1,PRKCQ
TNFR1 Signaling	0.357	0.0682	NaN	CASP3,JUN,TNFRSF1A
FcŒ≥ Receptor-mediated Phagocytosis in Macrophages and Monocytes	0.355	0.0633	0.447	EZR,HMOX1,PRKCQ,RAB11A,SRC
4-1BB Signaling in T Lymphocytes	0.354	0.0741	NaN	JUN,MAPK10
Altered T Cell and B Cell Signaling in Rheumatoid Arthritis	0.354	0.0741	NaN	HLA-DRB5,SPP1
Rac Signaling	0.348	0.0609	1.89	CD44,FGFR1,ITGA3,ITGA5,JUN,LIMK1,PIK3CB
PI3K Signaling in B Lymphocytes	0.348	0.0609	0.378	ATF3,ATF5,CAMK2A,ITPR1,JUN,PIK3CB,PLCB1
HIPPO signaling	0.344	0.0625	1	CD44,DLG2,PATJ,PPP2R2C,PPP2R5B
Amyloid Processing	0.342	0.0667	NaN	CAPN1,CAPN5,MAPT
Huntington's Disease Signaling	0.339	0.0583	0	CAPN1,CAPN5,CASP3,FGFR1,GNG4,HSPA9,ITPR1,JUN,PIK3CB,PLCB1,PRKCQ,RPH3A,SNAP25
Acute Phase Response Signaling	0.339	0.0603	2	CRABP2,HMOX1,JUN,PIK3CB,SERPINE1,SERPINF1,TNFRSF1A
Hepatic Fibrosis / Hepatic Stellate Cell Activation	0.337	0.0597	NaN	COL5A3,FGF1,FGFR1,IGFBP3,IGFBP5,KLF6,SERPINE1,TNFRSF1A
Erythropoietin Signaling	0.333	0.0617	NaN	FGFR1,JUN,PIK3CB,PRKCQ,SRC
Prolactin Signaling	0.333	0.0617	0.447	FGFR1,JUN,PIK3CB,PRKCQ,PRLR
Oleate Biosynthesis II (Animals)	0.333	0.0909	NaN	SCD
Wnt/Œ≤-catenin Signaling	0.33	0.0593	-0.707	ACVR1C,CD44,GNAO1,JUN,PPP2R2C,PPP2R5B,SOX11,SRC
G Protein Signaling Mediated by Tubby	0.319	0.069	NaN	GNG4,PLCB1
Thrombopoietin Signaling	0.314	0.0615	1	FGFR1,JUN,PIK3CB,PRKCQ
Graft-versus-Host Disease Signaling	0.306	0.0833	NaN	HLA-DRB5
Choline Biosynthesis III	0.306	0.0833	NaN	HMOX1
PI3K/AKT Signaling	0.306	0.0583	0.816	CDKN1A,EIF4EBP1,ITGA3,ITGA5,PIK3CB,PPP2R2C,PPP2R5B
Telomerase Signaling	0.305	0.0588	1.342	CDKN1A,ELF4,FGFR1,PIK3CB,PPP2R2C,PPP2R5B
LPS-stimulated MAPK Signaling	0.305	0.0595	0.447	FGFR1,JUN,MAPK10,PIK3CB,PRKCQ
HER-2 Signaling in Breast Cancer	0.305	0.0595	NaN	CDKN1A,FGFR1,ITGB5,PIK3CB,PRKCQ
CD40 Signaling	0.304	0.0606	1	FGFR1,JUN,MAPK10,PIK3CB
CD27 Signaling in Lymphocytes	0.303	0.0625	NaN	CASP3,JUN,MAPK10
TWEAK Signaling	0.303	0.0667	NaN	CASP3,TNFRSF12A
autophagy	0.303	0.0625	NaN	CTSS,CTSV,SQSTM1
IL-6 Signaling	0.297	0.0583	1.633	FGFR1,HSPB1,JUN,MAPK10,PIK3CB,TNFRSF1A
p38 MAPK Signaling	0.296	0.0588	0	DUSP1,EEF2K,HSPB1,MAPT,TNFRSF1A
IL-17 Signaling	0.293	0.0597	NaN	FGFR1,JUN,MAPK10,PIK3CB
Autoimmune Thyroid Disease Signaling	0.282	0.0769	NaN	HLA-DRB5
Intrinsic Prothrombin Activation Pathway	0.282	0.0769	NaN	COL5A3
Isoleucine Degradation I	0.282	0.0769	NaN	ACAT2
Neuroprotective Role of THOP1 in Alzheimer's Disease	0.28	0.06	NaN	LONP1,MAPT,TAC1
Role of IL-17A in Arthritis	0.28	0.06	NaN	FGFR1,MAPK10,PIK3CB
CTLA4 Signaling in Cytotoxic T Lymphocytes	0.274	0.058	NaN	FGFR1,PIK3CB,PPP2R2C,PPP2R5B
TREM1 Signaling	0.273	0.0625	NaN	CD83,ITGA5
Role of CHK Proteins in Cell Cycle Checkpoint Control	0.268	0.0588	NaN	CDKN1A,PPP2R2C,PPP2R5B
Myc Mediated Apoptosis Signaling	0.265	0.0571	NaN	CASP3,FGFR1,MAPK10,PIK3CB
IL-7 Signaling Pathway	0.265	0.0571	0	EBF1,FGFR1,JUN,PIK3CB
Granzyme B Signaling	0.261	0.0714	NaN	CASP3
B Cell Activating Factor Signaling	0.26	0.0606	NaN	JUN,MAPK10
April Mediated Signaling	0.26	0.0606	NaN	JUN,MAPK10
Nur77 Signaling in T Lymphocytes	0.26	0.0606	NaN	CASP3,HLA-DRB5
RANK Signaling in Osteoclasts	0.253	0.0556	1.342	FGFR1,JUN,MAPK10,PIK3CB,SRC
Induction of Apoptosis by HIV1	0.248	0.0566	NaN	CASP3,MAPK10,TNFRSF1A
Role of PKR in Interferon Induction and Antiviral Response	0.247	0.0588	NaN	CASP3,TNFRSF1A
Estrogen-Dependent Breast Cancer Signaling	0.247	0.0556	2	FGFR1,JUN,PIK3CB,SRC
Allograft Rejection Signaling	0.242	0.0667	NaN	HLA-DRB5
Glutaryl-CoA Degradation	0.242	0.0667	NaN	ACAT2
The Visual Cycle	0.242	0.0667	NaN	RDH13
NAD Salvage Pathway II	0.242	0.0667	NaN	NMNAT2
Parkinson's Signaling	0.242	0.0667	NaN	CASP3
Role of PI3K/AKT Signaling in the Pathogenesis of Influenza	0.238	0.0556	NaN	FGFR1,GNAI1,PIK3CB
PXR/RXR Activation	0.235	0.0571	NaN	PCK2,SCD
Role of p14/p19ARF in Tumor Suppression	0.235	0.0571	NaN	FGFR1,PIK3CB
Retinoate Biosynthesis I	0.225	0.0625	NaN	RDH13
Glutathione Redox Reactions I	0.225	0.0625	NaN	MGST3
Tryptophan Degradation III (Eukaryotic)	0.225	0.0625	NaN	ACAT2
Cytotoxic T Lymphocyte-mediated Apoptosis of Target Cells	0.208	0.0588	NaN	CASP3
Valine Degradation I	0.208	0.0588	NaN	ABAT
D-myo-inositol (1,4,5)-trisphosphate Degradation	0.208	0.0588	NaN	INPP5A
Glycolysis I	0.208	0.0588	NaN	ALDOC
Gluconeogenesis I	0.208	0.0588	NaN	ALDOC
Putrescine Degradation III	0.208	0.0588	NaN	SAT1
Retinol Biosynthesis	0.194	0.0556	NaN	RDH13
Ethanol Degradation IV	0.194	0.0556	NaN	CYGB
Cysteine Biosynthesis III (mammalia)	0.194	0.0556	NaN	CTH
Glucocorticoid Receptor Signaling	0	0.0466	NaN	AR,CDKN1A,DUSP1,FGFR1,HSPA9,JUN,MAPK10,PCK2,PHF10,PIK3CB,SERPINE1
Natural Killer Cell Signaling	0	0.0326	NaN	FGFR1,PIK3CB,PRKCQ
IL-10 Signaling	0	0.0426	NaN	HMOX1,JUN
Fc Epsilon RI Signaling	0	0.0412	0	FGFR1,MAPK10,PIK3CB,PRKCQ
PPARŒ±/RXRŒ± Activation	0	0.0473	-2.449	ACVR1C,ADCY2,ADCY5,FASN,ITGB5,JUN,PLCB1
Mitochondrial Dysfunction	0	0.0195	NaN	CASP3,COX6A2,MAPK10
Tight Junction Signaling	0	0.0472	NaN	JUN,PATJ,PPP2R2C,PPP2R5B,SNAP25,TNFRSF1A
Role of BRCA1 in DNA Damage Response	0	0.0395	NaN	CDKN1A,GADD45A,PHF10
Activation of IRF by Cytosolic Pattern Recognition Receptors	0	0.0476	NaN	JUN,MAPK10
IL-22 Signaling	0	0.0476	NaN	MAPK10
IL-3 Signaling	0	0.0488	1	FGFR1,JUN,PIK3CB,PRKCQ
Lymphotoxin Œ≤ Receptor Signaling	0	0.0536	NaN	CASP3,FGFR1,PIK3CB
IL-9 Signaling	0	0.0513	NaN	FGFR1,PIK3CB
IL-15 Signaling	0	0.0294	NaN	FGFR1,PIK3CB
Mechanisms of Viral Exit from Host Cells	0	0.0278	NaN	PRKCQ
Angiopoietin Signaling	0	0.027	NaN	FGFR1,PIK3CB
Factors Promoting Cardiogenesis in Vertebrates	0	0.0423	NaN	ACVR1C,PRKCQ,SMAD9
CNTF Signaling	0	0.0328	NaN	FGFR1,PIK3CB
Mitotic Roles of Polo-Like Kinase	0	0.0545	NaN	CAPN1,PPP2R2C,PPP2R5B
FLT3 Signaling in Hematopoietic Progenitor Cells	0	0.0494	0	EIF4EBP1,FGFR1,FLT3,PIK3CB
Human Embryonic Stem Cell Pluripotency	0	0.0377	NaN	FGFR1,NTRK3,PIK3CB,S1PR2
Role of Oct4 in Mammalian Embryonic Stem Cell Pluripotency	0	0.0333	NaN	SPP1
Role of NANOG in Mammalian Embryonic Stem Cell Pluripotency	0	0.0306	NaN	FGFR1,PIK3CB,SMAD9
Growth Hormone Signaling	0	0.0548	1	FGFR1,IGFBP3,PIK3CB,PRKCQ
Melanoma Signaling	0	0.0536	NaN	CDKN1A,FGFR1,PIK3CB
Prostate Cancer Signaling	0	0.0421	NaN	AR,CDKN1A,FGFR1,PIK3CB
Renal Cell Carcinoma Signaling	0	0.039	NaN	FGFR1,JUN,PIK3CB
Small Cell Lung Cancer Signaling	0	0.0395	NaN	FGFR1,PIK3CB,RXRG
Endometrial Cancer Signaling	0	0.0455	NaN	CTNNA2,FGFR1,PIK3CB
Glioma Signaling	0	0.0545	0.447	CAMK1,CAMK2A,CDKN1A,FGFR1,PIK3CB,PRKCQ
Thyroid Cancer Signaling	0	0.05	NaN	NTRK3,RXRG
Chronic Myeloid Leukemia Signaling	0	0.0294	NaN	CDKN1A,FGFR1,PIK3CB
Non-Small Cell Lung Cancer Signaling	0	0.0513	NaN	FGFR1,ITPR1,PIK3CB,RXRG
ERK5 Signaling	0	0.0147	NaN	SRC
Pancreatic Adenocarcinoma Signaling	0	0.0476	1.342	CDKN1A,FGFR1,HMOX1,MAPK10,PIK3CB
Systemic Lupus Erythematosus Signaling	0	0.0317	NaN	FGFR1,JUN,PIK3CB,PIM2
EIF2 Signaling	0	0.0415	0	ATF3,ATF5,EIF2AK3,EIF2S2,EIF3C,FGFR1,PIK3CB,PPP1R15A
Hereditary Breast Cancer Signaling	0	0.0365	NaN	CDKN1A,FGFR1,GADD45A,PHF10,PIK3CB
RhoA Signaling	0	0.0404	0	EZR,LIMK1,SEPTIN3,SEPTIN9
Ovarian Cancer Signaling	0	0.0325	NaN	CD44,FGFR1,PIK3CB,SRC
Protein Kinase A Signaling	0	0.0547	-2	ADCY2,ADCY5,AKAP10,CAMK2A,DUSP1,DUSP16,DUSP8,GNAI1,GNG4,ITPR1,PDE1B,PDE4A,PDE5A,PLCB1,PRKCQ,PTPN5,PTPRN,UBASH3B
Role of Macrophages, Fibroblasts and Endothelial Cells in Rheumatoid Arthritis	0	0.0413	NaN	CAMK2A,FGFR1,GNAO1,JUN,PIK3CB,PLCB1,PRKCQ,SRC,TNFRSF1A
Regulation of IL-2 Expression in Activated and Anergic T Lymphocytes	0	0.0282	NaN	JUN,MAPK10
Role of MAPK Signaling in the Pathogenesis of Influenza	0	0.0345	NaN	CASP3,MAPK10
TNFR2 Signaling	0	0.0417	NaN	JUN
MSP-RON Signaling Pathway	0	0.05	NaN	FGFR1,PIK3CB
MIF-mediated Glucocorticoid Regulation	0	0.0417	NaN	CD74
Cyclins and Cell Cycle Regulation	0	0.0435	NaN	CDKN1A,PPP2R2C,PPP2R5B
Cell Cycle Control of Chromosomal Replication	0	0.04	NaN	CDK14,CDK15
IL-17A Signaling in Airway Cells	0	0.0508	NaN	FGFR1,MAPK10,PIK3CB
IL-17A Signaling in Fibroblasts	0	0.0385	NaN	JUN
Role of JAK2 in Hormone-like Cytokine Signaling	0	0.037	NaN	PRLR
Role of JAK family kinases in IL-6-type Cytokine Signaling	0	0.0476	NaN	MAPK10
Role of JAK1 and JAK3 in Œ≥c Cytokine Signaling	0	0.0351	NaN	FGFR1,PIK3CB
NGF Signaling	0	0.0261	NaN	FGFR1,MAPK10,PIK3CB
Mouse Embryonic Stem Cell Pluripotency	0	0.0309	NaN	FGFR1,PIK3CB,SMAD9
Transcriptional Regulatory Network in Embryonic Stem Cells	0	0.0323	NaN	PAX6
iNOS Signaling	0	0.027	NaN	JUN
VEGF Family Ligand-Receptor Interactions	0	0.0375	NaN	FGFR1,PIK3CB,PRKCQ
ErbB Signaling	0	0.0532	0.447	FGFR1,JUN,MAPK10,PIK3CB,PRKCQ
ErbB2-ErbB3 Signaling	0	0.0435	NaN	FGFR1,JUN,PIK3CB
ErbB4 Signaling	0	0.0417	NaN	FGFR1,PIK3CB,PRKCQ
Estrogen-mediated S-phase Entry	0	0.0476	NaN	CDKN1A
Dopamine Degradation	0	0.0526	NaN	SULT4A1
CDP-diacylglycerol Biosynthesis I	0	0.0435	NaN	LPCAT4
Pyridoxal 5'-phosphate Salvage Pathway	0	0.0492	NaN	LIMK1,PIM1,PRKCQ
D-myo-inositol (1,4,5)-Trisphosphate Biosynthesis	0	0.04	NaN	PLCB1
Phospholipases	0	0.0465	NaN	HMOX1,PLCB1
Glutathione-mediated Detoxification	0	0.0526	NaN	MGST3
Phosphatidylglycerol Biosynthesis II (Non-plastidic)	0	0.0417	NaN	LPCAT4
Serotonin Degradation	0	0.0333	NaN	SULT4A1
Triacylglycerol Biosynthesis	0	0.05	NaN	ELOVL6,LPCAT4
Salvage Pathways of Pyrimidine Ribonucleotides	0	0.0488	-1	LIMK1,PIM1,PRKCQ,UPP2
Pyrimidine Ribonucleotides Interconversion	0	0.0541	NaN	ENTPD2,ENTPD4
Fatty Acid Œ≤-oxidation I	0	0.04	NaN	SCP2
Superpathway of Methionine Degradation	0	0.0345	NaN	CTH
Antioxidant Action of Vitamin C	0	0.0375	NaN	HMOX1,MAPK10,PLCB1
PEDF Signaling	0	0.037	NaN	FGFR1,PIK3CB,SERPINF1
Regulation of the Epithelial-Mesenchymal Transition Pathway	0	0.0397	NaN	FGF1,FGF11,FGF12,FGF13,FGFR1,PIK3CB
Oxidative Phosphorylation	0	0.0106	NaN	COX6A2
Adipogenesis pathway	0	0.0431	NaN	EBF1,FGF1,FGFR1,SMAD9,TNFRSF1A
PCP pathway	0	0.0417	NaN	JUN,MAPK10
Wnt/Ca+ pathway	0	0.0351	NaN	CAMK2A,PLCB1
Estrogen Receptor Signaling	0	0.0165	NaN	PCK2,SRC
Toll-like Receptor Signaling	0	0.0222	NaN	JUN
Cell Cycle: G1/S Checkpoint Regulation	0	0.0167	NaN	CDKN1A
Protein Ubiquitination Pathway	0	0.0346	NaN	DNAJB5,DNAJB9,DNAJC27,HSPA12A,HSPA9,HSPB1,HSPB8,USP46
IL-2 Signaling	0	0.0484	NaN	FGFR1,JUN,PIK3CB
JAK/Stat Signaling	0	0.0494	1	CDKN1A,FGFR1,JUN,PIK3CB
IL-4 Signaling	0	0.0385	NaN	FGFR1,HLA-DRB5,PIK3CB
B Cell Receptor Signaling	0	0.0377	0.447	CAMK2A,EBF1,FGFR1,JUN,PIK3CB,PRKCQ
Insulin Receptor Signaling	0	0.0388	1	ASIC2,EIF4EBP1,FGFR1,PIK3CB,RHOQ
Phototransduction Pathway	0	0.0227	NaN	GUCY1A2
PPAR Signaling	0	0.026	NaN	JUN,TNFRSF1A
IGF-1 Signaling	0	0.049	NaN	FGFR1,IGFBP3,IGFBP5,JUN,PIK3CB
TGF-Œ≤ Signaling	0	0.0506	1	ACVR1C,JUN,SERPINE1,SMAD9
NF-Œ∫B Signaling	0	0.0345	0.447	FGFR1,NTRK3,PIK3CB,PRKCQ,TNFRSF1A
VEGF Signaling	0	0.0417	NaN	EIF2S2,FGFR1,PIK3CB,SRC
Hypoxia Signaling in the Cardiovascular System	0	0.0147	NaN	JUN
T Cell Receptor Signaling	0	0.0455	NaN	FGFR1,JUN,PIK3CB,PRKCQ
PDGF Signaling	0	0.044	2	FGFR1,JUN,PIK3CB,SRC
BMP signaling pathway	0	0.0448	NaN	JUN,MAPK10,SMAD9
Cancer Drug Resistance By Drug Efflux	0	0.0455	NaN	PDK1,PIK3CB
Sirtuin Signaling Pathway	0	0.0281	0	AGTRAP,BCL2L11,GADD45A,JUN,PCK2,PDK1,TUBA4A
Iron homeostasis signaling pathway	0	0.0377	NaN	Atp6ap1l,ATP6V1G2,HMOX1,HSPA9

## Sheet: pwy_CONCvsDNT_Jun_KO
¬© 2000-2020 QIAGEN. All rights reserved.
Ingenuity Canonical Pathways	-log(p-value)	Ratio	z-score	Molecules
Superpathway of Cholesterol Biosynthesis	7.61	0.346	-3	ACAT2,CYP51A1,DHCR24,FDFT1,FDPS,HMGCS1,IDI1,MSMO1,NSDHL
tRNA Charging	5	0.211	2.828	AARS1,CARS1,EPRS1,LARS1,NARS1,SARS1,WARS1,YARS1
Cholesterol Biosynthesis I	4.69	0.385	-2.236	CYP51A1,DHCR24,FDFT1,MSMO1,NSDHL
Cholesterol Biosynthesis II (via 24,25-dihydrolanosterol)	4.69	0.385	-2.236	CYP51A1,DHCR24,FDFT1,MSMO1,NSDHL
Cholesterol Biosynthesis III (via Desmosterol)	4.69	0.385	-2.236	CYP51A1,DHCR24,FDFT1,MSMO1,NSDHL
Remodeling of Epithelial Adherens Junctions	3.52	0.133	NaN	RAB7A,TUBA1A,TUBA4A,TUBB2A,TUBB3,TUBB4A,TUBB4B,ZYX
Zymosterol Biosynthesis	3.36	0.5	NaN	CYP51A1,MSMO1,NSDHL
Superpathway of Geranylgeranyldiphosphate Biosynthesis I (via Mevalonate)	3.15	0.267	-2	ACAT2,FDPS,HMGCS1,IDI1
Breast Cancer Regulation by Stathmin1	2.92	0.0737	NaN	ADCY2,ARHGEF3,Calm1 (includes others),CDKN1A,GNG4,LIMK1,PLCB1,PPP2R2C,TUBA1A,TUBA4A,TUBB2A,TUBB3,TUBB4A,TUBB4B
Trans, trans-farnesyl Diphosphate Biosynthesis	2.62	0.667	NaN	FDPS,IDI1
14-3-3-mediated Signaling	2.57	0.082	-1	JUN,MAPK10,PLCB1,TUBA1A,TUBA4A,TUBB2A,TUBB3,TUBB4A,TUBB4B,YWHAH
Mevalonate Pathway I	2.49	0.273	NaN	ACAT2,HMGCS1,IDI1
Sertoli Cell-Sertoli Cell Junction Signaling	2.46	0.0748	NaN	ITGA5,JUN,JUP,MAPK10,SPTB,TUBA1A,TUBA4A,TUBB2A,TUBB3,TUBB4A,TUBB4B
Phagosome Maturation	2.31	0.0804	NaN	ATP6V1G2,CTSK,RAB7A,TUBA1A,TUBA4A,TUBB2A,TUBB3,TUBB4A,TUBB4B
Germ Cell-Sertoli Cell Junction Signaling	2.21	0.0692	NaN	JUP,LIMK1,MAPK10,RHOQ,TUBA1A,TUBA4A,TUBB2A,TUBB3,TUBB4A,TUBB4B,ZYX
Serine Biosynthesis	2.11	0.4	NaN	PHGDH,PSAT1
GŒ±i Signaling	2.09	0.08	-1.134	ADCY2,ADORA1,GABBR2,GNG4,HTR1B,HTR1D,OPRL1,RAP1GAP
Heparan Sulfate Biosynthesis	2.08	0.114	-1.342	AARS1,B3GAT2,HS6ST2,NDST4,SULT4A1
Melatonin Degradation I	2.08	0.2	NaN	CYP2S1,CYP51A1,SULT4A1
Epithelial Adherens Junction Signaling	2.04	0.0732	NaN	FGF1,JUP,TUBA1A,TUBA4A,TUBB2A,TUBB3,TUBB4A,TUBB4B,ZYX
cAMP-mediated signaling	2.02	0.0651	-2.714	ADCY2,ADORA1,Calm1 (includes others),GABBR2,GNAL,HTR1B,HTR1D,OPRL1,PDE4A,RAP1GAP,RAPGEF4
Bupropion Degradation	1.8	0.286	NaN	CYP2S1,CYP51A1
Superpathway of Serine and Glycine Biosynthesis I	1.8	0.286	NaN	PHGDH,PSAT1
Superpathway of Melatonin Degradation	1.79	0.158	NaN	CYP2S1,CYP51A1,SULT4A1
Chondroitin Sulfate Biosynthesis	1.76	0.114	-2	B3GAT2,HS6ST2,NDST4,SULT4A1
CCR5 Signaling in Macrophages	1.68	0.08	NaN	CACNB3,CACNG5,Calm1 (includes others),GNG4,JUN,MAPK10
Heparan Sulfate Biosynthesis (Late Stages)	1.68	0.108	-1	AARS1,HS6ST2,NDST4,SULT4A1
Dermatan Sulfate Biosynthesis	1.68	0.108	-2	B3GAT2,HS6ST2,NDST4,SULT4A1
LPS/IL-1 Mediated Inhibition of RXR Function	1.56	0.064	NaN	ALDH18A1,ALDH1L2,HMGCS1,HS6ST2,JUN,MGST3,NDST4,SULT4A1
Asparagine Biosynthesis I	1.54	1	NaN	ASNS
Ketogenesis	1.5	0.2	NaN	ACAT2,HMGCS1
Acetone Degradation I (to Methylglyoxal)	1.5	0.2	NaN	CYP2S1,CYP51A1
CXCR4 Signaling	1.49	0.0588	0.816	ADCY2,EGR1,ELMO1,GNAL,GNG4,JUN,MAPK10,PLCB1,RHOQ
Dermatan Sulfate Biosynthesis (Late Stages)	1.47	0.12	NaN	HS6ST2,NDST4,SULT4A1
Bladder Cancer Signaling	1.46	0.0794	NaN	CDKN1A,FGF1,FGF12,MMP12,MMP15
Triacylglycerol Degradation	1.43	0.115	NaN	AARS1,MGLL,NDST4
Chondroitin Sulfate Biosynthesis (Late Stages)	1.38	0.111	NaN	HS6ST2,NDST4,SULT4A1
GPCR-Mediated Nutrient Sensing in Enteroendocrine Cells	1.35	0.0667	-2.449	ADCY2,CACNB3,CACNG5,GNG4,PLCB1,RAPGEF4
AMPK Signaling	1.35	0.0532	-1.342	CDKN1A,CHRNA6,CHRNB2,CHRNB3,PCK2,PHF10,PPP2R2C,RAB3A,RAB7A,RAB9B
Axonal Guidance Signaling	1.31	0.0446	NaN	ABLIM2,ECEL1,GNAL,GNG4,ITGA5,LIMK1,PDGFA,PLCB1,RTN4R,SEMA6A,SRGAP1,TUBA1A,TUBA4A,TUBB2A,TUBB3,TUBB4A,TUBB4B
Serotonin Receptor Signaling	1.27	0.1	NaN	ADCY2,HTR1B,HTR1D
G-Protein Coupled Receptor Signaling	1.25	0.0495	NaN	ADCY2,ADORA1,GABBR2,GNAL,HTR1B,HTR1D,OPRL1,PDE4A,PLCB1,RAP1GAP,RAPGEF4
Epoxysqualene Biosynthesis	1.25	0.5	NaN	FDFT1
Amyotrophic Lateral Sclerosis Signaling	1.24	0.0625	NaN	CAPN1,CAPN5,CYCS,NEFH,NEFL,PRPH
Nicotine Degradation III	1.22	0.143	NaN	CYP2S1,CYP51A1
Gap Junction Signaling	1.22	0.0523	NaN	ADCY2,DBN1,PLCB1,TUBA1A,TUBA4A,TUBB2A,TUBB3,TUBB4A,TUBB4B
Cellular Effects of Sildenafil (Viagra)	1.2	0.0612	NaN	ADCY2,CACNG5,Calm1 (includes others),KCNQ2,PDE4A,PLCB1
CDK5 Signaling	1.2	0.0612	-0.816	ADCY2,CAPN1,EGR1,GNAL,MAPK10,PPP2R2C
Estrogen Biosynthesis	1.17	0.133	NaN	CYP2S1,CYP51A1
Parkinson's Signaling	1.17	0.133	NaN	CYCS,UCHL1
VDR/RXR Activation	1.14	0.0727	NaN	CALB1,CDKN1A,PDGFA,SPP1
GNRH Signaling	1.13	0.0523	-0.447	ADCY2,CACNB3,CACNG5,Calm1 (includes others),EGR1,JUN,MAPK10,PLCB1
IL-17A Signaling in Gastric Cells	1.12	0.125	NaN	JUN,MAPK10
Androgen Signaling	1.12	0.0547	-1.342	AR,CACNB3,CACNG5,Calm1 (includes others),GNAL,GNG4,JUN
RhoGDI Signaling	1.1	0.0516	0	ARHGEF3,CDH13,GNAL,GNG4,ITGA5,LIMK1,PIP4K2A,RHOQ
LXR/RXR Activation	1.09	0.0702	NaN	CYP51A1,FDFT1,LDLR,SERPINF1
nNOS Signaling in Skeletal Muscle Cells	1.08	0.0833	NaN	CACNB3,CACNG5,Calm1 (includes others)
Nicotine Degradation II	1.07	0.118	NaN	CYP2S1,CYP51A1
eNOS Signaling	1.05	0.0526	-2.449	ADCY2,Calm1 (includes others),CHRNA6,CHRNB2,CHRNB3,HSPA9,SLC7A1
GABA Receptor Signaling	1.04	0.0602	NaN	ADCY2,CACNB3,CACNG5,GABBR2,KCNQ2
Ethanol Degradation IV	1.03	0.111	NaN	ALDH1L2,CYGB
Chemokine Signaling	1.03	0.0667	-1	Calm1 (includes others),JUN,LIMK1,PLCB1
Retinoic acid Mediated Apoptosis Signaling	1.02	0.0789	NaN	CRABP2,CYCS,ZC3HAV1
IL-1 Signaling	1.01	0.0588	-1	ADCY2,GNAL,GNG4,JUN,MAPK10
Dopamine Degradation	0.991	0.105	NaN	ALDH1L2,SULT4A1
Signaling by Rho Family GTPases	0.979	0.0452	0	ARHGEF3,CDH13,GNAL,GNG4,ITGA5,JUN,LIMK1,MAPK10,PIP4K2A,RHOQ
G Beta Gamma Signaling	0.971	0.0531	-2.449	ADCY2,CACNB3,CACNG5,GNAL,GNG4,KCNJ5
nNOS Signaling in Neurons	0.971	0.075	NaN	Calm1 (includes others),CAPN1,CAPN5
Role of Lipids/Lipid Rafts in the Pathogenesis of Influenza	0.959	0.25	NaN	FDPS
Heme Degradation	0.959	0.25	NaN	HMOX1
Leukotriene Biosynthesis	0.959	0.25	NaN	MGST3
Histidine Degradation III	0.959	0.25	NaN	MTHFD2
Geranylgeranyldiphosphate Biosynthesis	0.959	0.25	NaN	FDPS
Proline Biosynthesis I	0.959	0.25	NaN	ALDH18A1
Inhibition of Matrix Metalloproteases	0.917	0.0952	NaN	MMP12,MMP15
Molecular Mechanisms of Cancer	0.903	0.0405	NaN	ADCY2,ARHGEF3,BBC3,CDK14,CDK15,CDK16,CDKN1A,CYCS,GNAL,ITGA5,JUN,MAPK10,PLCB1,RHOQ
Cell Cycle: G2/M DNA Damage Checkpoint Regulation	0.9	0.0698	NaN	CDKN1A,RPRM,YWHAH
Tetrahydrofolate Salvage from 5,10-methenyltetrahydrofolate	0.866	0.2	NaN	MTHFD2
Leukocyte Extravasation Signaling	0.839	0.0464	-0.378	ITGA5,MAPK10,MMP12,MMP15,RAP1GAP,RAPGEF4,THY1
FXR/RXR Activation	0.839	0.0652	NaN	MAPK10,PCK2,SERPINF1
Regulation of Actin-based Motility by Rho	0.815	0.0556	0	ITGA5,LIMK1,PIP4K2A,RHOQ
Granulocyte Adhesion and Diapedesis	0.815	0.0556	NaN	ITGA5,MMP12,MMP15,THY1
UVA-Induced MAPK Signaling	0.807	0.0505	NaN	CYCS,JUN,MAPK10,PLCB1,ZC3HAV1
CD27 Signaling in Lymphocytes	0.799	0.0625	NaN	CYCS,JUN,MAPK10
Sucrose Degradation V (Mammalian)	0.793	0.167	NaN	ALDOC
Ceramide Biosynthesis	0.793	0.167	NaN	SPTSSB
D-myo-inositol (1,4,5)-Trisphosphate Biosynthesis	0.793	0.08	NaN	PIP4K2A,PLCB1
Thioredoxin Pathway	0.793	0.167	NaN	TXNRD3
Citrulline Biosynthesis	0.793	0.167	NaN	ALDH18A1
Selenocysteine Biosynthesis II (Archaea and Eukaryotes)	0.793	0.167	NaN	SARS1
Opioid Signaling Pathway	0.785	0.0421	-3	ADCY2,CACNB3,CACNG5,Calm1 (includes others),GNAL,KCNJ5,OPRL1,PLCB1,SIGMAR1
Cell Cycle Control of Chromosomal Replication	0.762	0.06	NaN	CDK14,CDK15,CDK16
4-1BB Signaling in T Lymphocytes	0.742	0.0741	NaN	JUN,MAPK10
Phospholipase C Signaling	0.742	0.0421	0.447	ADCY2,ARHGEF3,Calm1 (includes others),GNG4,HMOX1,ITGA5,PLCB1,RHOQ
Sphingosine and Sphingosine-1-phosphate Metabolism	0.733	0.143	NaN	SGPP2
Acyl-CoA Hydrolysis	0.733	0.143	NaN	ACOT7
Ketolysis	0.733	0.143	NaN	ACAT2
Glycoaminoglycan-protein Linkage Region Biosynthesis	0.733	0.143	NaN	B3GAT2
Role of Osteoblasts, Osteoclasts and Chondrocytes in Rheumatoid Arthritis	0.73	0.0432	NaN	Calm1 (includes others),CSF1R,CTSK,ITGA5,JUN,MAPK10,SPP1
Regulation of Cellular Mechanics by Calpain Protease	0.726	0.0577	NaN	CAPN1,CAPN5,ITGA5
Unfolded protein response	0.726	0.0577	NaN	DDIT3,HSPA9,INSIG1
Induction of Apoptosis by HIV1	0.71	0.0566	NaN	BBC3,CYCS,MAPK10
Antioxidant Action of Vitamin C	0.703	0.05	NaN	HMOX1,MAPK10,PLCB1,TXNRD3
G Protein Signaling Mediated by Tubby	0.695	0.069	NaN	GNG4,PLCB1
GPCR-Mediated Integration of Enteroendocrine Signaling Exemplified by an L Cell	0.695	0.0556	NaN	ADCY2,ADCYAP1,PLCB1
Aryl Hydrocarbon Receptor Signaling	0.688	0.0459	NaN	ALDH18A1,ALDH1L2,CDKN1A,JUN,MGST3
Superoxide Radicals Degradation	0.682	0.125	NaN	CYGB
Glutamate Receptor Signaling	0.678	0.0545	NaN	Calm1 (includes others),SLC17A6,SLC1A4
TWEAK Signaling	0.672	0.0667	NaN	CYCS,TNFRSF12A
Inhibition of Angiogenesis by TSP1	0.672	0.0667	NaN	JUN,MAPK10
Serotonin Degradation	0.672	0.0667	NaN	ALDH1L2,SULT4A1
MIF Regulation of Innate Immunity	0.65	0.0645	NaN	JUN,MAPK10
OX40 Signaling Pathway	0.65	0.0645	NaN	JUN,MAPK10
ATM Signaling	0.642	0.0471	1	CDKN1A,JUN,MAPK10,PPP2R2C
Folate Transformations I	0.636	0.111	NaN	MTHFD2
TREM1 Signaling	0.631	0.0625	NaN	CD83,ITGA5
Cell Cycle Regulation by BTG Family Proteins	0.631	0.0625	NaN	HOXB9,PPP2R2C
Stearate Biosynthesis I (Animals)	0.631	0.0625	NaN	ACOT7,DHCR24
PI3K Signaling in B Lymphocytes	0.627	0.0435	0.447	ATF3,ATF5,Calm1 (includes others),JUN,PLCB1
Xenobiotic Metabolism Signaling	0.623	0.039	NaN	ALDH18A1,ALDH1L2,HMOX1,HS6ST2,MGST3,NDST4,PPP2R2C,SULT4A1
B Cell Activating Factor Signaling	0.611	0.0606	NaN	JUN,MAPK10
April Mediated Signaling	0.611	0.0606	NaN	JUN,MAPK10
Nur77 Signaling in T Lymphocytes	0.611	0.0606	NaN	Calm1 (includes others),CYCS
Netrin Signaling	0.606	0.05	NaN	ABLIM2,CACNB3,CACNG5
Cardiac Hypertrophy Signaling	0.602	0.0385	-0.816	ADCY2,Calm1 (includes others),GNAL,GNG4,JUN,MAPK10,PLCB1,RHOQ
Thyroid Hormone Metabolism II (via Conjugation and/or Degradation)	0.597	0.1	NaN	SULT4A1
Superpathway of Citrulline Metabolism	0.597	0.1	NaN	ALDH18A1
Œ≥-glutamyl Cycle	0.597	0.1	NaN	CHAC1
Sumoylation Pathway	0.597	0.0449	0	AR,JUN,MAPK10,RHOQ
Corticotropin Releasing Hormone Signaling	0.59	0.042	NaN	ADCY2,CACNB3,CACNG5,Calm1 (includes others),JUN
Cholecystokinin/Gastrin-mediated Signaling	0.587	0.0444	0	JUN,MAPK10,PLCB1,RHOQ
PAK Signaling	0.565	0.0435	-1	ITGA5,LIMK1,MAPK10,PDGFA
Clathrin-mediated Endocytosis Signaling	0.558	0.0392	NaN	FGF1,FGF12,ITGA5,LDLR,PDGFA,RAB7A
p53 Signaling	0.554	0.043	NaN	BBC3,CDKN1A,JUN,RPRM
Cdc42 Signaling	0.545	0.0426	0	ITGA5,JUN,LIMK1,MAPK10
Agrin Interactions at Neuromuscular Junction	0.542	0.0462	NaN	ITGA5,JUN,MAPK10
Dopamine Receptor Signaling	0.542	0.0462	NaN	ADCY2,NCS1,PPP2R2C
iNOS Signaling	0.541	0.0541	NaN	Calm1 (includes others),JUN
HIF1Œ± Signaling	0.536	0.0421	NaN	JUN,MAPK10,MMP12,MMP15
Neuroinflammation Signaling Pathway	0.536	0.0367	-0.378	CALB1,CALB2,CSF1R,GABBR2,HMOX1,JUN,KCNJ5,MAPK10
Coagulation System	0.53	0.0833	NaN	PLAT
Choline Biosynthesis III	0.53	0.0833	NaN	HMOX1
Histamine Degradation	0.53	0.0833	NaN	ALDH1L2
Huntington's Disease Signaling	0.506	0.0359	NaN	CAPN1,CAPN5,CYCS,GNG4,HSPA9,JUN,PLCB1,RPH3A
Isoleucine Degradation I	0.5	0.0769	NaN	ACAT2
Endothelin-1 Signaling	0.499	0.0373	0	ADCY2,GNAL,HMOX1,JUN,MAPK10,PLCB1
Calcium Signaling	0.499	0.0373	-2.449	CACNB3,CACNG5,Calm1 (includes others),CHRNA6,CHRNB2,CHRNB3
Ephrin B Signaling	0.496	0.0435	NaN	GNAL,GNG4,LIMK1
Myc Mediated Apoptosis Signaling	0.487	0.0429	NaN	CYCS,MAPK10,YWHAH
Regulation of IL-2 Expression in Activated and Anergic T Lymphocytes	0.476	0.0423	NaN	Calm1 (includes others),JUN,MAPK10
Granzyme B Signaling	0.475	0.0714	NaN	CYCS
Fatty Acid Œ±-oxidation	0.475	0.0714	NaN	ALDH1L2
Oxidative Ethanol Degradation III	0.475	0.0714	NaN	ALDH1L2
Vitamin-C Transport	0.475	0.0714	NaN	TXNRD3
Gustation Pathway	0.472	0.0392	NaN	ADCY2,CACNB3,CACNG5,PDE4A
Activation of IRF by Cytosolic Pattern Recognition Receptors	0.467	0.0476	NaN	JUN,MAPK10
Adrenomedullin signaling pathway	0.465	0.0361	-2.449	ADCY2,Calm1 (includes others),KCNQ2,MAPK10,PLCB1,TFAP2D
Ephrin Receptor Signaling	0.465	0.0361	-1	FGF1,GNAL,GNG4,ITGA5,LIMK1,PDGFA
HMGB1 Signaling	0.463	0.0388	1	JUN,MAPK10,PLAT,RHOQ
Sphingosine-1-phosphate Signaling	0.463	0.0388	0	ADCY2,PDGFA,PLCB1,RHOQ
Docosahexaenoic Acid (DHA) Signaling	0.453	0.0465	NaN	CYCS,SERPINF1
Phospholipases	0.453	0.0465	NaN	HMOX1,PLCB1
Glutaryl-CoA Degradation	0.451	0.0667	NaN	ACAT2
CREB Signaling in Neurons	0.447	0.0348	NaN	ADCY2,CACNB3,CACNG5,Calm1 (includes others),GNAL,GNG4,PLCB1
Role of NFAT in Cardiac Hypertrophy	0.447	0.0348	-2.449	ADCY2,CACNB3,CACNG5,Calm1 (includes others),GNG4,MAPK10,PLCB1
TR/RXR Activation	0.446	0.0405	NaN	LDLR,SYT2,THRA
FcŒ≥RIIB Signaling in B Lymphocytes	0.446	0.0405	NaN	CACNB3,CACNG5,MAPK10
Colorectal Cancer Metastasis Signaling	0.441	0.0347	0	ADCY2,GNG4,JUN,MAPK10,MMP12,MMP15,RHOQ
TNFR1 Signaling	0.441	0.0455	NaN	CYCS,JUN
Iron homeostasis signaling pathway	0.44	0.0377	NaN	ATP6V1G2,HMOX1,HSPA9,PDGFA
Relaxin Signaling	0.439	0.0362	NaN	ADCY2,GNAL,GNG4,JUN,PDE4A
D-myo-inositol-5-phosphate Metabolism	0.439	0.0362	-1.342	DUSP16,PIP4K2A,PLCB1,PPP1R1C,SGPP2
GŒ±q Signaling	0.439	0.0362	0	Calm1 (includes others),GNG4,HMOX1,PLCB1,RHOQ
Glucocorticoid Receptor Signaling	0.434	0.0339	NaN	AR,CDKN1A,HSPA9,JUN,MAPK10,PCK2,PHF10,YWHAH
Tec Kinase Signaling	0.432	0.036	NaN	GNAL,GNG4,ITGA5,MAPK10,RHOQ
Amyloid Processing	0.429	0.0444	NaN	CAPN1,CAPN5
Communication between Innate and Adaptive Immune Cells	0.428	0.0625	NaN	CD83
Glutathione Redox Reactions I	0.428	0.0625	NaN	MGST3
Tryptophan Degradation III (Eukaryotic)	0.428	0.0625	NaN	ACAT2
HGF Signaling	0.425	0.037	0	CDKN1A,ITGA5,JUN,MAPK10
Agranulocyte Adhesion and Diapedesis	0.418	0.039	NaN	ITGA5,MMP12,MMP15
Death Receptor Signaling	0.409	0.0385	NaN	CYCS,LIMK1,ZC3HAV1
Cytotoxic T Lymphocyte-mediated Apoptosis of Target Cells	0.408	0.0588	NaN	CYCS
GADD45 Signaling	0.408	0.0588	NaN	CDKN1A
D-myo-inositol (1,4,5)-trisphosphate Degradation	0.408	0.0588	NaN	INPP5A
Glycolysis I	0.408	0.0588	NaN	ALDOC
Gluconeogenesis I	0.408	0.0588	NaN	ALDOC
Putrescine Degradation III	0.408	0.0588	NaN	ALDH1L2
IL-10 Signaling	0.406	0.0426	NaN	HMOX1,JUN
Role of NFAT in Regulation of the Immune Response	0.406	0.035	-1	Calm1 (includes others),GNAL,GNG4,JUN,PLCB1
Dopamine-DARPP32 Feedback in cAMP Signaling	0.406	0.035	-2	ADCY2,Calm1 (includes others),KCNJ5,PLCB1,PPP2R2C
UVC-Induced MAPK Signaling	0.406	0.0426	NaN	JUN,MAPK10
IL-8 Signaling	0.405	0.0341	0.447	GNG4,HMOX1,JUN,LIMK1,MAPK10,RHOQ
Macropinocytosis Signaling	0.401	0.038	NaN	CSF1R,ITGA5,PDGFA
CCR3 Signaling in Eosinophils	0.395	0.0357	NaN	Calm1 (includes others),GNG4,LIMK1,PLCB1
PCP pathway	0.395	0.0417	NaN	JUN,MAPK10
autophagy	0.395	0.0417	NaN	CTSK,SQSTM1
Actin Cytoskeleton Signaling	0.393	0.0337	NaN	FGF1,FGF12,ITGA5,LIMK1,PDGFA,PIP4K2A
Tryptophan Degradation X (Mammalian, via Tryptamine)	0.388	0.0556	NaN	ALDH1L2
Thrombin Signaling	0.377	0.0331	1	ADCY2,ARHGEF3,GNAL,GNG4,PLCB1,RHOQ
Rac Signaling	0.375	0.0348	0	ITGA5,JUN,LIMK1,PIP4K2A
Semaphorin Signaling in Neurons	0.374	0.04	NaN	LIMK1,RHOQ
Neuroprotective Role of THOP1 in Alzheimer's Disease	0.374	0.04	NaN	LONP1,TAC1
Tumoricidal Function of Hepatic Natural Killer Cells	0.371	0.0526	NaN	CYCS
Glutathione-mediated Detoxification	0.371	0.0526	NaN	MGST3
1D-myo-inositol Hexakisphosphate Biosynthesis II (Mammalian)	0.371	0.0526	NaN	INPP5A
D-myo-inositol (1,3,4)-trisphosphate Biosynthesis	0.371	0.0526	NaN	INPP5A
Acute Phase Response Signaling	0.369	0.0345	NaN	CRABP2,HMOX1,JUN,SERPINF1
Reelin Signaling in Neurons	0.369	0.0361	NaN	ARHGEF3,ITGA5,MAPK10
Role of CHK Proteins in Cell Cycle Checkpoint Control	0.364	0.0392	NaN	CDKN1A,PPP2R2C
GŒ±s Signaling	0.361	0.0357	NaN	ADCY2,GNG4,RAPGEF4
Apoptosis Signaling	0.361	0.0357	NaN	CAPN1,CAPN5,CYCS
Integrin Signaling	0.356	0.0324	0	CAPN1,CAPN5,ITGA5,RHOQ,TSPAN2,ZYX
Endoplasmic Reticulum Stress Pathway	0.355	0.05	NaN	DDIT3
ILK Signaling	0.347	0.0327	1.342	JUN,MAPK10,PPP2R2C,RHOQ,TESK1
PI3K/AKT Signaling	0.343	0.0333	0	CDKN1A,ITGA5,PPP2R2C,YWHAH
IL-22 Signaling	0.339	0.0476	NaN	MAPK10
Role of JAK family kinases in IL-6-type Cytokine Signaling	0.339	0.0476	NaN	MAPK10
Estrogen-mediated S-phase Entry	0.339	0.0476	NaN	CDKN1A
TCA Cycle II (Eukaryotic)	0.339	0.0476	NaN	SUCLA2
Ethanol Degradation II	0.339	0.0476	NaN	ALDH1L2
Ceramide Signaling	0.338	0.0345	NaN	CYCS,JUN,PPP2R2C
Œ±-Adrenergic Signaling	0.338	0.0345	NaN	ADCY2,Calm1 (includes others),GNG4
Synaptic Long Term Depression	0.336	0.0323	-1.342	CACNB3,CACNG5,GNAL,PLCB1,PPP2R2C
Mitotic Roles of Polo-Like Kinase	0.326	0.0364	NaN	CAPN1,PPP2R2C
Cardiac Œ≤-adrenergic Signaling	0.325	0.0325	NaN	ADCY2,GNG4,PDE4A,PPP2R2C
Phagosome Formation	0.325	0.0337	NaN	ITGA5,PLCB1,RHOQ
IL-12 Signaling and Production in Macrophages	0.318	0.0333	NaN	JUN,MAPK10,RAB7A
RANK Signaling in Osteoclasts	0.318	0.0333	NaN	Calm1 (includes others),JUN,MAPK10
Actin Nucleation by ARP-WASP Complex	0.318	0.0357	NaN	ITGA5,RHOQ
Superpathway of D-myo-inositol (1,4,5)-trisphosphate Metabolism	0.311	0.0435	NaN	INPP5A
P2Y Purigenic Receptor Signaling Pathway	0.303	0.0315	NaN	ADCY2,GNG4,JUN,PLCB1
UVB-Induced MAPK Signaling	0.301	0.0345	NaN	JUN,MAPK10
Hepatic Cholestasis	0.298	0.0323	NaN	ADCY2,JUN,MAPK10
CD28 Signaling in T Helper Cells	0.298	0.0323	NaN	Calm1 (includes others),JUN,MAPK10
Sperm Motility	0.298	0.0323	NaN	Calm1 (includes others),PDE4A,PLCB1
TNFR2 Signaling	0.298	0.0417	NaN	JUN
Noradrenaline and Adrenaline Degradation	0.298	0.0417	NaN	ALDH1L2
Superpathway of Inositol Phosphate Compounds	0.287	0.03	-1.633	DUSP16,INPP5A,PIP4K2A,PLCB1,PPP1R1C,SGPP2
FAK Signaling	0.287	0.0316	NaN	CAPN1,CAPN5,ITGA5
RAR Activation	0.283	0.0301	NaN	ADCY2,CRABP2,JUN,MAPK10,PHF10
Melatonin Signaling	0.278	0.0328	NaN	Calm1 (includes others),PLCB1
IL-17A Signaling in Fibroblasts	0.274	0.0385	NaN	JUN
Atherosclerosis Signaling	0.264	0.0317	NaN	PDGFA,TNFRSF12A
Altered T Cell and B Cell Signaling in Rheumatoid Arthritis	0.264	0.037	NaN	SPP1
Role of Tissue Factor in Cancer	0.264	0.0303	NaN	EGR1,LIMK1,PLCB1
CD40 Signaling	0.244	0.0303	NaN	JUN,MAPK10
IL-17 Signaling	0.238	0.0299	NaN	JUN,MAPK10
Neuropathic Pain Signaling In Dorsal Horn Neurons	0.238	0.0288	NaN	KCNQ2,PLCB1,TAC1
BMP signaling pathway	0.238	0.0299	NaN	JUN,MAPK10
Role of Oct4 in Mammalian Embryonic Stem Cell Pluripotency	0.234	0.0333	NaN	SPP1
Cyclins and Cell Cycle Regulation	0.226	0.029	NaN	CDKN1A,PPP2R2C
Circadian Rhythm Signaling	0.225	0.0323	NaN	ADCYAP1
Role of PKR in Interferon Induction and Antiviral Response	0.201	0.0294	NaN	CYCS
Neuregulin Signaling	0	0.0116	NaN	ITGA5
Synaptic Long Term Potentiation	0	0.0175	NaN	Calm1 (includes others),PLCB1
Fc Epsilon RI Signaling	0	0.0103	NaN	MAPK10
NRF2-mediated Oxidative Stress Response	0	0.0233	NaN	HMOX1,JUN,MGST3,SQSTM1
PPARŒ±/RXRŒ± Activation	0	0.0203	NaN	ADCY2,JUN,PLCB1
Hepatic Fibrosis / Hepatic Stellate Cell Activation	0	0.0149	NaN	FGF1,PDGFA
Mitochondrial Dysfunction	0	0.0195	NaN	COX6A2,CYCS,MAPK10
PXR/RXR Activation	0	0.0286	NaN	PCK2
Tight Junction Signaling	0	0.0157	NaN	JUN,PPP2R2C
Role of BRCA1 in DNA Damage Response	0	0.0263	NaN	CDKN1A,PHF10
Erythropoietin Signaling	0	0.0123	NaN	JUN
Caveolar-mediated Endocytosis Signaling	0	0.0169	NaN	ITGA5
FcŒ≥ Receptor-mediated Phagocytosis in Macrophages and Monocytes	0	0.0127	NaN	HMOX1
Role of Pattern Recognition Receptors in Recognition of Bacteria and Viruses	0	0.0127	NaN	MAPK10
LPS-stimulated MAPK Signaling	0	0.0238	NaN	JUN,MAPK10
NF-Œ∫B Activation by Viruses	0	0.012	NaN	ITGA5
Calcium-induced T Lymphocyte Apoptosis	0	0.0244	NaN	Calm1 (includes others)
IL-3 Signaling	0	0.0122	NaN	JUN
Lymphotoxin Œ≤ Receptor Signaling	0	0.0179	NaN	CYCS
fMLP Signaling in Neutrophils	0	0.0263	NaN	Calm1 (includes others),GNG4,PLCB1
Thrombopoietin Signaling	0	0.0154	NaN	JUN
CTLA4 Signaling in Cytotoxic T Lymphocytes	0	0.0145	NaN	PPP2R2C
Virus Entry via Endocytic Pathways	0	0.0099	NaN	ITGA5
Dendritic Cell Maturation	0	0.0261	NaN	CD83,MAPK10,PLCB1
Renin-Angiotensin Signaling	0	0.0268	NaN	ADCY2,JUN,MAPK10
iCOS-iCOSL Signaling in T Helper Cells	0	0.012	NaN	Calm1 (includes others)
Human Embryonic Stem Cell Pluripotency	0	0.00943	NaN	PDGFA
Melanocyte Development and Pigmentation Signaling	0	0.0106	NaN	ADCY2
Antiproliferative Role of Somatostatin Receptor 2	0	0.027	NaN	CDKN1A,GNG4
Aldosterone Signaling in Epithelial Cells	0	0.0213	NaN	HSPA9,PIP4K2A,PLCB1
Prolactin Signaling	0	0.0123	NaN	JUN
Melanoma Signaling	0	0.0179	NaN	CDKN1A
Prostate Cancer Signaling	0	0.0211	NaN	AR,CDKN1A
Renal Cell Carcinoma Signaling	0	0.013	NaN	JUN
Type I Diabetes Mellitus Signaling	0	0.0282	NaN	CYCS,MAPK10
Small Cell Lung Cancer Signaling	0	0.0132	NaN	CYCS
Glioma Signaling	0	0.0273	NaN	Calm1 (includes others),CDKN1A,PDGFA
Acute Myeloid Leukemia Signaling	0	0.0222	NaN	CSF1R,JUP
Type II Diabetes Mellitus Signaling	0	0.0236	NaN	CACNB3,CACNG5,MAPK10
Chronic Myeloid Leukemia Signaling	0	0.0098	NaN	CDKN1A
Production of Nitric Oxide and Reactive Oxygen Species in Macrophages	0	0.0261	1	JUN,MAPK10,PPP2R2C,RHOQ
GŒ±12/13 Signaling	0	0.0263	NaN	CDH13,JUN,MAPK10
p70S6K Signaling	0	0.0252	NaN	PLCB1,PPP2R2C,YWHAH
ERK5 Signaling	0	0.0147	NaN	YWHAH
mTOR Signaling	0	0.0217	NaN	EIF3C,HMOX1,PPP2R2C,RHOQ
Pancreatic Adenocarcinoma Signaling	0	0.0286	NaN	CDKN1A,HMOX1,MAPK10
Crosstalk between Dendritic Cells and Natural Killer Cells	0	0.0278	NaN	CD83
Systemic Lupus Erythematosus Signaling	0	0.00794	NaN	JUN
EIF2 Signaling	0	0.0259	-2	ATF3,ATF5,DDIT3,EIF3C,WARS1
Hereditary Breast Cancer Signaling	0	0.0146	NaN	CDKN1A,PHF10
RhoA Signaling	0	0.0202	NaN	LIMK1,PIP4K2A
HER-2 Signaling in Breast Cancer	0	0.0119	NaN	CDKN1A
Protein Kinase A Signaling	0	0.0243	-1.89	ADCY2,Calm1 (includes others),DUSP16,DUSP3,GNG4,PDE4A,PLCB1,YWHAH
Role of Macrophages, Fibroblasts and Endothelial Cells in Rheumatoid Arthritis	0	0.0183	NaN	Calm1 (includes others),JUN,PDGFA,PLCB1
Regulation of eIF4 and p70S6K Signaling	0	0.0205	NaN	EIF3C,ITGA5,PPP2R2C
Estrogen-Dependent Breast Cancer Signaling	0	0.0139	NaN	JUN
Leptin Signaling in Obesity	0	0.0278	NaN	ADCY2,PLCB1
Glioma Invasiveness Signaling	0	0.0154	NaN	RHOQ
Glioblastoma Multiforme Signaling	0	0.0278	-1	CDKN1A,PDGFA,PLCB1,RHOQ
PKCŒ∏ Signaling in T Lymphocytes	0	0.0234	NaN	CACNB3,CACNG5,JUN
Role of MAPK Signaling in the Pathogenesis of Influenza	0	0.0172	NaN	MAPK10
IL-17A Signaling in Airway Cells	0	0.0169	NaN	MAPK10
Role of IL-17A in Arthritis	0	0.02	NaN	MAPK10
NGF Signaling	0	0.0087	NaN	MAPK10
Paxillin Signaling	0	0.0196	NaN	ITGA5,MAPK10
Telomerase Signaling	0	0.0196	NaN	CDKN1A,PPP2R2C
Ephrin A Signaling	0	0.0192	NaN	LIMK1
ErbB Signaling	0	0.0213	NaN	JUN,MAPK10
ErbB2-ErbB3 Signaling	0	0.0145	NaN	JUN
GDNF Family Ligand-Receptor Interactions	0	0.0278	NaN	JUN,MAPK10
tRNA Splicing	0	0.027	NaN	PDE4A
Pyridoxal 5'-phosphate Salvage Pathway	0	0.0164	NaN	LIMK1
D-myo-inositol (1,4,5,6)-Tetrakisphosphate Biosynthesis	0	0.0246	NaN	DUSP16,PPP1R1C,SGPP2
D-myo-inositol (3,4,5,6)-tetrakisphosphate Biosynthesis	0	0.0246	NaN	DUSP16,PPP1R1C,SGPP2
3-phosphoinositide Degradation	0	0.0222	NaN	DUSP16,PPP1R1C,SGPP2
3-phosphoinositide Biosynthesis	0	0.0238	-1	DUSP16,PIP4K2A,PPP1R1C,SGPP2
Triacylglycerol Biosynthesis	0	0.025	NaN	PLPPR3
Salvage Pathways of Pyrimidine Ribonucleotides	0	0.0244	NaN	LIMK1,UPP2
PEDF Signaling	0	0.0123	NaN	SERPINF1
Regulation of the Epithelial-Mesenchymal Transition Pathway	0	0.0199	NaN	EGR1,FGF1,FGF12
STAT3 Pathway	0	0.0217	NaN	CDKN1A,MAPK10
Oxidative Phosphorylation	0	0.0213	NaN	COX6A2,CYCS
Adipogenesis pathway	0	0.0259	NaN	DDIT3,EBF1,FGF1
HIPPO signaling	0	0.025	NaN	PPP2R2C,YWHAH
Wnt/Ca+ pathway	0	0.0175	NaN	PLCB1
Estrogen Receptor Signaling	0	0.00826	NaN	PCK2
Toll-like Receptor Signaling	0	0.0222	NaN	JUN
EGF Signaling	0	0.0159	NaN	JUN
Cell Cycle: G1/S Checkpoint Regulation	0	0.0167	NaN	CDKN1A
ERK/MAPK Signaling	0	0.0235	NaN	ITGA5,PPP2R2C,RAPGEF4,YWHAH
SAPK/JNK Signaling	0	0.0208	NaN	JUN,MAPK10
PTEN Signaling	0	0.0254	NaN	CDKN1A,ITGA5,YWHAH
Nitric Oxide Signaling in the Cardiovascular System	0	0.0213	NaN	Calm1 (includes others),SLC7A1
Protein Ubiquitination Pathway	0	0.013	NaN	HSPA9,UCHL1,USP46
IL-2 Signaling	0	0.0161	NaN	JUN
FGF Signaling	0	0.0282	NaN	FGF1,FGF12
JAK/Stat Signaling	0	0.0247	NaN	CDKN1A,JUN
B Cell Receptor Signaling	0	0.0252	NaN	Calm1 (includes others),EBF1,EGR1,JUN
Wnt/Œ≤-catenin Signaling	0	0.0222	NaN	JUN,PPP2R2C,SOX11
Insulin Receptor Signaling	0	0.00775	NaN	RHOQ
Neurotrophin/TRK Signaling	0	0.0133	NaN	JUN
PPAR Signaling	0	0.026	NaN	JUN,PDGFA
IGF-1 Signaling	0	0.0196	NaN	JUN,YWHAH
p38 MAPK Signaling	0	0.0118	NaN	DDIT3
TGF-Œ≤ Signaling	0	0.0127	NaN	JUN
Hypoxia Signaling in the Cardiovascular System	0	0.0147	NaN	JUN
T Cell Receptor Signaling	0	0.0227	NaN	Calm1 (includes others),JUN
IL-6 Signaling	0	0.0194	NaN	JUN,MAPK10
PDGF Signaling	0	0.022	NaN	JUN,PDGFA
Th1 and Th2 Activation Pathway	0	0.0101	NaN	JUN
Th2 Pathway	0	0.0122	NaN	JUN
Osteoarthritis Pathway	0	0.0208	NaN	ITGA5,MMP12,SPP1
GP6 Signaling Pathway	0	0.0177	NaN	Calm1 (includes others),RASGRP2
IL-7 Signaling Pathway	0	0.0286	NaN	EBF1,JUN
Sirtuin Signaling Pathway	0	0.0161	-1	JUN,PCK2,TUBA1A,TUBA4A

## Sheet: pwy_CONCvsDNT_Double_KO
¬© 2000-2020 QIAGEN. All rights reserved.
Ingenuity Canonical Pathways	-log(p-value)	Ratio	z-score	Molecules
Superpathway of Cholesterol Biosynthesis	3.69	0.192	-2.236	DHCR24,FDFT1,FDPS,HMGCS1,IDI1
Superpathway of Serine and Glycine Biosynthesis I	3.49	0.429	NaN	PHGDH,PSAT1,SHMT2
Germ Cell-Sertoli Cell Junction Signaling	3.18	0.0692	NaN	JUP,LIMK1,MAPK10,RAC3,RHOF,RHOQ,TUBA4A,TUBB2A,TUBB3,TUBB4A,TUBB4B
Breast Cancer Regulation by Stathmin1	3.07	0.0632	NaN	ARHGEF3,ARHGEF4,Calm1 (includes others),CDKN1A,GNG4,LIMK1,PPP2R2C,TUBA4A,TUBB2A,TUBB3,TUBB4A,TUBB4B
Amyotrophic Lateral Sclerosis Signaling	2.97	0.0833	-1.342	CAPN1,CAPN3,CAPN5,CAPNS1,CYCS,NEFH,NEFL,PRPH
Epithelial Adherens Junction Signaling	2.87	0.0732	NaN	FGF1,JUP,NOTCH2,NOTCH3,TUBA4A,TUBB2A,TUBB3,TUBB4A,TUBB4B
Trans, trans-farnesyl Diphosphate Biosynthesis	2.86	0.667	NaN	FDPS,IDI1
nNOS Signaling in Neurons	2.8	0.125	NaN	Calm1 (includes others),CAPN1,CAPN3,CAPN5,CAPNS1
Superpathway of Geranylgeranyldiphosphate Biosynthesis I (via Mevalonate)	2.43	0.2	NaN	FDPS,HMGCS1,IDI1
Serine Biosynthesis	2.35	0.4	NaN	PHGDH,PSAT1
Regulation of Cellular Mechanics by Calpain Protease	2.29	0.0962	-0.447	CAPN1,CAPN3,CAPN5,CAPNS1,ITGA5
RhoGDI Signaling	2.19	0.0581	0.378	ARHGEF3,ARHGEF4,CDH13,GNAL,GNG4,ITGA5,LIMK1,RHOF,RHOQ
VDR/RXR Activation	2.19	0.0909	NaN	CALB1,CDKN1A,PDGFA,RXRG,SPP1
nNOS Signaling in Skeletal Muscle Cells	2.14	0.111	NaN	CACNB3,CACNG5,Calm1 (includes others),CAPN3
Retinoic acid Mediated Apoptosis Signaling	2.06	0.105	NaN	CRABP2,CYCS,RXRG,ZC3HAV1
Remodeling of Epithelial Adherens Junctions	2.03	0.0833	NaN	TUBA4A,TUBB2A,TUBB3,TUBB4A,TUBB4B
Phagosome Maturation	1.97	0.0625	NaN	ATP6V1G2,DYNC1LI2,TUBA4A,TUBB2A,TUBB3,TUBB4A,TUBB4B
Bladder Cancer Signaling	1.94	0.0794	NaN	CDKN1A,FGF1,FGF12,MMP12,MMP15
IL-8 Signaling	1.85	0.0511	0	EIF4EBP1,GNG4,HMOX1,ITGAM,LIMK1,MAPK10,RAC3,RHOF,RHOQ
Sertoli Cell-Sertoli Cell Junction Signaling	1.85	0.0544	NaN	ITGA5,JUP,MAPK10,TUBA4A,TUBB2A,TUBB3,TUBB4A,TUBB4B
Amyloid Processing	1.8	0.0889	-1	CAPN1,CAPN3,CAPN5,CAPNS1
14-3-3-mediated Signaling	1.79	0.0574	NaN	MAPK10,TUBA4A,TUBB2A,TUBB3,TUBB4A,TUBB4B,YWHAH
Integrin Signaling	1.73	0.0486	-0.333	CAPN1,CAPN3,CAPN5,CAPNS1,ITGA5,ITGAM,RAC3,RHOF,RHOQ
Regulation of Actin-based Motility by Rho	1.71	0.0694	-0.447	ITGA5,LIMK1,RAC3,RHOF,RHOQ
Granulocyte Adhesion and Diapedesis	1.71	0.0694	NaN	ITGA5,ITGAM,MMP12,MMP15,THY1
Signaling by Rho Family GTPases	1.67	0.0452	-0.707	ARHGEF3,ARHGEF4,CDH13,GNAL,GNG4,ITGA5,LIMK1,MAPK10,RHOF,RHOQ
Mevalonate Pathway I	1.65	0.182	NaN	HMGCS1,IDI1
CCR5 Signaling in Macrophages	1.64	0.0667	NaN	CACNB3,CACNG5,Calm1 (includes others),GNG4,MAPK10
Ephrin Receptor Signaling	1.56	0.0482	-0.816	FGF1,GNAL,GNG4,ITGA5,LIMK1,PDGFA,RAC3,SH2D3C
Cholesterol Biosynthesis I	1.51	0.154	NaN	DHCR24,FDFT1
Cholesterol Biosynthesis II (via 24,25-dihydrolanosterol)	1.51	0.154	NaN	DHCR24,FDFT1
Cholesterol Biosynthesis III (via Desmosterol)	1.51	0.154	NaN	DHCR24,FDFT1
Apoptosis Signaling	1.46	0.0595	-1.342	CAPN1,CAPN3,CAPN5,CAPNS1,CYCS
Axonal Guidance Signaling	1.44	0.0367	NaN	ABLIM2,ECEL1,GNAL,GNG4,ITGA5,LIMK1,PDGFA,RAC3,SEMA6A,TUBA4A,TUBB2A,TUBB3,TUBB4A,TUBB4B
Netrin Signaling	1.4	0.0667	NaN	ABLIM2,CACNB3,CACNG5,RAC3
Melatonin Degradation I	1.39	0.133	NaN	CYP2S1,SULT4A1
Epoxysqualene Biosynthesis	1.37	0.5	NaN	FDFT1
Glycine Biosynthesis I	1.37	0.5	NaN	SHMT2
Leukocyte Extravasation Signaling	1.35	0.0464	-0.378	ITGA5,ITGAM,MAPK10,MMP12,MMP15,RAPGEF4,THY1
CXCR4 Signaling	1.32	0.0458	0	EGR1,ELMO1,GNAL,GNG4,MAPK10,RHOF,RHOQ
AMPK Signaling	1.29	0.0426	-1	CDKN1A,CHRNA6,CHRNB2,EIF4EBP1,PCK2,PHF10,PPP2R2C,RAB3A
Phospholipase C Signaling	1.27	0.0421	0	ARHGEF3,ARHGEF4,Calm1 (includes others),GNG4,HMOX1,ITGA5,RHOF,RHOQ
FAK Signaling	1.27	0.0526	NaN	CAPN1,CAPN3,CAPN5,CAPNS1,ITGA5
CDK5 Signaling	1.22	0.051	-0.447	CAPN1,EGR1,GNAL,MAPK10,PPP2R2C
Ephrin B Signaling	1.21	0.058	NaN	GNAL,GNG4,LIMK1,RAC3
Superpathway of Melatonin Degradation	1.21	0.105	NaN	CYP2S1,SULT4A1
GŒ±i Signaling	1.19	0.05	-2	GABBR2,GNG4,HTR1B,HTR1D,OPRL1
Cell Cycle: G2/M DNA Damage Checkpoint Regulation	1.19	0.0698	NaN	CDKN1A,RPRM,YWHAH
Molecular Mechanisms of Cancer	1.15	0.0347	NaN	ARHGEF3,ARHGEF4,CDK14,CDK16,CDKN1A,CYCS,GNAL,ITGA5,MAPK10,RAC3,RHOF,RHOQ
cAMP-mediated signaling	1.14	0.0414	-2.646	Calm1 (includes others),GABBR2,GNAL,HTR1B,HTR1D,OPRL1,RAPGEF4
Inhibition of Matrix Metalloproteases	1.13	0.0952	NaN	MMP12,MMP15
Tec Kinase Signaling	1.1	0.0432	0	GNAL,GNG4,ITGA5,MAPK10,RHOF,RHOQ
Role of Lipids/Lipid Rafts in the Pathogenesis of Influenza	1.08	0.25	NaN	FDPS
NAD Biosynthesis from 2-amino-3-carboxymuconate Semialdehyde	1.08	0.25	NaN	NMNAT2
Heme Degradation	1.08	0.25	NaN	HMOX1
Leukotriene Biosynthesis	1.08	0.25	NaN	MGST3
NAD Salvage Pathway III	1.08	0.25	NaN	NMNAT2
Geranylgeranyldiphosphate Biosynthesis	1.08	0.25	NaN	FDPS
NAD Biosynthesis III	1.08	0.25	NaN	NMNAT2
dTMP De Novo Biosynthesis	1.08	0.25	NaN	SHMT2
Actin Cytoskeleton Signaling	1.04	0.0393	-1	ARHGEF4,FGF1,FGF12,ITGA5,LIMK1,PDGFA,RAC3
Semaphorin Signaling in Neurons	1.03	0.06	NaN	LIMK1,RHOF,RHOQ
G Beta Gamma Signaling	1.01	0.0442	-2.236	CACNB3,CACNG5,GNAL,GNG4,KCNJ5
Neuroinflammation Signaling Pathway	1	0.0367	-1.134	CALB1,CALB2,CX3CR1,GABBR2,HMOX1,KCNJ5,MAPK10,SOD2
NAD biosynthesis II (from tryptophan)	0.987	0.2	NaN	NMNAT2
Folate Polyglutamylation	0.987	0.2	NaN	SHMT2
Reelin Signaling in Neurons	0.983	0.0482	NaN	ARHGEF3,ARHGEF4,ITGA5,MAPK10
GABA Receptor Signaling	0.983	0.0482	NaN	CACNB3,CACNG5,GABBR2,KCNQ2
PI3K/AKT Signaling	0.932	0.0417	0	CDKN1A,EIF4EBP1,ITGA5,PPP2R2C,YWHAH
Actin Nucleation by ARP-WASP Complex	0.921	0.0536	NaN	ITGA5,RHOF,RHOQ
Sucrose Degradation V (Mammalian)	0.914	0.167	NaN	ALDOC
Ceramide Biosynthesis	0.914	0.167	NaN	SPTSSB
Phagosome Formation	0.903	0.0449	NaN	ITGA5,ITGAM,RHOF,RHOQ
GPCR-Mediated Nutrient Sensing in Enteroendocrine Cells	0.889	0.0444	-2	CACNB3,CACNG5,GNG4,RAPGEF4
TWEAK Signaling	0.866	0.0667	NaN	CYCS,TNFRSF12A
Serotonin Receptor Signaling	0.866	0.0667	NaN	HTR1B,HTR1D
PAK Signaling	0.863	0.0435	-1	ITGA5,LIMK1,MAPK10,PDGFA
Bupropion Degradation	0.851	0.143	NaN	CYP2S1
Acyl-CoA Hydrolysis	0.851	0.143	NaN	ACOT7
Glycoaminoglycan-protein Linkage Region Biosynthesis	0.851	0.143	NaN	B3GAT2
Glycine Betaine Degradation	0.851	0.143	NaN	SHMT2
Androgen Signaling	0.845	0.0391	NaN	CACNB3,CACNG5,Calm1 (includes others),GNAL,GNG4
TREM1 Signaling	0.821	0.0625	NaN	CD83,ITGA5
Cell Cycle Regulation by BTG Family Proteins	0.821	0.0625	NaN	HOXB9,PPP2R2C
Stearate Biosynthesis I (Animals)	0.821	0.0625	NaN	ACOT7,DHCR24
Nur77 Signaling in T Lymphocytes	0.801	0.0606	NaN	Calm1 (includes others),CYCS
Notch Signaling	0.801	0.0606	NaN	NOTCH2,NOTCH3
Superoxide Radicals Degradation	0.796	0.125	NaN	SOD2
ERK/MAPK Signaling	0.793	0.0353	-0.447	EIF4EBP1,ITGA5,PPP2R2C,RAC3,RAPGEF4,YWHAH
Agrin Interactions at Neuromuscular Junction	0.785	0.0462	NaN	ITGA5,MAPK10,RAC3
Chondroitin Sulfate Biosynthesis	0.759	0.0571	NaN	B3GAT2,SULT4A1
GŒ±q Signaling	0.752	0.0362	0	Calm1 (includes others),GNG4,HMOX1,RHOF,RHOQ
Folate Transformations I	0.75	0.111	NaN	SHMT2
Opioid Signaling Pathway	0.747	0.0327	-2.646	CACNB3,CACNG5,Calm1 (includes others),GNAL,KCNJ5,OPRL1,RAC3
HMGB1 Signaling	0.74	0.0388	0	MAPK10,PLAT,RHOF,RHOQ
Dermatan Sulfate Biosynthesis	0.724	0.0541	NaN	B3GAT2,SULT4A1
Myc Mediated Apoptosis Signaling	0.719	0.0429	NaN	CYCS,MAPK10,YWHAH
Thrombin Signaling	0.708	0.0331	0	ARHGEF3,ARHGEF4,GNAL,GNG4,RHOF,RHOQ
Thyroid Hormone Metabolism II (via Conjugation and/or Degradation)	0.708	0.1	NaN	SULT4A1
Ketogenesis	0.708	0.1	NaN	HMGCS1
Œ≥-glutamyl Cycle	0.708	0.1	NaN	CHAC1
Acetone Degradation I (to Methylglyoxal)	0.708	0.1	NaN	CYP2S1
tRNA Charging	0.706	0.0526	NaN	LARS1,NARS1
Huntington's Disease Signaling	0.686	0.0314	NaN	CAPN1,CAPN3,CAPN5,CAPNS1,CYCS,GNG4,RPH3A
FcŒ≥RIIB Signaling in B Lymphocytes	0.672	0.0405	NaN	CACNB3,CACNG5,MAPK10
Regulation of the Epithelial-Mesenchymal Transition Pathway	0.646	0.0331	NaN	EGR1,FGF1,FGF12,NOTCH2,NOTCH3
Coagulation System	0.638	0.0833	NaN	PLAT
Choline Biosynthesis III	0.638	0.0833	NaN	HMOX1
Agranulocyte Adhesion and Diapedesis	0.638	0.039	NaN	ITGA5,MMP12,MMP15
Clathrin-mediated Endocytosis Signaling	0.631	0.0327	NaN	FGF1,FGF12,GAK,ITGA5,PDGFA
GNRH Signaling	0.631	0.0327	NaN	CACNB3,CACNG5,Calm1 (includes others),EGR1,MAPK10
ILK Signaling	0.631	0.0327	0.447	MAPK10,PPP2R2C,RHOF,RHOQ,TESK1
Death Receptor Signaling	0.627	0.0385	NaN	CYCS,LIMK1,ZC3HAV1
Heparan Sulfate Biosynthesis	0.611	0.0455	NaN	B3GAT2,SULT4A1
Glycogen Degradation III	0.607	0.0769	NaN	GAA
PTEN Signaling	0.602	0.0339	1	CDKN1A,ITGA5,RAC3,YWHAH
FXR/RXR Activation	0.583	0.0435	NaN	MAPK10,PCK2
Granzyme B Signaling	0.58	0.0714	NaN	CYCS
Nicotine Degradation III	0.58	0.0714	NaN	CYP2S1
Calcium Signaling	0.573	0.0311	-2.236	CACNB3,CACNG5,Calm1 (includes others),CHRNA6,CHRNB2
Colorectal Cancer Metastasis Signaling	0.569	0.0297	-0.447	GNG4,MAPK10,MMP12,MMP15,RHOF,RHOQ
CD27 Signaling in Lymphocytes	0.558	0.0417	NaN	CYCS,MAPK10
ATM Signaling	0.558	0.0353	NaN	CDKN1A,MAPK10,PPP2R2C
IL-1 Signaling	0.558	0.0353	NaN	GNAL,GNG4,MAPK10
NAD Salvage Pathway II	0.554	0.0667	NaN	NMNAT2
Estrogen Biosynthesis	0.554	0.0667	NaN	CYP2S1
Parkinson's Signaling	0.554	0.0667	NaN	CYCS
Cardiac Hypertrophy Signaling	0.535	0.0288	-1	Calm1 (includes others),GNAL,GNG4,MAPK10,RHOF,RHOQ
Cell Cycle Control of Chromosomal Replication	0.533	0.04	NaN	CDK14,CDK16
Communication between Innate and Adaptive Immune Cells	0.532	0.0625	NaN	CD83
IL-17A Signaling in Gastric Cells	0.532	0.0625	NaN	MAPK10
Glutathione Redox Reactions I	0.532	0.0625	NaN	MGST3
Sumoylation Pathway	0.523	0.0337	NaN	MAPK10,RHOF,RHOQ
Role of CHK Proteins in Cell Cycle Checkpoint Control	0.521	0.0392	NaN	CDKN1A,PPP2R2C
Cholecystokinin/Gastrin-mediated Signaling	0.514	0.0333	NaN	MAPK10,RHOF,RHOQ
Cytotoxic T Lymphocyte-mediated Apoptosis of Target Cells	0.51	0.0588	NaN	CYCS
GADD45 Signaling	0.51	0.0588	NaN	CDKN1A
Pyrimidine Deoxyribonucleotides De Novo Biosynthesis I	0.51	0.0588	NaN	CMPK1
Nicotine Degradation II	0.51	0.0588	NaN	CYP2S1
D-myo-inositol (1,4,5)-trisphosphate Degradation	0.51	0.0588	NaN	INPP5A
Glycolysis I	0.51	0.0588	NaN	ALDOC
Gluconeogenesis I	0.51	0.0588	NaN	ALDOC
Gap Junction Signaling	0.506	0.0291	NaN	TUBA4A,TUBB2A,TUBB3,TUBB4A,TUBB4B
Induction of Apoptosis by HIV1	0.499	0.0377	NaN	CYCS,MAPK10
eNOS Signaling	0.492	0.0301	NaN	Calm1 (includes others),CHRNA6,CHRNB2,SLC7A1
Cdc42 Signaling	0.481	0.0319	NaN	ITGA5,LIMK1,MAPK10
Mitotic Roles of Polo-Like Kinase	0.478	0.0364	NaN	CAPN1,PPP2R2C
Glutamate Receptor Signaling	0.478	0.0364	NaN	Calm1 (includes others),SLC1A4
HIF1Œ± Signaling	0.474	0.0316	NaN	MAPK10,MMP12,MMP15
Tumoricidal Function of Hepatic Natural Killer Cells	0.47	0.0526	NaN	CYCS
Dopamine Degradation	0.47	0.0526	NaN	SULT4A1
Glutathione-mediated Detoxification	0.47	0.0526	NaN	MGST3
1D-myo-inositol Hexakisphosphate Biosynthesis II (Mammalian)	0.47	0.0526	NaN	INPP5A
D-myo-inositol (1,3,4)-trisphosphate Biosynthesis	0.47	0.0526	NaN	INPP5A
Complement System	0.47	0.0526	NaN	ITGAM
G-Protein Coupled Receptor Signaling	0.462	0.027	NaN	GABBR2,GNAL,HTR1B,HTR1D,OPRL1,RAPGEF4
LXR/RXR Activation	0.458	0.0351	NaN	FDFT1,RXRG
Cellular Effects of Sildenafil (Viagra)	0.451	0.0306	NaN	CACNG5,Calm1 (includes others),KCNQ2
UVB-Induced MAPK Signaling	0.449	0.0345	NaN	EIF4EBP1,MAPK10
UVA-Induced MAPK Signaling	0.445	0.0303	NaN	CYCS,MAPK10,ZC3HAV1
Caveolar-mediated Endocytosis Signaling	0.439	0.0339	NaN	ITGA5,ITGAM
mTOR Signaling	0.439	0.0272	1.342	EIF4EBP1,HMOX1,PPP2R2C,RHOF,RHOQ
IL-22 Signaling	0.435	0.0476	NaN	MAPK10
Role of JAK family kinases in IL-6-type Cytokine Signaling	0.435	0.0476	NaN	MAPK10
Estrogen-mediated S-phase Entry	0.435	0.0476	NaN	CDKN1A
TCA Cycle II (Eukaryotic)	0.435	0.0476	NaN	SUCLA2
Chemokine Signaling	0.429	0.0333	NaN	Calm1 (includes others),LIMK1
Glioblastoma Multiforme Signaling	0.425	0.0278	-1	CDKN1A,PDGFA,RHOF,RHOQ
Paxillin Signaling	0.424	0.0294	NaN	ITGA5,ITGAM,MAPK10
Sphingosine-1-phosphate Signaling	0.417	0.0291	NaN	PDGFA,RHOF,RHOQ
Superpathway of D-myo-inositol (1,4,5)-trisphosphate Metabolism	0.405	0.0435	NaN	INPP5A
Pancreatic Adenocarcinoma Signaling	0.403	0.0286	NaN	CDKN1A,HMOX1,MAPK10
Atherosclerosis Signaling	0.403	0.0317	NaN	PDGFA,TNFRSF12A
Glucocorticoid Receptor Signaling	0.399	0.0254	NaN	CDKN1A,MAPK10,PCK2,PGR,PHF10,YWHAH
Iron homeostasis signaling pathway	0.398	0.0283	NaN	ATP6V1G2,HMOX1,PDGFA
Glioma Invasiveness Signaling	0.387	0.0308	NaN	RHOF,RHOQ
Dopamine Receptor Signaling	0.387	0.0308	NaN	NCS1,PPP2R2C
HGF Signaling	0.385	0.0278	NaN	CDKN1A,ITGA5,MAPK10
Aryl Hydrocarbon Receptor Signaling	0.379	0.0275	NaN	CDKN1A,MGST3,RXRG
Production of Nitric Oxide and Reactive Oxygen Species in Macrophages	0.377	0.0261	0	MAPK10,PPP2R2C,RHOF,RHOQ
Dermatan Sulfate Biosynthesis (Late Stages)	0.377	0.04	NaN	SULT4A1
Glioma Signaling	0.373	0.0273	NaN	Calm1 (includes others),CDKN1A,PDGFA
Synaptic Long Term Depression	0.368	0.0258	-1	CACNB3,CACNG5,GNAL,PPP2R2C
Triacylglycerol Degradation	0.364	0.0385	NaN	MGLL
CCR3 Signaling in Eosinophils	0.362	0.0268	NaN	Calm1 (includes others),GNG4,LIMK1
CREB Signaling in Neurons	0.361	0.0249	NaN	CACNB3,CACNG5,Calm1 (includes others),GNAL,GNG4
Role of NFAT in Cardiac Hypertrophy	0.361	0.0249	-2	CACNB3,CACNG5,Calm1 (includes others),GNG4,MAPK10
Cyclins and Cell Cycle Regulation	0.357	0.029	NaN	CDKN1A,PPP2R2C
4-1BB Signaling in T Lymphocytes	0.352	0.037	NaN	MAPK10
Altered T Cell and B Cell Signaling in Rheumatoid Arthritis	0.352	0.037	NaN	SPP1
Chondroitin Sulfate Biosynthesis (Late Stages)	0.352	0.037	NaN	SULT4A1
PI3K Signaling in B Lymphocytes	0.345	0.0261	NaN	ATF3,ATF5,Calm1 (includes others)
Type I Diabetes Mellitus Signaling	0.343	0.0282	NaN	CYCS,MAPK10
Regulation of IL-2 Expression in Activated and Anergic T Lymphocytes	0.343	0.0282	NaN	Calm1 (includes others),MAPK10
FGF Signaling	0.343	0.0282	NaN	FGF1,FGF12
Th1 Pathway	0.343	0.0282	NaN	NOTCH2,NOTCH3
Acute Phase Response Signaling	0.339	0.0259	NaN	CRABP2,HMOX1,SOD2
Role of Osteoblasts, Osteoclasts and Chondrocytes in Rheumatoid Arthritis	0.334	0.0247	NaN	Calm1 (includes others),ITGA5,MAPK10,SPP1
G Protein Signaling Mediated by Tubby	0.33	0.0345	NaN	GNG4
Corticotropin Releasing Hormone Signaling	0.324	0.0252	NaN	CACNB3,CACNG5,Calm1 (includes others)
Antiproliferative Role of Somatostatin Receptor 2	0.322	0.027	NaN	CDKN1A,GNG4
Role of Oct4 in Mammalian Embryonic Stem Cell Pluripotency	0.319	0.0333	NaN	SPP1
Inhibition of Angiogenesis by TSP1	0.319	0.0333	NaN	MAPK10
Serotonin Degradation	0.319	0.0333	NaN	SULT4A1
RAR Activation	0.318	0.0241	NaN	CRABP2,MAPK10,PHF10,RXRG
Adrenomedullin signaling pathway	0.318	0.0241	-2	Calm1 (includes others),KCNQ2,MAPK10,RXRG
Estrogen Receptor Signaling	0.314	0.0248	NaN	MED15,PCK2,PGR
Role of BRCA1 in DNA Damage Response	0.31	0.0263	NaN	CDKN1A,PHF10
Small Cell Lung Cancer Signaling	0.31	0.0263	NaN	CYCS,RXRG
Circadian Rhythm Signaling	0.309	0.0323	NaN	ADCYAP1
MIF Regulation of Innate Immunity	0.309	0.0323	NaN	MAPK10
OX40 Signaling Pathway	0.309	0.0323	NaN	MAPK10
D-myo-inositol (1,4,5,6)-Tetrakisphosphate Biosynthesis	0.309	0.0246	NaN	NUDT11,NUDT3,PPP1R1C
D-myo-inositol (3,4,5,6)-tetrakisphosphate Biosynthesis	0.309	0.0246	NaN	NUDT11,NUDT3,PPP1R1C
LPS/IL-1 Mediated Inhibition of RXR Function	0.295	0.024	NaN	HMGCS1,MGST3,SULT4A1
FcŒ≥ Receptor-mediated Phagocytosis in Macrophages and Monocytes	0.292	0.0253	NaN	HMOX1,RAC3
Macropinocytosis Signaling	0.292	0.0253	NaN	ITGA5,PDGFA
B Cell Activating Factor Signaling	0.29	0.0303	NaN	MAPK10
April Mediated Signaling	0.29	0.0303	NaN	MAPK10
Antioxidant Action of Vitamin C	0.287	0.025	NaN	HMOX1,MAPK10
HIPPO signaling	0.287	0.025	NaN	PPP2R2C,YWHAH
Type II Diabetes Mellitus Signaling	0.286	0.0236	NaN	CACNB3,CACNG5,MAPK10
Role of PKR in Interferon Induction and Antiviral Response	0.281	0.0294	NaN	CYCS
PKCŒ∏ Signaling in T Lymphocytes	0.281	0.0234	NaN	CACNB3,CACNG5,RAC3
Salvage Pathways of Pyrimidine Ribonucleotides	0.276	0.0244	NaN	CMPK1,LIMK1
Th2 Pathway	0.276	0.0244	NaN	NOTCH2,NOTCH3
PXR/RXR Activation	0.272	0.0286	NaN	PCK2
GŒ±s Signaling	0.265	0.0238	NaN	GNG4,RAPGEF4
Crosstalk between Dendritic Cells and Natural Killer Cells	0.264	0.0278	NaN	CD83
iNOS Signaling	0.256	0.027	NaN	Calm1 (includes others)
Heparan Sulfate Biosynthesis (Late Stages)	0.256	0.027	NaN	SULT4A1
Pyrimidine Ribonucleotides Interconversion	0.256	0.027	NaN	CMPK1
Neuregulin Signaling	0.255	0.0233	NaN	ITGA5,TMEFF2
3-phosphoinositide Degradation	0.253	0.0222	NaN	NUDT11,NUDT3,PPP1R1C
Ceramide Signaling	0.25	0.023	NaN	CYCS,PPP2R2C
Œ±-Adrenergic Signaling	0.25	0.023	NaN	Calm1 (includes others),GNG4
Pyrimidine Ribonucleotides De Novo Biosynthesis	0.242	0.0256	NaN	CMPK1
D-myo-inositol-5-phosphate Metabolism	0.241	0.0217	NaN	NUDT11,NUDT3,PPP1R1C
Acute Myeloid Leukemia Signaling	0.236	0.0222	NaN	EIF4EBP1,JUP
RANK Signaling in Osteoclasts	0.236	0.0222	NaN	Calm1 (includes others),MAPK10
Thyroid Cancer Signaling	0.235	0.025	NaN	RXRG
MSP-RON Signaling Pathway	0.235	0.025	NaN	ITGAM
Calcium-induced T Lymphocyte Apoptosis	0.228	0.0244	NaN	Calm1 (includes others)
STAT3 Pathway	0.227	0.0217	NaN	CDKN1A,MAPK10
Activation of IRF by Cytosolic Pattern Recognition Receptors	0.222	0.0238	NaN	MAPK10
Docosahexaenoic Acid (DHA) Signaling	0.216	0.0233	NaN	CYCS
Phospholipases	0.216	0.0233	NaN	HMOX1
TNFR1 Signaling	0.21	0.0227	NaN	CYCS
Natural Killer Cell Signaling	0	0.0109	NaN	RAC3
IL-10 Signaling	0	0.0213	NaN	HMOX1
Synaptic Long Term Potentiation	0	0.00877	NaN	Calm1 (includes others)
Fc Epsilon RI Signaling	0	0.0206	NaN	MAPK10,RAC3
NRF2-mediated Oxidative Stress Response	0	0.0174	NaN	HMOX1,MGST3,SOD2
p53 Signaling	0	0.0215	NaN	CDKN1A,RPRM
Hepatic Cholestasis	0	0.0108	NaN	MAPK10
Hepatic Fibrosis / Hepatic Stellate Cell Activation	0	0.0149	NaN	FGF1,PDGFA
Mitochondrial Dysfunction	0	0.0195	NaN	CYCS,MAPK10,SOD2
Tight Junction Signaling	0	0.00787	NaN	PPP2R2C
TR/RXR Activation	0	0.0135	NaN	RXRG
IL-12 Signaling and Production in Macrophages	0	0.0111	NaN	MAPK10
Role of Pattern Recognition Receptors in Recognition of Bacteria and Viruses	0	0.0127	NaN	MAPK10
Role of NFAT in Regulation of the Immune Response	0	0.021	NaN	Calm1 (includes others),GNAL,GNG4
LPS-stimulated MAPK Signaling	0	0.0119	NaN	MAPK10
NF-Œ∫B Activation by Viruses	0	0.012	NaN	ITGA5
CD40 Signaling	0	0.0152	NaN	MAPK10
Lymphotoxin Œ≤ Receptor Signaling	0	0.0179	NaN	CYCS
IL-17 Signaling	0	0.0149	NaN	MAPK10
fMLP Signaling in Neutrophils	0	0.0175	NaN	Calm1 (includes others),GNG4
CTLA4 Signaling in Cytotoxic T Lymphocytes	0	0.0145	NaN	PPP2R2C
CD28 Signaling in T Helper Cells	0	0.0215	NaN	Calm1 (includes others),MAPK10
IL-15 Signaling	0	0.0147	NaN	RAC3
Virus Entry via Endocytic Pathways	0	0.0198	NaN	ITGA5,RAC3
Dendritic Cell Maturation	0	0.0174	NaN	CD83,MAPK10
Melatonin Signaling	0	0.0164	NaN	Calm1 (includes others)
Neuropathic Pain Signaling In Dorsal Horn Neurons	0	0.0192	NaN	KCNQ2,TAC1
Endothelin-1 Signaling	0	0.0186	NaN	GNAL,HMOX1,MAPK10
Relaxin Signaling	0	0.0145	NaN	GNAL,GNG4
Renin-Angiotensin Signaling	0	0.00893	NaN	MAPK10
iCOS-iCOSL Signaling in T Helper Cells	0	0.012	NaN	Calm1 (includes others)
FLT3 Signaling in Hematopoietic Progenitor Cells	0	0.0123	NaN	EIF4EBP1
Human Embryonic Stem Cell Pluripotency	0	0.00943	NaN	PDGFA
Melanoma Signaling	0	0.0179	NaN	CDKN1A
Prostate Cancer Signaling	0	0.0105	NaN	CDKN1A
Chronic Myeloid Leukemia Signaling	0	0.0098	NaN	CDKN1A
Non-Small Cell Lung Cancer Signaling	0	0.0128	NaN	RXRG
GŒ±12/13 Signaling	0	0.0175	NaN	CDH13,MAPK10
p70S6K Signaling	0	0.0168	NaN	PPP2R2C,YWHAH
ERK5 Signaling	0	0.0147	NaN	YWHAH
EIF2 Signaling	0	0.0155	NaN	ATF3,ATF5,Rpl22l1
Hereditary Breast Cancer Signaling	0	0.0146	NaN	CDKN1A,PHF10
Rac Signaling	0	0.0174	NaN	ITGA5,LIMK1
RhoA Signaling	0	0.0101	NaN	LIMK1
HER-2 Signaling in Breast Cancer	0	0.0119	NaN	CDKN1A
Protein Kinase A Signaling	0	0.00912	NaN	Calm1 (includes others),GNG4,YWHAH
Role of Macrophages, Fibroblasts and Endothelial Cells in Rheumatoid Arthritis	0	0.00917	NaN	Calm1 (includes others),PDGFA
Regulation of eIF4 and p70S6K Signaling	0	0.0205	NaN	EIF4EBP1,ITGA5,PPP2R2C
Neuroprotective Role of THOP1 in Alzheimer's Disease	0	0.02	NaN	TAC1
Role of MAPK Signaling in the Pathogenesis of Influenza	0	0.0172	NaN	MAPK10
P2Y Purigenic Receptor Signaling Pathway	0	0.00787	NaN	GNG4
Role of Tissue Factor in Cancer	0	0.0202	NaN	EGR1,LIMK1
IL-17A Signaling in Airway Cells	0	0.0169	NaN	MAPK10
Role of IL-17A in Arthritis	0	0.02	NaN	MAPK10
Dopamine-DARPP32 Feedback in cAMP Signaling	0	0.021	NaN	Calm1 (includes others),KCNJ5,PPP2R2C
NGF Signaling	0	0.0087	NaN	MAPK10
Telomerase Signaling	0	0.0196	NaN	CDKN1A,PPP2R2C
Ephrin A Signaling	0	0.0192	NaN	LIMK1
ErbB Signaling	0	0.0106	NaN	MAPK10
GDNF Family Ligand-Receptor Interactions	0	0.0139	NaN	MAPK10
Pyridoxal 5'-phosphate Salvage Pathway	0	0.0164	NaN	LIMK1
Superpathway of Inositol Phosphate Compounds	0	0.02	-2	INPP5A,NUDT11,NUDT3,PPP1R1C
3-phosphoinositide Biosynthesis	0	0.0179	NaN	NUDT11,NUDT3,PPP1R1C
PEDF Signaling	0	0.0123	NaN	SOD2
Sperm Motility	0	0.0108	NaN	Calm1 (includes others)
UVC-Induced MAPK Signaling	0	0.0213	NaN	MAPK10
Oxidative Phosphorylation	0	0.0106	NaN	CYCS
Adipogenesis pathway	0	0.00862	NaN	FGF1
PCP pathway	0	0.0208	NaN	MAPK10
Unfolded protein response	0	0.0192	NaN	INSIG1
Cell Cycle: G1/S Checkpoint Regulation	0	0.0167	NaN	CDKN1A
SAPK/JNK Signaling	0	0.0208	NaN	MAPK10,RAC3
Nitric Oxide Signaling in the Cardiovascular System	0	0.0213	NaN	Calm1 (includes others),SLC7A1
Cardiac Œ≤-adrenergic Signaling	0	0.0163	NaN	GNG4,PPP2R2C
JAK/Stat Signaling	0	0.0123	NaN	CDKN1A
Xenobiotic Metabolism Signaling	0	0.0195	NaN	HMOX1,MGST3,PPP2R2C,SULT4A1
B Cell Receptor Signaling	0	0.0126	NaN	Calm1 (includes others),EGR1
Wnt/Œ≤-catenin Signaling	0	0.0148	NaN	PPP2R2C,SOX11
Insulin Receptor Signaling	0	0.0155	NaN	EIF4EBP1,RHOQ
PPAR Signaling	0	0.013	NaN	PDGFA
IGF-1 Signaling	0	0.0098	NaN	YWHAH
T Cell Receptor Signaling	0	0.0114	NaN	Calm1 (includes others)
IL-6 Signaling	0	0.00971	NaN	MAPK10
PDGF Signaling	0	0.011	NaN	PDGFA
BMP signaling pathway	0	0.0149	NaN	MAPK10
GPCR-Mediated Integration of Enteroendocrine Signaling Exemplified by an L Cell	0	0.0185	NaN	ADCYAP1
Gustation Pathway	0	0.0196	NaN	CACNB3,CACNG5
Th1 and Th2 Activation Pathway	0	0.0202	NaN	NOTCH2,NOTCH3
Osteoarthritis Pathway	0	0.0208	NaN	ITGA5,MMP12,SPP1
GP6 Signaling Pathway	0	0.0177	NaN	Calm1 (includes others),RASGRP2
Sirtuin Signaling Pathway	0	0.012	NaN	PCK2,SOD2,TUBA4A
