# Supplementary material for: Transcriptional control of retinal ganglion cell death after axonal injury
Source: Cell Death Dis. 2022 Mar 16;13(3):244. doi: 10.1038/s41419-022-04666-3 (PMC8927149; doi:10.1038/s41419-022-04666-3)
Supplement: Supplementary file 6 — Gene lists comparing CONC and DNT between genotypes (treatment by genotype effect). [file 41419_2022_4666_MOESM6_ESM.xlsx]

## Sheet: J.CONC
genes	Symbol	Entrezid	Genename	logFC	logCPM	F	PValue	FDR	FC
ENSMUSG00000022454	Nell2	54003	NEL-like 2	0.95805	5.25784	91.76	1.15857e-11	1.64354e-07	1.94268
ENSMUSG00000032802	Srxn1	76650	sulfiredoxin 1 homolog (S. cerevisiae)	-0.732385	6.5849	83.1382	4.32237e-11	3.06586e-07	-1.66138
ENSMUSG00000037447	Arid5a	214855	AT rich interactive domain 5A (MRF1-like)	-1.14881	3.48336	60.1257	2.46874e-09	1.16739e-05	-2.2173
ENSMUSG00000021062	Rab15	104886	RAB15, member RAS oncogene family	-0.787015	4.94507	54.5351	7.64101e-09	2.23924e-05	-1.7255
ENSMUSG00000048349	Pou4f1	18996	POU domain, class 4, transcription factor 1	1.04451	4.17917	54.3798	7.89244e-09	2.23924e-05	2.06267
ENSMUSG00000087006	Gm13889	620695	predicted gene 13889	-0.948413	4.69059	47.251	3.71848e-08	8.79173e-05	-1.92975
ENSMUSG00000026628	Atf3	11910	activating transcription factor 3	-1.5517	4.08502	47.7579	4.82247e-08	9.77308e-05	-2.93163
ENSMUSG00000031492	Chrnb3	108043	cholinergic receptor, nicotinic, beta polypeptide 3	0.737503	6.28039	41.5199	1.51406e-07	0.00026848	1.66729
ENSMUSG00000041959	S100a10	20194	S100 calcium binding protein A10 (calpactin)	-0.985102	3.61475	39.7718	2.19981e-07	0.000346738	-1.97945
ENSMUSG00000031688	Pou4f2	18997	POU domain, class 4, transcription factor 2	1.19026	2.9587	38.3131	3.1765e-07	0.000450618	2.28194
ENSMUSG00000031491	Chrna6	11440	cholinergic receptor, nicotinic, alpha polypeptide 6	0.695246	6.25067	33.8899	1.10402e-06	0.00142379	1.61916
ENSMUSG00000030272	Camk1	52163	calcium/calmodulin-dependent protein kinase I	-0.714461	4.23227	33.0021	1.29179e-06	0.00152711	-1.64087
ENSMUSG00000007041	Clic1	114584	chloride intracellular channel 1	-0.867127	3.95567	30.914	2.31211e-06	0.00252304	-1.82403
ENSMUSG00000027560	Dok5	76829	docking protein 5	-0.719823	3.30131	30.002	2.99908e-06	0.00303892	-1.64698
ENSMUSG00000096257	Ccer2	100504112	coiled-coil glutamate-rich protein 2	2.66482	-0.825669	29.2336	3.74495e-06	0.00354172	6.34148
ENSMUSG00000074457	S100a16	67860	S100 calcium binding protein A16	-0.812491	4.14455	28.0136	5.3583e-06	0.0047508	-1.75624
ENSMUSG00000026247	Ecel1	13599	endothelin converting enzyme-like 1	-2.57792	3.95528	28.6002	6.84721e-06	0.00571379	-5.97079
ENSMUSG00000032231	Anxa2	12306	annexin A2	-0.943661	3.15143	26.8072	7.69028e-06	0.00606079	-1.9234
ENSMUSG00000004891	Nes	18008	nestin	-1.12158	2.92741	26.6007	8.18666e-06	0.00611242	-2.17585
ENSMUSG00000000078	Klf6	23849	Kruppel-like factor 6	-0.555351	5.0534	26.2108	9.21877e-06	0.00616499	-1.46953
ENSMUSG00000047261	Gap43	14432	growth associated protein 43	-0.693801	4.95765	26.1932	9.26862e-06	0.00616499	-1.61754
ENSMUSG00000030341	Tnfrsf1a	21937	tumor necrosis factor receptor superfamily, member 1a	-1.03344	3.01669	26.0917	9.56082e-06	0.00616499	-2.0469
ENSMUSG00000049723	Mmp12	17381	matrix metallopeptidase 12	-1.20437	3.96413	25.9816	1.18674e-05	0.00689275	-2.30436
ENSMUSG00000051648	Kctd19	279499	potassium channel tetramerisation domain containing 19	1.91665	0.163147	25.3666	1.19532e-05	0.00689275	3.77547
ENSMUSG00000030342	Cd9	12527	CD9 antigen	-0.521977	5.62061	25.3147	1.21471e-05	0.00689275	-1.43592
ENSMUSG00000054409	Tmem74	239408	transmembrane protein 74	-1.00103	1.58368	24.7978	1.42695e-05	0.00778566	-2.00143
ENSMUSG00000026728	Vim	22352	vimentin	-0.764281	6.69228	25.3054	1.50382e-05	0.00790117	-1.69852
ENSMUSG00000049511	Htr1b	15551	5-hydroxytryptamine (serotonin) receptor 1B	0.847971	3.44042	24.0057	1.83153e-05	0.00927932	1.79997
ENSMUSG00000029161	Cgref1	68567	cell growth regulator with EF hand domain 1	-0.859918	2.45769	23.4994	2.15226e-05	0.0103081	-1.81493
ENSMUSG00000047963	Stbd1	52331	starch binding domain 1	-1.04897	2.05323	23.4595	2.17991e-05	0.0103081	-2.06905
ENSMUSG00000022146	Osmr	18414	oncostatin M receptor	-1.05724	3.44433	23.2263	2.52963e-05	0.0115759	-2.08095
ENSMUSG00000027500	Stmn2	20257	stathmin-like 2	-0.425786	5.96207	22.4489	3.02231e-05	0.0133983	-1.3433
ENSMUSG00000000555	Itga5	16402	integrin alpha 5 (fibronectin receptor alpha)	-1.04308	1.83429	22.0166	3.48195e-05	0.0149682	-2.06063
ENSMUSG00000063632	Sox11	20666	SRY (sex determining region Y)-box 11	-1.42047	1.53364	21.8721	3.65166e-05	0.0150999	-2.67673
ENSMUSG00000046275	Tusc5	237858	tumor suppressor candidate 5	0.68381	4.69968	21.8307	3.72547e-05	0.0150999	1.60638
ENSMUSG00000078532	Nkain1	67149	Na+/K+ transporting ATPase interacting 1	-0.979736	1.69127	21.6016	3.99312e-05	0.0157351	-1.9721
ENSMUSG00000046607	Hrk	12123	harakiri, BCL2 interacting protein (contains only BH3 domain)	-1.44836	2.47961	21.3477	4.3445e-05	0.016657	-2.72898
ENSMUSG00000019558	Slc6a8	102857	solute carrier family 6 (neurotransmitter transporter, creatine), member 8	-0.372352	6.49293	21.2305	4.51761e-05	0.0168649	-1.29446
ENSMUSG00000036815	Dpp10	269109	dipeptidylpeptidase 10	0.616397	4.12039	21.0602	4.78217e-05	0.0171146	1.53304
ENSMUSG00000023905	Tnfrsf12a	27279	tumor necrosis factor receptor superfamily, member 12a	-0.97822	3.37128	21.0844	4.82578e-05	0.0171146	-1.97003
ENSMUSG00000021260	Hhipl1	214305	hedgehog interacting protein-like 1	-1.02426	1.20781	20.7942	5.22863e-05	0.0180911	-2.03392
ENSMUSG00000062380	Tubb3	22152	tubulin, beta 3 class III	-0.45473	6.13127	20.5602	5.65787e-05	0.0191101	-1.37053
ENSMUSG00000044499	Hs3st5	319415	heparan sulfate (glucosamine) 3-O-sulfotransferase 5	-0.558023	3.66276	20.4051	5.96266e-05	0.0192672	-1.47225
ENSMUSG00000020658	Efr3b	668212	EFR3 homolog B	0.385533	6.77609	20.3985	5.976e-05	0.0192672	1.30634
ENSMUSG00000030500	Slc17a6	140919	solute carrier family 17 (sodium-dependent inorganic phosphate cotransporter), member 6	-0.47836	6.18425	20.2602	6.26325e-05	0.0195546	-1.39316
ENSMUSG00000034683	Ppp1r1c	75276	protein phosphatase 1, regulatory (inhibitor) subunit 1C	1.97197	0.271964	20.224	6.34083e-05	0.0195546	3.92302
ENSMUSG00000008393	Carhsp1	52502	calcium regulated heat stable protein 1	-0.579518	4.0689	20.1523	6.4974e-05	0.0196111	-1.49435
ENSMUSG00000004040	Stat3	20848	signal transducer and activator of transcription 3	-0.798086	6.21743	20.6934	6.76064e-05	0.0199805	-1.73879
ENSMUSG00000018417	Myo1b	17912	myosin IB	0.422261	4.74041	19.6574	7.69621e-05	0.0222813	1.34003
ENSMUSG00000025432	Avil	11567	advillin	-1.31407	0.976979	19.5418	8.00851e-05	0.0227218	-2.48641
ENSMUSG00000096847	Tmem151b	210573	transmembrane protein 151B	0.45138	4.62211	19.4162	8.36316e-05	0.0232627	1.36735
ENSMUSG00000025582	Nptx1	18164	neuronal pentraxin 1	0.357952	6.71042	19.0335	9.55009e-05	0.0260534	1.28161
ENSMUSG00000059895	Ptp4a3	19245	protein tyrosine phosphatase 4a3	-0.415705	8.7473	18.9138	9.95664e-05	0.02665	-1.33395
ENSMUSG00000045136	Tubb2b	73710	tubulin, beta 2B class IIB	-1.00847	3.87676	19.1149	0.000105098	0.0276097	-2.01178
ENSMUSG00000031302	Nlgn3	245537	neuroligin 3	0.363817	5.51628	18.6426	0.000109475	0.0282365	1.28683
ENSMUSG00000032024	Clmp	71566	CXADR-like membrane protein	-0.541852	3.63861	18.4663	0.00011647	0.0295043	-1.45584
ENSMUSG00000032318	Isl2	104360	insulin related protein 2 (islet 2)	1.17719	1.77307	18.3505	0.000121321	0.030194	2.26137
ENSMUSG00000029552	Tes	21753	testis derived transcript	-0.672946	3.02859	18.2027	0.000127824	0.031264	-1.59433
ENSMUSG00000031805	Jak3	16453	Janus kinase 3	-1.64905	1.8346	18.1276	0.000142639	0.0338026	-3.13627
ENSMUSG00000035189	Ano4	320091	anoctamin 4	-0.479965	3.37831	17.8873	0.000142969	0.0338026	-1.39471
ENSMUSG00000026959	Grin1	14810	glutamate receptor, ionotropic, NMDA1 (zeta 1)	0.380326	6.19758	17.6181	0.000157396	0.0366035	1.30164
ENSMUSG00000025283	Sat1	20229	spermidine/spermine N1-acetyl transferase 1	-0.395963	5.12476	17.2219	0.000181491	0.0415263	-1.31582
ENSMUSG00000027465	Tbc1d20	67231	TBC1 domain family, member 20	-0.272914	6.13366	17.1157	0.000188589	0.0424654	-1.20825
ENSMUSG00000031799	Tpm4	326618	tropomyosin 4	-0.376867	4.67905	17.0383	0.000193951	0.0429905	-1.29852
ENSMUSG00000018340	Anxa6	11749	annexin A6	-0.427864	5.11856	16.9863	0.000197645	0.0431353	-1.34524
ENSMUSG00000050022	Amz1	231842	archaelysin family metallopeptidase 1	-1.63707	-0.0488092	16.6235	0.000225557	0.0476858	-3.11034
ENSMUSG00000034394	Lif	16878	leukemia inhibitory factor	-2.16455	-0.123415	16.6091	0.000226751	0.0476858	-4.48328
ENSMUSG00000025272	Tro	56191	trophinin	0.338917	5.75517	16.5871	0.00022858	0.0476858	1.26481
ENSMUSG00000031762	Mt2	17750	metallothionein 2	-1.07461	3.85763	16.8886	0.000237086	0.0486225	-2.10616
ENSMUSG00000025789	St8sia2	20450	ST8 alpha-N-acetyl-neuraminide alpha-2,8-sialyltransferase 2	0.399634	4.57641	16.4549	0.000239925	0.0486225	1.31917
ENSMUSG00000005087	Cd44	12505	CD44 antigen	-0.890021	4.19088	16.6653	0.000247611	0.0488057	-1.8532
ENSMUSG00000001473	Tubb6	67951	tubulin, beta 6 class V	-1.22193	1.5594	16.3524	0.000249128	0.0488057	-2.33258
ENSMUSG00000021990	Spata13	219140	spermatogenesis associated 13	-0.602545	3.2681	16.3304	0.00025115	0.0488057	-1.51839
ENSMUSG00000030905	Crym	12971	crystallin, mu	-0.84476	5.47538	16.6686	0.000267349	0.0512515	-1.79597
ENSMUSG00000054855	Rnd1	223881	Rho family GTPase 1	-0.575913	3.43615	15.9992	0.000283817	0.0536831	-1.49062
ENSMUSG00000042064	Myo3b	329421	myosin IIIB	1.39586	0.436814	15.7853	0.000307271	0.0573545	2.63145
ENSMUSG00000041548	Hspb8	80888	heat shock protein 8	-0.792736	2.97794	15.6606	0.000321895	0.0593039	-1.73236
ENSMUSG00000048440	Cyp4f16	70101	cytochrome P450, family 4, subfamily f, polypeptide 16	-0.502586	3.19028	15.6197	0.000326841	0.0594432	-1.41675
ENSMUSG00000041729	Coro2b	235431	coronin, actin binding protein, 2B	0.216797	7.69099	15.5807	0.000331647	0.0595537	1.16215
ENSMUSG00000036422	Pcdh8	18530	protocadherin 8	0.411098	4.46406	15.5045	0.000341234	0.0605093	1.3297
ENSMUSG00000019828	Grm1	14816	glutamate receptor, metabotropic 1	0.429797	4.58938	15.0985	0.00039754	0.0696234	1.34704
ENSMUSG00000031841	Cdh13	12554	cadherin 13	-0.607528	3.36575	14.9431	0.000421614	0.0729393	-1.52365
ENSMUSG00000022044	Stmn4	56471	stathmin-like 4	-0.546663	4.93451	14.8998	0.000431429	0.0729459	-1.4607
ENSMUSG00000005413	Hmox1	15368	heme oxygenase 1	-0.824246	2.20796	14.8793	0.000431937	0.0729459	-1.77061
ENSMUSG00000043388	Tmem130	243339	transmembrane protein 130	0.336968	6.57883	14.7339	0.000456498	0.0761868	1.2631
ENSMUSG00000064329	Scn1a	20265	sodium channel, voltage-gated, type I, alpha	0.46298	6.28776	14.6839	0.000479369	0.0790736	1.37839
ENSMUSG00000067242	Lgi1	56839	leucine-rich repeat LGI family, member 1	0.660469	3.22821	14.4716	0.000504611	0.0822806	1.5806
ENSMUSG00000039518	Cdsn	386463	corneodesmosin	-1.71092	0.174163	14.3841	0.000521827	0.0823316	-3.27369
ENSMUSG00000031613	Hpgd	15446	hydroxyprostaglandin dehydrogenase 15 (NAD)	0.476231	3.35375	14.3742	0.000523815	0.0823316	1.3911
ENSMUSG00000022098	Bmp1	12153	bone morphogenetic protein 1	-0.757398	3.68722	14.4204	0.000528925	0.0823316	-1.69044
ENSMUSG00000061911	Myt1l	17933	myelin transcription factor 1-like	0.38714	5.76039	14.3316	0.000532464	0.0823316	1.3078
ENSMUSG00000020857	Nme2	18103	NME/NM23 nucleoside diphosphate kinase 2	-0.649397	3.76664	14.3077	0.000537384	0.0823316	-1.56851
ENSMUSG00000031103	Elf4	56501	E74-like factor 4 (ets domain transcription factor)	-2.07895	-0.870257	14.2963	0.000539746	0.0823316	-4.22499
ENSMUSG00000038486	Sv2a	64051	synaptic vesicle glycoprotein 2 a	0.282934	8.5441	14.2187	0.00055611	0.0839253	1.21667
ENSMUSG00000036437	Npy1r	18166	neuropeptide Y receptor Y1	1.03671	0.906573	14.1728	0.000566045	0.0845254	2.05154
ENSMUSG00000035033	Tbr1	21375	T-box brain gene 1	0.860698	1.63145	14.0463	0.000594403	0.086203	1.81592
ENSMUSG00000015745	Plekho1	67220	pleckstrin homology domain containing, family O member 1	-0.483632	3.96596	14.0457	0.000594528	0.086203	-1.39826
ENSMUSG00000030095	Tmem43	74122	transmembrane protein 43	-0.362301	4.70897	14.0415	0.000595509	0.086203	-1.28547
ENSMUSG00000035681	Kcnc2	268345	potassium voltage gated channel, Shaw-related subfamily, member 2	0.299214	5.61952	13.9424	0.000618801	0.0871217	1.23047
ENSMUSG00000039756	Dnttip2	99480	deoxynucleotidyltransferase, terminal, interacting protein 2	-0.344759	5.93378	13.9372	0.000620061	0.0871217	-1.26994
ENSMUSG00000049939	Lrrc4	192198	leucine rich repeat containing 4	0.294956	4.92678	13.9278	0.000622316	0.0871217	1.22685
ENSMUSG00000026473	Glul	14645	glutamate-ammonia ligase (glutamine synthetase)	0.438798	11.3019	13.9109	0.000626421	0.0871217	1.35547
ENSMUSG00000032135	Mcam	84004	melanoma cell adhesion molecule	-0.592219	2.58104	13.8792	0.000634177	0.0873441	-1.50756
ENSMUSG00000020932	Gfap	14580	glial fibrillary acidic protein	-1.64132	5.32834	14.3841	0.000664616	0.0900607	-3.1195
ENSMUSG00000031965	Tbx20	57246	T-box 20	1.12536	1.37879	13.751	0.000666599	0.0900607	2.18157
ENSMUSG00000037408	Cnnm4	94220	cyclin M4	-0.352933	6.66735	13.7267	0.000672948	0.0900608	-1.27715
ENSMUSG00000026315	Serpinb8	20725	serine (or cysteine) peptidase inhibitor, clade B, member 8	1.32896	0.596779	13.6858	0.000683749	0.090651	2.51222
ENSMUSG00000040690	Col16a1	107581	collagen, type XVI, alpha 1	-1.21679	1.14913	13.6454	0.000694624	0.0912401	-2.32428
ENSMUSG00000021453	Gadd45g	23882	growth arrest and DNA-damage-inducible 45 gamma	-0.730731	2.91332	13.6062	0.000705338	0.0917974	-1.65948
ENSMUSG00000022240	Ctnnd2	18163	catenin (cadherin associated protein), delta 2	0.276653	5.80445	13.4413	0.00075241	0.0970335	1.21138
ENSMUSG00000026824	Kcnj3	16519	potassium inwardly-rectifying channel, subfamily J, member 3	0.471097	4.1104	13.1989	0.000827705	0.105782	1.38616
ENSMUSG00000022054	Nefm	18040	neurofilament, medium polypeptide	0.347046	7.05147	13.1336	0.000849315	0.107575	1.27195
ENSMUSG00000022055	Nefl	18039	neurofilament, light polypeptide	0.295978	8.87048	12.9675	0.000907063	0.113873	1.22772
ENSMUSG00000036002	Fam214b	230088	family with sequence similarity 214, member B	-0.39123	4.05294	12.9044	0.000930073	0.115737	-1.31151
ENSMUSG00000056004	9330182L06Rik	231014	RIKEN cDNA 9330182L06 gene	0.394924	4.48805	12.8463	0.000951842	0.117416	1.31487
ENSMUSG00000024664	Fads3	60527	fatty acid desaturase 3	-0.463075	3.72261	12.7848	0.000975427	0.119288	-1.37848
ENSMUSG00000048385	Scrt1	170729	scratch family zinc finger 1	0.318191	6.58966	12.7147	0.00100311	0.120723	1.24677
ENSMUSG00000030403	Vasp	22323	vasodilator-stimulated phosphoprotein	-0.351285	3.75349	12.712	0.00100419	0.120723	-1.2757
ENSMUSG00000030337	Vamp1	22317	vesicle-associated membrane protein 1	0.275313	6.11916	12.5409	0.00107534	0.128192	1.21026
ENSMUSG00000067889	Sptbn2	20743	spectrin beta, non-erythrocytic 2	0.274853	6.75289	12.4731	0.00110497	0.130626	1.20987
ENSMUSG00000066113	Adamtsl1	77739	ADAMTS-like 1	0.482628	3.86364	12.3713	0.00115117	0.134963	1.39729
ENSMUSG00000032452	Clstn2	64085	calsyntenin 2	0.526959	4.66134	12.2719	0.0012079	0.139848	1.44089
ENSMUSG00000044716	Dok7	231134	docking protein 7	-0.620343	2.2354	12.2386	0.00121443	0.139848	-1.53724
ENSMUSG00000035653	Lrfn5	238205	leucine rich repeat and fibronectin type III domain containing 5	0.374763	4.13452	12.2218	0.00122269	0.139848	1.29663
ENSMUSG00000032515	Csrnp1	215418	cysteine-serine-rich nuclear protein 1	-0.795296	2.22824	12.187	0.00124002	0.139848	-1.73543
ENSMUSG00000049796	Crh	12918	corticotropin releasing hormone	-1.66832	-0.13491	12.1828	0.00124213	0.139848	-3.17843
ENSMUSG00000025576	Rbfox3	52897	RNA binding protein, fox-1 homolog (C. elegans) 3	0.334059	4.57478	12.1611	0.00125309	0.139971	1.26056
ENSMUSG00000022636	Alcam	11658	activated leukocyte cell adhesion molecule	0.414621	4.53953	12.1373	0.00126523	0.140223	1.33295
ENSMUSG00000039057	Myo16	244281	myosin XVI	0.44195	4.29674	12.1117	0.00127843	0.140588	1.35844
ENSMUSG00000040747	Cd53	12508	CD53 antigen	-1.38862	0.16433	12.0596	0.0013057	0.142483	-2.61827
ENSMUSG00000029484	Anxa3	11745	annexin A3	-0.862835	1.47933	12.0378	0.00131729	0.142649	-1.81861
ENSMUSG00000007440	Pcdha10	12943	protocadherin alpha 10	0.247491	6.59784	11.9431	0.001369	0.146456	1.18714
ENSMUSG00000059714	Flot1	14251	flotillin 1	-0.380293	5.02517	11.9358	0.00137309	0.146456	-1.30161
ENSMUSG00000017167	Cntnap1	53321	contactin associated protein-like 1	0.264453	6.29279	11.8848	0.00140188	0.148411	1.20118
ENSMUSG00000040652	Oaz2	18247	ornithine decarboxylase antizyme 2	-0.280024	6.79642	11.8552	0.00141892	0.149102	-1.21421
ENSMUSG00000036104	Rab3gap1	226407	RAB3 GTPase activating protein subunit 1	0.186737	6.65577	11.8075	0.00144678	0.149619	1.13819
ENSMUSG00000004951	Hspb1	15507	heat shock protein 1	-0.905776	2.12384	11.8061	0.00144764	0.149619	-1.87355
ENSMUSG00000008475	Arpc5	67771	actin related protein 2/3 complex, subunit 5	-0.256916	5.20021	11.7759	0.00146557	0.149619	-1.19492
ENSMUSG00000021464	Ror2	26564	receptor tyrosine kinase-like orphan receptor 2	-1.4618	0.70336	11.7752	0.00146602	0.149619	-2.75452
ENSMUSG00000047414	Flrt2	399558	fibronectin leucine rich transmembrane protein 2	0.391811	4.98301	11.7507	0.00148077	0.150044	1.31204
ENSMUSG00000068699	Flnc	68794	filamin C, gamma	-1.45124	1.1058	11.6564	0.0015496	0.155906	-2.73443
ENSMUSG00000020312	Shc2	216148	SHC (Src homology 2 domain containing) transforming protein 2	-0.324512	4.46448	11.4762	0.00165728	0.165564	-1.25224
ENSMUSG00000037224	Zfyve28	231125	zinc finger, FYVE domain containing 28	-0.43421	6.74114	11.5326	0.00167134	0.165802	-1.35117
ENSMUSG00000048142	Nat8l	269642	N-acetyltransferase 8-like	0.270359	5.91023	11.3553	0.001742	0.170575	1.20611
ENSMUSG00000030847	Bag3	29810	BCL2-associated athanogene 3	-0.57997	2.71447	11.3533	0.0017435	0.170575	-1.49482
ENSMUSG00000032564	Cpne4	74020	copine IV	0.478317	3.62647	11.3187	0.00176855	0.17184	1.39312
ENSMUSG00000063434	Sorcs3	66673	sortilin-related VPS10 domain containing receptor 3	0.507689	3.2451	11.2955	0.00178564	0.17232	1.42177
ENSMUSG00000045038	Prkce	18754	protein kinase C, epsilon	0.234552	7.05593	11.201	0.00185693	0.175368	1.17654
ENSMUSG00000032554	Trf	22041	transferrin	-1.02221	6.22593	11.5957	0.00186382	0.175368	-2.03103
ENSMUSG00000028480	Glipr2	384009	GLI pathogenesis-related 2	-1.23133	0.825431	11.1914	0.0018643	0.175368	-2.34784
ENSMUSG00000024143	Rhoq	104215	ras homolog family member Q	-0.312104	5.18457	11.1884	0.00186667	0.175368	-1.24152
ENSMUSG00000046718	Bst2	69550	bone marrow stromal cell antigen 2	-1.54375	0.716927	11.1123	0.00194029	0.180487	-2.91551
ENSMUSG00000042109	Csdc2	105859	cold shock domain containing C2, RNA binding	-0.275802	6.45582	11.0874	0.00194661	0.180487	-1.21067
ENSMUSG00000024206	Rfx2	19725	regulatory factor X, 2 (influences HLA class II expression)	-0.806482	3.21309	11.1454	0.00196058	0.180602	-1.74894
ENSMUSG00000021466	Ptch1	19206	patched 1	0.27419	6.29038	11.052	0.00197549	0.180802	1.20931
ENSMUSG00000015852	Fcrls	80891	Fc receptor-like S, scavenger receptor	-1.36655	0.673101	10.9842	0.00203208	0.184074	-2.57852
ENSMUSG00000071637	Cebpd	12609	CCAAT/enhancer binding protein (C/EBP), delta	-1.38803	3.23918	11.291	0.00203719	0.184074	-2.61721
ENSMUSG00000037259	Dzank1	241688	double zinc ribbon and ankyrin repeat domains 1	0.324601	6.9994	10.9525	0.00205916	0.184881	1.25232
ENSMUSG00000028603	Scp2	20280	sterol carrier protein 2, liver	-0.190672	7.19703	10.9174	0.00208954	0.186429	-1.1413
ENSMUSG00000039579	Grin3a	242443	glutamate receptor ionotropic, NMDA3A	0.482601	3.68668	10.861	0.00213939	0.189508	1.39726
ENSMUSG00000050138	Kcnk12	210741	potassium channel, subfamily K, member 12	-1.0884	0.943315	10.8422	0.00215634	0.189508	-2.12637
ENSMUSG00000031844	Hsd17b2	15486	hydroxysteroid (17-beta) dehydrogenase 2	-1.65274	-0.325044	10.8313	0.00216622	0.189508	-3.1443
ENSMUSG00000028249	Sdcbp	53378	syndecan binding protein	-0.295662	5.76848	10.8189	0.00217748	0.189508	-1.22745
ENSMUSG00000025402	Nab2	17937	Ngfi-A binding protein 2	0.464037	3.95177	10.7944	0.00219994	0.190295	1.3794
ENSMUSG00000037890	Wdr19	213081	WD repeat domain 19	0.281697	4.9387	10.7776	0.00221543	0.190474	1.21562
ENSMUSG00000020230	Prmt2	15468	protein arginine N-methyltransferase 2	-0.356852	5.05312	10.7608	0.00223118	0.190672	-1.28063
ENSMUSG00000046402	Rbp1	19659	retinol binding protein 1, cellular	-0.757753	3.43475	10.8035	0.00226556	0.19245	-1.69086
ENSMUSG00000041828	Abca8a	217258	ATP-binding cassette, sub-family A (ABC1), member 8a	0.344752	7.88513	10.6007	0.00238646	0.201513	1.26993
ENSMUSG00000027712	Anxa5	11747	annexin A5	-0.352085	5.28558	10.5603	0.00242746	0.202813	-1.2764
ENSMUSG00000032503	Arpp21	74100	cyclic AMP-regulated phosphoprotein, 21	0.458053	2.63714	10.5574	0.00243045	0.202813	1.37369
ENSMUSG00000046999	1110032F04Rik	68725	RIKEN cDNA 1110032F04 gene	1.45738	0.299185	10.442	0.00255183	0.211698	2.7461
ENSMUSG00000026639	Lamb3	16780	laminin, beta 3	-1.7476	-0.922163	10.4046	0.00259262	0.213831	-3.35798
ENSMUSG00000045312	Lhfpl2	218454	lipoma HMGIC fusion partner-like 2	-0.251493	5.325	10.3649	0.00263659	0.215446	-1.19044
ENSMUSG00000005054	Cstb	13014	cystatin B	-0.511666	3.98958	10.3371	0.00266785	0.215446	-1.4257
ENSMUSG00000040785	Ttc3	22129	tetratricopeptide repeat domain 3	0.232896	9.10914	10.3367	0.00266834	0.215446	1.17519
ENSMUSG00000022893	Adamts1	11504	a disintegrin-like and metallopeptidase (reprolysin type) with thrombospondin type 1 motif, 1	-0.636311	4.84661	10.4604	0.00268779	0.215446	-1.55435
ENSMUSG00000074892	B3galt5	93961	UDP-Gal:betaGlcNAc beta 1,3-galactosyltransferase, polypeptide 5	0.32628	3.6373	10.3192	0.00268815	0.215446	1.25378
ENSMUSG00000025010	Ccnj	240665	cyclin J	-0.24007	4.46057	10.2786	0.0027349	0.21708	-1.18105
ENSMUSG00000039886	Tmem120a	215210	transmembrane protein 120A	-0.552257	3.16201	10.2493	0.0027692	0.21708	-1.46638
ENSMUSG00000036155	Mgat5	107895	mannoside acetylglucosaminyltransferase 5	0.280852	5.76425	10.2492	0.00276935	0.21708	1.21491
ENSMUSG00000007653	Gabrb2	14401	gamma-aminobutyric acid (GABA) A receptor, subunit beta 2	0.359049	5.16353	10.2489	0.00276973	0.21708	1.28258
ENSMUSG00000031207	Msn	17698	moesin	-0.454109	4.92261	10.2163	0.00282455	0.219679	-1.36994
ENSMUSG00000022762	Ncam2	17968	neural cell adhesion molecule 2	0.469386	4.75407	10.2089	0.00283387	0.219679	1.38452
ENSMUSG00000050663	Trhde	237553	TRH-degrading enzyme	0.453328	4.04098	10.0689	0.00299064	0.230273	1.3692
ENSMUSG00000031543	Ank1	11733	ankyrin 1, erythroid	0.295124	6.25358	10.0593	0.00300299	0.230273	1.22699
ENSMUSG00000049176	Frmpd4	333605	FERM and PDZ domain containing 4	0.439329	3.94369	10.0411	0.00302636	0.230817	1.35597
ENSMUSG00000024462	Gabbr1	54393	gamma-aminobutyric acid (GABA) B receptor, 1	0.16913	7.80436	10.0047	0.00307397	0.233195	1.12438
ENSMUSG00000024256	Adcyap1	11516	adenylate cyclase activating polypeptide 1	-0.763141	2.71835	9.99184	0.0030909	0.233231	-1.69718
ENSMUSG00000036095	Dgkb	217480	diacylglycerol kinase, beta	0.352008	4.05618	9.92983	0.00317417	0.236243	1.27634
ENSMUSG00000052372	Il1rapl1	331461	interleukin 1 receptor accessory protein-like 1	0.648423	2.58897	9.92797	0.0031767	0.236243	1.56745
ENSMUSG00000031565	Fgfr1	14182	fibroblast growth factor receptor 1	-0.273866	4.88201	9.92499	0.00318077	0.236243	-1.20904
ENSMUSG00000028351	Brinp1	56710	bone morphogenic protein/retinoic acid inducible neural specific 1	0.325771	4.66978	9.90964	0.00320179	0.236566	1.25333
ENSMUSG00000061576	Dpp6	13483	dipeptidylpeptidase 6	0.250606	6.69262	9.83314	0.00330882	0.243206	1.18971
ENSMUSG00000068220	Lgals1	16852	lectin, galactose binding, soluble 1	-0.671247	3.19588	9.7985	0.00337711	0.246947	-1.59245
ENSMUSG00000035413	Tmem98	103743	transmembrane protein 98	-0.61884	3.26102	9.76507	0.00340724	0.24747	-1.53564
ENSMUSG00000050174	Nudt6	229228	nudix (nucleoside diphosphate linked moiety X)-type motif 6	-1.09351	2.63459	9.87978	0.00343334	0.24747	-2.13393
ENSMUSG00000033569	Adgrb3	210933	adhesion G protein-coupled receptor B3	0.243154	5.49283	9.74518	0.0034366	0.24747	1.18358
ENSMUSG00000053656	Dancr	70036	differentiation antagonizing non-protein coding RNA	0.942599	0.843723	9.7239	0.0034683	0.248375	1.92199
ENSMUSG00000070866	Zfp804a	241514	zinc finger protein 804A	0.297833	5.02341	9.70965	0.00348969	0.248375	1.2293
ENSMUSG00000066637	Ttc32	75516	tetratricopeptide repeat domain 32	-0.79822	0.914957	9.70061	0.00350333	0.248375	-1.73895
ENSMUSG00000064220	Hist2h2aa1	15267	histone cluster 2, H2aa1	-5.79894	0.474351	10.0006	0.00353324	0.248375	-55.6744
ENSMUSG00000078161	Erich3	209601	glutamate rich 3	0.540819	2.91562	9.67152	0.00354765	0.248375	1.4548
ENSMUSG00000018774	Cd68	12514	CD68 antigen	-1.07259	1.22113	9.66724	0.00355422	0.248375	-2.10321
ENSMUSG00000040532	Abhd11	68758	abhydrolase domain containing 11	-0.391704	3.75371	9.64085	0.00359501	0.249994	-1.31194
ENSMUSG00000056612	Ppp1r14b	18938	protein phosphatase 1, regulatory (inhibitor) subunit 14B	-0.671557	1.93248	9.61049	0.00364256	0.251066	-1.59279
ENSMUSG00000024816	Frmd8	67457	FERM domain containing 8	-0.399582	3.14801	9.60843	0.00364581	0.251066	-1.31913
ENSMUSG00000033039	Micall1	27008	microtubule associated monooxygenase, calponin and LIM domain containing -like 1	-0.325881	5.46357	9.56342	0.00371759	0.254073	-1.25343
ENSMUSG00000002997	Prkar2b	19088	protein kinase, cAMP dependent regulatory, type II beta	0.24029	5.05737	9.5544	0.00373216	0.254073	1.18123
ENSMUSG00000020737	Jpt1	15374	Jupiter microtubule associated homolog 1	-0.413114	4.54335	9.54758	0.00374322	0.254073	-1.33156
ENSMUSG00000036298	Slc2a13	239606	solute carrier family 2 (facilitated glucose transporter), member 13	0.313055	5.60427	9.5264	0.00377777	0.254497	1.24234
ENSMUSG00000040373	Cacng5	140723	calcium channel, voltage-dependent, gamma subunit 5	0.27355	5.1468	9.5152	0.00379618	0.254497	1.20878
ENSMUSG00000002233	Rhoc	11853	ras homolog family member C	-0.581136	3.82307	9.53831	0.00380328	0.254497	-1.49603
ENSMUSG00000028758	Kif17	16559	kinesin family member 17	0.45529	2.36873	9.42166	0.00395373	0.263322	1.37106
ENSMUSG00000043079	Synpo	104027	synaptopodin	-0.477979	2.99062	9.37772	0.00403013	0.267156	-1.39279
ENSMUSG00000021892	Sh3bp5	24056	SH3-domain binding protein 5 (BTK-associated)	0.349332	4.25581	9.3078	0.00415496	0.272395	1.27397
ENSMUSG00000029404	Arl6ip4	65105	ADP-ribosylation factor-like 6 interacting protein 4	-0.267295	4.55212	9.30633	0.00415763	0.272395	-1.20355
ENSMUSG00000037012	Hk1	15275	hexokinase 1	-0.246549	9.99459	9.30131	0.00416676	0.272395	-1.18637
ENSMUSG00000033597	Caskin1	268932	CASK interacting protein 1	0.23635	6.3243	9.2871	0.00419271	0.272834	1.17801
ENSMUSG00000040728	Esrp1	207920	epithelial splicing regulatory protein 1	0.726465	0.759553	9.23933	0.0042812	0.276789	1.65458
ENSMUSG00000006711	D130043K22Rik	210108	RIKEN cDNA D130043K22 gene	0.736792	1.09883	9.2333	0.00429252	0.276789	1.66647
ENSMUSG00000008305	Tle1	21885	transducin-like enhancer of split 1	0.252413	4.93503	9.21797	0.00432143	0.277393	1.1912
ENSMUSG00000032040	Dcps	69305	decapping enzyme, scavenger	-0.390791	4.74564	9.16713	0.00441878	0.280009	-1.31111
ENSMUSG00000036790	Slitrk2	245450	SLIT and NTRK-like family, member 2	0.369729	5.73019	9.18556	0.00442613	0.280009	1.29211
ENSMUSG00000020427	Igfbp3	16009	insulin-like growth factor binding protein 3	-1.0937	1.35457	9.15855	0.00443544	0.280009	-2.13421
ENSMUSG00000025225	Nfkb2	18034	nuclear factor of kappa light polypeptide gene enhancer in B cells 2, p49/p100	-0.805437	1.28929	9.15562	0.00444115	0.280009	-1.74768
ENSMUSG00000057182	Scn3a	20269	sodium channel, voltage-gated, type III, alpha	0.436984	4.71829	9.1231	0.0045151	0.283412	1.35377
ENSMUSG00000023031	Cela1	109901	chymotrypsin-like elastase family, member 1	-1.241	0.290203	9.09635	0.00455822	0.284859	-2.36362
ENSMUSG00000010066	Cacna2d2	56808	calcium channel, voltage-dependent, alpha 2/delta subunit 2	0.257898	6.27186	9.07731	0.00459653	0.285993	1.19574
ENSMUSG00000038650	Rnh1	107702	ribonuclease/angiogenin inhibitor 1	-0.30763	5.43629	9.02543	0.00470267	0.291319	-1.23767
ENSMUSG00000038539	Atf5	107503	activating transcription factor 5	-0.320617	4.67849	9.00202	0.00475141	0.291813	-1.24886
ENSMUSG00000026778	Prkcq	18761	protein kinase C, theta	0.388345	3.69442	9.00184	0.00475179	0.291813	1.30889
ENSMUSG00000023960	Enpp5	83965	ectonucleotide pyrophosphatase/phosphodiesterase 5	0.189847	8.1552	8.98261	0.00479223	0.293028	1.14064
ENSMUSG00000020723	Cacng4	54377	calcium channel, voltage-dependent, gamma subunit 4	0.200945	6.02965	8.94834	0.00486522	0.296215	1.14945
ENSMUSG00000053175	Bcl3	12051	B cell leukemia/lymphoma 3	-2.32672	-0.176021	9.02785	0.0048911	0.296517	-5.01662
ENSMUSG00000041782	Lad1	16763	ladinin	-1.94109	2.0714	9.15759	0.00491894	0.296936	-3.83995
ENSMUSG00000001025	S100a6	20200	S100 calcium binding protein A6 (calcyclin)	-1.42458	1.98473	9.03593	0.00497088	0.298801	-2.68436
ENSMUSG00000036887	C1qa	12259	complement component 1, q subcomponent, alpha polypeptide	-0.904783	2.44472	8.92948	0.00501102	0.299942	-1.87226
ENSMUSG00000061536	Sec22c	215474	SEC22 homolog C, vesicle trafficking protein	-0.513443	6.92184	8.9923	0.00506655	0.301598	-1.42745
ENSMUSG00000011254	Thg1l	66628	tRNA-histidine guanylyltransferase 1-like (S. cerevisiae)	-0.470775	3.54071	8.85007	0.0050812	0.301598	-1.38585
ENSMUSG00000038248	Sobp	109205	sine oculis binding protein	0.207258	5.44569	8.82081	0.00514745	0.304257	1.15449
ENSMUSG00000069516	Lyz2	17105	lysozyme 2	-1.57845	1.734	8.93352	0.00520871	0.306601	-2.98649
ENSMUSG00000002900	Lamb1	16777	laminin B1	0.401463	3.80386	8.75611	0.0052973	0.30705	1.32085
ENSMUSG00000031586	Rbpms	19663	RNA binding protein gene with multiple splicing	0.391472	4.55567	8.74986	0.00531201	0.30705	1.31173
ENSMUSG00000016918	Sulf1	240725	sulfatase 1	-0.373255	5.83561	8.77957	0.00531751	0.30705	-1.29527
ENSMUSG00000073705	Cenps	69928	centromere protein S	-0.69886	1.50281	8.74449	0.00532469	0.30705	-1.62322
ENSMUSG00000034145	Tmem63c	217733	transmembrane protein 63c	0.348783	4.28375	8.73966	0.00533611	0.30705	1.27349
ENSMUSG00000024909	Efemp2	58859	epidermal growth factor-containing fibulin-like extracellular matrix protein 2	-0.507122	2.70148	8.73541	0.00534621	0.30705	-1.42121
ENSMUSG00000072966	Gprasp2	245607	G protein-coupled receptor associated sorting protein 2	0.200626	6.39582	8.71798	0.00538776	0.308188	1.1492
ENSMUSG00000049313	Sorl1	20660	sortilin-related receptor, LDLR class A repeats-containing	0.402695	6.93478	8.74781	0.00547252	0.31178	1.32198
ENSMUSG00000040560	Wdr7	104082	WD repeat domain 7	0.239787	7.10765	8.61689	0.00563569	0.319772	1.18082
ENSMUSG00000087260	Lamtor5	68576	late endosomal/lysosomal adaptor, MAPK and MTOR activator 5	-0.373115	5.28344	8.60265	0.00567972	0.319772	-1.29515
ENSMUSG00000051855	Mest	17294	mesoderm specific transcript	-0.427429	6.45088	8.68443	0.00568043	0.319772	-1.34484
ENSMUSG00000028583	Pdpn	14726	podoplanin	-0.527634	5.35066	8.68722	0.00572334	0.320914	-1.44156
ENSMUSG00000079555	Haus3	231123	HAUS augmin-like complex, subunit 3	-0.449444	2.76006	8.5725	0.00574839	0.32105	-1.36551
ENSMUSG00000037432	Fer1l5	100534273	fer-1-like 5 (C. elegans)	0.610032	1.28346	8.55197	0.00580132	0.321568	1.52629
ENSMUSG00000029622	Arpc1b	11867	actin related protein 2/3 complex, subunit 1B	-0.708218	2.07401	8.5446	0.00582045	0.321568	-1.63378
ENSMUSG00000030681	Mvp	78388	major vault protein	-0.667798	2.65097	8.52369	0.00587511	0.321568	-1.58865
ENSMUSG00000039114	Nrn1	68404	neuritin 1	-0.350875	5.34194	8.52255	0.00587809	0.321568	-1.27533
ENSMUSG00000014846	Tppp3	67971	tubulin polymerization-promoting protein family member 3	-0.392339	5.24775	8.53017	0.00588388	0.321568	-1.31252
ENSMUSG00000044986	Tst	22117	thiosulfate sulfurtransferase, mitochondrial	-0.921791	1.13514	8.50929	0.00591304	0.321568	-1.89447
ENSMUSG00000028111	Ctsk	13038	cathepsin K	1.081	-0.125447	8.49995	0.0059378	0.321568	2.1155
ENSMUSG00000023439	Gnb3	14695	guanine nucleotide binding protein (G protein), beta 3	-0.384498	8.2067	8.52303	0.00598733	0.321568	-1.30541
ENSMUSG00000020627	Klhl29	208439	kelch-like 29	-0.508893	5.91451	8.60524	0.00598951	0.321568	-1.42296
ENSMUSG00000051391	Ywhag	22628	tyrosine 3-monooxygenase/tryptophan 5-monooxygenase activation protein, gamma polypeptide	-0.162455	8.51351	8.47618	0.00600129	0.321568	-1.11919
ENSMUSG00000036292	Gramd1c	207798	GRAM domain containing 1C	0.941589	0.13054	8.47405	0.00600701	0.321568	1.92064
ENSMUSG00000042228	Lyn	17096	LYN proto-oncogene, Src family tyrosine kinase	-0.93639	1.10909	8.4508	0.00606991	0.323713	-1.91373
ENSMUSG00000026576	Atp1b1	11931	ATPase, Na+/K+ transporting, beta 1 polypeptide	0.20866	8.5915	8.42997	0.00612683	0.325525	1.15561
ENSMUSG00000005268	Prlr	19116	prolactin receptor	1.23989	0.553969	8.39246	0.0062308	0.329814	2.3618
ENSMUSG00000035041	Creb3l3	208677	cAMP responsive element binding protein 3-like 3	-1.39399	-0.34697	8.3424	0.00637247	0.336059	-2.62804
ENSMUSG00000036510	Cdh8	12564	cadherin 8	0.254213	4.7827	8.32266	0.0064293	0.3378	1.19268
ENSMUSG00000024907	Gal	14419	galanin	-2.80704	0.546679	8.4555	0.00649718	0.340107	-6.99849
ENSMUSG00000019966	Kitl	17311	kit ligand	-0.329092	4.66754	8.25729	0.00662132	0.34415	-1.25622
ENSMUSG00000053113	Socs3	12702	suppressor of cytokine signaling 3	-1.2332	2.1164	8.36365	0.00662294	0.34415	-2.35089
ENSMUSG00000026235	Epha4	13838	Eph receptor A4	0.319942	5.65397	8.24158	0.00666837	0.344166	1.24828
ENSMUSG00000020325	Fstl3	83554	follistatin-like 3	-0.665603	1.99576	8.24045	0.00667177	0.344166	-1.58623
ENSMUSG00000010825	Grid2ip	170935	glutamate receptor, ionotropic, delta 2 (Grid2) interacting protein 1	0.673442	1.87246	8.2037	0.00678334	0.348654	1.59487
ENSMUSG00000036745	Ttll7	70892	tubulin tyrosine ligase-like family, member 7	0.291555	6.96825	8.19317	0.00681566	0.34905	1.22396
ENSMUSG00000000766	Oprm1	18390	opioid receptor, mu 1	0.931115	0.185307	8.17615	0.00686825	0.349164	1.90675
ENSMUSG00000021423	Ly86	17084	lymphocyte antigen 86	-0.977556	0.809789	8.16897	0.00689059	0.349164	-1.96913
ENSMUSG00000005950	P2rx5	94045	purinergic receptor P2X, ligand-gated ion channel, 5	-0.77129	0.889452	8.16861	0.00689171	0.349164	-1.70679
ENSMUSG00000020990	Cdkl1	71091	cyclin-dependent kinase-like 1 (CDC2-related kinase)	0.58037	1.6022	8.15505	0.00693409	0.35006	1.49523
ENSMUSG00000092083	Kcnb2	98741	potassium voltage gated channel, Shab-related subfamily, member 2	0.470002	3.33831	8.13589	0.00699443	0.350617	1.38511
ENSMUSG00000038387	Rras	20130	related RAS viral (r-ras) oncogene	-0.626465	2.76116	8.13585	0.00699455	0.350617	-1.54378
ENSMUSG00000029207	Apbb2	11787	amyloid beta (A4) precursor protein-binding, family B, member 2	0.282374	5.47474	8.12312	0.00703498	0.350747	1.21619
ENSMUSG00000027796	Smad9	55994	SMAD family member 9	0.317293	3.63948	8.11848	0.00704974	0.350747	1.24599
ENSMUSG00000001039	B9d1	27078	B9 protein domain 1	-0.45015	3.20099	8.11173	0.00707132	0.350747	-1.36618
ENSMUSG00000075467	Dnlz	52838	DNL-type zinc finger	-0.297851	4.53713	8.10056	0.00710718	0.351298	-1.22931
ENSMUSG00000038742	Angptl6	70726	angiopoietin-like 6	-0.582029	2.60782	8.08909	0.00714422	0.351337	-1.49695
ENSMUSG00000038805	Six3	20473	sine oculis-related homeobox 3	0.278544	6.57025	8.08499	0.0071575	0.351337	1.21297
ENSMUSG00000039385	Cdh6	12563	cadherin 6	0.469748	2.58001	8.05419	0.00725815	0.354143	1.38487
ENSMUSG00000021557	Agtpbp1	67269	ATP/GTP binding protein 1	-0.528815	7.90428	8.1767	0.00728216	0.354143	-1.44274
ENSMUSG00000054423	Cadps	27062	Ca2+-dependent secretion activator	0.244925	8.09871	8.04467	0.00728957	0.354143	1.18503
ENSMUSG00000022321	Cdh10	320873	cadherin 10	0.420535	2.60493	8.00131	0.00743447	0.35995	1.33842
ENSMUSG00000030307	Slc6a11	243616	solute carrier family 6 (neurotransmitter transporter, GABA), member 11	0.20051	7.93415	7.9768	0.00751776	0.362745	1.1491
ENSMUSG00000014599	Csf1	12977	colony stimulating factor 1 (macrophage)	-0.61955	2.57241	7.95866	0.00758006	0.364511	-1.5364
ENSMUSG00000026163	Sphkap	77629	SPHK1 interactor, AKAP domain containing	0.230902	8.38431	7.93374	0.00766654	0.36654	1.17357
ENSMUSG00000028780	Sema3c	20348	sema domain, immunoglobulin domain (Ig), short basic domain, secreted, (semaphorin) 3C	-0.687339	2.35896	7.92634	0.00769239	0.36654	-1.61031
ENSMUSG00000038068	Rnf144b	218215	ring finger protein 144B	-0.469799	5.61781	8.01353	0.00769977	0.36654	-1.38492
ENSMUSG00000023755	Rhebl1	69159	Ras homolog enriched in brain like 1	-0.467289	2.65075	7.88802	0.0078279	0.369847	-1.38251
ENSMUSG00000039809	Gabbr2	242425	gamma-aminobutyric acid (GABA) B receptor, 2	0.26628	6.15236	7.879	0.00786017	0.369847	1.2027
ENSMUSG00000060743	H3f3a	15078	H3 histone, family 3A	-0.263969	8.59309	7.86651	0.00790508	0.369847	-1.20078
ENSMUSG00000036834	Plch1	269437	phospholipase C, eta 1	0.187084	7.13913	7.86604	0.0079068	0.369847	1.13846
ENSMUSG00000026039	Sgo2a	68549	shugoshin 2A	-1.0358	0.129558	7.86481	0.00791123	0.369847	-2.05025
ENSMUSG00000037060	Cavin3	109042	caveolae associated 3	-0.629843	1.51235	7.85064	0.00796256	0.369847	-1.5474
ENSMUSG00000022195	6030458C11Rik	77877	RIKEN cDNA 6030458C11 gene	0.194205	5.74923	7.8484	0.0079707	0.369847	1.14409
ENSMUSG00000068373	D430041D05Rik	241589	RIKEN cDNA D430041D05 gene	0.465317	3.56943	7.84255	0.00799202	0.369847	1.38062
ENSMUSG00000027894	Slc6a17	229706	solute carrier family 6 (neurotransmitter transporter), member 17	0.188033	7.47968	7.8393	0.00800388	0.369847	1.13921
ENSMUSG00000070880	Gad1	14415	glutamate decarboxylase 1	0.242844	8.1849	7.82808	0.00804503	0.370541	1.18332
ENSMUSG00000070604	Vsig10l	75690	V-set and immunoglobulin domain containing 10 like	-0.579674	2.14993	7.80001	0.00814892	0.374112	-1.49451
ENSMUSG00000035673	Sbno2	216161	strawberry notch 2	-0.374159	4.34056	7.75377	0.00832317	0.380879	-1.29608
ENSMUSG00000070802	Pnmal2	434128	PNMA-like 2	0.216404	7.57274	7.74652	0.00835085	0.380917	1.16183
ENSMUSG00000049409	Prokr1	58182	prokineticin receptor 1	1.77183	-0.714125	7.72948	0.00841634	0.382113	3.41486
ENSMUSG00000031765	Mt1	17748	metallothionein 1	-0.496205	4.94051	7.78939	0.00843094	0.382113	-1.4105
ENSMUSG00000003644	Rps6ka1	20111	ribosomal protein S6 kinase polypeptide 1	-0.347292	3.06221	7.70779	0.00850044	0.382637	-1.27217
ENSMUSG00000030538	Cib1	23991	calcium and integrin binding 1 (calmyrin)	-0.521244	3.03977	7.70513	0.00851081	0.382637	-1.43519
ENSMUSG00000031227	Magee1	107528	melanoma antigen, family E, 1	0.242257	6.36215	7.69152	0.00856413	0.382637	1.18284
ENSMUSG00000098659	1110015O18Rik	100503859	RIKEN cDNA 1110015O18 gene	1.08016	-0.034915	7.68842	0.00857632	0.382637	2.11427
ENSMUSG00000003779	Kif20a	19348	kinesin family member 20A	-1.05102	-0.0416148	7.68816	0.00857736	0.382637	-2.072
ENSMUSG00000034687	Fras1	231470	Fraser extracellular matrix complex subunit 1	0.524841	3.10043	7.65614	0.0087044	0.386616	1.43877
ENSMUSG00000022912	Pros1	19128	protein S (alpha)	-0.513346	4.08685	7.68114	0.00872108	0.386616	-1.42736
ENSMUSG00000060371	Caln1	140904	calneuron 1	0.374445	3.41378	7.64111	0.00876471	0.387079	1.29634
ENSMUSG00000021573	Tppp	72948	tubulin polymerization promoting protein	0.191629	6.95837	7.63581	0.00878609	0.387079	1.14205
ENSMUSG00000030254	Rad18	58186	RAD18 E3 ubiquitin protein ligase	-0.337985	2.86349	7.62213	0.00884153	0.388316	-1.26399
ENSMUSG00000029108	Pcdh7	54216	protocadherin 7	0.33885	5.34943	7.609	0.00889509	0.388805	1.26475
ENSMUSG00000027419	Pcsk2	18549	proprotein convertase subtilisin/kexin type 2	0.21256	5.41932	7.60303	0.00891956	0.388805	1.15874
ENSMUSG00000022208	Jph4	319984	junctophilin 4	0.252494	5.06833	7.59455	0.00895448	0.388805	1.19126
ENSMUSG00000029608	Rph3a	19894	rabphilin 3A	0.210646	7.6104	7.59265	0.00896231	0.388805	1.15721
ENSMUSG00000030302	Atp2b2	11941	ATPase, Ca++ transporting, plasma membrane 2	0.270156	7.06552	7.58476	0.00899491	0.38903	1.20594
ENSMUSG00000033065	Pfkm	18642	phosphofructokinase, muscle	0.224702	7.1544	7.56144	0.00909208	0.392037	1.16854
ENSMUSG00000045327	6330549D23Rik	229613	RIKEN cDNA 6330549D23 gene	0.80179	1.27455	7.55478	0.00912003	0.392051	1.74326
ENSMUSG00000038729	Akap2	11641	A kinase (PRKA) anchor protein 2	-0.52061	3.87752	7.54586	0.00924694	0.396306	-1.43456
ENSMUSG00000041720	Pi4ka	224020	phosphatidylinositol 4-kinase alpha	0.203989	7.71423	7.48342	0.00942536	0.40208	1.15188
ENSMUSG00000022468	Endou	19011	endonuclease, polyU-specific	-0.81908	1.14223	7.47238	0.00947358	0.40208	-1.76428
ENSMUSG00000025189	Cnnm1	83674	cyclin M1	0.241135	5.66463	7.47168	0.00947668	0.40208	1.18192
ENSMUSG00000035936	Aldh5a1	214579	aldhehyde dehydrogenase family 5, subfamily A1	0.19561	5.7759	7.45019	0.00957131	0.40208	1.14521
ENSMUSG00000030084	Plxna1	18844	plexin A1	0.250936	5.73084	7.44401	0.00959869	0.40208	1.18998
ENSMUSG00000036896	C1qc	12262	complement component 1, q subcomponent, C chain	-0.842367	2.3167	7.47283	0.00960876	0.40208	-1.79299
ENSMUSG00000034040	Wbscr17	212996	Williams-Beuren syndrome chromosome region 17 homolog (human)	0.251212	5.60445	7.4336	0.00964506	0.40208	1.19021
ENSMUSG00000082361	Btc	12223	betacellulin, epidermal growth factor family member	-0.591543	4.56941	7.51818	0.00965461	0.40208	-1.50686
ENSMUSG00000070509	Rgma	244058	repulsive guidance molecule family member A	-0.30953	3.80635	7.42276	0.00969358	0.40208	-1.2393
ENSMUSG00000029135	Fosl2	14284	fos-like antigen 2	-0.627579	3.07057	7.43802	0.00969643	0.40208	-1.54497
ENSMUSG00000018470	Kcnab3	16499	potassium voltage-gated channel, shaker-related subfamily, beta member 3	0.295252	5.16437	7.41828	0.00971372	0.40208	1.2271
ENSMUSG00000025579	Gaa	14387	glucosidase, alpha, acid	0.204421	7.06357	7.41545	0.00972643	0.40208	1.15222
ENSMUSG00000030263	Lrmp	16970	lymphoid-restricted membrane protein	-1.29577	-0.624088	7.40555	0.00977115	0.40208	-2.45507
ENSMUSG00000028128	F3	14066	coagulation factor III	-0.392115	2.94102	7.39146	0.00983513	0.40208	-1.31232
ENSMUSG00000060882	Kcnd2	16508	potassium voltage-gated channel, Shal-related family, member 2	0.425629	3.80379	7.39113	0.00983663	0.40208	1.34316
ENSMUSG00000025931	Paqr8	74229	progestin and adipoQ receptor family member VIII	-0.285971	3.57204	7.38651	0.00985772	0.40208	-1.21923
ENSMUSG00000069372	Ctxn3	629147	cortexin 3	0.707852	2.4461	7.37984	0.00988827	0.40208	1.63337
ENSMUSG00000063889	Crem	12916	cAMP responsive element modulator	-0.331999	3.74133	7.37519	0.00990961	0.40208	-1.25876
ENSMUSG00000018548	Trim37	68729	tripartite motif-containing 37	0.176242	7.28109	7.36916	0.00993736	0.40208	1.12994
ENSMUSG00000054843	Atrnl1	226255	attractin like 1	0.22199	6.89667	7.35931	0.00998289	0.40208	1.16634
ENSMUSG00000026312	Cdh7	241201	cadherin 7, type 2	0.437527	3.34608	7.35616	0.00999746	0.40208	1.35428
ENSMUSG00000029911	Ssbp1	381760	single-stranded DNA binding protein 1	-0.256592	4.63461	7.34557	0.0100467	0.40208	-1.19465
ENSMUSG00000042675	Ypel3	66090	yippee like 3	-0.305185	6.53624	7.34096	0.0101036	0.40208	-1.23558
ENSMUSG00000036390	Gadd45a	13197	growth arrest and DNA-damage-inducible 45 alpha	-0.340281	4.6851	7.33046	0.0101174	0.40208	-1.266
ENSMUSG00000066129	Kndc1	76484	kinase non-catalytic C-lobe domain (KIND) containing 1	0.468177	3.82698	7.32723	0.0101326	0.40208	1.38336
ENSMUSG00000036062	Phf24	230085	PHD finger protein 24	0.213764	5.96463	7.32425	0.0101467	0.40208	1.15971
ENSMUSG00000025132	Arhgdia	192662	Rho GDP dissociation inhibitor (GDI) alpha	-0.245418	6.20398	7.31939	0.0101696	0.40208	-1.18544
ENSMUSG00000060257	Scrt2	545474	scratch family zinc finger 2	-0.258223	4.56859	7.31819	0.0101753	0.40208	-1.196
ENSMUSG00000030092	Cntn6	53870	contactin 6	0.394107	3.49005	7.28295	0.0103434	0.405981	1.31413
ENSMUSG00000043384	Gprasp1	67298	G protein-coupled receptor associated sorting protein 1	0.24269	8.53146	7.28204	0.0103477	0.405981	1.1832
ENSMUSG00000044786	Zfp36	22695	zinc finger protein 36	-0.408177	2.53913	7.2756	0.0103788	0.405981	-1.32701
ENSMUSG00000084883	Ccdc85c	668158	coiled-coil domain containing 85C	-0.257529	4.94332	7.27359	0.0103885	0.405981	-1.19543
ENSMUSG00000041360	Pum3	52874	pumilio RNA-binding family member 3	-0.288274	4.52416	7.25514	0.0104781	0.408359	-1.22118
ENSMUSG00000021981	Cab39l	69008	calcium binding protein 39-like	-0.229959	5.63411	7.23304	0.0105865	0.411453	-1.1728
ENSMUSG00000034165	Ccnd3	12445	cyclin D3	-0.249958	5.57782	7.21635	0.0106692	0.413162	-1.18917
ENSMUSG00000000305	Cdh4	12561	cadherin 4	0.28829	5.38908	7.21243	0.0106887	0.413162	1.22119
ENSMUSG00000027952	Pmvk	68603	phosphomevalonate kinase	-0.290885	4.70988	7.20476	0.010727	0.413515	-1.22339
ENSMUSG00000052310	Slc39a1	30791	solute carrier family 39 (zinc transporter), member 1	-0.262304	5.15619	7.18345	0.0108342	0.415925	-1.19939
ENSMUSG00000034912	Mdga2	320772	MAM domain containing glycosylphosphatidylinositol anchor 2	0.349227	5.61684	7.20385	0.0108482	0.415925	1.27388
ENSMUSG00000037253	Mex3c	240396	mex3 RNA binding family member C	-0.171688	5.82054	7.16953	0.0109049	0.416466	-1.12638
ENSMUSG00000029168	Dpysl5	65254	dihydropyrimidinase-like 5	0.262363	5.40559	7.16636	0.010921	0.416466	1.19944
ENSMUSG00000005045	Chd5	269610	chromodomain helicase DNA binding protein 5	0.247622	6.70091	7.15721	0.0109678	0.417128	1.18725
ENSMUSG00000070695	Cntnap5a	636808	contactin associated protein-like 5A	0.456671	3.42839	7.12757	0.0111208	0.421817	1.37237
ENSMUSG00000031596	Slc7a2	11988	solute carrier family 7 (cationic amino acid transporter, y+ system), member 2	0.320569	4.9524	7.1216	0.0111519	0.421869	1.24882
ENSMUSG00000094910	D430019H16Rik	268595	RIKEN cDNA D430019H16 gene	-0.369921	4.16343	7.10245	0.0112523	0.422697	-1.29228
ENSMUSG00000000627	Sema4f	20355	sema domain, immunoglobulin domain (Ig), TM domain, and short cytoplasmic domain	-0.389976	3.18909	7.10152	0.0112572	0.422697	-1.31037
ENSMUSG00000039899	Fgl2	14190	fibrinogen-like protein 2	-1.68152	-0.821242	7.10038	0.0112632	0.422697	-3.20767
ENSMUSG00000079508	Apoo	68316	apolipoprotein O	-0.357997	4.41535	7.09274	0.0113035	0.423091	-1.28165
ENSMUSG00000027820	Mme	17380	membrane metallo endopeptidase	1.49634	0.489255	7.10921	0.0113774	0.424736	2.82126
ENSMUSG00000049556	Lingo1	235402	leucine rich repeat and Ig domain containing 1	0.212682	5.18596	7.05744	0.011492	0.427889	1.15884
ENSMUSG00000032034	Kcnj5	16521	potassium inwardly-rectifying channel, subfamily J, member 5	0.263086	3.94003	7.02785	0.0116526	0.432061	1.20004
ENSMUSG00000027834	Serpini1	20713	serine (or cysteine) peptidase inhibitor, clade I, member 1	0.203187	6.38143	7.02215	0.0116838	0.432061	1.15124
ENSMUSG00000029171	Pgm1	66681	phosphoglucomutase 1	-0.470385	2.52266	7.02004	0.0116954	0.432061	-1.38548
ENSMUSG00000037225	Fgf2	14173	fibroblast growth factor 2	-1.38223	2.09868	7.1321	0.0117259	0.432061	-2.60671
ENSMUSG00000053581	Zfand2a	100494	zinc finger, AN1-type domain 2A	-0.240951	5.21678	6.97748	0.0119316	0.436977	-1.18177
ENSMUSG00000030309	Caprin2	232560	caprin family member 2	-0.390602	4.57671	6.97156	0.01198	0.436977	-1.31094
ENSMUSG00000025351	Cd63	12512	CD63 antigen	-0.313924	5.37147	6.96795	0.0119852	0.436977	-1.24308
ENSMUSG00000050064	Zfp697	242109	zinc finger protein 697	-0.627815	1.53316	6.96793	0.0119853	0.436977	-1.54522
ENSMUSG00000024963	Dnajc4	57431	DnaJ heat shock protein family (Hsp40) member C4	-0.359732	3.39566	6.96267	0.0120149	0.436977	-1.28319
ENSMUSG00000051323	Pcdh19	279653	protocadherin 19	0.404746	4.80393	6.97076	0.0120671	0.436977	1.32386
ENSMUSG00000020284	1810043G02Rik	67884	RIKEN cDNA 1810043G02 gene	-0.278843	5.2768	6.94989	0.0120874	0.436977	-1.21322
ENSMUSG00000041482	Piezo2	667742	piezo-type mechanosensitive ion channel component 2	1.07199	-0.513225	6.93527	0.0121709	0.436977	2.10233
ENSMUSG00000028398	Dmac1	66928	distal membrane arm assembly complex 1	-0.311038	4.44096	6.93473	0.0121739	0.436977	-1.2406
ENSMUSG00000059336	Slc14a1	108052	solute carrier family 14 (urea transporter), member 1	-0.540103	4.03328	6.96963	0.0121971	0.436977	-1.45408
ENSMUSG00000055067	Smyd3	69726	SET and MYND domain containing 3	0.262237	5.13165	6.93052	0.0121981	0.436977	1.19934
ENSMUSG00000030609	Aen	68048	apoptosis enhancing nuclease	-0.294119	4.53317	6.90287	0.012358	0.44159	-1.22614
ENSMUSG00000042312	S100a13	20196	S100 calcium binding protein A13	-0.830343	0.938045	6.8948	0.0124051	0.441847	-1.77811
ENSMUSG00000038530	Rgs4	19736	regulator of G-protein signaling 4	0.495273	5.49554	6.97349	0.012443	0.441847	1.40959
ENSMUSG00000075033	Nxpe3	385658	neurexophilin and PC-esterase domain family, member 3	0.303626	3.19195	6.88567	0.0124587	0.441847	1.23424
ENSMUSG00000049100	Pcdh10	18526	protocadherin 10	0.299283	6.47436	6.88535	0.0125124	0.442603	1.23053
ENSMUSG00000047787	Flrt1	396184	fibronectin leucine rich transmembrane protein 1	0.395601	3.93411	6.87147	0.0125424	0.442603	1.31549
ENSMUSG00000018604	Tbx3	21386	T-box 3	0.314809	4.18193	6.8536	0.0126486	0.445244	1.24385
ENSMUSG00000028551	Cdkn2c	12580	cyclin-dependent kinase inhibitor 2C (p18, inhibits CDK4)	-0.441157	4.33013	6.84412	0.0128016	0.449514	-1.35769
ENSMUSG00000059857	Ntng1	80883	netrin G1	0.271638	5.50985	6.80763	0.0129264	0.452774	1.20718
ENSMUSG00000035954	Dock4	238130	dedicator of cytokinesis 4	0.326788	4.32078	6.79231	0.0130204	0.45397	1.25422
ENSMUSG00000027552	E2f5	13559	E2F transcription factor 5	-0.240989	3.74112	6.78665	0.0130553	0.45397	-1.1818
ENSMUSG00000039081	Zfp503	218820	zinc finger protein 503	0.346596	4.06796	6.78173	0.0130858	0.45397	1.27156
ENSMUSG00000068015	Lrch1	380916	leucine-rich repeats and calponin homology (CH) domain containing 1	0.348397	3.62087	6.77741	0.0131125	0.45397	1.27315
ENSMUSG00000038496	Slc19a3	80721	solute carrier family 19, member 3	0.718424	0.498178	6.77613	0.0131205	0.45397	1.64538
ENSMUSG00000028926	Cdk14	18647	cyclin-dependent kinase 14	0.203443	7.04529	6.7622	0.0132073	0.455291	1.15144
ENSMUSG00000009734	Pou6f2	218030	POU domain, class 6, transcription factor 2	0.389222	3.66791	6.75759	0.0132362	0.455291	1.30969
ENSMUSG00000025867	Cplx2	12890	complexin 2	0.271088	8.24413	6.7546	0.013255	0.455291	1.20672
ENSMUSG00000040680	Kremen2	73016	kringle containing transmembrane protein 2	-0.731909	0.601403	6.74463	0.0133178	0.456343	-1.66084
ENSMUSG00000032020	Ubash3b	72828	ubiquitin associated and SH3 domain containing, B	0.270059	4.5528	6.73616	0.0133714	0.457075	1.20586
ENSMUSG00000029826	Zc3hav1	78781	zinc finger CCCH type, antiviral 1	-0.503298	2.93993	6.73003	0.0134103	0.457303	-1.41745
ENSMUSG00000060279	Ap2a1	11771	adaptor-related protein complex 2, alpha 1 subunit	0.168407	6.99387	6.71329	0.0135172	0.459725	1.12382
ENSMUSG00000006586	Runx1t1	12395	runt-related transcription factor 1; translocated to, 1 (cyclin D-related)	0.342437	5.28618	6.71554	0.0135461	0.459725	1.2679
ENSMUSG00000059003	Grin2a	14811	glutamate receptor, ionotropic, NMDA2A (epsilon 1)	0.546056	2.92298	6.68559	0.0136961	0.462708	1.46009
ENSMUSG00000027848	Olfml3	99543	olfactomedin-like 3	-0.47289	3.43931	6.68149	0.0137228	0.462708	-1.38789
ENSMUSG00000059146	Ntrk3	18213	neurotrophic tyrosine kinase, receptor, type 3	0.283512	3.55369	6.6801	0.0137318	0.462708	1.21715
ENSMUSG00000029798	Herc6	67138	hect domain and RLD 6	-0.710421	2.02087	6.65477	0.0138982	0.467203	-1.63628
ENSMUSG00000026889	Rbm18	67889	RNA binding motif protein 18	-0.215826	6.13109	6.63967	0.0139983	0.467606	-1.16137
ENSMUSG00000041540	Sox5	20678	SRY (sex determining region Y)-box 5	0.317475	4.07788	6.63836	0.0140071	0.467606	1.24615
ENSMUSG00000049420	Tmem200a	77220	transmembrane protein 200A	0.251305	4.07051	6.63806	0.0140091	0.467606	1.19028
ENSMUSG00000016763	Scube1	64706	signal peptide, CUB domain, EGF-like 1	-1.47351	0.825452	6.67743	0.0140906	0.468229	-2.77696
ENSMUSG00000020169	Best3	382427	bestrophin 3	0.528233	2.24967	6.6209	0.0141239	0.468229	1.44216
ENSMUSG00000031897	Psmb10	19171	proteasome (prosome, macropain) subunit, beta type 10	-0.56673	2.47093	6.62048	0.0141267	0.468229	-1.48116
ENSMUSG00000032925	Itgbl1	223272	integrin, beta-like 1	0.565499	2.80227	6.61141	0.0141879	0.469161	1.4799
ENSMUSG00000026415	Fcamr	64435	Fc receptor, IgA, IgM, high affinity	-0.942694	0.533633	6.5943	0.0143041	0.471901	-1.92211
ENSMUSG00000089715	Cbx6	494448	chromobox 6	0.130336	7.53394	6.58834	0.0143447	0.472145	1.09455
ENSMUSG00000035000	Dpp4	13482	dipeptidylpeptidase 4	0.804313	1.05381	6.57287	0.0144509	0.47371	1.74631
ENSMUSG00000097021	4933433G15Rik	71274	RIKEN cDNA 4933433G15 gene	0.865853	0.920808	6.56296	0.0145194	0.47371	1.82242
ENSMUSG00000048721	Fndc9	320116	fibronectin type III domain containing 9	0.688446	1.06428	6.56261	0.0145218	0.47371	1.61155
ENSMUSG00000047786	Lix1	66643	limb and CNS expressed 1	-0.516531	2.43455	6.56202	0.0145259	0.47371	-1.43051
ENSMUSG00000074657	Kif5a	16572	kinesin family member 5A	0.222289	8.00226	6.55238	0.0145929	0.474804	1.16658
ENSMUSG00000052911	Lamb2	16779	laminin, beta 2	0.335852	4.12662	6.53086	0.0147436	0.478609	1.26212
ENSMUSG00000037405	Icam1	15894	intercellular adhesion molecule 1	-1.09206	0.131291	6.51757	0.0148375	0.480124	-2.13179
ENSMUSG00000029363	Rfc5	72151	replication factor C (activator 1) 5	-0.314192	3.53664	6.51377	0.0148645	0.480124	-1.24332
ENSMUSG00000052889	Prkcb	18751	protein kinase C, beta	0.184696	6.52469	6.50993	0.0148918	0.480124	1.13658
ENSMUSG00000046449	Nexmif	245555	neurite extension and migration factor	0.387666	3.45409	6.4839	0.0150784	0.485038	1.30828
ENSMUSG00000049775	Tmsb4x	19241	thymosin, beta 4, X chromosome	-0.373027	6.51734	6.52746	0.0151305	0.485183	-1.29507
ENSMUSG00000034248	Slc25a37	67712	solute carrier family 25, member 37	-0.695711	5.93601	6.61004	0.0151706	0.485183	-1.61968
ENSMUSG00000059602	Syn3	27204	synapsin III	0.404213	3.26989	6.46911	0.0151855	0.485183	1.32337
ENSMUSG00000036992	Nxt1	56488	NTF2-related export protein 1	-0.427404	3.3703	6.45764	0.0152691	0.48665	-1.34481
ENSMUSG00000035095	Fam167a	219148	family with sequence similarity 167, member A	-1.28337	0.197827	6.45341	0.0153	0.48665	-2.43407
ENSMUSG00000022619	Mapk8ip2	60597	mitogen-activated protein kinase 8 interacting protein 2	0.136922	7.52286	6.44035	0.0153961	0.488274	1.09956
ENSMUSG00000041736	Tspo	12257	translocator protein	-0.707303	1.41977	6.43712	0.0154199	0.488274	-1.63275
ENSMUSG00000064293	Cntn4	269784	contactin 4	0.244467	5.91053	6.41066	0.0156168	0.493409	1.18465
ENSMUSG00000043091	Tuba1c	22146	tubulin, alpha 1C	-1.87666	-0.0407338	6.44071	0.015701	0.494038	-3.67223
ENSMUSG00000042751	Nmnat2	226518	nicotinamide nucleotide adenylyltransferase 2	0.217657	5.4305	6.39874	0.0157064	0.494038	1.16284
ENSMUSG00000030960	Eef1akmt2	72096	EEF1A lysine methyltransferase 2	-0.230265	4.01377	6.38259	0.0158287	0.49412	-1.17305
ENSMUSG00000000197	Nalcn	338370	sodium leak channel, non-selective	0.226048	6.11071	6.37486	0.0158875	0.49412	1.16963
ENSMUSG00000032002	Dcun1d5	76863	DCN1, defective in cullin neddylation 1, domain containing 5 (S. cerevisiae)	-0.266564	4.17986	6.37294	0.0159022	0.49412	-1.20294
ENSMUSG00000036854	Hspb6	243912	heat shock protein, alpha-crystallin-related, B6	-0.245771	6.61923	6.37093	0.0159176	0.49412	-1.18573
ENSMUSG00000027978	Prss12	19142	protease, serine 12 neurotrypsin (motopsin)	-1.43821	-0.644979	6.3709	0.0159178	0.49412	-2.70984
ENSMUSG00000028207	Asph	65973	aspartate-beta-hydroxylase	0.210198	6.59891	6.37087	0.015918	0.49412	1.15685
ENSMUSG00000022791	Tnk2	51789	tyrosine kinase, non-receptor, 2	0.144205	7.32406	6.36323	0.0159766	0.494126	1.10512
ENSMUSG00000038967	Pdk2	18604	pyruvate dehydrogenase kinase, isoenzyme 2	0.192414	5.79731	6.35705	0.0160241	0.494126	1.14267
ENSMUSG00000030376	Slc8a2	110891	solute carrier family 8 (sodium/calcium exchanger), member 2	0.28844	4.20875	6.3556	0.0160353	0.494126	1.22132
ENSMUSG00000024777	Ppp2r5b	225849	protein phosphatase 2, regulatory subunit B', beta	-0.198735	6.60105	6.35176	0.016065	0.494126	-1.14769
ENSMUSG00000021559	Dapk1	69635	death associated protein kinase 1	0.173209	5.65785	6.34821	0.0160924	0.494126	1.12756
ENSMUSG00000030111	A2m	232345	alpha-2-macroglobulin	-0.847818	3.54404	6.43966	0.0161421	0.494582	-1.79978
ENSMUSG00000026383	Epb41l5	226352	erythrocyte membrane protein band 4.1 like 5	0.156716	6.87921	6.31776	0.0163299	0.499104	1.11475
ENSMUSG00000016257	Prelid3b	66390	PRELI domain containing 3B	-0.192017	5.16559	6.31062	0.0163861	0.499104	-1.14236
ENSMUSG00000049612	Omg	18377	oligodendrocyte myelin glycoprotein	0.342262	4.24156	6.30947	0.0163952	0.499104	1.26774
ENSMUSG00000022387	Brd1	223770	bromodomain containing 1	0.156799	6.25176	6.30167	0.0164569	0.499909	1.11481
ENSMUSG00000021314	Amph	218038	amphiphysin	0.127713	7.46479	6.25915	0.0167978	0.508358	1.09256
ENSMUSG00000026354	Lct	226413	lactase	0.853959	0.770271	6.25804	0.0168067	0.508358	1.80745
ENSMUSG00000022456	2020-09-03	24050	septin 3	0.175751	7.25614	6.24141	0.0169422	0.510422	1.12955
ENSMUSG00000024897	Apba1	319924	amyloid beta (A4) precursor protein binding, family A, member 1	0.188989	7.13004	6.24083	0.0169469	0.510422	1.13996
ENSMUSG00000022952	Runx1	12394	runt related transcription factor 1	-1.09293	0.461564	6.23478	0.0169965	0.510759	-2.13307
ENSMUSG00000068747	Sort1	20661	sortilin 1	0.148284	7.80929	6.23069	0.0170301	0.510759	1.10825
ENSMUSG00000002083	Bbc3	170770	BCL2 binding component 3	-0.657189	1.1591	6.21991	0.017119	0.512343	-1.57701
ENSMUSG00000036158	Prickle1	106042	prickle planar cell polarity protein 1	0.171467	5.80473	6.20573	0.0172368	0.512833	1.1262
ENSMUSG00000028707	Dmbx1	140477	diencephalon/mesencephalon homeobox 1	0.702512	0.142881	6.20338	0.0172563	0.512833	1.62734
ENSMUSG00000057561	Eif1a	13664	eukaryotic translation initiation factor 1A	-0.210273	6.1231	6.19539	0.0173232	0.512833	-1.15691
ENSMUSG00000076431	Sox4	20677	SRY (sex determining region Y)-box 4	0.400486	4.07529	6.19456	0.0173301	0.512833	1.31995
ENSMUSG00000020973	Dnaaf2	109065	dynein, axonemal assembly factor 2	-0.328371	3.72589	6.19043	0.0173648	0.512833	-1.25559
ENSMUSG00000018547	Pip4k2b	108083	phosphatidylinositol-5-phosphate 4-kinase, type II, beta	0.148613	6.86153	6.1855	0.0174062	0.512833	1.1085
ENSMUSG00000030310	Slc6a1	232333	solute carrier family 6 (neurotransmitter transporter, GABA), member 1	0.176641	8.69391	6.18314	0.0174261	0.512833	1.13025
ENSMUSG00000020812	1810032O08Rik	66293	RIKEN cDNA 1810032O08 gene	-0.413318	3.04636	6.18026	0.0174504	0.512833	-1.33175
ENSMUSG00000025909	Sntg1	71096	syntrophin, gamma 1	0.295091	3.33936	6.17904	0.0174608	0.512833	1.22696
ENSMUSG00000010803	Gabra1	14394	gamma-aminobutyric acid (GABA) A receptor, subunit alpha 1	0.223017	7.25878	6.16923	0.0175438	0.513441	1.16717
ENSMUSG00000053414	Hunk	26559	hormonally upregulated Neu-associated kinase	0.159081	5.89565	6.16806	0.0175538	0.513441	1.11658
ENSMUSG00000054836	Elp6	72341	elongator acetyltransferase complex subunit 6	-0.347093	2.87878	6.1469	0.0177346	0.51503	-1.272
ENSMUSG00000032387	Rbpms2	71973	RNA binding protein with multiple splicing 2	0.401466	4.11159	6.14576	0.0177444	0.51503	1.32085
ENSMUSG00000028581	Laptm5	16792	lysosomal-associated protein transmembrane 5	-0.621757	2.42789	6.14337	0.017765	0.51503	-1.53875
ENSMUSG00000030671	Pde3b	18576	phosphodiesterase 3B, cGMP-inhibited	-0.468481	2.95218	6.13601	0.0178285	0.51503	-1.38365
ENSMUSG00000020803	Txndc17	52700	thioredoxin domain containing 17	-0.410991	3.17776	6.13143	0.0178681	0.51503	-1.3296
ENSMUSG00000024970	AI846148	68229	expressed sequence AI846148	-0.280544	4.04201	6.13134	0.0178689	0.51503	-1.21465
ENSMUSG00000032495	Lrrc2	74249	leucine rich repeat containing 2	-0.763315	5.36011	6.25507	0.0178926	0.51503	-1.69739
ENSMUSG00000025153	Fasn	14104	fatty acid synthase	0.277057	7.49623	6.12808	0.0179269	0.51503	1.21172
ENSMUSG00000034926	Dhcr24	74754	24-dehydrocholesterol reductase	0.223462	6.68002	6.12374	0.0179349	0.51503	1.16753
ENSMUSG00000043461	Sptssb	66183	serine palmitoyltransferase, small subunit B	0.702035	1.71799	6.10395	0.0181079	0.518218	1.6268
ENSMUSG00000020836	Coro6	216961	coronin 6	0.594281	1.90161	6.09754	0.0181643	0.518218	1.50972
ENSMUSG00000038607	Gng10	14700	guanine nucleotide binding protein (G protein), gamma 10	-0.421899	3.07954	6.09465	0.0181898	0.518218	-1.33969
ENSMUSG00000046709	Mapk10	26414	mitogen-activated protein kinase 10	0.186156	6.55191	6.0944	0.0181921	0.518218	1.13773
ENSMUSG00000035455	Fignl1	60530	fidgetin-like 1	-0.600363	1.05423	6.07875	0.0183309	0.520237	-1.5161
ENSMUSG00000034190	Chmp7	105513	charged multivesicular body protein 7	-0.204034	5.69891	6.07814	0.0183363	0.520237	-1.15191
ENSMUSG00000053931	Cnn3	71994	calponin 3, acidic	-0.228621	6.54946	6.06777	0.0184289	0.521822	-1.17171
ENSMUSG00000073295	Nudt11	58242	nudix (nucleoside diphosphate linked moiety X)-type motif 11	0.28017	3.64609	6.05703	0.0185254	0.522673	1.21434
ENSMUSG00000034310	Tmem132d	243274	transmembrane protein 132D	0.280067	4.25617	6.05084	0.0185813	0.522673	1.21425
ENSMUSG00000034336	Ina	226180	internexin neuronal intermediate filament protein, alpha	0.203996	6.52757	6.04795	0.0186074	0.522673	1.15188
ENSMUSG00000019146	Cacng2	12300	calcium channel, voltage-dependent, gamma subunit 2	0.225013	5.00667	6.04658	0.0186198	0.522673	1.16879
ENSMUSG00000024273	2700062C07Rik	68046	RIKEN cDNA 2700062C07 gene	-0.288519	3.55506	6.03641	0.0187122	0.522673	-1.22139
ENSMUSG00000044933	Sstr3	20607	somatostatin receptor 3	0.864783	0.232912	6.03499	0.0187251	0.522673	1.82107
ENSMUSG00000026834	Acvr1c	269275	activin A receptor, type IC	-1.55748	-0.803796	6.02996	0.018771	0.522673	-2.94339
ENSMUSG00000029673	Auts2	319974	autism susceptibility candidate 2	0.315132	5.59655	6.04112	0.0187974	0.522673	1.24413
ENSMUSG00000047507	Baiap3	545192	BAI1-associated protein 3	0.433739	3.19221	6.02678	0.0188	0.522673	1.35073
ENSMUSG00000024912	Fosl1	14283	fos-like antigen 1	-0.536435	1.53746	6.02379	0.0188274	0.522673	-1.45038
ENSMUSG00000026456	Cyb5r1	72017	cytochrome b5 reductase 1	-0.203487	6.03612	6.01049	0.0189498	0.525043	-1.15148
ENSMUSG00000038331	Satb2	212712	special AT-rich sequence binding protein 2	0.577296	2.04799	5.99531	0.0190905	0.52791	1.49205
ENSMUSG00000035168	Tanc1	66860	tetratricopeptide repeat, ankyrin repeat and coiled-coil containing 1	0.219087	5.78977	5.98128	0.0192215	0.52954	1.164
ENSMUSG00000025737	Wdr24	268933	WD repeat domain 24	-0.282752	4.35535	5.98078	0.0192262	0.52954	-1.21651
ENSMUSG00000028364	Tnc	21923	tenascin C	0.326912	4.40154	5.97703	0.0192614	0.52954	1.25433
ENSMUSG00000020681	Ace	11421	angiotensin I converting enzyme (peptidyl-dipeptidase A) 1	0.320498	3.01993	5.96075	0.019415	0.531405	1.24876
ENSMUSG00000026873	Phf19	74016	PHD finger protein 19	0.801231	0.668482	5.96025	0.0194198	0.531405	1.74259
ENSMUSG00000026494	Kif26b	269152	kinesin family member 26B	0.424907	2.80855	5.95794	0.0194416	0.531405	1.34249
ENSMUSG00000024511	Rab27b	80718	RAB27B, member RAS oncogene family	0.270252	5.01618	5.95089	0.0195086	0.53221	1.20602
ENSMUSG00000021091	Serpina3n	20716	serine (or cysteine) peptidase inhibitor, clade A, member 3N	-1.23026	5.09471	6.07152	0.0196341	0.534606	-2.34609
ENSMUSG00000026610	Esrrg	26381	estrogen-related receptor gamma	0.201733	7.09971	5.92844	0.0197238	0.536017	1.15008
ENSMUSG00000030209	Grin2b	14812	glutamate receptor, ionotropic, NMDA2B (epsilon 2)	0.499291	5.43711	5.99597	0.0197914	0.536206	1.41352
ENSMUSG00000050963	Kcns2	16539	K+ voltage-gated channel, subfamily S, 2	0.465472	2.70535	5.91301	0.0198731	0.536206	1.38077
ENSMUSG00000032369	Plscr1	22038	phospholipid scramblase 1	-0.356997	2.88628	5.91289	0.0198742	0.536206	-1.28076
ENSMUSG00000038871	Bpgm	12183	2,3-bisphosphoglycerate mutase	-0.284176	6.09508	5.92255	0.0198826	0.536206	-1.21771
ENSMUSG00000021728	Emb	13723	embigin	0.267787	4.8667	5.90168	0.0199836	0.536206	1.20396
ENSMUSG00000009073	Nf2	18016	neurofibromin 2	-0.138918	7.00402	5.89962	0.0200037	0.536206	-1.10108
ENSMUSG00000062151	Unc13c	208898	unc-13 homolog C (C. elegans)	0.264872	6.69217	5.8988	0.0200242	0.536206	1.20153
ENSMUSG00000036334	Igsf10	242050	immunoglobulin superfamily, member 10	-0.521975	2.24164	5.89662	0.0200331	0.536206	-1.43592
ENSMUSG00000024287	Thoc1	225160	THO complex 1	0.250975	5.16893	5.88982	0.0200998	0.53698	1.19001
ENSMUSG00000031748	Gnao1	14681	guanine nucleotide binding protein, alpha O	0.170469	8.60337	5.87049	0.020291	0.53789	1.12542
ENSMUSG00000026078	Pdcl3	68833	phosducin-like 3	-0.200303	5.27868	5.86667	0.020329	0.53789	-1.14894
ENSMUSG00000050359	Sprr1a	20753	small proline-rich protein 1A	-5.83944	2.43541	5.98973	0.0203531	0.53789	-57.2596
ENSMUSG00000074968	Ano3	228432	anoctamin 3	0.387859	3.77057	5.864	0.0203556	0.53789	1.30845
ENSMUSG00000061207	Stk19	54402	serine/threonine kinase 19	-0.312476	4.22803	5.86188	0.0203768	0.53789	-1.24184
ENSMUSG00000050737	Ptges	64292	prostaglandin E synthase	-0.592684	1.42031	5.86126	0.020383	0.53789	-1.50805
ENSMUSG00000021798	Ldb3	24131	LIM domain binding 3	-0.927522	0.873464	5.85962	0.0203993	0.53789	-1.90201
ENSMUSG00000023249	Parp3	235587	poly (ADP-ribose) polymerase family, member 3	-0.535945	2.46068	5.84977	0.020498	0.53949	-1.44989
ENSMUSG00000031078	Cttn	13043	cortactin	-0.183986	6.19491	5.83626	0.0206343	0.542072	-1.13602
ENSMUSG00000041658	Rragb	245670	Ras-related GTP binding B	0.153533	5.63884	5.81852	0.0208147	0.543925	1.11229
ENSMUSG00000030725	Lipt2	67164	lipoyl(octanoyl) transferase 2 (putative)	-0.612475	1.94347	5.8172	0.0208282	0.543925	-1.52888
ENSMUSG00000070995	Gm6313	622319	predicted gene 6313	0.891078	0.205821	5.81684	0.0208319	0.543925	1.85456
ENSMUSG00000037211	Spry1	24063	sprouty RTK signaling antagonist 1	-0.432892	2.83676	5.81426	0.0208583	0.543925	-1.34994
ENSMUSG00000000149	Gna12	14673	guanine nucleotide binding protein, alpha 12	-0.214774	5.15909	5.80294	0.0209745	0.545723	-1.16052
ENSMUSG00000073433	Arhgdig	14570	Rho GDP dissociation inhibitor (GDI) gamma	-0.568186	2.18262	5.79889	0.0210162	0.545723	-1.48266
ENSMUSG00000059401	Mamld1	333639	mastermind-like domain containing 1	0.229406	5.66083	5.79634	0.0210426	0.545723	1.17235
ENSMUSG00000021874	4933413J09Rik	71106	RIKEN cDNA 4933413J09 gene	-0.990468	-0.0465652	5.78569	0.021153	0.547585	-1.98683
ENSMUSG00000019935	Slc17a8	216227	solute carrier family 17 (sodium-dependent inorganic phosphate cotransporter), member 8	0.327377	4.21669	5.77396	0.0212753	0.549748	1.25473
ENSMUSG00000027296	Itpka	228550	inositol 1,4,5-trisphosphate 3-kinase A	1.01871	-0.393153	5.76544	0.0213646	0.551052	2.0261
ENSMUSG00000030306	Tmtc1	387314	transmembrane and tetratricopeptide repeat containing 1	0.220522	5.27847	5.7607	0.0214146	0.551337	1.16516
ENSMUSG00000021710	Nln	75805	neurolysin (metallopeptidase M3 family)	-0.335655	2.79375	5.75621	0.0214619	0.551524	-1.26195
ENSMUSG00000033278	Ptprm	19274	protein tyrosine phosphatase, receptor type, M	0.336776	4.20316	5.74767	0.0215523	0.551524	1.26293
ENSMUSG00000091625	Lsm5	66373	LSM5 homolog, U6 small nuclear RNA and mRNA degradation associated	-0.34906	2.96903	5.74636	0.0215662	0.551524	-1.27373
ENSMUSG00000034006	Pqlc1	66943	PQ loop repeat containing 1	-0.335724	4.17185	5.74531	0.0215773	0.551524	-1.26201
ENSMUSG00000034501	Pcnx4	67708	pecanex homolog 4	0.132181	5.93351	5.74006	0.0216332	0.551958	1.09595
ENSMUSG00000048332	Lhfp	108927	lipoma HMGIC fusion partner	0.194552	4.91111	5.7271	0.0217717	0.553827	1.14437
ENSMUSG00000052364	B630019K06Rik	102941	F-box and leucine-rich repeat protein 17 pseudogene	0.254769	4.24599	5.72591	0.0217845	0.553827	1.19314
ENSMUSG00000036766	Dner	227325	delta/notch-like EGF repeat containing	0.188438	6.6557	5.71672	0.0218833	0.555344	1.13953
ENSMUSG00000043165	Lor	16939	loricrin	0.792505	0.466255	5.7127	0.0219267	0.555451	1.73208
ENSMUSG00000034220	Gpc1	14733	glypican 1	-0.218394	5.0373	5.70775	0.0219803	0.555816	-1.16344
ENSMUSG00000024883	Rin1	225870	Ras and Rab interactor 1	-0.887737	0.762608	5.69817	0.0220844	0.557417	-1.85027
ENSMUSG00000030717	Nupr1	56312	nuclear protein transcription regulator 1	-0.866502	2.75068	5.75269	0.0221222	0.557417	-1.82324
ENSMUSG00000017740	Slc12a5	57138	solute carrier family 12, member 5	0.204857	9.66398	5.68821	0.0221932	0.55816	1.15257
ENSMUSG00000021974	Fgf9	14180	fibroblast growth factor 9	0.230191	4.744	5.68287	0.0222517	0.55816	1.17299
ENSMUSG00000050188	Lsm10	116748	U7 snRNP-specific Sm-like protein LSM10	-0.515663	1.69666	5.68123	0.0222697	0.55816	-1.42965
ENSMUSG00000035171	1110059E24Rik	66206	RIKEN cDNA 1110059E24 gene	-0.227554	4.22709	5.6759	0.0223285	0.558645	-1.17085
ENSMUSG00000046417	Lrrc75a	192976	leucine rich repeat containing 75A	-0.413425	2.60114	5.66619	0.0224358	0.559657	-1.33184
ENSMUSG00000031934	Panx1	55991	pannexin 1	-0.397932	2.54217	5.6651	0.0224478	0.559657	-1.31762
ENSMUSG00000035382	Pcsk7	18554	proprotein convertase subtilisin/kexin type 7	-0.220827	4.6639	5.65393	0.022572	0.561765	-1.1654
ENSMUSG00000030123	Plxnd1	67784	plexin D1	-0.368753	3.49236	5.64469	0.0226754	0.562743	-1.29124
ENSMUSG00000009681	Bcr	110279	breakpoint cluster region	0.176859	6.73931	5.6416	0.02271	0.562743	1.13042
ENSMUSG00000073565	Prr16	71373	proline rich 16	0.411555	2.4515	5.6368	0.0227639	0.562743	1.33012
ENSMUSG00000003949	Hlf	217082	hepatic leukemia factor	0.184054	8.11092	5.63627	0.0227699	0.562743	1.13607
ENSMUSG00000020228	Helb	117599	helicase (DNA) B	-0.330311	3.85912	5.62957	0.0228454	0.563626	-1.25728
ENSMUSG00000050272	Dscam	13508	DS cell adhesion molecule	0.209824	5.56578	5.61427	0.0230191	0.563891	1.15655
ENSMUSG00000022722	Arl6	56297	ADP-ribosylation factor-like 6	-0.334142	7.05837	5.64744	0.0230257	0.563891	-1.26063
ENSMUSG00000015312	Gadd45b	17873	growth arrest and DNA-damage-inducible 45 beta	-0.694433	2.43559	5.62326	0.0231143	0.563891	-1.61825
ENSMUSG00000020901	Pik3r5	320207	phosphoinositide-3-kinase regulatory subunit 5	0.510627	2.50609	5.60428	0.0231332	0.563891	1.42467
ENSMUSG00000037514	Pank2	74450	pantothenate kinase 2	-0.164552	5.74302	5.60172	0.0231626	0.563891	-1.12082
ENSMUSG00000030058	Copg1	54161	coatomer protein complex, subunit gamma 1	0.139876	7.46859	5.6014	0.0231662	0.563891	1.10181
ENSMUSG00000001300	Efnb2	13642	ephrin B2	0.274923	4.75635	5.59912	0.0231923	0.563891	1.20993
ENSMUSG00000045284	Dcaf12l1	245404	DDB1 and CUL4 associated factor 12-like 1	0.291868	3.86555	5.59324	0.02326	0.563891	1.22422
ENSMUSG00000040705	A930016O22Rik	100503495	RIKEN cDNA A930016O22 gene	0.55662	1.527	5.58715	0.0233303	0.563891	1.47082
ENSMUSG00000022037	Clu	12759	clusterin	-0.357859	8.90795	5.61754	0.0233569	0.563891	-1.28152
ENSMUSG00000032719	Sbspon	226866	somatomedin B and thrombospondin, type 1 domain containing	0.274155	4.11537	5.58469	0.0233587	0.563891	1.20929
ENSMUSG00000028466	Creb3	12913	cAMP responsive element binding protein 3	-0.27567	5.04472	5.5844	0.0233621	0.563891	-1.21056
ENSMUSG00000039382	Wdr45	54636	WD repeat domain 45	-0.218402	4.34968	5.58303	0.0233779	0.563891	-1.16344
ENSMUSG00000025927	Tfap2b	21419	transcription factor AP-2 beta	0.223381	7.64785	5.58004	0.0234126	0.563891	1.16747
ENSMUSG00000025184	R3hcc1l	52013	R3H domain and coiled-coil containing 1 like	-0.293317	5.4558	5.58002	0.0234546	0.563944	-1.22545
ENSMUSG00000020393	Kremen1	84035	kringle containing transmembrane protein 1	-0.305336	5.76272	5.58944	0.0234992	0.564061	-1.23571
ENSMUSG00000074695	Il22	50929	interleukin 22	-0.917728	-0.155208	5.5642	0.0235972	0.565456	-1.88914
ENSMUSG00000026399	Cd55	13136	CD55 molecule, decay accelerating factor for complement	-0.993418	-0.170426	5.5592	0.0236558	0.565652	-1.9909
ENSMUSG00000026104	Stat1	20846	signal transducer and activator of transcription 1	-0.422258	5.77337	5.61452	0.0236851	0.565652	-1.34002
ENSMUSG00000024713	Pcsk5	18552	proprotein convertase subtilisin/kexin type 5	0.408656	2.13031	5.55127	0.023749	0.566225	1.32745
ENSMUSG00000050640	Tmem150c	231503	transmembrane protein 150C	-0.171616	7.1873	5.52318	0.0240825	0.570943	-1.12632
ENSMUSG00000059796	Eif4a1	13681	eukaryotic translation initiation factor 4A1	-0.20002	7.2745	5.52291	0.0240858	0.570943	-1.14871
ENSMUSG00000022306	Zfpm2	22762	zinc finger protein, multitype 2	0.283915	4.23181	5.51903	0.0241323	0.570943	1.21749
ENSMUSG00000036644	Tbc1d9b	76795	TBC1 domain family, member 9B	-0.155188	6.28832	5.51576	0.0241715	0.570943	-1.11357
ENSMUSG00000026452	Syt2	20980	synaptotagmin II	0.272151	5.1556	5.51468	0.0241845	0.570943	1.20761
ENSMUSG00000058571	Gpc6	23888	glypican 6	0.323211	4.80001	5.51435	0.0241884	0.570943	1.25111
ENSMUSG00000040265	Dnm3	103967	dynamin 3	0.270352	8.02483	5.51068	0.0242821	0.572203	1.2061
ENSMUSG00000039683	Sdk1	330222	sidekick cell adhesion molecule 1	0.344598	4.36793	5.48521	0.0245415	0.574728	1.2698
ENSMUSG00000051790	Nlgn2	216856	neuroligin 2	0.171623	7.41813	5.48464	0.0245484	0.574728	1.12633
ENSMUSG00000055761	Nkain3	269513	Na+/K+ transporting ATPase interacting 3	0.53844	2.11091	5.48327	0.0245652	0.574728	1.4524
ENSMUSG00000039005	Tlr4	21898	toll-like receptor 4	-1.26425	-0.362701	5.48283	0.0245706	0.574728	-2.40202
ENSMUSG00000026796	Fam129b	227737	family with sequence similarity 129, member B	-0.252675	5.27522	5.47854	0.024623	0.574728	-1.19141
ENSMUSG00000038156	Spon1	233744	spondin 1, (f-spondin) extracellular matrix protein	0.217585	6.92645	5.47711	0.0246406	0.574728	1.16279
ENSMUSG00000020413	Hus1	15574	HUS1 checkpoint clamp component	-0.207806	4.59711	5.47149	0.0247096	0.574728	-1.15493
ENSMUSG00000056427	Slit3	20564	slit guidance ligand 3	-1.21249	-0.0404346	5.47118	0.0247134	0.574728	-2.31738
ENSMUSG00000068742	Cry2	12953	cryptochrome 2 (photolyase-like)	0.130784	7.06611	5.46428	0.0247985	0.575399	1.09489
ENSMUSG00000017417	Plxdc1	72324	plexin domain containing 1	0.346817	3.00436	5.4581	0.024875	0.575399	1.27175
ENSMUSG00000042116	Vwa1	246228	von Willebrand factor A domain containing 1	-0.404296	2.67621	5.45487	0.024915	0.575399	-1.32344
ENSMUSG00000030020	Prickle2	243548	prickle planar cell polarity protein 2	0.215256	6.53893	5.44987	0.0249772	0.575399	1.16091
ENSMUSG00000048899	Rimkla	194237	ribosomal modification protein rimK-like family member A	0.21482	5.71091	5.44926	0.0249848	0.575399	1.16056
ENSMUSG00000039126	Prune2	353211	prune homolog 2	0.237511	7.38078	5.44919	0.0249856	0.575399	1.17896
ENSMUSG00000021747	4930452B06Rik	74430	RIKEN cDNA 4930452B06 gene	0.595258	1.35186	5.43837	0.0251207	0.577573	1.51074
ENSMUSG00000017412	Cacnb4	12298	calcium channel, voltage-dependent, beta 4 subunit	0.289914	5.73684	5.44336	0.0251905	0.57824	1.22257
ENSMUSG00000057101	Zfp180	210135	zinc finger protein 180	-0.190543	5.98612	5.42553	0.0252821	0.578767	-1.14119
ENSMUSG00000048572	Tmem252	226040	transmembrane protein 252	-0.987998	0.124284	5.42199	0.0253267	0.578767	-1.98343
ENSMUSG00000022076	Klhl1	93688	kelch-like 1	0.329098	3.46622	5.41412	0.0254265	0.578767	1.25623
ENSMUSG00000060147	Serpinb6a	20719	serine (or cysteine) peptidase inhibitor, clade B, member 6a	-0.369156	3.14849	5.41021	0.0254761	0.578767	-1.2916
ENSMUSG00000024064	Galnt14	71685	polypeptide N-acetylgalactosaminyltransferase 14	0.274198	3.52888	5.40792	0.0255053	0.578767	1.20932
ENSMUSG00000050323	Ndufaf6	76947	NADH dehydrogenase (ubiquinone) complex I, assembly factor 6	-0.45709	2.33397	5.4076	0.0255093	0.578767	-1.37277
ENSMUSG00000034226	Rhov	228543	ras homolog family member V	-0.656348	0.912277	5.40676	0.02552	0.578767	-1.57609
ENSMUSG00000022962	Gart	14450	phosphoribosylglycinamide formyltransferase	0.152397	5.45742	5.4052	0.0255398	0.578767	1.11141
ENSMUSG00000035576	L3mbtl1	241764	L3MBTL1 histone methyl-lysine binding protein	0.681351	1.23433	5.39838	0.025627	0.578814	1.60364
ENSMUSG00000033170	Card10	105844	caspase recruitment domain family, member 10	-0.430663	2.59801	5.39812	0.0256304	0.578814	-1.34785
ENSMUSG00000028789	Azin2	242669	antizyme inhibitor 2	-0.278496	4.35377	5.39547	0.0256643	0.578814	-1.21293
ENSMUSG00000041544	Disp3	242748	dispatched RND transporter family member 3	-0.360517	4.05295	5.39217	0.0257066	0.578848	-1.28389
ENSMUSG00000059921	Unc5c	22253	unc-5 netrin receptor C	0.336644	5.02986	5.3921	0.0258218	0.579751	1.26282
ENSMUSG00000074785	Plxnc1	54712	plexin C1	0.222956	4.89312	5.3772	0.0258997	0.579751	1.16712
ENSMUSG00000034825	Nrip3	78593	nuclear receptor interacting protein 3	-0.215374	5.19399	5.37667	0.0259064	0.579751	-1.161
ENSMUSG00000031661	Nkd1	93960	naked cuticle 1	-0.283184	4.34814	5.37473	0.0259316	0.579751	-1.21688
ENSMUSG00000013033	Adgrl1	330814	adhesion G protein-coupled receptor L1	0.208786	7.3802	5.37323	0.0259511	0.579751	1.15572
ENSMUSG00000062209	Erbb4	13869	erb-b2 receptor tyrosine kinase 4	0.433605	4.04136	5.37689	0.0261023	0.581895	1.3506
ENSMUSG00000023078	Cxcl13	55985	chemokine (C-X-C motif) ligand 13	0.906283	-0.115387	5.35956	0.0261291	0.581895	1.87421
ENSMUSG00000027994	Mcub	66815	mitochondrial calcium uniporter dominant negative beta subunit	-0.686669	0.883636	5.35383	0.026204	0.58265	-1.60956
ENSMUSG00000037846	Rtkn2	170799	rhotekin 2	-0.809992	1.01239	5.33845	0.0264066	0.586235	-1.7532
ENSMUSG00000063558	Aox1	11761	aldehyde oxidase 1	-0.75087	1.24988	5.32524	0.0265819	0.588391	-1.68281
ENSMUSG00000022577	Ly6h	23934	lymphocyte antigen 6 complex, locus H	-0.3538	3.50816	5.32487	0.0265867	0.588391	-1.27792
ENSMUSG00000060032	H2afj	232440	H2A histone family, member J	-0.344189	4.06245	5.31663	0.0266967	0.589577	-1.26944
ENSMUSG00000079610	Ankrd39	109346	ankyrin repeat domain 39	-0.314547	3.63621	5.31464	0.0267234	0.589577	-1.24362
ENSMUSG00000019710	Mrpl24	67707	mitochondrial ribosomal protein L24	-0.204835	5.31491	5.30988	0.0267872	0.590067	-1.15255
ENSMUSG00000072949	Acot1	26897	acyl-CoA thioesterase 1	-0.610406	1.13952	5.30206	0.0268924	0.591466	-1.52669
ENSMUSG00000037820	Tgm2	21817	transglutaminase 2, C polypeptide	-0.405428	3.24614	5.29694	0.0269615	0.592069	-1.32448
ENSMUSG00000035273	Hpse	15442	heparanase	0.708752	0.979691	5.28162	0.0271697	0.595717	1.63439
ENSMUSG00000054715	Zscan22	232878	zinc finger and SCAN domain containing 22	-0.201642	4.42331	5.27554	0.0272526	0.596119	-1.15001
ENSMUSG00000015247	Nipsnap3b	66536	nipsnap homolog 3B	-0.370534	3.27851	5.27412	0.0272721	0.596119	-1.29283
ENSMUSG00000025658	Cnksr2	245684	connector enhancer of kinase suppressor of Ras 2	0.327049	4.72701	5.26737	0.0273716	0.596753	1.25444
ENSMUSG00000017314	Mpp2	50997	membrane protein, palmitoylated 2 (MAGUK p55 subfamily member 2)	0.166695	6.78948	5.26564	0.0273885	0.596753	1.12248
ENSMUSG00000060591	Ifitm2	80876	interferon induced transmembrane protein 2	-0.598075	1.45096	5.25517	0.0275329	0.596753	-1.5137
ENSMUSG00000024854	Pold4	69745	polymerase (DNA-directed), delta 4	-0.394022	2.65686	5.25358	0.0275549	0.596753	-1.31405
ENSMUSG00000057880	Abat	268860	4-aminobutyrate aminotransferase	0.177095	6.94723	5.24085	0.0277317	0.596753	1.1306
ENSMUSG00000096146	Kcnj11	16514	potassium inwardly rectifying channel, subfamily J, member 11	0.588188	1.20142	5.23971	0.0277477	0.596753	1.50336
ENSMUSG00000021493	Pdlim7	67399	PDZ and LIM domain 7	-0.310319	4.11719	5.23886	0.0277595	0.596753	-1.23998
ENSMUSG00000036466	Megf11	214058	multiple EGF-like-domains 11	0.282197	5.13083	5.23674	0.0277891	0.596753	1.21605
ENSMUSG00000034853	Acot11	329910	acyl-CoA thioesterase 11	0.307504	5.18438	5.23961	0.0278012	0.596753	1.23756
ENSMUSG00000028933	Xrcc2	57434	X-ray repair complementing defective repair in Chinese hamster cells 2	-0.272574	4.23635	5.23504	0.0278129	0.596753	-1.20796
ENSMUSG00000063446	Plppr1	272031	phospholipid phosphatase related 1	0.402697	2.59751	5.23408	0.0278263	0.596753	1.32198
ENSMUSG00000047126	Cltc	67300	clathrin, heavy polypeptide (Hc)	0.199425	8.97203	5.23281	0.0278441	0.596753	1.14824
ENSMUSG00000031310	Zmym3	56364	zinc finger, MYM-type 3	0.201212	6.60656	5.23084	0.0278717	0.596753	1.14966
ENSMUSG00000023067	Cdkn1a	12575	cyclin-dependent kinase inhibitor 1A (P21)	-0.76018	2.92762	5.27208	0.02789	0.596753	-1.6937
ENSMUSG00000028059	Arhgef2	16800	rho/rac guanine nucleotide exchange factor (GEF) 2	-0.231684	6.48302	5.21986	0.0280261	0.598049	-1.1742
ENSMUSG00000029022	Miip	28010	migration and invasion inhibitory protein	-0.254428	4.38149	5.21549	0.0280878	0.598049	-1.19286
ENSMUSG00000023017	Asic1	11419	acid-sensing (proton-gated) ion channel 1	0.263152	4.02141	5.21517	0.0280924	0.598049	1.2001
ENSMUSG00000020460	Rps27a	78294	ribosomal protein S27A	-0.377564	7.08932	5.26079	0.0281281	0.598049	-1.29915
ENSMUSG00000063019	Manbal	69161	mannosidase, beta A, lysosomal-like	-0.249936	4.17087	5.2103	0.0281614	0.598049	-1.18915
ENSMUSG00000026643	Nmt2	18108	N-myristoyltransferase 2	0.207629	5.28544	5.20382	0.0282534	0.5989	1.15479
ENSMUSG00000031376	Atp2b3	320707	ATPase, Ca++ transporting, plasma membrane 3	0.320207	4.62951	5.20154	0.0282858	0.5989	1.24851
ENSMUSG00000027079	Clp1	98985	CLP1, cleavage and polyadenylation factor I subunit	-0.294296	4.03141	5.19238	0.0284166	0.600043	-1.22629
ENSMUSG00000034593	Myo5a	17918	myosin VA	0.30062	8.32271	5.20859	0.0284244	0.600043	1.23167
ENSMUSG00000010122	Slc47a1	67473	solute carrier family 47, member 1	-0.946915	0.0375878	5.18182	0.0285682	0.601671	-1.92775
ENSMUSG00000059182	Skap2	54353	src family associated phosphoprotein 2	-0.539957	2.03602	5.18056	0.0285864	0.601671	-1.45393
ENSMUSG00000063600	Egfem1	75740	EGF-like and EMI domain containing 1	0.523795	1.63404	5.16189	0.0288568	0.603763	1.43773
ENSMUSG00000037341	Slc9a7	236727	solute carrier family 9 (sodium/hydrogen exchanger), member 7	0.229253	5.40797	5.16007	0.0288833	0.603763	1.17223
ENSMUSG00000037098	Rab11fip3	215445	RAB11 family interacting protein 3 (class II)	0.149235	6.82131	5.15796	0.0289141	0.603763	1.10898
ENSMUSG00000034755	Pcdh11x	245578	protocadherin 11 X-linked	0.381146	3.52099	5.15741	0.028922	0.603763	1.30238
ENSMUSG00000037999	Arap2	212285	ArfGAP with RhoGAP domain, ankyrin repeat and PH domain 2	0.319252	3.73284	5.15336	0.0289813	0.603763	1.24768
ENSMUSG00000007833	Aldh16a1	69748	aldehyde dehydrogenase 16 family, member A1	-0.248586	3.85119	5.153	0.0289866	0.603763	-1.18804
ENSMUSG00000036452	Arhgap26	71302	Rho GTPase activating protein 26	0.235778	6.57722	5.15221	0.028998	0.603763	1.17754
ENSMUSG00000026433	Rab29	226422	RAB29, member RAS oncogene family	-0.627231	1.07394	5.14826	0.0290559	0.603763	-1.5446
ENSMUSG00000056501	Cebpb	12608	CCAAT/enhancer binding protein (C/EBP), beta	-1.07969	0.0164874	5.14631	0.0290846	0.603763	-2.11358
ENSMUSG00000023191	P3h3	14789	prolyl 3-hydroxylase 3	-0.294031	4.19575	5.14273	0.0291372	0.603763	-1.22606
ENSMUSG00000051444	Bbs12	241950	Bardet-Biedl syndrome 12 (human)	-0.258883	5.32376	5.14159	0.0291539	0.603763	-1.19655
ENSMUSG00000039740	Alg2	56737	asparagine-linked glycosylation 2 (alpha-1,3-mannosyltransferase)	0.141909	6.92938	5.13841	0.0292009	0.603842	1.10336
ENSMUSG00000004565	Pnpla6	50767	patatin-like phospholipase domain containing 6	0.1904	5.15725	5.13556	0.0292429	0.603842	1.14108
ENSMUSG00000031996	Aplp2	11804	amyloid beta (A4) precursor-like protein 2	0.142621	9.736	5.13163	0.029301	0.604019	1.10391
ENSMUSG00000014859	E2f4	104394	E2F transcription factor 4	-0.164983	5.09739	5.12923	0.0293366	0.604019	-1.12115
ENSMUSG00000028036	Ptgfr	19220	prostaglandin F receptor	-1.40931	-0.410388	5.12552	0.0293916	0.604274	-2.65611
ENSMUSG00000012428	Steap4	117167	STEAP family member 4	-1.53843	0.597379	5.16371	0.0294995	0.604399	-2.90479
ENSMUSG00000035725	Prkx	19108	protein kinase, X-linked	-0.261842	4.58045	5.11334	0.0295731	0.604399	-1.19901
ENSMUSG00000020821	Kif1c	16562	kinesin family member 1C	-0.185411	5.96514	5.11032	0.0296184	0.604399	-1.13714
ENSMUSG00000037816	Fbxw17	109082	F-box and WD-40 domain protein 17	-0.432876	1.87155	5.10798	0.0296533	0.604399	-1.34992
ENSMUSG00000040724	Kcna2	16490	potassium voltage-gated channel, shaker-related subfamily, member 2	0.337499	5.08861	5.11708	0.029694	0.604399	1.26356
ENSMUSG00000028698	Pik3r3	18710	phosphoinositide-3-kinase regulatory subunit 3	0.159404	7.18748	5.10193	0.0297442	0.604399	1.11683
ENSMUSG00000005481	Ddx39	68278	DEAD (Asp-Glu-Ala-Asp) box polypeptide 39	-0.253007	4.36266	5.10142	0.0297519	0.604399	-1.19169
ENSMUSG00000031875	Cmtm3	68119	CKLF-like MARVEL transmembrane domain containing 3	-0.783244	0.707301	5.1008	0.0297612	0.604399	-1.721
ENSMUSG00000033207	Mamdc2	71738	MAM domain containing 2	0.490528	2.00646	5.09948	0.0297811	0.604399	1.40496
ENSMUSG00000071753	C230004F18Rik	331424	RIKEN cDNA C230004F18 gene	0.705396	1.83517	5.09255	0.0299089	0.606126	1.63059
ENSMUSG00000050505	Pcdh20	219257	protocadherin 20	0.348506	3.23763	5.07914	0.0300893	0.607161	1.27324
ENSMUSG00000045515	Pou3f3	18993	POU domain, class 3, transcription factor 3	0.405123	1.98708	5.07891	0.0300927	0.607161	1.3242
ENSMUSG00000091898	Tnnc1	21924	troponin C, cardiac/slow skeletal	-0.960652	0.216659	5.07877	0.030095	0.607161	-1.94619
ENSMUSG00000022297	Fzd6	14368	frizzled class receptor 6	0.328143	2.82728	5.07532	0.0301475	0.607161	1.2554
ENSMUSG00000003154	Foxj2	60611	forkhead box J2	0.155756	5.86045	5.07073	0.0302178	0.607161	1.11401
ENSMUSG00000024589	Nedd4l	83814	neural precursor cell expressed, developmentally down-regulated gene 4-like	0.171486	6.61525	5.06866	0.0302494	0.607161	1.12622
ENSMUSG00000021097	Clmn	94040	calmin	0.307814	4.8318	5.06721	0.0302717	0.607161	1.23783
ENSMUSG00000001985	Grik3	14807	glutamate receptor, ionotropic, kainate 3	-0.319516	3.86994	5.06521	0.0303024	0.607161	-1.24791
ENSMUSG00000061080	Lsamp	268890	limbic system-associated membrane protein	0.225755	7.81548	5.05723	0.0304252	0.608633	1.16939
ENSMUSG00000035776	Cd99l2	171486	CD99 antigen-like 2	-0.212118	4.96209	5.05486	0.0304617	0.608633	-1.15839
ENSMUSG00000095362	Gm14325	329575	predicted gene 14325	-0.237502	4.53051	5.04954	0.030544	0.609064	-1.17895
ENSMUSG00000020121	Srgap1	117600	SLIT-ROBO Rho GTPase activating protein 1	-0.292811	5.07923	5.0444	0.0306237	0.609064	-1.22502
ENSMUSG00000029648	Flt1	14254	FMS-like tyrosine kinase 1	0.252484	6.82514	5.04656	0.0306445	0.609064	1.19126
ENSMUSG00000025551	Fgf14	14169	fibroblast growth factor 14	0.247508	4.51681	5.04239	0.030655	0.609064	1.18715
ENSMUSG00000020794	Ube2g1	67128	ubiquitin-conjugating enzyme E2G 1	-0.185818	5.63293	5.02667	0.0309004	0.613082	-1.13746
ENSMUSG00000070047	Fat1	14107	FAT atypical cadherin 1	0.417798	4.08563	5.03309	0.0310167	0.613933	1.33589
ENSMUSG00000021301	Hecw1	94253	HECT, C2 and WW domain containing E3 ubiquitin protein ligase 1	0.306026	5.75082	5.0369	0.031044	0.613933	1.2363
ENSMUSG00000021065	Fut8	53618	fucosyltransferase 8	0.192675	4.51037	5.00998	0.0311633	0.613933	1.14288
ENSMUSG00000053141	Ptprt	19281	protein tyrosine phosphatase, receptor type, T	0.259737	5.77619	5.01115	0.0311826	0.613933	1.19726
ENSMUSG00000024593	Megf10	70417	multiple EGF-like-domains 10	0.329551	4.95428	5.01578	0.0312024	0.613933	1.25662
ENSMUSG00000023000	Dhh	13363	desert hedgehog	-0.323063	3.95258	5.00333	0.0312688	0.613933	-1.25098
ENSMUSG00000022416	Cacna1i	239556	calcium channel, voltage-dependent, alpha 1I subunit	0.227819	5.89191	5.00238	0.0312839	0.613933	1.17106
ENSMUSG00000022386	Trmu	72026	tRNA 5-methylaminomethyl-2-thiouridylate methyltransferase	-0.23772	4.13462	5.00202	0.0312896	0.613933	-1.17913
ENSMUSG00000025815	Dhtkd1	209692	dehydrogenase E1 and transketolase domain containing 1	0.517365	2.8988	4.99479	0.031465	0.616321	1.43134
ENSMUSG00000030869	Ndufab1	70316	NADH dehydrogenase (ubiquinone) 1, alpha/beta subcomplex, 1	-0.213496	5.62229	4.98895	0.0314981	0.616321	-1.15949
ENSMUSG00000001627	Ifrd1	15982	interferon-related developmental regulator 1	-0.171062	5.74934	4.98566	0.031551	0.616504	-1.12589
ENSMUSG00000024513	Mbd2	17191	methyl-CpG binding domain protein 2	-0.148291	5.94172	4.97705	0.0316893	0.618355	-1.10826
ENSMUSG00000032181	Scg3	20255	secretogranin III	0.168374	6.98307	4.96089	0.0319511	0.621787	1.12379
ENSMUSG00000022377	Asap1	13196	ArfGAP with SH3 domain, ankyrin repeat and PH domain1	0.147665	6.57421	4.96046	0.0319581	0.621787	1.10777
ENSMUSG00000073700	Klhl21	242785	kelch-like 21	-0.21117	4.93801	4.95809	0.0319966	0.621787	-1.15763
ENSMUSG00000070034	Sp110	109032	Sp110 nuclear body protein	-1.18475	-0.615775	4.9467	0.0321827	0.624547	-2.27324
ENSMUSG00000046722	Cdc42se1	57912	CDC42 small effector 1	-0.230921	4.80452	4.94296	0.0322442	0.624885	-1.17358
ENSMUSG00000024085	Man2a1	17158	mannosidase 2, alpha 1	0.373976	2.69773	4.93964	0.0322987	0.625089	1.29592
ENSMUSG00000009293	Ube2g2	22213	ubiquitin-conjugating enzyme E2G 2	-0.253253	5.18084	4.93193	0.0324258	0.625352	-1.19189
ENSMUSG00000038077	Kcna6	16494	potassium voltage-gated channel, shaker-related, subfamily, member 6	0.171145	5.84449	4.93058	0.0324482	0.625352	1.12595
ENSMUSG00000047040	Prr15l	217138	proline rich 15-like	-0.822105	-0.218886	4.92383	0.0325601	0.625352	-1.76798
ENSMUSG00000038843	Gcnt1	14537	glucosaminyl (N-acetyl) transferase 1, core 2	-0.720995	0.503671	4.91905	0.0326396	0.625352	-1.64832
ENSMUSG00000032741	Tpcn1	252972	two pore channel 1	0.179908	5.53737	4.91814	0.0326547	0.625352	1.13281
ENSMUSG00000052698	Tln2	70549	talin 2	0.188551	8.20344	4.91709	0.0326722	0.625352	1.13962
ENSMUSG00000033730	Egr3	13655	early growth response 3	1.14698	-0.490174	4.91504	0.0327063	0.625352	2.2145
ENSMUSG00000039308	Ndst2	17423	N-deacetylase/N-sulfotransferase (heparan glucosaminyl) 2	0.204142	4.5639	4.91499	0.0327072	0.625352	1.152
ENSMUSG00000022892	App	11820	amyloid beta (A4) precursor protein	0.167358	8.29287	4.91488	0.0327091	0.625352	1.123
ENSMUSG00000028635	Edn2	13615	endothelin 2	-2.01707	3.03696	5.0012	0.0328601	0.627393	-4.04762
ENSMUSG00000021365	Nedd9	18003	neural precursor cell expressed, developmentally down-regulated gene 9	0.326168	3.38537	4.89537	0.0330364	0.629911	1.25368
ENSMUSG00000037709	Fam13a	58909	family with sequence similarity 13, member A	0.264444	4.10792	4.89009	0.0331255	0.629983	1.20117
ENSMUSG00000044067	Gpr22	73010	G protein-coupled receptor 22	0.308048	4.30529	4.88989	0.0331289	0.629983	1.23803
ENSMUSG00000095139	Pou3f2	18992	POU domain, class 3, transcription factor 2	0.515389	1.54565	4.88167	0.0332682	0.631097	1.42938
ENSMUSG00000078970	Wdr92	103784	WD repeat domain 92	-0.300289	3.58934	4.88119	0.0332765	0.631097	-1.23139
ENSMUSG00000051675	Trim32	69807	tripartite motif-containing 32	0.153798	6.21712	4.87805	0.03333	0.631267	1.11249
ENSMUSG00000027254	Map1a	17754	microtubule-associated protein 1 A	0.277671	7.798	4.88749	0.0333985	0.631377	1.21224
ENSMUSG00000028974	Dffa	13347	DNA fragmentation factor, alpha subunit	-0.20949	5.14322	4.87249	0.0334248	0.631377	-1.15628
ENSMUSG00000021610	Clptm1l	218335	CLPTM1-like	-0.178125	5.93374	4.86972	0.0334722	0.631431	-1.13141
ENSMUSG00000018217	Pmp22	18858	peripheral myelin protein 22	-0.286627	3.53431	4.86224	0.0336003	0.632988	-1.21979
ENSMUSG00000020115	Tbk1	56480	TANK-binding kinase 1	-0.145296	5.33342	4.85819	0.03367	0.632988	-1.10596
ENSMUSG00000021458	2010111I01Rik	72061	RIKEN cDNA 2010111I01 gene	-0.224407	3.99469	4.85711	0.0336886	0.632988	-1.1683
ENSMUSG00000034098	Fstl5	213262	follistatin-like 5	0.182483	6.08807	4.85335	0.0337535	0.633063	1.13484
ENSMUSG00000089809	A930011G23Rik	319818	RIKEN cDNA A930011G23 gene	0.390627	2.91491	4.85095	0.0337949	0.633063	1.31096
ENSMUSG00000021555	Naa35	78689	N(alpha)-acetyltransferase 35, NatC auxiliary subunit	-0.195188	5.80184	4.84913	0.0338265	0.633063	-1.14487
ENSMUSG00000042608	Stk40	74178	serine/threonine kinase 40	-0.172304	5.85077	4.84586	0.033883	0.633284	-1.12686
ENSMUSG00000027692	Tnik	665113	TRAF2 and NCK interacting kinase	-0.243355	6.19151	4.84348	0.033961	0.633284	-1.18374
ENSMUSG00000049521	Cdc42ep1	104445	CDC42 effector protein (Rho GTPase binding) 1	-0.332978	3.41868	4.83979	0.0339885	0.633284	-1.25961
ENSMUSG00000024338	Psmb8	16913	proteasome (prosome, macropain) subunit, beta type 8 (large multifunctional peptidase 7)	-0.747443	1.34564	4.83817	0.0340168	0.633284	-1.67881
ENSMUSG00000029310	Nudt9	74167	nudix (nucleoside diphosphate linked moiety X)-type motif 9	-0.207294	4.98981	4.83053	0.0341501	0.633853	-1.15452
ENSMUSG00000028755	Cda	72269	cytidine deaminase	-0.640243	0.839919	4.82969	0.0341648	0.633853	-1.55859
ENSMUSG00000052336	Cx3cr1	13051	chemokine (C-X3-C motif) receptor 1	-0.537179	2.58586	4.82701	0.0342117	0.633853	-1.45113
ENSMUSG00000057897	Camk2b	12323	calcium/calmodulin-dependent protein kinase II, beta	0.120749	7.25846	4.82619	0.0342261	0.633853	1.0873
ENSMUSG00000004231	Pax2	18504	paired box 2	-1.13413	-0.00723588	4.82137	0.0343107	0.634591	-2.19485
ENSMUSG00000041112	Elmo1	140580	engulfment and cell motility 1	0.16879	6.06581	4.81518	0.0344196	0.635776	1.12412
ENSMUSG00000032366	Tpm1	22003	tropomyosin 1, alpha	-0.119636	6.11596	4.80829	0.0345413	0.635997	-1.08646
ENSMUSG00000028333	Anp32b	67628	acidic (leucine-rich) nuclear phosphoprotein 32 family, member B	-0.169398	6.16675	4.80801	0.0345463	0.635997	-1.12459
ENSMUSG00000089889	0610040B10Rik	67672	RIKEN cDNA 0610040B10 gene	-0.810704	0.244374	4.8069	0.034566	0.635997	-1.75407
ENSMUSG00000037638	Zbtb42	382639	zinc finger and BTB domain containing 42	-0.753648	0.564259	4.80379	0.0346212	0.636047	-1.68605
ENSMUSG00000020827	Mink1	50932	misshapen-like kinase 1 (zebrafish)	0.121085	6.68822	4.79577	0.0347638	0.636047	1.08755
ENSMUSG00000078302	Foxd1	15229	forkhead box D1	0.990325	-0.577802	4.78636	0.0349322	0.636047	1.98663
ENSMUSG00000051527	Usp29	57775	ubiquitin specific peptidase 29	0.255771	3.58198	4.78513	0.0349542	0.636047	1.19397
ENSMUSG00000040703	Cyp2s1	74134	cytochrome P450, family 2, subfamily s, polypeptide 1	0.447743	1.91805	4.78143	0.0350207	0.636047	1.36391
ENSMUSG00000019789	Hey2	15214	hairy/enhancer-of-split related with YRPW motif 2	-0.367468	3.74335	4.78098	0.0350287	0.636047	-1.29009
ENSMUSG00000044749	Abca6	76184	ATP-binding cassette, sub-family A (ABC1), member 6	0.395129	3.90664	4.78524	0.0350305	0.636047	1.31506
ENSMUSG00000060600	Eno3	13808	enolase 3, beta muscle	-0.308472	3.99528	4.7807	0.0350337	0.636047	-1.2384
ENSMUSG00000039632	Ccdc151	77609	coiled-coil domain containing 151	0.493095	1.49205	4.77624	0.0351141	0.636047	1.40746
ENSMUSG00000039563	2210406O10Rik	76710	RIKEN cDNA 2210406O10 gene	-0.753559	0.176539	4.77544	0.0351284	0.636047	-1.68595
ENSMUSG00000021108	Prkch	18755	protein kinase C, eta	0.373724	2.64727	4.77319	0.0351691	0.636047	1.29569
ENSMUSG00000021408	Ripk1	19766	receptor (TNFRSF)-interacting serine-threonine kinase 1	-0.374886	3.13107	4.77246	0.0351823	0.636047	-1.29674
ENSMUSG00000033295	Ptprf	19268	protein tyrosine phosphatase, receptor type, F	0.162774	6.66264	4.77233	0.0351847	0.636047	1.11944
ENSMUSG00000059316	Slc27a4	26569	solute carrier family 27 (fatty acid transporter), member 4	-0.183537	6.01962	4.76418	0.0353323	0.636047	-1.13566
ENSMUSG00000073411	H2-D1	14964	histocompatibility 2, D region locus 1	-0.457406	5.67688	4.82254	0.0353349	0.636047	-1.37307
ENSMUSG00000056498	Tmem154	320782	transmembrane protein 154	-1.25139	-0.666715	4.76106	0.0353889	0.636047	-2.38071
ENSMUSG00000031137	Fgf13	14168	fibroblast growth factor 13	0.217362	5.28867	4.76005	0.0354073	0.636047	1.16261
ENSMUSG00000041895	Wipi1	52639	WD repeat domain, phosphoinositide interacting 1	-0.16945	5.93062	4.7595	0.0354174	0.636047	-1.12463
ENSMUSG00000056222	Spock1	20745	sparc/osteonectin, cwcv and kazal-like domains proteoglycan 1	0.264719	3.59375	4.75932	0.0354206	0.636047	1.2014
ENSMUSG00000056492	Adgrf5	224792	adhesion G protein-coupled receptor F5	0.296218	3.99481	4.74873	0.0356139	0.638132	1.22792
ENSMUSG00000006050	Sra1	24068	steroid receptor RNA activator 1	-0.222073	4.55518	4.74803	0.0356267	0.638132	-1.16641
ENSMUSG00000028883	Sema3a	20346	sema domain, immunoglobulin domain (Ig), short basic domain, secreted, (semaphorin) 3A	0.307611	3.41332	4.74157	0.0357452	0.638462	1.23766
ENSMUSG00000073889	Il11ra1	16157	interleukin 11 receptor, alpha chain 1	-0.28154	4.49287	4.74064	0.0357624	0.638462	-1.21549
ENSMUSG00000056158	Car10	72605	carbonic anhydrase 10	0.225856	6.32113	4.73913	0.0357901	0.638462	1.16947
ENSMUSG00000027983	Cyp2u1	71519	cytochrome P450, family 2, subfamily u, polypeptide 1	0.282255	3.50933	4.73473	0.0358713	0.638462	1.21609
ENSMUSG00000021604	Irx4	50916	Iroquois homeobox 4	0.593259	1.85681	4.73268	0.035909	0.638462	1.50865
ENSMUSG00000020598	Nrcam	319504	neuronal cell adhesion molecule	0.225669	6.74853	4.7301	0.0359568	0.638462	1.16932
ENSMUSG00000071655	Ubxn1	225896	UBX domain protein 1	-0.266143	5.37219	4.72992	0.0359602	0.638462	-1.20259
ENSMUSG00000060152	Pop5	117109	processing of precursor 5, ribonuclease P/MRP family (S. cerevisiae)	-0.458507	4.42227	4.75887	0.0360244	0.638803	-1.37412
ENSMUSG00000068267	Cenpb	12616	centromere protein B	-0.190682	6.20234	4.72254	0.0360969	0.63929	-1.1413
ENSMUSG00000019820	Utrn	22288	utrophin	0.221139	6.11796	4.7122	0.0362895	0.641609	1.16565
ENSMUSG00000063531	Sema3e	20349	sema domain, immunoglobulin domain (Ig), short basic domain, secreted, (semaphorin) 3E	0.329324	4.66261	4.71523	0.0363184	0.641609	1.25642
ENSMUSG00000026447	Pik3c2b	240752	phosphatidylinositol-4-phosphate 3-kinase catalytic subunit type 2 beta	0.380215	2.68314	4.70624	0.0364012	0.641698	1.30154
ENSMUSG00000044296	Zfp879	214779	zinc finger protein 879	0.327795	3.1515	4.70556	0.0364139	0.641698	1.25509
ENSMUSG00000017765	Slc12a4	20498	solute carrier family 12, member 4	-0.367192	3.29874	4.70153	0.0364896	0.642235	-1.28984
ENSMUSG00000016087	Fli1	14247	Friend leukemia integration 1	0.626401	0.895275	4.69188	0.0366715	0.644064	1.54371
ENSMUSG00000033467	Crlf2	57914	cytokine receptor-like factor 2	-0.354951	2.70721	4.68928	0.0367207	0.644064	-1.27894
ENSMUSG00000031728	Zfp821	75871	zinc finger protein 821	-0.206655	4.21248	4.68489	0.0368039	0.644064	-1.15401
ENSMUSG00000040613	Apobec1	11810	apolipoprotein B mRNA editing enzyme, catalytic polypeptide 1	-0.889083	0.666035	4.68332	0.0368337	0.644064	-1.852
ENSMUSG00000048540	Nhlh2	18072	nescient helix loop helix 2	0.207255	5.67723	4.68321	0.0368357	0.644064	1.15449
ENSMUSG00000039313	AF529169	209743	cDNA sequence AF529169	0.878579	-0.337141	4.68163	0.0368659	0.644064	1.83856
ENSMUSG00000097195	Snhg5	72655	small nucleolar RNA host gene 5	-0.343604	3.24611	4.67676	0.0369585	0.644769	-1.26892
ENSMUSG00000038860	Garnl3	99326	GTPase activating RANGAP domain-like 3	-0.368397	2.48513	4.67425	0.0370065	0.644769	-1.29092
ENSMUSG00000024378	Stard4	170459	StAR-related lipid transfer (START) domain containing 4	0.219459	5.22227	4.67236	0.0370426	0.644769	1.1643
ENSMUSG00000049881	2810025M15Rik	69953	RIKEN cDNA 2810025M15 gene	-0.302958	3.20012	4.66328	0.0372165	0.647002	-1.23367
ENSMUSG00000063239	Grm4	268934	glutamate receptor, metabotropic 4	0.293013	3.41186	4.65792	0.0373196	0.647999	1.2252
ENSMUSG00000038612	Mcl1	17210	myeloid cell leukemia sequence 1	-0.147814	6.35021	4.65436	0.0373883	0.648398	-1.10789
ENSMUSG00000033809	Alg3	208624	asparagine-linked glycosylation 3 (alpha-1,3-mannosyltransferase)	-0.338653	3.11614	4.64612	0.0375478	0.649158	-1.26458
ENSMUSG00000017778	Cox7c	12867	cytochrome c oxidase subunit VIIc	-0.375455	5.64295	4.68135	0.0376098	0.649158	-1.29725
ENSMUSG00000031628	Casp3	12367	caspase 3	-0.315575	3.2128	4.64178	0.0376322	0.649158	-1.24451
ENSMUSG00000043279	Trim56	384309	tripartite motif-containing 56	-0.345401	3.83562	4.63765	0.0377125	0.649158	-1.2705
ENSMUSG00000056755	Grm7	108073	glutamate receptor, metabotropic 7	0.25548	4.21688	4.63723	0.0377207	0.649158	1.19373
ENSMUSG00000031513	Leprotl1	68192	leptin receptor overlapping transcript-like 1	-0.142268	6.0161	4.63664	0.0377321	0.649158	-1.10364
ENSMUSG00000044968	Napepld	242864	N-acyl phosphatidylethanolamine phospholipase D	0.227569	3.81014	4.6356	0.0377524	0.649158	1.17086
ENSMUSG00000049517	Rps23	66475	ribosomal protein S23	-0.319531	5.74808	4.65437	0.0378709	0.649635	-1.24792
ENSMUSG00000047842	Diras2	68203	DIRAS family, GTP-binding RAS-like 2	0.138981	8.14966	4.62619	0.0379366	0.649635	1.10113
ENSMUSG00000028156	Eif4e	13684	eukaryotic translation initiation factor 4E	-0.17115	6.85327	4.62585	0.0379432	0.649635	-1.12596
ENSMUSG00000043311	D17H6S53E	114585	DNA segment, Chr 17, human D6S53E	0.273518	3.28187	4.6245	0.0379697	0.649635	1.20875
ENSMUSG00000041498	Kif14	381293	kinesin family member 14	-0.60261	1.31287	4.62053	0.0380478	0.649635	-1.51846
ENSMUSG00000074505	Fat3	270120	FAT atypical cadherin 3	0.420573	6.49091	4.67457	0.0380549	0.649635	1.33846
ENSMUSG00000036905	C1qb	12260	complement component 1, q subcomponent, beta polypeptide	-0.700656	2.31573	4.63036	0.0382112	0.651519	-1.62524
ENSMUSG00000079419	Ms4a6c	73656	membrane-spanning 4-domains, subfamily A, member 6C	-1.14994	-0.469392	4.60649	0.0383252	0.651755	-2.21904
ENSMUSG00000032179	Bmp5	12160	bone morphogenetic protein 5	-0.358941	2.87215	4.60527	0.0383494	0.651755	-1.28248
ENSMUSG00000079737	Bfar	67118	bifunctional apoptosis regulator	-0.403475	2.47898	4.60459	0.0383628	0.651755	-1.32269
ENSMUSG00000060261	Gtf2i	14886	general transcription factor II I	0.118525	8.1034	4.60126	0.0384292	0.651973	1.08562
ENSMUSG00000029672	Fam3c	27999	family with sequence similarity 3, member C	0.192308	8.42665	4.59932	0.0384676	0.651973	1.14259
ENSMUSG00000087403	Kantr	72997	Kdm5c adjacent non-coding transcript	0.58144	1.54118	4.592	0.0386137	0.653174	1.49634
ENSMUSG00000026414	Tnnt2	21956	troponin T2, cardiac	-1.36862	0.439569	4.61735	0.0386305	0.653174	-2.58223
ENSMUSG00000044340	Phlpp1	98432	PH domain and leucine rich repeat protein phosphatase 1	0.16785	6.4595	4.5859	0.0387359	0.654176	1.12338
ENSMUSG00000035295	Wdr38	76646	WD repeat domain 38	0.848554	-0.0111109	4.5793	0.0388688	0.655639	1.8007
ENSMUSG00000037892	Pcdh18	73173	protocadherin 18	0.304241	3.22042	4.57499	0.0389556	0.656323	1.23477
ENSMUSG00000051029	Serpinb1b	282663	serine (or cysteine) peptidase inhibitor, clade B, member 1b	1.58459	-0.736677	4.56856	0.0390858	0.657523	2.99922
ENSMUSG00000034384	Barhl2	104382	BarH like homeobox 2	0.25265	3.58576	4.56689	0.0391195	0.657523	1.19139
ENSMUSG00000042700	Sipa1l1	217692	signal-induced proliferation-associated 1 like 1	0.183029	6.32211	4.5635	0.0391883	0.657806	1.13526
ENSMUSG00000010175	Prox1	19130	prospero homeobox 1	0.232237	7.74373	4.5615	0.0392291	0.657806	1.17465
ENSMUSG00000031530	Dusp4	319520	dual specificity phosphatase 4	0.226047	5.49798	4.55845	0.0392912	0.65807	1.16963
ENSMUSG00000048337	Npy4r	19065	neuropeptide Y receptor Y4	-1.76224	1.41063	4.62432	0.0393826	0.658668	-3.39224
ENSMUSG00000025702	2020-03-08	71779	membrane-associated ring finger (C3HC4) 8	-0.115336	6.31015	4.55027	0.0394583	0.658668	-1.08323
ENSMUSG00000042581	Thsd7b	210417	thrombospondin, type I, domain containing 7B	0.398147	3.19077	4.54912	0.0394819	0.658668	1.31781
ENSMUSG00000026385	Dbi	13167	diazepam binding inhibitor	-0.376179	5.76071	4.58745	0.0395127	0.658668	-1.2979
ENSMUSG00000001504	Irx2	16372	Iroquois homeobox 2	0.609748	1.42879	4.54265	0.0396148	0.659596	1.52599
ENSMUSG00000027457	Snph	241727	syntaphilin	-0.119988	6.28657	4.53902	0.0396896	0.660066	-1.08673
ENSMUSG00000019975	Ikbip	67454	IKBKB interacting protein	-0.236342	5.43851	4.53597	0.0397524	0.660336	-1.178
ENSMUSG00000007122	Casq1	12372	calsequestrin 1	-0.790761	0.290207	4.53162	0.0398424	0.661057	-1.72999
ENSMUSG00000007777	0610009B22Rik	66050	RIKEN cDNA 0610009B22 gene	-0.209474	4.74977	4.5239	0.0400025	0.661498	-1.15627
ENSMUSG00000041907	Gpr45	93690	G protein-coupled receptor 45	0.508385	1.61047	4.52328	0.0400154	0.661498	1.42246
ENSMUSG00000040035	Disp2	214240	dispatched RND tramsporter family member 2	0.213434	7.23031	4.5218	0.0400461	0.661498	1.15944
ENSMUSG00000048163	Selplg	20345	selectin, platelet (p-selectin) ligand	-0.634204	1.49238	4.52135	0.0400555	0.661498	-1.55208
ENSMUSG00000033392	Clasp2	76499	CLIP associating protein 2	0.173762	7.76352	4.51802	0.0401249	0.661537	1.128
ENSMUSG00000032268	Tmprss5	80893	transmembrane protease, serine 5 (spinesin)	0.850172	0.0498057	4.51562	0.0401749	0.661537	1.80272
ENSMUSG00000041515	Irf8	15900	interferon regulatory factor 8	-0.771571	0.861471	4.50993	0.040294	0.661537	-1.70713
ENSMUSG00000050592	Fam78a	241303	family with sequence similarity 78, member A	-0.166019	4.12494	4.50961	0.0403008	0.661537	-1.12196
ENSMUSG00000025155	Dus1l	68730	dihydrouridine synthase 1-like (S. cerevisiae)	-0.235834	4.57548	4.50747	0.0403456	0.661537	-1.17759
ENSMUSG00000048007	Timm8a1	30058	translocase of inner mitochondrial membrane 8A1	-0.307836	3.16764	4.50246	0.0404509	0.661537	-1.23785
ENSMUSG00000055839	Elob	67673	elongin B	-0.347883	5.60506	4.52913	0.0405404	0.661537	-1.27269
ENSMUSG00000004562	Arhgef40	268739	Rho guanine nucleotide exchange factor (GEF) 40	-0.244717	4.01671	4.4949	0.0406104	0.661537	-1.18486
ENSMUSG00000019823	Mical1	171580	microtubule associated monooxygenase, calponin and LIM domain containing 1	-0.429873	1.8704	4.49074	0.0406984	0.661537	-1.34712
ENSMUSG00000030029	Lrig1	16206	leucine-rich repeats and immunoglobulin-like domains 1	-0.201113	5.54447	4.48955	0.0407236	0.661537	-1.14959
ENSMUSG00000025354	Dnajc14	74330	DnaJ heat shock protein family (Hsp40) member C14	-0.167944	5.95195	4.48796	0.0407572	0.661537	-1.12346
ENSMUSG00000028373	Astn2	56079	astrotactin 2	0.268749	3.84611	4.48385	0.0408446	0.661537	1.20476
ENSMUSG00000036411	9530077C05Rik	68283	RIKEN cDNA 9530077C05 gene	-0.285633	3.10723	4.47675	0.0409959	0.661537	-1.21895
ENSMUSG00000035606	Ky	16716	kyphoscoliosis peptidase	0.52303	0.937608	4.47648	0.0410016	0.661537	1.43697
ENSMUSG00000054091	1810037I17Rik	67704	RIKEN cDNA 1810037I17 gene	-0.304761	5.06073	4.48254	0.0410084	0.661537	-1.23521
ENSMUSG00000020308	Tpgs1	110012	tubulin polyglutamylase complex subunit 1	-0.304994	4.41031	4.47591	0.0410139	0.661537	-1.23541
ENSMUSG00000009687	Fxyd5	18301	FXYD domain-containing ion transport regulator 5	-0.546569	1.06284	4.47356	0.0410641	0.661537	-1.46061
ENSMUSG00000007589	Tinf2	28113	Terf1 (TRF1)-interacting nuclear factor 2	-0.249519	4.42476	4.47283	0.0410797	0.661537	-1.18881
ENSMUSG00000001507	Itga3	16400	integrin alpha 3	-0.21604	4.12565	4.47166	0.0411048	0.661537	-1.16154
ENSMUSG00000027569	Mrgbp	73247	MRG/MORF4L binding protein	-0.180435	5.11424	4.47137	0.041111	0.661537	-1.13323
ENSMUSG00000027613	Eif6	16418	eukaryotic translation initiation factor 6	-0.269343	4.96026	4.47107	0.0411174	0.661537	-1.20526
ENSMUSG00000035772	Mrps2	118451	mitochondrial ribosomal protein S2	-0.190969	4.74133	4.47071	0.041125	0.661537	-1.14153
ENSMUSG00000053560	Ier2	15936	immediate early response 2	-0.338072	4.01426	4.46872	0.0411678	0.661537	-1.26407
ENSMUSG00000025511	Tspan4	64540	tetraspanin 4	-0.305075	4.13912	4.46787	0.041186	0.661537	-1.23548
ENSMUSG00000025475	Adgra1	52389	adhesion G protein-coupled receptor A1	-0.22355	5.25912	4.4649	0.0412498	0.661537	-1.1676
ENSMUSG00000021340	Gpld1	14756	glycosylphosphatidylinositol specific phospholipase D1	0.161006	5.58052	4.46263	0.0412987	0.661537	1.11807
ENSMUSG00000079481	Nhsl2	100042480	NHS-like 2	0.284021	4.35217	4.46178	0.0413169	0.661537	1.21758
ENSMUSG00000028064	Sema4a	20351	sema domain, immunoglobulin domain (Ig), transmembrane domain (TM) and short cytoplasmic domain, (semaphorin) 4A	0.225312	3.55934	4.45035	0.041564	0.664101	1.16903
ENSMUSG00000025092	Hspa12a	73442	heat shock protein 12A	0.191142	7.87429	4.45004	0.0415707	0.664101	1.14167
ENSMUSG00000024981	Acsl5	433256	acyl-CoA synthetase long-chain family member 5	-0.253184	3.95477	4.44498	0.0416806	0.665107	-1.19183
ENSMUSG00000075602	Ly6a	110454	lymphocyte antigen 6 complex, locus A	-0.537561	2.46033	4.44209	0.0417602	0.665505	-1.45152
ENSMUSG00000018411	Mapt	17762	microtubule-associated protein tau	0.142326	7.64206	4.43721	0.0418499	0.665505	1.10368
ENSMUSG00000046836	Brox	71678	BRO1 domain and CAAX motif containing	0.130226	5.86247	4.4368	0.0418588	0.665505	1.09447
ENSMUSG00000033955	Tnks1bp1	228140	tankyrase 1 binding protein 1	0.157568	5.66337	4.43503	0.0418976	0.665505	1.11541
ENSMUSG00000048175	Asb8	78541	ankyrin repeat and SOCS box-containing 8	0.166561	5.0747	4.43309	0.04194	0.665505	1.12238
ENSMUSG00000042622	Maff	17133	v-maf musculoaponeurotic fibrosarcoma oncogene family, protein F (avian)	-0.710449	0.500286	4.4308	0.0419903	0.665558	-1.63631
ENSMUSG00000028278	Rragd	52187	Ras-related GTP binding D	0.155187	6.12667	4.41972	0.042234	0.667637	1.11357
ENSMUSG00000051860	Samd7	75953	sterile alpha motif domain containing 7	-0.290933	7.46596	4.43884	0.0422615	0.667637	-1.22343
ENSMUSG00000032009	Sesn3	75747	sestrin 3	0.199335	5.76569	4.41841	0.0422627	0.667637	1.14817
ENSMUSG00000026113	Inpp4a	269180	inositol polyphosphate-4-phosphatase, type I	0.153226	6.28617	4.40728	0.0425094	0.670787	1.11205
ENSMUSG00000033826	Dnah8	13417	dynein, axonemal, heavy chain 8	1.13846	-0.615393	4.39911	0.0426913	0.670839	2.20146
ENSMUSG00000041351	Rap1gap	110351	Rap1 GTPase-activating protein	0.16975	6.93551	4.39815	0.0427127	0.670839	1.12486
ENSMUSG00000033453	Adamts15	235130	a disintegrin-like and metallopeptidase (reprolysin type) with thrombospondin type 1 motif, 15	0.499719	1.21951	4.39696	0.0427393	0.670839	1.41394
ENSMUSG00000030917	Tmem159	233806	transmembrane protein 159	-0.232223	3.51689	4.39683	0.0427421	0.670839	-1.17464
ENSMUSG00000039904	Gpr37	14763	G protein-coupled receptor 37	0.213774	7.18698	4.39652	0.0427491	0.670839	1.15972
ENSMUSG00000063063	Ctnna2	12386	catenin (cadherin associated protein), alpha 2	0.163632	5.31089	4.39295	0.0428291	0.671249	1.1201
ENSMUSG00000043458	Pcdhb12	93883	protocadherin beta 12	0.295576	2.99424	4.38926	0.0429118	0.671249	1.22738
ENSMUSG00000042549	Map2k3os	24082	mitogen-activated protein kinase kinase 3, opposite strand	-0.6575	0.96748	4.38791	0.0429421	0.671249	-1.57735
ENSMUSG00000019256	Ahr	11622	aryl-hydrocarbon receptor	-0.374619	5.97581	4.42687	0.0429645	0.671249	-1.2965
ENSMUSG00000042453	Reln	19699	reelin	0.448366	7.16653	4.43894	0.0430544	0.671914	1.36449
ENSMUSG00000033910	Gucy1a3	60596	guanylate cyclase 1, soluble, alpha 3	0.184316	7.65387	4.37957	0.04313	0.672063	1.13628
ENSMUSG00000034023	Fancd2	211651	Fanconi anemia, complementation group D2	-0.701756	0.437106	4.37829	0.0431587	0.672063	-1.62648
ENSMUSG00000068115	Ninl	78177	ninein-like	-0.482591	1.36418	4.36694	0.0434161	0.674406	-1.39725
ENSMUSG00000051390	Zbtb22	81630	zinc finger and BTB domain containing 22	-0.200841	5.9513	4.36435	0.0434751	0.674406	-1.14937
ENSMUSG00000045031	Cetn4	207175	centrin 4	-0.343785	3.53882	4.36371	0.0434895	0.674406	-1.26908
ENSMUSG00000028706	Nsun4	72181	NOL1/NOP2/Sun domain family, member 4	-0.219263	4.83313	4.3631	0.0435036	0.674406	-1.16414
ENSMUSG00000025355	Mmp19	58223	matrix metallopeptidase 19	-1.11955	-0.110954	4.3612	0.0435469	0.674406	-2.1728
ENSMUSG00000020315	Sptbn1	20742	spectrin beta, non-erythrocytic 1	0.165957	9.12947	4.3511	0.0437779	0.676803	1.12191
ENSMUSG00000009292	Trpm2	28240	transient receptor potential cation channel, subfamily M, member 2	0.241987	3.06149	4.34697	0.0438729	0.676803	1.18262
ENSMUSG00000068696	Gpr88	64378	G-protein coupled receptor 88	0.398879	2.06532	4.34665	0.0438802	0.676803	1.31848
ENSMUSG00000061313	Ddhd2	72108	DDHD domain containing 2	0.224149	4.80237	4.34415	0.0439378	0.676803	1.16809
ENSMUSG00000030805	Stx4a	20909	syntaxin 4A (placental)	-0.193331	4.46337	4.34149	0.0439991	0.676803	-1.1434
ENSMUSG00000024515	Smad4	17128	SMAD family member 4	0.136508	5.95021	4.34077	0.0440157	0.676803	1.09924
ENSMUSG00000036432	Siah2	20439	siah E3 ubiquitin protein ligase 2	-0.224395	3.82185	4.33991	0.0440356	0.676803	-1.16829
ENSMUSG00000069520	Tmem19	67226	transmembrane protein 19	0.177298	4.87427	4.33442	0.0441626	0.677045	1.13076
ENSMUSG00000041870	Ankrd13a	68420	ankyrin repeat domain 13a	-0.155849	5.54775	4.33399	0.0441726	0.677045	-1.11408
ENSMUSG00000041165	Spem1	74288	sperm maturation 1	0.848911	0.0314322	4.33304	0.0441945	0.677045	1.80114
ENSMUSG00000042846	Lrrtm3	216028	leucine rich repeat transmembrane neuronal 3	0.264386	3.33798	4.33093	0.0442434	0.677063	1.20112
ENSMUSG00000046768	Rhoj	80837	ras homolog family member J	-0.55824	2.90967	4.33555	0.0444932	0.678601	-1.47247
ENSMUSG00000024270	Slc39a6	106957	solute carrier family 39 (metal ion transporter), member 6	-0.145584	5.82442	4.31616	0.0445879	0.678601	-1.10618
ENSMUSG00000019899	Lama2	16773	laminin, alpha 2	0.731531	1.40431	4.31513	0.044612	0.678601	1.6604
ENSMUSG00000027168	Pax6	18508	paired box 6	0.143135	7.98088	4.31376	0.0446441	0.678601	1.1043
ENSMUSG00000050822	Slc29a4	243328	solute carrier family 29 (nucleoside transporters), member 4	0.286319	4.16663	4.3131	0.0446596	0.678601	1.21953
ENSMUSG00000043251	Exoc3l	277978	exocyst complex component 3-like	0.460491	1.81145	4.31291	0.0446642	0.678601	1.37601
ENSMUSG00000050910	Cdr2l	237988	cerebellar degeneration-related protein 2-like	-0.220493	4.22164	4.31228	0.0446788	0.678601	-1.16513
ENSMUSG00000022048	Dpysl2	12934	dihydropyrimidinase-like 2	0.207558	7.09384	4.30366	0.0448817	0.680465	1.15473
ENSMUSG00000027381	Bcl2l11	12125	BCL2-like 11 (apoptosis facilitator)	-0.241966	4.7182	4.30299	0.0448974	0.680465	-1.1826
ENSMUSG00000025967	Eef1b2	55949	eukaryotic translation elongation factor 1 beta 2	-0.302722	6.03329	4.32153	0.045015	0.681141	-1.23347
ENSMUSG00000056394	Lig1	16881	ligase I, DNA, ATP-dependent	0.188296	4.5474	4.29468	0.0450939	0.681141	1.13942
ENSMUSG00000029420	Rimbp2	231760	RIMS binding protein 2	0.254305	4.44755	4.29447	0.045099	0.681141	1.19276
ENSMUSG00000028525	Pde4b	18578	phosphodiesterase 4B, cAMP specific	0.140581	6.19715	4.29299	0.0451341	0.681141	1.10235
ENSMUSG00000021756	Il6st	16195	interleukin 6 signal transducer	-0.279689	7.21368	4.30378	0.0452868	0.682644	-1.21393
ENSMUSG00000071528	Usmg5	66477	upregulated during skeletal muscle growth 5	-0.327647	4.88651	4.29431	0.045357	0.682644	-1.25497
ENSMUSG00000028614	Ndc1	72787	NDC1 transmembrane nucleoporin	0.221362	4.61871	4.2817	0.045403	0.682644	1.16583
ENSMUSG00000021147	Wdr37	207615	WD repeat domain 37	0.133136	6.54312	4.27787	0.0454944	0.682644	1.09667
ENSMUSG00000021743	Fezf2	54713	Fez family zinc finger 2	0.322567	2.79581	4.27672	0.045522	0.682644	1.25055
ENSMUSG00000042115	Klhdc8a	213417	kelch domain containing 8A	0.239448	6.05933	4.27994	0.0455489	0.682644	1.18054
ENSMUSG00000032715	Trib3	228775	tribbles pseudokinase 3	-0.441296	2.80617	4.27469	0.0455706	0.682644	-1.35782
ENSMUSG00000035621	Midn	59090	midnolin	-0.205655	5.37886	4.2684	0.0457217	0.683538	-1.15321
ENSMUSG00000034111	Tmed8	382620	transmembrane p24 trafficking protein 8	0.142842	6.09496	4.26233	0.0458681	0.683538	1.10408
ENSMUSG00000045288	Ush1g	16470	USH1 protein network component sans	0.371025	1.68573	4.26202	0.0458756	0.683538	1.29327
ENSMUSG00000021973	Micu2	68514	mitochondrial calcium uptake 2	-0.253823	3.97406	4.25791	0.045975	0.683538	-1.19236
ENSMUSG00000066438	Plekhd1	217682	pleckstrin homology domain containing, family D (with coiled-coil domains) member 1	0.186975	4.96758	4.25614	0.046018	0.683538	1.13837
ENSMUSG00000032475	Nck1	17973	non-catalytic region of tyrosine kinase adaptor protein 1	-0.191322	4.61518	4.24968	0.0461748	0.683538	-1.14181
ENSMUSG00000014592	Camta1	100072	calmodulin binding transcription activator 1	0.190657	7.93829	4.24851	0.0462033	0.683538	1.14128
ENSMUSG00000086968	4933431E20Rik	329735	RIKEN cDNA 4933431E20 gene	0.149065	5.48867	4.24723	0.0462344	0.683538	1.10885
ENSMUSG00000040552	C3ar1	12267	complement component 3a receptor 1	-0.990846	-0.0970561	4.24696	0.0462412	0.683538	-1.98735
ENSMUSG00000033209	Ttc28	209683	tetratricopeptide repeat domain 28	0.246673	6.40366	4.25448	0.0462436	0.683538	1.18647
ENSMUSG00000021363	Mak	17152	male germ cell-associated kinase	-0.186346	7.8992	4.24428	0.0463064	0.683538	-1.13788
ENSMUSG00000026220	Slc16a14	71781	solute carrier family 16 (monocarboxylic acid transporters), member 14	0.422289	1.60482	4.24408	0.0463112	0.683538	1.34005
ENSMUSG00000095407	Tmem200c	622645	transmembrane protein 200C	0.191796	4.13063	4.24151	0.0463741	0.683538	1.14218
ENSMUSG00000039741	Bahcc1	268515	BAH domain and coiled-coil containing 1	0.284674	5.21555	4.24645	0.0463925	0.683538	1.21813
ENSMUSG00000026463	Atp2b4	381290	ATPase, Ca++ transporting, plasma membrane 4	0.247509	5.63985	4.24085	0.0464591	0.683538	1.18716
ENSMUSG00000022792	Yars2	70120	tyrosyl-tRNA synthetase 2 (mitochondrial)	-0.305493	3.35432	4.23082	0.0466363	0.683538	-1.23584
ENSMUSG00000097006	9530082P21Rik	638247	RIKEN cDNA 9530082P21 gene	0.151172	5.60355	4.22724	0.0467243	0.683538	1.11047
ENSMUSG00000000126	Wnt9a	216795	wingless-type MMTV integration site family, member 9A	-0.593815	0.635487	4.22536	0.0467708	0.683538	-1.50923
ENSMUSG00000007872	Id3	15903	inhibitor of DNA binding 3	-0.431178	3.12509	4.22429	0.0467972	0.683538	-1.34833
ENSMUSG00000002602	Axl	26362	AXL receptor tyrosine kinase	-0.36839	4.14292	4.23243	0.0467975	0.683538	-1.29091
ENSMUSG00000007207	Stx1a	20907	syntaxin 1A (brain)	-0.353352	2.99223	4.22355	0.0468153	0.683538	-1.27753
ENSMUSG00000020462	Cfap36	216618	cilia and flagella associated protein 36	-0.149335	6.2345	4.2205	0.0468908	0.683538	-1.10906
ENSMUSG00000051234	Rnf7	19823	ring finger protein 7	-0.275867	5.79327	4.22999	0.0469856	0.683538	-1.21072
ENSMUSG00000041974	Spidr	224008	scaffolding protein involved in DNA repair	-0.416363	3.15986	4.21516	0.0470232	0.683538	-1.33456
ENSMUSG00000038773	Kdm3b	277250	KDM3B lysine (K)-specific demethylase 3B	0.133444	7.97038	4.21491	0.0470294	0.683538	1.09691
ENSMUSG00000019302	Atp6v0a1	11975	ATPase, H+ transporting, lysosomal V0 subunit A1	0.11968	8.44591	4.2147	0.0470346	0.683538	1.08649
ENSMUSG00000026782	Abi2	329165	abl-interactor 2	0.168249	6.99784	4.21171	0.0471089	0.683538	1.12369
ENSMUSG00000020946	Gosr2	56494	golgi SNAP receptor complex member 2	-0.152453	6.28008	4.20969	0.0471592	0.683538	-1.11146
ENSMUSG00000049643	2310022A10Rik	66367	RIKEN cDNA 2310022A10 gene	-0.244176	4.33364	4.2091	0.0471739	0.683538	-1.18442
ENSMUSG00000016833	Mrps18c	68735	mitochondrial ribosomal protein S18C	-0.289879	3.56471	4.20805	0.0472002	0.683538	-1.22254
ENSMUSG00000032172	Olfm2	244723	olfactomedin 2	-0.329242	4.1351	4.20762	0.0472108	0.683538	-1.25635
ENSMUSG00000078931	Pdf	68023	peptide deformylase (mitochondrial)	-0.411727	3.49339	4.21206	0.04722	0.683538	-1.33028
ENSMUSG00000037169	Mycn	18109	v-myc avian myelocytomatosis viral related oncogene, neuroblastoma derived	0.331261	3.10212	4.20707	0.0472246	0.683538	1.25811
ENSMUSG00000028145	Them4	75778	thioesterase superfamily member 4	-0.25489	3.95082	4.20531	0.0472685	0.683538	-1.19324
ENSMUSG00000033595	Lgi3	213469	leucine-rich repeat LGI family, member 3	0.295642	3.84457	4.18769	0.0477106	0.687118	1.22743
ENSMUSG00000042429	Adora1	11539	adenosine A1 receptor	0.164707	5.95277	4.18659	0.0477384	0.687118	1.12094
ENSMUSG00000030411	Nova2	384569	neuro-oncological ventral antigen 2	0.267423	4.9043	4.18375	0.04781	0.687118	1.20366
ENSMUSG00000071860	2900055J20Rik	73001	RIKEN cDNA 2900055J20 gene	0.669278	0.630849	4.18235	0.0478454	0.687118	1.59028
ENSMUSG00000041801	Phlda3	27280	pleckstrin homology like domain, family A, member 3	-0.417413	2.40252	4.17968	0.047913	0.687118	-1.33553
ENSMUSG00000035212	Leprot	230514	leptin receptor overlapping transcript	-0.236318	4.2011	4.17696	0.0479822	0.687118	-1.17798
ENSMUSG00000050105	Grrp1	72690	glycine/arginine rich protein 1	-0.830217	0.353241	4.17562	0.0480161	0.687118	-1.77795
ENSMUSG00000036111	Lmo1	109594	LIM domain only 1	-0.350939	4.30813	4.18348	0.0480194	0.687118	-1.27539
ENSMUSG00000055421	Pcdh9	211712	protocadherin 9	0.204395	5.65459	4.17291	0.0480851	0.687118	1.1522
ENSMUSG00000027859	Ngf	18049	nerve growth factor	-1.0741	-0.489168	4.17271	0.0480902	0.687118	-2.1054
ENSMUSG00000020623	Map2k6	26399	mitogen-activated protein kinase kinase 6	0.222581	3.75011	4.17213	0.0481048	0.687118	1.16682
ENSMUSG00000038602	Slc35f1	215085	solute carrier family 35, member F1	0.208248	5.21799	4.17065	0.0481425	0.687118	1.15528
ENSMUSG00000025656	Arhgef9	236915	CDC42 guanine nucleotide exchange factor (GEF) 9	0.145018	7.40101	4.1692	0.0481795	0.687118	1.10574
ENSMUSG00000030102	Itpr1	16438	inositol 1,4,5-trisphosphate receptor 1	0.229574	6.04357	4.16907	0.048227	0.687118	1.17249
ENSMUSG00000026317	Cln8	26889	ceroid-lipofuscinosis, neuronal 8	-0.180552	5.17542	4.16673	0.0482426	0.687118	-1.13332
ENSMUSG00000032340	Neo1	18007	neogenin	0.184283	6.95612	4.16161	0.0483735	0.687352	1.13625
ENSMUSG00000020788	Atp2a3	53313	ATPase, Ca++ transporting, ubiquitous	0.413534	2.00569	4.16063	0.0483985	0.687352	1.33194
ENSMUSG00000042901	Aida	108909	axin interactor, dorsalization associated	-0.138469	5.57649	4.1604	0.0484044	0.687352	-1.10074
ENSMUSG00000022370	Mrpl13	68537	mitochondrial ribosomal protein L13	-0.243112	4.44023	4.15495	0.0485444	0.688434	-1.18354
ENSMUSG00000062961	Ccdc177	380768	coiled-coil domain containing 177	0.133558	6.2485	4.15365	0.0485777	0.688434	1.097
ENSMUSG00000023235	Ccl25	20300	chemokine (C-C motif) ligand 25	-0.414211	1.8737	4.15073	0.0486531	0.688815	-1.33257
ENSMUSG00000049265	Kcnk3	16527	potassium channel, subfamily K, member 3	-0.167849	5.0289	4.14263	0.0488622	0.689564	-1.12338
ENSMUSG00000045287	Rtn4rl1	237847	reticulon 4 receptor-like 1	0.156771	6.02055	4.14102	0.0489038	0.689564	1.11479
ENSMUSG00000029088	Kcnip4	80334	Kv channel interacting protein 4	0.194197	5.3427	4.14046	0.0489183	0.689564	1.14409
ENSMUSG00000045589	Frrs1l	230235	ferric-chelate reductase 1 like	0.227377	6.38213	4.14238	0.0489232	0.689564	1.1707
ENSMUSG00000060572	Mfap2	17150	microfibrillar-associated protein 2	-0.44098	1.96326	4.13874	0.048963	0.689564	-1.35753
ENSMUSG00000003541	Ier3	15937	immediate early response 3	-0.236157	5.26676	4.13741	0.0489976	0.689564	-1.17785
ENSMUSG00000022773	Ypel1	106369	yippee like 1	0.335606	3.37518	4.13263	0.049122	0.690629	1.26191
ENSMUSG00000022346	Myc	17869	myelocytomatosis oncogene	-0.876385	-0.0833314	4.13017	0.0491859	0.690843	-1.83577
ENSMUSG00000020668	Kif3c	16570	kinesin family member 3C	-0.115573	7.14342	4.12588	0.0492981	0.691734	-1.08341
ENSMUSG00000040412	5330417C22Rik	229722	RIKEN cDNA 5330417C22 gene	0.22933	4.04179	4.11921	0.0494729	0.693098	1.17229
ENSMUSG00000054477	Kcnn2	140492	potassium intermediate/small conductance calcium-activated channel, subfamily N, member 2	0.22941	3.74932	4.1176	0.0495152	0.693098	1.17236
ENSMUSG00000078427	Sarnp	66118	SAP domain containing ribonucleoprotein	-0.248189	5.03928	4.11525	0.0495769	0.693098	-1.18772
ENSMUSG00000093460	Six3os1	100043902	SIX homeobox 3, opposite strand 1	0.273845	6.6492	4.13013	0.0496123	0.693098	1.20903
ENSMUSG00000028443	Nudt2	66401	nudix (nucleoside diphosphate linked moiety X)-type motif 2	-0.255668	3.48454	4.11073	0.0496958	0.693098	-1.19389
ENSMUSG00000047730	Fcgbp	215384	Fc fragment of IgG binding protein	0.44096	1.70539	4.1105	0.0497021	0.693098	1.35751
ENSMUSG00000042055	Wdr11	207425	WD repeat domain 11	0.154661	5.98926	4.10916	0.0497374	0.693098	1.11316
ENSMUSG00000041923	Nol4	319211	nucleolar protein 4	0.239863	4.69964	4.10158	0.0499381	0.694672	1.18088
ENSMUSG00000029570	Lfng	16848	LFNG O-fucosylpeptide 3-beta-N-acetylglucosaminyltransferase	-0.439481	3.56922	4.11238	0.0499482	0.694672	-1.35612
ENSMUSG00000032965	Ift57	73916	intraflagellar transport 57	-0.228112	4.69409	4.09254	0.0501785	0.695933	-1.1713
ENSMUSG00000026197	Zfand2b	68818	zinc finger, AN1 type domain 2B	-0.295365	3.41791	4.09229	0.050185	0.695933	-1.2272
ENSMUSG00000001506	Col1a1	12842	collagen, type I, alpha 1	-0.962794	0.0997647	4.08834	0.0502905	0.695933	-1.94908
ENSMUSG00000031740	Mmp2	17390	matrix metallopeptidase 2	-0.380153	2.76119	4.08788	0.0503027	0.695933	-1.30148
ENSMUSG00000050965	Prkca	18750	protein kinase C, alpha	0.214032	8.77076	4.08679	0.0503318	0.695933	1.15993
ENSMUSG00000011751	Sptbn4	80297	spectrin beta, non-erythrocytic 4	0.200096	5.68179	4.08674	0.0503333	0.695933	1.14878
ENSMUSG00000041607	Mbp	17196	myelin basic protein	0.15472	5.12286	4.08055	0.0504992	0.697548	1.11321
ENSMUSG00000001260	Gabrg1	14405	gamma-aminobutyric acid (GABA) A receptor, subunit gamma 1	0.227779	3.43536	4.0709	0.0507589	0.700453	1.17103
ENSMUSG00000014198	Zfp385c	278304	zinc finger protein 385C	0.199717	4.07747	4.0662	0.0508862	0.700881	1.14847
ENSMUSG00000025366	Esyt1	23943	extended synaptotagmin-like protein 1	-0.208879	4.19062	4.0661	0.0508887	0.700881	-1.15579
ENSMUSG00000067212	H2-T23	15040	histocompatibility 2, T region locus 23	-0.60574	2.67078	4.07682	0.0510327	0.702182	-1.52176
ENSMUSG00000043015	Nemp2	227094	nuclear envelope integral membrane protein 2	-0.22678	3.2599	4.05419	0.0512125	0.703639	-1.17022
ENSMUSG00000041084	Ostc	66357	oligosaccharyltransferase complex subunit (non-catalytic)	-0.286018	5.12587	4.05861	0.0512378	0.703639	-1.21927
ENSMUSG00000040490	Lrfn2	70530	leucine rich repeat and fibronectin type III domain containing 2	0.271999	4.05065	4.04599	0.0514365	0.705685	1.20748
ENSMUSG00000092335	Zfp976	208111	zinc finger protein 976	0.702663	-0.298146	4.04287	0.0515223	0.705788	1.62751
ENSMUSG00000022671	Mzt2	72083	mitotic spindle organizing protein 2	-0.355433	3.46443	4.04209	0.0515435	0.705788	-1.27937
ENSMUSG00000022951	Rcan1	54720	regulator of calcineurin 1	-0.21002	5.48816	4.03634	0.0517017	0.707271	-1.1567
ENSMUSG00000019647	Sema6a	20358	sema domain, transmembrane domain (TM), and cytoplasmic domain, (semaphorin) 6A	0.252427	5.66838	4.03838	0.0518247	0.70827	1.19121
ENSMUSG00000031079	Zfp300	245368	zinc finger protein 300	0.32975	2.40846	4.02106	0.0521247	0.710784	1.2568
ENSMUSG00000038545	Cul7	66515	cullin 7	0.223603	4.87749	4.0193	0.0521737	0.710784	1.16765
ENSMUSG00000044456	Rin3	217835	Ras and Rab interactor 3	-0.733568	-0.00395259	4.01886	0.0521859	0.710784	-1.66275
ENSMUSG00000036944	Tmem71	213068	transmembrane protein 71	-0.783976	0.126364	4.01803	0.052209	0.710784	-1.72187
ENSMUSG00000032329	Hmg20a	66867	high mobility group 20A	0.116781	6.49307	4.01572	0.0522735	0.71098	1.08431
ENSMUSG00000049583	Grm5	108071	glutamate receptor, metabotropic 5	0.260726	4.84726	4.00839	0.0524783	0.713082	1.19808
ENSMUSG00000026821	Ralgds	19730	ral guanine nucleotide dissociation stimulator	-0.194494	4.99583	4.00211	0.0526547	0.714134	-1.14432
ENSMUSG00000028862	Map3k6	53608	mitogen-activated protein kinase kinase kinase 6	-0.871439	0.315202	4.00204	0.0526564	0.714134	-1.82949
ENSMUSG00000028005	Gucy1b3	54195	guanylate cyclase 1, soluble, beta 3	0.159941	6.83622	3.99414	0.0528792	0.71647	1.11724
ENSMUSG00000034187	Nsf	18195	N-ethylmaleimide sensitive fusion protein	0.124744	9.17769	3.98786	0.0530568	0.718191	1.09031
ENSMUSG00000004451	Ralb	64143	v-ral simian leukemia viral oncogene B	-0.309559	3.60239	3.98427	0.0531588	0.718885	-1.23933
ENSMUSG00000029547	Ints1	68510	integrator complex subunit 1	0.171732	6.63935	3.98223	0.053217	0.718986	1.12641
ENSMUSG00000015484	Fam163a	329274	family with sequence similarity 163, member A	0.181721	4.2033	3.97158	0.0535208	0.722403	1.13424
ENSMUSG00000035270	Impg2	224224	interphotoreceptor matrix proteoglycan 2	-0.252315	9.19891	3.97144	0.0536105	0.722806	-1.19112
ENSMUSG00000037605	Adgrl3	319387	adhesion G protein-coupled receptor L3	0.222583	5.99633	3.9679	0.0536543	0.722806	1.16682
ENSMUSG00000079055	Slc8a3	110893	solute carrier family 8 (sodium/calcium exchanger), member 3	0.160566	6.33187	3.96521	0.0537035	0.722806	1.11773
ENSMUSG00000046378	Asphd1	233879	aspartate beta-hydroxylase domain containing 1	0.302961	2.90313	3.96247	0.0537823	0.723181	1.23367
ENSMUSG00000025486	Sirt3	64384	sirtuin 3	-0.276321	4.75286	3.9584	0.0538994	0.723432	-1.2111
ENSMUSG00000074247	Dda1	66498	DET1 and DDB1 associated 1	-0.181201	5.63469	3.95828	0.053903	0.723432	-1.13383
ENSMUSG00000028047	Thbs3	21827	thrombospondin 3	-0.416929	1.54699	3.95387	0.0540303	0.723685	-1.33508
ENSMUSG00000020903	Stx8	55943	syntaxin 8	-0.230953	4.0043	3.95267	0.0540652	0.723685	-1.17361
ENSMUSG00000032041	Tirap	117149	toll-interleukin 1 receptor (TIR) domain-containing adaptor protein	-0.299585	3.87204	3.95233	0.0540749	0.723685	-1.23079
ENSMUSG00000040380	Cbln3	56410	cerebellin 3 precursor protein	0.633674	0.369508	3.94327	0.054338	0.725645	1.55151
ENSMUSG00000068663	Clec16a	74374	C-type lectin domain family 16, member A	0.119202	6.55843	3.94306	0.0543443	0.725645	1.08613
ENSMUSG00000021619	Atg10	66795	autophagy related 10	-0.310749	2.86072	3.94201	0.0543748	0.725645	-1.24035
ENSMUSG00000026240	Cops7b	26895	COP9 signalosome subunit 7B	-0.221079	4.44815	3.93253	0.0546518	0.727986	-1.1656
ENSMUSG00000028991	Mtor	56717	mechanistic target of rapamycin (serine/threonine kinase)	0.169927	6.93117	3.93249	0.0546529	0.727986	1.125
ENSMUSG00000029128	Rab28	100972	RAB28, member RAS oncogene family	-0.148472	7.05957	3.92861	0.0547667	0.728356	-1.10839
ENSMUSG00000025993	Slc40a1	53945	solute carrier family 40 (iron-regulated transporter), member 1	-0.298739	2.43929	3.92804	0.0547833	0.728356	-1.23007
ENSMUSG00000005732	Ranbp1	19385	RAN binding protein 1	-0.223755	5.30909	3.92549	0.0548585	0.728673	-1.16777
ENSMUSG00000066357	Wdr6	83669	WD repeat domain 6	0.121704	8.17623	3.92205	0.0549596	0.728938	1.08802
ENSMUSG00000002983	Relb	19698	avian reticuloendotheliosis viral (v-rel) oncogene related B	-0.519915	0.979673	3.92045	0.0550067	0.728938	-1.43387
ENSMUSG00000000266	Mid2	23947	midline 2	0.264055	4.49111	3.91958	0.0550326	0.728938	1.20085
ENSMUSG00000022744	Cldnd1	224250	claudin domain containing 1	-0.156196	5.97981	3.91556	0.0551513	0.729829	-1.11435
ENSMUSG00000027605	Acss2	60525	acyl-CoA synthetase short-chain family member 2	0.119632	5.62976	3.91026	0.0553083	0.730589	1.08646
ENSMUSG00000048070	Pirt	193003	phosphoinositide-interacting regulator of transient receptor potential channels	-0.548386	1.14735	3.90971	0.0553247	0.730589	-1.46245
ENSMUSG00000034997	Htr2a	15558	5-hydroxytryptamine (serotonin) receptor 2A	-0.416491	1.88962	3.90391	0.0554974	0.730589	-1.33468
ENSMUSG00000029771	Irf5	27056	interferon regulatory factor 5	-0.816017	0.258909	3.90389	0.0554979	0.730589	-1.76054
ENSMUSG00000030872	Gga2	74105	golgi associated, gamma adaptin ear containing, ARF binding protein 2	0.240805	3.84296	3.90247	0.0555401	0.730589	1.18165
ENSMUSG00000057098	Ebf1	13591	early B cell factor 1	0.217831	4.99512	3.90063	0.055595	0.730589	1.16298
ENSMUSG00000056494	Cngb3	30952	cyclic nucleotide gated channel beta 3	0.196721	4.62992	3.89943	0.0556309	0.730589	1.14609
ENSMUSG00000027646	Src	20779	Rous sarcoma oncogene	-0.142185	5.5365	3.89867	0.0556535	0.730589	-1.10357
ENSMUSG00000046519	Golph3l	229593	golgi phosphoprotein 3-like	-0.156504	5.21585	3.89571	0.0557422	0.730589	-1.11458
ENSMUSG00000032058	Ppp2r1b	73699	protein phosphatase 2, regulatory subunit A, beta	0.22152	4.05371	3.89546	0.0557497	0.730589	1.16596
ENSMUSG00000061787	Rps17	20068	ribosomal protein S17	-0.315478	6.96482	3.9164	0.0559058	0.730589	-1.24442
ENSMUSG00000031574	Star	20845	steroidogenic acute regulatory protein	-0.273624	3.15447	3.8895	0.0559286	0.730589	-1.20884
ENSMUSG00000024120	Lrpprc	72416	leucine-rich PPR-motif containing	0.138393	6.62731	3.88811	0.0559704	0.730589	1.10068
ENSMUSG00000024253	Dync2li1	213575	dynein cytoplasmic 2 light intermediate chain 1	-0.239876	4.11885	3.8858	0.05604	0.730589	-1.18089
ENSMUSG00000070304	Scn2b	72821	sodium channel, voltage-gated, type II, beta	0.150123	6.04782	3.88502	0.0560632	0.730589	1.10966
ENSMUSG00000039997	Ifi203	15950	interferon activated gene 203	-0.64587	1.18594	3.8845	0.056079	0.730589	-1.56468
ENSMUSG00000027474	Ccm2l	228788	cerebral cavernous malformation 2-like	0.701443	-0.0764449	3.88432	0.0560843	0.730589	1.62613
ENSMUSG00000075318	Scn2a	110876	sodium channel, voltage-gated, type II, alpha	0.252661	5.70421	3.88832	0.0561851	0.731231	1.1914
ENSMUSG00000055538	Zcchc24	71918	zinc finger, CCHC domain containing 24	-0.466725	4.00389	3.90251	0.0562553	0.731474	-1.38197
ENSMUSG00000014426	Map3k4	26407	mitogen-activated protein kinase kinase kinase 4	0.13251	5.98915	3.87686	0.0563099	0.731513	1.0962
ENSMUSG00000036295	Lrrn3	16981	leucine rich repeat protein 3, neuronal	0.168778	5.45315	3.87458	0.0563788	0.731739	1.12411
ENSMUSG00000068523	Gng5	14707	guanine nucleotide binding protein (G protein), gamma 5	-0.252777	4.15797	3.87094	0.0564895	0.731856	-1.1915
ENSMUSG00000038665	Dgki	320127	diacylglycerol kinase, iota	0.354157	4.62709	3.88538	0.0564911	0.731856	1.27824
ENSMUSG00000032777	Gtf3c1	233863	general transcription factor III C 1	0.149342	7.23559	3.86891	0.0565512	0.731967	1.10906
ENSMUSG00000043850	Clrn1	229320	clarin 1	-0.365677	2.91222	3.85635	0.0569348	0.735214	-1.28849
ENSMUSG00000078974	Sec61g	20335	SEC61, gamma subunit	-0.383649	3.11608	3.85611	0.056942	0.735214	-1.30464
ENSMUSG00000055675	Kbtbd11	74901	kelch repeat and BTB (POZ) domain containing 11	0.15458	5.94431	3.8556	0.0569576	0.735214	1.1131
ENSMUSG00000027022	Xirp2	241431	xin actin-binding repeat containing 2	-1.18702	-0.657699	3.84784	0.0571961	0.736822	-2.27682
ENSMUSG00000022425	Enpp2	18606	ectonucleotide pyrophosphatase/phosphodiesterase 2	0.314552	5.60763	3.86714	0.0572693	0.736822	1.24363
ENSMUSG00000022706	Mrpl40	18100	mitochondrial ribosomal protein L40	-0.294104	4.11387	3.84391	0.0573173	0.736822	-1.22612
ENSMUSG00000073733	Rsg1	76166	REM2 and RAB-like small GTPase 1	0.696972	0.307368	3.84333	0.0573353	0.736822	1.6211
ENSMUSG00000052253	Zfp622	52521	zinc finger protein 622	-0.179709	4.76133	3.84098	0.0574079	0.736822	-1.13266
ENSMUSG00000017713	Tha1	71776	threonine aldolase 1	-0.608898	1.03614	3.83886	0.0574735	0.736822	-1.52509
ENSMUSG00000035206	Sppl2b	73218	signal peptide peptidase like 2B	-0.150539	5.34857	3.83752	0.0575152	0.736822	-1.10998
ENSMUSG00000030750	Nsmce1	67711	NSE1 homolog, SMC5-SMC6 complex component	-0.316308	3.22148	3.83731	0.0575216	0.736822	-1.24514
ENSMUSG00000029651	Mtus2	77521	microtubule associated tumor suppressor candidate 2	0.195121	6.27994	3.83287	0.0576594	0.736822	1.14482
ENSMUSG00000079652	Fam71f2	245884	family with sequence similarity 71, member F2	-0.782905	-0.182776	3.83273	0.0576638	0.736822	-1.72059
ENSMUSG00000019761	Krt10	16661	keratin 10	-0.27194	2.96824	3.83166	0.057697	0.736822	-1.20743
ENSMUSG00000031990	Jam3	83964	junction adhesion molecule 3	-0.159743	4.70513	3.83139	0.0577054	0.736822	-1.11709
ENSMUSG00000025403	Shmt2	108037	serine hydroxymethyltransferase 2 (mitochondrial)	-0.185087	5.12376	3.82484	0.0579097	0.736852	-1.13689
ENSMUSG00000021198	Unc79	217843	unc-79 homolog (C. elegans)	0.246566	5.44866	3.82251	0.0580578	0.736852	1.18638
ENSMUSG00000025085	Ablim1	226251	actin-binding LIM protein 1	0.137482	8.40883	3.81736	0.0581436	0.736852	1.09998
ENSMUSG00000021998	Lcp1	18826	lymphocyte cytosolic protein 1	-0.695681	1.74409	3.82251	0.0581958	0.736852	-1.61965
ENSMUSG00000018899	Irf1	16362	interferon regulatory factor 1	-0.443096	2.19697	3.80989	0.0583786	0.736852	-1.35952
ENSMUSG00000044447	Dock5	68813	dedicator of cytokinesis 5	0.353877	2.64607	3.80931	0.058397	0.736852	1.27799
ENSMUSG00000031066	Usp11	236733	ubiquitin specific peptidase 11	0.153249	6.16826	3.8082	0.058432	0.736852	1.11207
ENSMUSG00000035274	Tpbg	21983	trophoblast glycoprotein	0.231383	4.1126	3.80762	0.0584503	0.736852	1.17396
ENSMUSG00000032356	Rasgrf1	19417	RAS protein-specific guanine nucleotide-releasing factor 1	0.184339	6.45466	3.80693	0.0584719	0.736852	1.1363
ENSMUSG00000046854	Pip5kl1	227733	phosphatidylinositol-4-phosphate 5-kinase-like 1	-0.655735	0.975086	3.80661	0.0584822	0.736852	-1.57542
ENSMUSG00000028270	Gbp2	14469	guanylate binding protein 2	-0.846675	2.01759	3.83028	0.0585137	0.736852	-1.79835
ENSMUSG00000024109	Nrxn1	18189	neurexin I	0.318088	5.80302	3.829	0.0585333	0.736852	1.24668
ENSMUSG00000036570	Fxyd1	56188	FXYD domain-containing ion transport regulator 1	-0.361999	3.88719	3.80997	0.0585455	0.736852	-1.28521
ENSMUSG00000028958	Tmub1	64295	transmembrane and ubiquitin-like domain containing 1	-0.305699	3.8036	3.80444	0.0585507	0.736852	-1.23602
ENSMUSG00000071757	Zhx2	387609	zinc fingers and homeoboxes 2	0.224094	4.08621	3.80245	0.0586136	0.736852	1.16804
ENSMUSG00000036560	Lgi4	243914	leucine-rich repeat LGI family, member 4	-0.382632	3.64506	3.80766	0.0586254	0.736852	-1.30372
ENSMUSG00000066392	Nrxn3	18191	neurexin III	0.297983	7.50766	3.81941	0.0587832	0.736852	1.22942
ENSMUSG00000028542	Slc6a9	14664	solute carrier family 6 (neurotransmitter transporter, glycine), member 9	0.184617	7.48473	3.79562	0.0588302	0.736852	1.13652
ENSMUSG00000029616	Erp29	67397	endoplasmic reticulum protein 29	-0.214162	5.35114	3.79474	0.0588581	0.736852	-1.16003
ENSMUSG00000039954	Stk32a	269019	serine/threonine kinase 32A	0.257123	3.69514	3.79318	0.058908	0.736852	1.19509
ENSMUSG00000046480	Scn4b	399548	sodium channel, type IV, beta	0.559168	2.49608	3.79264	0.0589251	0.736852	1.47342
ENSMUSG00000071862	Lrrtm2	107065	leucine rich repeat transmembrane neuronal 2	0.258923	4.67375	3.79236	0.0589341	0.736852	1.19659
ENSMUSG00000028688	Toe1	68276	target of EGR1, member 1 (nuclear)	-0.197998	4.4293	3.79127	0.0589688	0.736852	-1.14711
ENSMUSG00000001029	Icam2	15896	intercellular adhesion molecule 2	-0.872632	-0.439398	3.79098	0.0589778	0.736852	-1.831
ENSMUSG00000024773	Atg2a	329015	autophagy related 2A	0.166852	5.36948	3.79009	0.0590063	0.736852	1.12261
ENSMUSG00000037722	Gnpnat1	54342	glucosamine-phosphate N-acetyltransferase 1	-0.210086	4.93283	3.78403	0.0591999	0.738495	-1.15676
ENSMUSG00000021373	Cap2	67252	CAP, adenylate cyclase-associated protein, 2 (yeast)	0.209033	5.26638	3.7813	0.0592873	0.738495	1.15591
ENSMUSG00000027612	Mmp24	17391	matrix metallopeptidase 24	0.168018	4.69537	3.77967	0.0593397	0.738495	1.12351
ENSMUSG00000040723	Rcsd1	226594	RCSD domain containing 1	-0.766257	0.284101	3.77793	0.0593955	0.738495	-1.70085
ENSMUSG00000018449	Rpain	69723	RPA interacting protein	-0.310934	3.38424	3.77778	0.0594002	0.738495	-1.24051
ENSMUSG00000029394	Cdk2ap1	13445	CDK2 (cyclin-dependent kinase 2)-associated protein 1	-0.308542	4.52444	3.78085	0.0594532	0.738495	-1.23846
ENSMUSG00000047832	Cdca4	71963	cell division cycle associated 4	-0.275404	2.90815	3.77227	0.0595775	0.738495	-1.21033
ENSMUSG00000025485	Ric8a	101489	RIC8 guanine nucleotide exchange factor A	-0.170787	5.23145	3.77157	0.0596001	0.738495	-1.12567
ENSMUSG00000019888	Mgat4c	67569	MGAT4 family, member C	0.339471	3.43769	3.77138	0.0596064	0.738495	1.26529
ENSMUSG00000038763	Alpk3	116904	alpha-kinase 3	0.899896	-0.203903	3.76358	0.0598586	0.740972	1.86593
ENSMUSG00000031026	Trim66	330627	tripartite motif-containing 66	0.274514	4.6329	3.76129	0.0599328	0.741244	1.20959
ENSMUSG00000004356	Utp20	70683	UTP20 small subunit processome component	0.25895	5.13561	3.75601	0.0601334	0.743077	1.19661
ENSMUSG00000026547	Tagln2	21346	transgelin 2	-0.597413	2.75817	3.77262	0.060196	0.743203	-1.513
ENSMUSG00000023826	Park2	50873	Parkinson disease (autosomal recessive, juvenile) 2, parkin	0.686597	0.323911	3.74435	0.0604851	0.745615	1.60948
ENSMUSG00000030223	Ptpro	19277	protein tyrosine phosphatase, receptor type, O	0.188295	5.15598	3.74187	0.0605663	0.745615	1.13942
ENSMUSG00000021758	Ddx4	13206	DEAD (Asp-Glu-Ala-Asp) box polypeptide 4	1.31271	0.508743	3.75688	0.060611	0.745615	2.48408
ENSMUSG00000032299	Commd4	66199	COMM domain containing 4	-0.311322	3.72231	3.74001	0.0606276	0.745615	-1.24084
ENSMUSG00000029642	Polr1d	20018	polymerase (RNA) I polypeptide D	-0.241192	5.13652	3.73474	0.0608008	0.745615	-1.18197
ENSMUSG00000056121	Fez2	225020	fasciculation and elongation protein zeta 2 (zygin II)	-0.183831	4.94183	3.73332	0.0608477	0.745615	-1.1359
ENSMUSG00000032174	Icam5	15898	intercellular adhesion molecule 5, telencephalin	0.489425	1.31715	3.73117	0.0609188	0.745615	1.40389
ENSMUSG00000033542	Arhgef5	54324	Rho guanine nucleotide exchange factor (GEF) 5	0.418915	2.15312	3.72877	0.0609982	0.745615	1.33692
ENSMUSG00000059854	Hydin	244653	HYDIN, axonemal central pair apparatus protein	0.866525	0.196864	3.72717	0.061051	0.745615	1.82327
ENSMUSG00000092203	1110038B12Rik	68763	RIKEN cDNA 1110038B12 gene	-0.343758	2.72516	3.72681	0.061063	0.745615	-1.26906
ENSMUSG00000040331	Nsmce4a	67872	NSE4 homolog A, SMC5-SMC6 complex component	-0.228369	5.68545	3.72847	0.0610693	0.745615	-1.17151
ENSMUSG00000079557	2020-03-02	224703	membrane-associated ring finger (C3HC4) 2	-0.149125	5.71529	3.72595	0.0610914	0.745615	-1.1089
ENSMUSG00000054640	Slc8a1	20541	solute carrier family 8 (sodium/calcium exchanger), member 1	0.288286	4.63531	3.72525	0.0611865	0.745615	1.22119
ENSMUSG00000022523	Fgf12	14167	fibroblast growth factor 12	0.221532	5.99591	3.7218	0.0613034	0.745615	1.16597
ENSMUSG00000048264	Dip2c	208440	disco interacting protein 2 homolog C	0.157099	6.32599	3.71811	0.0613519	0.745615	1.11504
ENSMUSG00000042677	Zc3h12a	230738	zinc finger CCCH type containing 12A	-0.58412	0.476348	3.71792	0.0613583	0.745615	-1.49912
ENSMUSG00000027221	Chst1	76969	carbohydrate (keratan sulfate Gal-6) sulfotransferase 1	0.175551	4.91976	3.71497	0.0614567	0.745615	1.1294
ENSMUSG00000011257	Pabpc4	230721	poly(A) binding protein, cytoplasmic 4	-0.137873	5.2315	3.71455	0.0614706	0.745615	-1.10028
ENSMUSG00000056481	Cd248	70445	CD248 antigen, endosialin	-0.795642	0.1589	3.71398	0.0614896	0.745615	-1.73585
ENSMUSG00000026047	Kdelc1	72050	KDEL (Lys-Asp-Glu-Leu) containing 1	-0.228507	3.61416	3.71254	0.0615377	0.745615	-1.17162
ENSMUSG00000024413	Npc1	18145	NPC intracellular cholesterol transporter 1	0.160453	6.81615	3.71121	0.061582	0.745615	1.11764
ENSMUSG00000040990	Sh3kbp1	58194	SH3-domain kinase binding protein 1	0.176822	4.57623	3.71081	0.0615956	0.745615	1.13039
ENSMUSG00000020097	Sgpl1	20397	sphingosine phosphate lyase 1	-0.164205	4.93842	3.70925	0.0616477	0.745615	-1.12055
ENSMUSG00000005371	Fbxo11	225055	F-box protein 11	0.139073	6.98954	3.70788	0.0616935	0.745615	1.1012
ENSMUSG00000048647	Exd1	241624	exonuclease 3'-5' domain containing 1	0.545433	0.307104	3.70577	0.0617643	0.745615	1.45946
ENSMUSG00000037568	Vash2	226841	vasohibin 2	-0.32622	2.72168	3.70533	0.0617791	0.745615	-1.25372
ENSMUSG00000029446	Psph	100678	phosphoserine phosphatase	-0.258438	4.12052	3.70439	0.0618104	0.745615	-1.19618
ENSMUSG00000051098	Mblac2	72852	metallo-beta-lactamase domain containing 2	0.221787	4.43177	3.70144	0.0619097	0.746177	1.16618
ENSMUSG00000017288	Vps53	68299	VPS53 GARP complex subunit	0.131242	6.14931	3.69972	0.0619675	0.74624	1.09524
ENSMUSG00000038351	Sgsm2	97761	small G protein signaling modulator 2	-0.14768	5.06134	3.69578	0.0621003	0.746608	-1.10779
ENSMUSG00000029185	Fam114a1	68303	family with sequence similarity 114, member A1	-0.392481	1.67443	3.69285	0.0621993	0.746608	-1.31265
ENSMUSG00000058454	Dhcr7	13360	7-dehydrocholesterol reductase	0.172294	4.94109	3.69215	0.0622231	0.746608	1.12685
ENSMUSG00000026883	Dab2ip	69601	disabled 2 interacting protein	0.122241	6.75397	3.69156	0.0622431	0.746608	1.08842
ENSMUSG00000020053	Igf1	16000	insulin-like growth factor 1	0.229663	5.34838	3.69102	0.0622612	0.746608	1.17256
ENSMUSG00000023367	Tmem176a	66058	transmembrane protein 176A	-0.404272	2.72259	3.68364	0.0625115	0.748758	-1.32342
ENSMUSG00000030614	Tmem126b	68472	transmembrane protein 126B	0.192282	4.46653	3.68263	0.062546	0.748758	1.14257
ENSMUSG00000028106	Rprd2	75137	regulation of nuclear pre-mRNA domain containing 2	0.195849	6.21859	3.67935	0.0626577	0.748923	1.1454
ENSMUSG00000005034	Prkacb	18749	protein kinase, cAMP dependent, catalytic, beta	0.119642	7.84259	3.67912	0.0626654	0.748923	1.08647
ENSMUSG00000038244	Mical2	320878	microtubule associated monooxygenase, calponin and LIM domain containing 2	-0.239058	3.81362	3.67667	0.0627491	0.749291	-1.18022
ENSMUSG00000043391	2510009E07Rik	72190	RIKEN cDNA 2510009E07 gene	0.141467	7.85247	3.67442	0.0628259	0.74934	1.10303
ENSMUSG00000037386	Rims2	116838	regulating synaptic membrane exocytosis 2	0.166851	7.67663	3.66943	0.0629966	0.74934	1.12261
ENSMUSG00000033788	Dysf	26903	dysferlin	-0.520597	1.17632	3.66822	0.0630384	0.74934	-1.43455
ENSMUSG00000074088	Snrnp40	66585	small nuclear ribonucleoprotein 40 (U5)	-0.168923	4.85521	3.66735	0.0630682	0.74934	-1.12422
ENSMUSG00000006342	Susd2	71733	sushi domain containing 2	0.352382	2.80994	3.66689	0.063084	0.74934	1.27667
ENSMUSG00000087138	Gm15545	100502630	predicted gene 15545	0.543013	0.632643	3.66581	0.063121	0.74934	1.45701
ENSMUSG00000079033	Mef2b	17259	myocyte enhancer factor 2B	-6.25282	-1.02379	3.75334	0.0631229	0.74934	-76.2583
ENSMUSG00000029925	Tbxas1	21391	thromboxane A synthase 1, platelet	-1.0934	-0.744552	3.66132	0.0632755	0.750524	-2.13376
ENSMUSG00000001333	Sync	68828	syncoilin	-0.79489	-0.317247	3.65935	0.0633435	0.750702	-1.73494
ENSMUSG00000022973	Synj1	104015	synaptojanin 1	0.169268	8.34852	3.65753	0.0634063	0.750819	1.12449
ENSMUSG00000073702	Rpl31	114641	ribosomal protein L31	-0.332339	3.30755	3.65527	0.0634845	0.750959	-1.25905
ENSMUSG00000037296	Lsm1	67207	LSM1 homolog, mRNA degradation associated	-0.310895	3.09471	3.65376	0.0635365	0.750959	-1.24048
ENSMUSG00000022867	Usp25	30940	ubiquitin specific peptidase 25	0.14557	5.46233	3.6526	0.0635769	0.750959	1.10617
ENSMUSG00000023923	Tbc1d5	72238	TBC1 domain family, member 5	0.213191	4.70446	3.64701	0.0637705	0.75222	1.15925
ENSMUSG00000021040	Slirp	380773	SRA stem-loop interacting RNA binding protein	-0.239305	4.5074	3.6447	0.063851	0.75222	-1.18042
ENSMUSG00000029361	Nos1	18125	nitric oxide synthase 1, neuronal	0.328643	4.05537	3.64545	0.0639019	0.75222	1.25583
ENSMUSG00000028019	Pdgfc	54635	platelet-derived growth factor, C polypeptide	0.38276	1.91662	3.64139	0.0639663	0.75222	1.30383
ENSMUSG00000022515	Anks3	72615	ankyrin repeat and sterile alpha motif domain containing 3	-0.149313	5.16671	3.63901	0.0640495	0.75222	-1.10904
ENSMUSG00000061650	Med9	192191	mediator complex subunit 9	-0.208218	5.31718	3.63891	0.0640528	0.75222	-1.15526
ENSMUSG00000034211	Mrps17	66258	mitochondrial ribosomal protein S17	-0.175389	4.85859	3.63869	0.0640606	0.75222	-1.12927
ENSMUSG00000044991	1110034G24Rik	73747	RIKEN cDNA 1110034G24 gene	-0.242055	3.67185	3.63734	0.0641078	0.75222	-1.18268
ENSMUSG00000036275	9530068E07Rik	213673	RIKEN cDNA 9530068E07 gene	-0.159443	6.58207	3.63565	0.064167	0.752292	-1.11686
ENSMUSG00000036578	Fxyd7	57780	FXYD domain-containing ion transport regulator 7	-0.47271	2.13818	3.63207	0.0642923	0.752967	-1.38771
ENSMUSG00000048277	Syngr2	20973	synaptogyrin 2	-0.346653	1.99355	3.63092	0.0643328	0.752967	-1.27161
ENSMUSG00000045994	B3gat1	76898	beta-1,3-glucuronyltransferase 1 (glucuronosyltransferase P)	0.132736	6.57258	3.62946	0.0643838	0.752967	1.09637
ENSMUSG00000003420	Fcgrt	14132	Fc receptor, IgG, alpha chain transporter	0.383637	2.46288	3.62689	0.0644742	0.753165	1.30463
ENSMUSG00000010830	Kdelr3	105785	KDEL (Lys-Asp-Glu-Leu) endoplasmic reticulum protein retention receptor 3	-0.798444	0.108632	3.62479	0.0645481	0.753165	-1.73922
ENSMUSG00000045318	Adra2c	11553	adrenergic receptor, alpha 2c	0.406955	2.61174	3.62446	0.06456	0.753165	1.32588
ENSMUSG00000025498	Irf7	54123	interferon regulatory factor 7	-0.359609	3.61826	3.62077	0.0647431	0.753217	-1.28308
ENSMUSG00000049288	Lix1l	280411	Lix1-like	-0.162709	4.78688	3.61691	0.0648264	0.753217	-1.11939
ENSMUSG00000028546	Elavl4	15572	ELAV like RNA binding protein 4	0.224743	5.04472	3.61591	0.064862	0.753217	1.16857
ENSMUSG00000058392	Rrp1b	72462	ribosomal RNA processing 1 homolog B (S. cerevisiae)	-0.177973	6.90721	3.61556	0.0648743	0.753217	-1.13129
ENSMUSG00000051159	Cited1	12705	Cbp/p300-interacting transactivator with Glu/Asp-rich carboxy-terminal domain 1	-0.484166	1.26631	3.61254	0.0649815	0.753217	-1.39878
ENSMUSG00000049252	Lrp1b	94217	low density lipoprotein-related protein 1B (deleted in tumors)	0.468013	3.64416	3.62908	0.0650275	0.753217	1.3832
ENSMUSG00000042396	Rbm7	67010	RNA binding motif protein 7	-0.13999	6.3635	3.60624	0.0652055	0.753217	-1.1019
ENSMUSG00000025262	Fam120c	207375	family with sequence similarity 120, member C	0.207155	6.10058	3.60395	0.0652987	0.753217	1.15441
ENSMUSG00000036833	Pnpla7	241274	patatin-like phospholipase domain containing 7	0.279409	3.29938	3.60344	0.0653053	0.753217	1.2137
ENSMUSG00000015340	Cybb	13058	cytochrome b-245, beta polypeptide	-1.57035	-0.956935	3.60633	0.0653747	0.753217	-2.96976
ENSMUSG00000020364	Zfp354a	21408	zinc finger protein 354A	-0.191032	3.75464	3.60127	0.0653827	0.753217	-1.14158
ENSMUSG00000022150	Dab2	13132	disabled 2, mitogen-responsive phosphoprotein	-0.64947	0.600737	3.60088	0.0653968	0.753217	-1.56859
ENSMUSG00000026577	Blzf1	66352	basic leucine zipper nuclear factor 1	-0.152803	5.26175	3.59807	0.0654973	0.753217	-1.11173
ENSMUSG00000027577	Chrna4	11438	cholinergic receptor, nicotinic, alpha polypeptide 4	0.191237	4.82035	3.59685	0.0655409	0.753217	1.14174
ENSMUSG00000071359	Tbpl1	237336	TATA box binding protein-like 1	-0.108898	5.716	3.59624	0.0655627	0.753217	-1.0784
ENSMUSG00000040521	Tsfm	66399	Ts translation elongation factor, mitochondrial	-0.269011	3.63577	3.59601	0.0655708	0.753217	-1.20498
ENSMUSG00000053199	Arhgap20	244867	Rho GTPase activating protein 20	0.21293	5.18621	3.59563	0.0655846	0.753217	1.15904
ENSMUSG00000028234	Rps20	67427	ribosomal protein S20	-0.280056	6.27628	3.6095	0.0657476	0.753217	-1.21424
ENSMUSG00000011171	Vipr2	22355	vasoactive intestinal peptide receptor 2	0.165462	5.29783	3.59103	0.0657498	0.753217	1.12152
ENSMUSG00000037337	Map4k1	26411	mitogen-activated protein kinase kinase kinase kinase 1	0.775876	0.0484217	3.58947	0.0658059	0.753217	1.71223
ENSMUSG00000031534	Smim19	102032	small integral membrane protein 19	-0.209534	3.85074	3.58845	0.0658427	0.753217	-1.15631
ENSMUSG00000092210	A930009A15Rik	77798	RIKEN cDNA A930009A15 gene	-0.653014	0.366342	3.58832	0.0658472	0.753217	-1.57245
ENSMUSG00000053119	Chmp3	66700	charged multivesicular body protein 3	-0.138316	5.94064	3.58715	0.0658893	0.753217	-1.10062
ENSMUSG00000044548	Dact1	59036	dishevelled-binding antagonist of beta-catenin 1	0.309732	2.26781	3.58642	0.0659159	0.753217	1.23948
ENSMUSG00000085891	Gm14634	552913	predicted gene 14634	0.619512	0.242775	3.58564	0.0659439	0.753217	1.53636
ENSMUSG00000041773	Enc1	13803	ectodermal-neural cortex 1	0.237306	3.74697	3.58561	0.0659449	0.753217	1.17879
ENSMUSG00000057895	Zfp105	22646	zinc finger protein 105	0.210147	3.81731	3.58343	0.0660238	0.753511	1.15681
ENSMUSG00000055723	Rras2	66922	related RAS viral (r-ras) oncogene 2	-0.418686	1.82375	3.58011	0.0661437	0.754272	-1.33671
ENSMUSG00000025203	Scd2	20250	stearoyl-Coenzyme A desaturase 2	0.190487	9.08889	3.5752	0.0663217	0.754356	1.14115
ENSMUSG00000033282	Rpgrip1l	244585	Rpgrip1-like	0.225735	4.87531	3.57509	0.0663258	0.754356	1.16937
ENSMUSG00000004113	Cacna1b	12287	calcium channel, voltage-dependent, N type, alpha 1B subunit	0.285707	5.13557	3.58212	0.0663524	0.754356	1.21901
ENSMUSG00000036594	H2-Aa	14960	histocompatibility 2, class II antigen A, alpha	-1.55226	-0.350533	3.58389	0.066405	0.754356	-2.93277
ENSMUSG00000037242	Clic4	29876	chloride intracellular channel 4 (mitochondrial)	-0.177421	5.5097	3.57179	0.0664455	0.754356	-1.13086
ENSMUSG00000032939	Nup93	71805	nucleoporin 93	-0.177787	4.36482	3.57112	0.0664701	0.754356	-1.13115
ENSMUSG00000010406	Mrpl52	68836	mitochondrial ribosomal protein L52	-0.401109	3.19187	3.5703	0.0665733	0.754473	-1.32052
ENSMUSG00000001313	Rnd2	11858	Rho family GTPase 2	-0.294197	5.14863	3.57734	0.0666125	0.754473	-1.2262
ENSMUSG00000040383	Aqr	11834	aquarius	0.140413	6.65843	3.56645	0.06664	0.754473	1.10222
ENSMUSG00000048897	Zfp710	209225	zinc finger protein 710	0.273485	2.89237	3.56429	0.0667191	0.754766	1.20872
ENSMUSG00000048970	C1galt1c1	59048	C1GALT1-specific chaperone 1	-0.204348	4.60887	3.56205	0.066801	0.754831	-1.15217
ENSMUSG00000035948	Acss3	380660	acyl-CoA synthetase short-chain family member 3	0.41711	1.19849	3.56122	0.0668312	0.754831	1.33525
ENSMUSG00000027954	Efna1	13636	ephrin A1	-0.437911	1.54797	3.55969	0.0668873	0.754863	-1.35464
ENSMUSG00000037989	Wnk2	75607	WNK lysine deficient protein kinase 2	0.192237	6.20207	3.55415	0.0670908	0.754864	1.14253
ENSMUSG00000038696	Mapkap1	227743	mitogen-activated protein kinase associated protein 1	-0.144772	5.43784	3.5541	0.0670925	0.754864	-1.10556
ENSMUSG00000041608	Entpd3	215446	ectonucleoside triphosphate diphosphohydrolase 3	0.438871	2.45599	3.55235	0.0671572	0.754864	1.35554
ENSMUSG00000009394	Syn2	20965	synapsin II	0.182178	5.20956	3.55213	0.0671652	0.754864	1.1346
ENSMUSG00000048304	Slitrk3	386750	SLIT and NTRK-like family, member 3	0.223909	4.28152	3.55058	0.067222	0.754864	1.16789
ENSMUSG00000032422	Snx14	244962	sorting nexin 14	0.115964	5.96172	3.54948	0.0672627	0.754864	1.0837
ENSMUSG00000018965	Ywhah	22629	tyrosine 3-monooxygenase/tryptophan 5-monooxygenase activation protein, eta polypeptide	-0.135819	7.62884	3.54802	0.0673166	0.754864	-1.09872
ENSMUSG00000001020	S100a4	20198	S100 calcium binding protein A4	-0.815016	0.409734	3.54725	0.0673451	0.754864	-1.75932
ENSMUSG00000033420	Antxr1	69538	anthrax toxin receptor 1	0.196379	4.47733	3.54667	0.0673663	0.754864	1.14582
ENSMUSG00000038902	Pogz	229584	pogo transposable element with ZNF domain	0.157998	6.71014	3.54193	0.0675419	0.755688	1.11574
ENSMUSG00000052632	Asap2	211914	ArfGAP with SH3 domain, ankyrin repeat and PH domain 2	0.164492	6.05596	3.54181	0.0675463	0.755688	1.12077
ENSMUSG00000042784	Muc1	17829	mucin 1, transmembrane	-1.32012	-0.941927	3.53829	0.0676767	0.75624	-2.49686
ENSMUSG00000034648	Lrrn1	16979	leucine rich repeat protein 1, neuronal	0.225976	4.29696	3.5376	0.0677023	0.75624	1.16957
ENSMUSG00000033629	Hacd3	57874	3-hydroxyacyl-CoA dehydratase 3	0.115715	7.59849	3.53535	0.0677862	0.756582	1.08351
ENSMUSG00000026833	Olfm1	56177	olfactomedin 1	0.149686	6.97533	3.5299	0.0679893	0.757679	1.10933
ENSMUSG00000038760	Trhr	22045	thyrotropin releasing hormone receptor	0.537329	0.909243	3.52887	0.0680277	0.757679	1.45128
ENSMUSG00000035275	Raver2	242570	ribonucleoprotein, PTB-binding 2	0.186278	4.5769	3.52742	0.0680817	0.757679	1.13782
ENSMUSG00000041592	Sdk2	237979	sidekick cell adhesion molecule 2	0.291663	5.11889	3.53568	0.0680982	0.757679	1.22405
ENSMUSG00000041078	Grid1	14803	glutamate receptor, ionotropic, delta 1	0.193048	4.41215	3.52275	0.0682565	0.75867	1.14318
ENSMUSG00000071604	Fam189a2	381217	family with sequence similarity 189, member A2	0.226891	3.63599	3.52175	0.0682942	0.75867	1.17031
ENSMUSG00000029156	Sgcb	24051	sarcoglycan, beta (dystrophin-associated glycoprotein)	-0.168395	5.60373	3.51656	0.068489	0.759764	-1.12381
ENSMUSG00000067028	Cntnap5b	241175	contactin associated protein-like 5B	0.452743	2.00584	3.51628	0.0684998	0.759764	1.36864
ENSMUSG00000003316	Glg1	20340	golgi apparatus protein 1	0.161248	7.68481	3.51049	0.0687179	0.76116	1.11825
ENSMUSG00000029338	Antxr2	71914	anthrax toxin receptor 2	-0.648059	4.20768	3.55199	0.0687485	0.76116	-1.56706
ENSMUSG00000030583	Sipa1l3	74206	signal-induced proliferation-associated 1 like 3	0.157413	7.15855	3.50867	0.0687867	0.76116	1.11529
ENSMUSG00000027163	Commd9	76501	COMM domain containing 9	-0.235387	4.04887	3.50466	0.0689385	0.761807	-1.17722
ENSMUSG00000024370	Cdc23	52563	CDC23 cell division cycle 23	-0.107634	6.12513	3.50318	0.0689944	0.761807	-1.07746
ENSMUSG00000031429	Psmd10	53380	proteasome (prosome, macropain) 26S subunit, non-ATPase, 10	-0.224781	3.48742	3.49993	0.0691179	0.761807	-1.1686
ENSMUSG00000046167	Gldn	235379	gliomedin	0.493549	0.871779	3.4995	0.0691341	0.761807	1.4079
ENSMUSG00000021764	Ndufs4	17993	NADH dehydrogenase (ubiquinone) Fe-S protein 4	-0.250495	5.13006	3.49989	0.0691528	0.761807	-1.18962
ENSMUSG00000059439	Bcas3	192197	breast carcinoma amplified sequence 3	0.137937	5.41496	3.49863	0.0691673	0.761807	1.10033
ENSMUSG00000041417	Pik3r1	18708	phosphoinositide-3-kinase regulatory subunit 1	0.140276	7.22535	3.48536	0.0696745	0.766798	1.10212
ENSMUSG00000097591	A330032B11Rik	319931	RIKEN cDNA A330032B11 gene	-0.604821	0.42608	3.48246	0.0697856	0.766961	-1.52079
ENSMUSG00000024190	Dusp1	19252	dual specificity phosphatase 1	-0.332937	4.37845	3.4886	0.0698683	0.766961	-1.25957
ENSMUSG00000034007	Scaper	244891	S phase cyclin A-associated protein in the ER	0.154426	5.68012	3.47927	0.0699082	0.766961	1.11298
ENSMUSG00000027803	Wwtr1	97064	WW domain containing transcription regulator 1	-0.280696	4.3024	3.47912	0.0699141	0.766961	-1.21478
ENSMUSG00000033948	Zswim5	74464	zinc finger SWIM-type containing 5	0.143508	5.12707	3.47794	0.0699597	0.766961	1.10459
ENSMUSG00000041245	Wnk3	279561	WNK lysine deficient protein kinase 3	0.269515	4.67783	3.47328	0.0701672	0.76803	1.2054
ENSMUSG00000034403	Pja1	18744	praja ring finger ubiquitin ligase 1	0.12572	7.38793	3.47217	0.0701821	0.76803	1.09105
ENSMUSG00000050222	Il17d	239114	interleukin 17D	-0.475405	1.63352	3.4712	0.0702196	0.76803	-1.39031
ENSMUSG00000043207	Zmpste24	230709	zinc metallopeptidase, STE24	0.180147	5.15642	3.4687	0.0703166	0.768498	1.133
ENSMUSG00000095098	Ccdc85b	240514	coiled-coil domain containing 85B	-0.321954	3.21628	3.46502	0.0704593	0.769466	-1.25002
ENSMUSG00000027907	S100a11	20195	S100 calcium binding protein A11	-0.428608	1.93355	3.4635	0.0705183	0.769518	-1.34593
ENSMUSG00000023169	Slc38a1	105727	solute carrier family 38, member 1	0.155415	8.27376	3.4605	0.0706349	0.769873	1.11374
ENSMUSG00000045211	Nudt18	213484	nudix (nucleoside diphosphate linked moiety X)-type motif 18	-0.221664	4.12766	3.45959	0.0706707	0.769873	-1.16608
ENSMUSG00000028528	Dnajc6	72685	DnaJ heat shock protein family (Hsp40) member C6	0.126399	7.73662	3.45848	0.0707137	0.769873	1.09157
ENSMUSG00000035152	Ap2b1	71770	adaptor-related protein complex 2, beta 1 subunit	0.136665	7.48646	3.45554	0.0708283	0.77053	1.09936
ENSMUSG00000022881	Rfc4	106344	replication factor C (activator 1) 4	-0.306047	3.00863	3.44448	0.0712619	0.77417	-1.23632
ENSMUSG00000040536	Necab1	69352	N-terminal EF-hand calcium binding protein 1	0.246791	6.19205	3.45536	0.0712785	0.77417	1.18657
ENSMUSG00000038267	Slc22a23	73102	solute carrier family 22, member 23	-0.177312	4.7832	3.44221	0.0713512	0.77417	-1.13078
ENSMUSG00000026787	Gad2	14417	glutamic acid decarboxylase 2	0.191507	6.32638	3.44028	0.0714275	0.77417	1.14196
ENSMUSG00000005410	Mcm5	17218	minichromosome maintenance complex component 5	0.355353	2.25409	3.44007	0.0714359	0.77417	1.2793
ENSMUSG00000037957	Wdr20	69641	WD repeat domain 20	-0.119576	5.83562	3.43692	0.0715599	0.774744	-1.08642
ENSMUSG00000070394	Tmem256	69186	transmembrane protein 256	-0.432447	3.54493	3.44771	0.0716054	0.774744	-1.34952
ENSMUSG00000052516	Robo2	268902	roundabout guidance receptor 2	0.17719	6.50572	3.43458	0.0716526	0.774744	1.13068
ENSMUSG00000024769	Cdc42bpg	240505	CDC42 binding protein kinase gamma (DMPK-like)	-0.183339	4.69641	3.43241	0.0717384	0.774914	-1.13551
ENSMUSG00000033577	Myo6	17920	myosin VI	0.158713	7.28623	3.42935	0.0718597	0.774914	1.11629
ENSMUSG00000020654	Adcy3	104111	adenylate cyclase 3	0.209653	3.81688	3.42726	0.071943	0.774914	1.15641
ENSMUSG00000041961	Znrf3	407821	zinc and ring finger 3	0.192951	4.18606	3.4267	0.0719649	0.774914	1.1431
ENSMUSG00000050103	Agmo	319660	alkylglycerol monooxygenase	-0.678334	0.00233922	3.42382	0.0720798	0.774914	-1.60029
ENSMUSG00000014496	Ankrd28	105522	ankyrin repeat domain 28	-0.205474	5.80784	3.42317	0.0721057	0.774914	-1.15306
ENSMUSG00000036333	Kidins220	77480	kinase D-interacting substrate 220	0.14875	8.29316	3.42308	0.0721094	0.774914	1.10861
ENSMUSG00000032216	Nedd4	17999	neural precursor cell expressed, developmentally down-regulated 4	0.123386	9.50586	3.42306	0.07211	0.774914	1.08929
ENSMUSG00000028608	0610037L13Rik	74098	RIKEN cDNA 0610037L13 gene	-0.186442	5.05145	3.42168	0.0721649	0.774914	-1.13795
ENSMUSG00000050199	Lgr4	107515	leucine-rich repeat-containing G protein-coupled receptor 4	0.124979	5.77771	3.42044	0.0722146	0.774914	1.09049
ENSMUSG00000031870	Pgr	18667	progesterone receptor	0.464714	1.00834	3.40959	0.0726489	0.778026	1.38004
ENSMUSG00000022664	Slc35a5	74102	solute carrier family 35, member A5	0.155198	5.22331	3.40941	0.0726561	0.778026	1.11357
ENSMUSG00000021799	Opn4	30044	opsin 4 (melanopsin)	0.476291	1.61511	3.40841	0.0726967	0.778026	1.39116
ENSMUSG00000021009	Ptpn21	24000	protein tyrosine phosphatase, non-receptor type 21	0.115485	6.91801	3.40629	0.0727817	0.778026	1.08334
ENSMUSG00000049717	Lig4	319583	ligase IV, DNA, ATP-dependent	0.19841	4.21161	3.40417	0.0728674	0.778026	1.14743
ENSMUSG00000074305	Peak1	244895	pseudopodium-enriched atypical kinase 1	0.276708	4.52559	3.4037	0.0729163	0.778026	1.21143
ENSMUSG00000002797	Ggct	110175	gamma-glutamyl cyclotransferase	-0.258261	3.25866	3.40176	0.0729646	0.778026	-1.19604
ENSMUSG00000024359	Hspa9	15526	heat shock protein 9	-0.124051	7.45657	3.40008	0.0730325	0.778026	-1.08979
ENSMUSG00000035394	Cfap53	74453	cilia and flagella associated protein 53	-0.693513	0.903002	3.3996	0.0730517	0.778026	-1.61722
ENSMUSG00000050382	Kif7	16576	kinesin family member 7	-0.515307	0.605914	3.39957	0.073053	0.778026	-1.4293
ENSMUSG00000019359	Gdpd2	71584	glycerophosphodiester phosphodiesterase domain containing 2	-0.604864	0.531797	3.39738	0.0731416	0.778384	-1.52084
ENSMUSG00000021576	Pdcd6	18570	programmed cell death 6	-0.186691	4.25167	3.3954	0.0732219	0.778627	-1.13815
ENSMUSG00000078307	AI593442	330941	expressed sequence AI593442	0.180882	5.88323	3.3941	0.0732747	0.778627	1.13358
ENSMUSG00000015027	Galns	50917	galactosamine (N-acetyl)-6-sulfate sulfatase	-0.353331	2.65964	3.39209	0.0733562	0.778627	-1.27751
ENSMUSG00000003279	Dlgap1	224997	DLG associated protein 1	0.15399	6.54143	3.38997	0.0734424	0.778627	1.11264
ENSMUSG00000038463	Olfml2b	320078	olfactomedin-like 2B	0.789547	0.982984	3.39136	0.0734831	0.778627	1.72853
ENSMUSG00000017929	B4galt5	56336	UDP-Gal:betaGlcNAc beta 1,4-galactosyltransferase, polypeptide 5	-0.238624	4.40035	3.38871	0.0734937	0.778627	-1.17987
ENSMUSG00000044339	Alkbh2	231642	alkB homolog 2, alpha-ketoglutarate-dependent dioxygenase	-0.360809	1.61576	3.38242	0.07375	0.779795	-1.28415
ENSMUSG00000026664	Phyh	16922	phytanoyl-CoA hydroxylase	-0.128811	6.15917	3.38119	0.0738004	0.779795	-1.09339
ENSMUSG00000038552	Fndc4	64339	fibronectin type III domain containing 4	-0.209232	5.6624	3.38045	0.0738305	0.779795	-1.15607
ENSMUSG00000051375	Pcdh1	75599	protocadherin 1	0.1963	5.89785	3.37927	0.0738791	0.779795	1.14576
ENSMUSG00000023143	Nagpa	27426	N-acetylglucosamine-1-phosphodiester alpha-N-acetylglucosaminidase	-0.302198	2.45707	3.37921	0.0738813	0.779795	-1.23302
ENSMUSG00000051344	Plekhm3	241075	pleckstrin homology domain containing, family M, member 3	0.137735	6.78227	3.37793	0.0739338	0.779795	1.10018
ENSMUSG00000055932	Fto	26383	fat mass and obesity associated	0.0972306	7.69717	3.37642	0.0739958	0.77987	1.06972
ENSMUSG00000078517	Emc1	230866	ER membrane protein complex subunit 1	0.108081	6.53517	3.37436	0.0740801	0.780178	1.07779
ENSMUSG00000031451	Gas6	14456	growth arrest specific 6	-0.162656	7.55746	3.37034	0.0742456	0.78077	-1.11935
ENSMUSG00000039428	Tmem135	72759	transmembrane protein 135	0.126684	6.37321	3.36996	0.0742614	0.78077	1.09178
ENSMUSG00000025439	Clns1a	12729	chloride channel, nucleotide-sensitive, 1A	-0.229764	5.45324	3.36973	0.0743459	0.78077	-1.17264
ENSMUSG00000030213	Atf7ip	54343	activating transcription factor 7 interacting protein	0.170959	7.00439	3.36765	0.0743564	0.78077	1.12581
ENSMUSG00000025369	Smarcc2	68094	SWI/SNF related, matrix associated, actin dependent regulator of chromatin, subfamily c, member 2	0.0969532	8.41694	3.36497	0.0744668	0.781139	1.06951
ENSMUSG00000028328	Tmod1	21916	tropomodulin 1	-0.279152	3.50056	3.36292	0.0745519	0.781139	-1.21348
ENSMUSG00000028172	Tacr3	21338	tachykinin receptor 3	0.211251	4.95799	3.36228	0.0745782	0.781139	1.15769
ENSMUSG00000043629	1700019D03Rik	67080	RIKEN cDNA 1700019D03 gene	0.23015	3.69144	3.36141	0.0746141	0.781139	1.17296
ENSMUSG00000059070	Rpl18	19899	ribosomal protein L18	-0.310969	6.44821	3.38277	0.0747027	0.781139	-1.24054
ENSMUSG00000049866	Arl4c	320982	ADP-ribosylation factor-like 4C	-0.175326	5.80253	3.35841	0.0747384	0.781139	-1.12922
ENSMUSG00000057457	Phex	18675	phosphate regulating endopeptidase homolog, X-linked	-0.743615	-0.30745	3.35633	0.0748248	0.781139	-1.67437
ENSMUSG00000037887	Dusp8	18218	dual specificity phosphatase 8	-0.146097	7.50695	3.35616	0.0748321	0.781139	-1.10657
ENSMUSG00000025178	Pi4k2a	84095	phosphatidylinositol 4-kinase type 2 alpha	-0.155278	5.94151	3.35181	0.0750129	0.78133	-1.11364
ENSMUSG00000029467	Atp2a2	11938	ATPase, Ca++ transporting, cardiac muscle, slow twitch 2	0.159048	8.16914	3.35008	0.0750849	0.78133	1.11655
ENSMUSG00000035437	Rabgap1	227800	RAB GTPase activating protein 1	0.102789	6.49914	3.34984	0.0750948	0.78133	1.07385
ENSMUSG00000023224	Serping1	12258	serine (or cysteine) peptidase inhibitor, clade G, member 1	-0.648523	2.85822	3.37164	0.0751635	0.78133	-1.56756
ENSMUSG00000031104	Rab33a	19337	RAB33A, member RAS oncogene family	-0.347149	2.30475	3.34743	0.0751953	0.78133	-1.27204
ENSMUSG00000035172	Plekhh3	217198	pleckstrin homology domain containing, family H (with MyTH4 domain) member 3	-0.199973	3.93489	3.34508	0.0752936	0.78133	-1.14868
ENSMUSG00000055407	Map6	17760	microtubule-associated protein 6	0.13313	6.70946	3.34364	0.0753539	0.78133	1.09667
ENSMUSG00000024539	Ptpn2	19255	protein tyrosine phosphatase, non-receptor type 2	-0.147057	5.70958	3.34322	0.0753715	0.78133	-1.10731
ENSMUSG00000062184	Hs6st2	50786	heparan sulfate 6-O-sulfotransferase 2	0.238563	3.40603	3.34267	0.0753944	0.78133	1.17982
ENSMUSG00000020926	Adam11	11488	a disintegrin and metallopeptidase domain 11	0.234142	5.14472	3.34251	0.0754012	0.78133	1.17621
ENSMUSG00000024833	Pola2	18969	polymerase (DNA directed), alpha 2	-0.230937	3.00236	3.34033	0.0754927	0.781522	-1.1736
ENSMUSG00000046516	Cox17	12856	cytochrome c oxidase assembly protein 17	-0.20774	5.27739	3.33808	0.0755869	0.781522	-1.15488
ENSMUSG00000041168	Lonp1	74142	lon peptidase 1, mitochondrial	-0.111273	5.96409	3.33598	0.0756755	0.781522	-1.08018
ENSMUSG00000025041	Nt5c2	76952	5'-nucleotidase, cytosolic II	0.106792	5.9109	3.33569	0.0756876	0.781522	1.07683
ENSMUSG00000028518	Prkaa2	108079	protein kinase, AMP-activated, alpha 2 catalytic subunit	0.175372	6.03736	3.33551	0.0756951	0.781522	1.12926
ENSMUSG00000026289	Atg16l1	77040	autophagy related 16-like 1 (S. cerevisiae)	-0.168256	6.16261	3.3279	0.0760158	0.784262	-1.1237
ENSMUSG00000063856	Gpx1	14775	glutathione peroxidase 1	-0.369435	4.50952	3.34037	0.076174	0.784938	-1.29185
ENSMUSG00000030124	Lag3	16768	lymphocyte-activation gene 3	-0.553039	0.803425	3.32307	0.0762205	0.784938	-1.46717
ENSMUSG00000019923	Zwint	52696	ZW10 interactor	-0.150622	8.44432	3.32163	0.0762814	0.784938	-1.11005
ENSMUSG00000028778	Hcrtr1	230777	hypocretin (orexin) receptor 1	0.722211	0.0254423	3.32113	0.0763027	0.784938	1.64971
ENSMUSG00000044857	Lemd2	224640	LEM domain containing 2	-0.168663	4.96685	3.31387	0.0766116	0.786015	-1.12402
ENSMUSG00000043924	Ncmap	230822	noncompact myelin associated protein	0.65514	0.251009	3.31371	0.0766186	0.786015	1.57477
ENSMUSG00000023052	Npff	54615	neuropeptide FF-amide peptide precursor	-0.753916	0.827314	3.31311	0.0766441	0.786015	-1.68636
ENSMUSG00000028127	Abcd3	19299	ATP-binding cassette, sub-family D (ALD), member 3	0.123749	6.00405	3.3131	0.0766446	0.786015	1.08956
ENSMUSG00000044528	Tram1l1	229801	translocation associated membrane protein 1-like 1	0.169213	4.71159	3.31217	0.0766844	0.786015	1.12445
ENSMUSG00000071573	Rnls	67795	renalase, FAD-dependent amine oxidase	-0.402778	1.61264	3.31035	0.076762	0.786243	-1.32205
ENSMUSG00000031824	6430548M08Rik	234797	RIKEN cDNA 6430548M08 gene	0.118092	8.76952	3.30879	0.0768285	0.786356	1.0853
ENSMUSG00000020484	Xbp1	22433	X-box binding protein 1	-0.278501	6.10091	3.32439	0.076929	0.786541	-1.21293
ENSMUSG00000026469	Xpr1	19775	xenotropic and polytropic retrovirus receptor 1	0.18377	7.68102	3.30578	0.0769575	0.786541	1.13585
ENSMUSG00000022421	Nptxr	73340	neuronal pentraxin receptor	0.147863	6.15718	3.30406	0.0770313	0.786728	1.10793
ENSMUSG00000035027	Map2k2	26396	mitogen-activated protein kinase kinase 2	-0.160328	5.95336	3.30206	0.0771173	0.787041	-1.11754
ENSMUSG00000022022	Mtrf1	211253	mitochondrial translational release factor 1	0.292288	2.38666	3.30051	0.077184	0.787154	1.22458
ENSMUSG00000005907	Pex1	71382	peroxisomal biogenesis factor 1	0.168505	4.85145	3.29849	0.0772706	0.787212	1.12389
ENSMUSG00000020297	Nsg2	18197	neuron specific gene family member 2	0.145283	7.12985	3.29779	0.0773006	0.787212	1.10595
ENSMUSG00000041303	Gtf3c3	98488	general transcription factor IIIC, polypeptide 3	0.162192	4.86737	3.29402	0.0774632	0.788188	1.11899
ENSMUSG00000040537	Adam22	11496	a disintegrin and metallopeptidase domain 22	0.209869	6.52947	3.29594	0.0775138	0.788188	1.15658
ENSMUSG00000022658	Tagln3	56370	transgelin 3	-0.223257	6.47724	3.29702	0.0776163	0.788188	-1.16737
ENSMUSG00000020889	Nr1d1	217166	nuclear receptor subfamily 1, group D, member 1	0.149825	7.60775	3.29043	0.0776187	0.788188	1.10943
ENSMUSG00000035392	Dennd1a	227801	DENN/MADD domain containing 1A	0.160079	6.37032	3.28619	0.0778021	0.78849	1.11735
ENSMUSG00000006782	Cnp	12799	2',3'-cyclic nucleotide 3' phosphodiesterase	-0.255621	3.75146	3.28601	0.0778101	0.78849	-1.19385
ENSMUSG00000022463	Srebf2	20788	sterol regulatory element binding factor 2	0.112656	7.34964	3.28492	0.0778574	0.78849	1.08122
ENSMUSG00000048495	Tyw5	68736	tRNA-yW synthesizing protein 5	-0.198867	3.72058	3.28461	0.0778707	0.78849	-1.1478
ENSMUSG00000023074	Mospd1	70380	motile sperm domain containing 1	-0.232516	3.50144	3.28207	0.0779813	0.789046	-1.17488
ENSMUSG00000024132	Eci1	13177	enoyl-Coenzyme A delta isomerase 1	-0.325134	3.78214	3.28029	0.0780836	0.78942	-1.25278
ENSMUSG00000039043	Arpin	70420	actin-related protein 2/3 complex inhibitor	-0.176405	4.60538	3.27866	0.0781296	0.78942	-1.13006
ENSMUSG00000021670	Hmgcr	15357	3-hydroxy-3-methylglutaryl-Coenzyme A reductase	0.118785	7.20964	3.27578	0.0782551	0.789593	1.08582
ENSMUSG00000018995	Nars2	244141	asparaginyl-tRNA synthetase 2 (mitochondrial)(putative)	-0.176884	3.38072	3.27491	0.0782935	0.789593	-1.13044
ENSMUSG00000024560	Cxxc1	74322	CXXC finger 1 (PHD domain)	-0.111367	5.41452	3.27445	0.0783136	0.789593	-1.08025
ENSMUSG00000071547	Nt5dc2	70021	5'-nucleotidase domain containing 2	0.335097	3.95558	3.27458	0.0785126	0.791036	1.26146
ENSMUSG00000060594	Layn	244864	layilin	-0.854966	-0.293641	3.26765	0.0786111	0.791237	-1.80872
ENSMUSG00000040829	Zmynd15	574428	zinc finger, MYND-type containing 15	0.552241	0.780158	3.2669	0.078644	0.791237	1.46636
ENSMUSG00000038352	Arl5c	217151	ADP-ribosylation factor-like 5C	-0.435968	1.2059	3.26527	0.0787159	0.791399	-1.35282
ENSMUSG00000025208	Mrpl43	94067	mitochondrial ribosomal protein L43	-0.23851	4.85464	3.26395	0.078774	0.791422	-1.17977
ENSMUSG00000052837	Junb	16477	jun B proto-oncogene	-0.46568	3.81918	3.27655	0.0790846	0.793859	-1.38097
ENSMUSG00000023307	2020-03-05	69104	membrane-associated ring finger (C3HC4) 5	-0.151946	5.78707	3.25591	0.0791285	0.793859	-1.11107
ENSMUSG00000028530	Jak1	16451	Janus kinase 1	0.114714	7.37494	3.24909	0.0794306	0.795702	1.08276
ENSMUSG00000037692	Ahdc1	230793	AT hook, DNA binding motif, containing 1	0.159654	6.03271	3.24858	0.0794532	0.795702	1.11702
ENSMUSG00000021715	Cwc27	67285	CWC27 spliceosome-associated protein	-0.166806	4.22166	3.24697	0.079525	0.795702	-1.12257
ENSMUSG00000040624	Plekhg1	213783	pleckstrin homology domain containing, family G (with RhoGef domain) member 1	0.282059	3.92111	3.2467	0.0795366	0.795702	1.21593
ENSMUSG00000038065	Mturn	68235	maturin, neural progenitor differentiation regulator homolog (Xenopus)	-0.149024	5.3294	3.24306	0.079699	0.796444	-1.10882
ENSMUSG00000038738	Shank1	243961	SH3 and multiple ankyrin repeat domains 1	0.216588	6.3949	3.24764	0.079723	0.796444	1.16198
ENSMUSG00000000827	Tpd52l2	66314	tumor protein D52-like 2	-0.144214	5.24218	3.24078	0.0798007	0.796497	-1.10513
ENSMUSG00000010911	Apip	56369	APAF1 interacting protein	-0.31369	2.87413	3.23988	0.0798406	0.796497	-1.24288
ENSMUSG00000030934	Oat	18242	ornithine aminotransferase	-0.140274	6.60173	3.23497	0.0800605	0.796976	-1.10211
ENSMUSG00000055963	Triqk	208820	triple QxxK/R motif containing	0.297406	3.6323	3.23419	0.0800951	0.796976	1.22893
ENSMUSG00000031851	Ntpcr	66566	nucleoside-triphosphatase, cancer-related	-0.318722	2.76539	3.23147	0.0802173	0.796976	-1.24723
ENSMUSG00000057093	Zfp607b	112415	zinc finger protein 607B	-0.17856	4.60938	3.22874	0.0803399	0.796976	-1.13175
ENSMUSG00000036315	Znrd1	66136	zinc ribbon domain containing, 1	-0.265119	3.64013	3.22737	0.0804014	0.796976	-1.20173
ENSMUSG00000090247	Bloc1s1	14533	biogenesis of lysosomal organelles complex-1, subunit 1	-0.300719	4.35137	3.23149	0.0804046	0.796976	-1.23176
ENSMUSG00000045613	Chrm2	243764	cholinergic receptor, muscarinic 2, cardiac	0.272199	3.86053	3.22613	0.0804574	0.796976	1.20765
ENSMUSG00000027977	Ndst3	83398	N-deacetylase/N-sulfotransferase (heparan glucosaminyl) 3	-0.211322	4.67579	3.22486	0.0805148	0.796976	-1.15775
ENSMUSG00000000567	Sox9	20682	SRY (sex determining region Y)-box 9	-0.263749	4.35278	3.2243	0.08054	0.796976	-1.20059
ENSMUSG00000073155	1810058I24Rik	67705	RIKEN cDNA 1810058I24 gene	-0.22054	4.06451	3.22116	0.0806816	0.796976	-1.16517
ENSMUSG00000049287	Iba57	216792	IBA57 homolog, iron-sulfur cluster assembly	-0.237415	2.86224	3.22052	0.0807103	0.796976	-1.17888
ENSMUSG00000043424	Eif3j2	100042807	eukaryotic translation initiation factor 3, subunit J2	-0.264228	4.37047	3.21913	0.0807733	0.796976	-1.20099
ENSMUSG00000014294	Ndufa2	17991	NADH dehydrogenase (ubiquinone) 1 alpha subcomplex, 2	-0.434842	4.90803	3.24547	0.0808352	0.796976	-1.35176
ENSMUSG00000037815	Ctnna1	12385	catenin (cadherin associated protein), alpha 1	-0.121083	6.69011	3.21742	0.0808506	0.796976	-1.08755
ENSMUSG00000030806	Stx1b	56216	syntaxin 1B	0.135981	7.7406	3.21612	0.0809096	0.796976	1.09884
ENSMUSG00000015950	Ncf1	17969	neutrophil cytosolic factor 1	-0.713874	0.536032	3.21537	0.0809435	0.796976	-1.6402
ENSMUSG00000032359	Ctsh	13036	cathepsin H	-0.372912	3.48299	3.21803	0.0810209	0.796976	-1.29496
ENSMUSG00000032036	Kirrel3	67703	kirre like nephrin family adhesion molecule 3	0.172735	4.55677	3.21345	0.0810307	0.796976	1.12719
ENSMUSG00000026365	Cfh	12628	complement component factor h	-0.279302	3.7366	3.21159	0.0811156	0.796976	-1.21361
ENSMUSG00000000804	Usp32	237898	ubiquitin specific peptidase 32	0.136928	7.7367	3.21037	0.0811707	0.796976	1.09956
ENSMUSG00000030056	Isy1	57905	ISY1 splicing factor homolog	-0.184433	3.77875	3.21005	0.0811855	0.796976	-1.13637
ENSMUSG00000026765	Lypd6b	71897	LY6/PLAUR domain containing 6B	0.530102	1.4505	3.20862	0.0812504	0.796976	1.44403
ENSMUSG00000028195	Cyr61	16007	cysteine rich protein 61	-0.537668	1.50424	3.20752	0.0813005	0.796976	-1.45162
ENSMUSG00000026644	Acbd7	78245	acyl-Coenzyme A binding domain containing 7	-0.593537	-0.0523972	3.20715	0.0813173	0.796976	-1.50894
ENSMUSG00000058503	Fam133b	68152	family with sequence similarity 133, member B	-0.162971	4.45301	3.20474	0.0814272	0.796976	-1.11959
ENSMUSG00000044197	Gpr146	80290	G protein-coupled receptor 146	-0.215378	4.22748	3.20178	0.0815629	0.796976	-1.16101
ENSMUSG00000000881	Dlg3	53310	discs large MAGUK scaffold protein 3	0.116569	5.65667	3.20151	0.0815752	0.796976	1.08415
ENSMUSG00000022508	Bcl6	12053	B cell leukemia/lymphoma 6	-0.318495	4.79765	3.21084	0.0816815	0.796976	-1.24703
ENSMUSG00000026792	Lrsam1	227738	leucine rich repeat and sterile alpha motif containing 1	0.143326	5.33191	3.19846	0.0817148	0.796976	1.10445
ENSMUSG00000040276	Pacsin1	23969	protein kinase C and casein kinase substrate in neurons 1	0.109576	8.64386	3.19818	0.0817275	0.796976	1.07891
ENSMUSG00000020561	Twistnb	28071	twist basic helix-loop-helix transcription factor 1 neighbor	-0.187239	4.26421	3.1975	0.0817587	0.796976	-1.13858
ENSMUSG00000067206	Lrrc66	231296	leucine rich repeat containing 66	0.249012	3.41106	3.19543	0.0818536	0.796976	1.18839
ENSMUSG00000037750	Fam222b	216971	family with sequence similarity 222, member B	0.175521	5.08557	3.19496	0.0818753	0.796976	1.12937
ENSMUSG00000000340	Dbt	13171	dihydrolipoamide branched chain transacylase E2	-0.233559	3.77186	3.19487	0.0818792	0.796976	-1.17573
ENSMUSG00000047747	Rnf150	330812	ring finger protein 150	0.190341	7.8573	3.19485	0.0818802	0.796976	1.14103
ENSMUSG00000038473	Nos1ap	70729	nitric oxide synthase 1 (neuronal) adaptor protein	0.305072	2.58133	3.19418	0.0819111	0.796976	1.23548
ENSMUSG00000038526	Car14	23831	carbonic anhydrase 14	0.256919	5.99487	3.20525	0.081995	0.797245	1.19492
ENSMUSG00000060038	Dhps	330817	deoxyhypusine synthase	-0.22328	4.87005	3.18922	0.0821394	0.797368	-1.16738
ENSMUSG00000063415	Cyp26b1	232174	cytochrome P450, family 26, subfamily b, polypeptide 1	0.699916	1.43824	3.19046	0.0821694	0.797368	1.62441
ENSMUSG00000003617	Cp	12870	ceruloplasmin	-0.310906	7.42836	3.21055	0.0821763	0.797368	-1.24049
ENSMUSG00000021470	Ercc6l2	76251	excision repair cross-complementing rodent repair deficiency, complementation group 6 like 2	0.170989	5.41109	3.1859	0.0822929	0.797955	1.12583
ENSMUSG00000048232	Fbxo10	269529	F-box protein 10	0.174557	4.80701	3.17771	0.082672	0.799692	1.12862
ENSMUSG00000019487	Trip10	106628	thyroid hormone receptor interactor 10	-0.165167	4.91132	3.17694	0.0827076	0.799692	-1.1213
ENSMUSG00000020267	Hint1	15254	histidine triad nucleotide binding protein 1	-0.29888	6.02833	3.19442	0.0828418	0.799692	-1.23019
ENSMUSG00000061762	Tac1	21333	tachykinin 1	0.333545	4.13421	3.18035	0.0828428	0.799692	1.26011
ENSMUSG00000031738	Irx6	64379	Iroquois homeobox 6	0.235589	3.68971	3.17382	0.0828529	0.799692	1.17739
ENSMUSG00000038175	Mylip	218203	myosin regulatory light chain interacting protein	0.138044	5.1204	3.17126	0.0829722	0.799692	1.10041
ENSMUSG00000016496	Cd274	60533	CD274 antigen	-0.475195	1.79669	3.16966	0.083047	0.799692	-1.39011
ENSMUSG00000015342	Xk	22439	X-linked Kx blood group	0.330642	2.90246	3.16915	0.0830708	0.799692	1.25757
ENSMUSG00000052430	Bmpr1b	12167	bone morphogenetic protein receptor, type 1B	0.246965	3.76267	3.169	0.0830778	0.799692	1.18671
ENSMUSG00000097535	Gm26592	101055759	predicted gene, 26592	0.498022	0.590187	3.16884	0.0830851	0.799692	1.41228
ENSMUSG00000046351	Zfp322a	218100	zinc finger protein 322A	0.175075	5.75016	3.16869	0.0830922	0.799692	1.12902
ENSMUSG00000029206	Nsun7	70918	NOL1/NOP2/Sun domain family, member 7	0.594739	0.945393	3.1648	0.0832739	0.800514	1.5102
ENSMUSG00000054459	Vsnl1	26950	visinin-like 1	0.182534	6.47299	3.16445	0.0832905	0.800514	1.13488
ENSMUSG00000022702	Hira	15260	histone cell cycle regulator	-0.131117	5.83716	3.16166	0.0834214	0.80117	-1.09514
ENSMUSG00000030257	Srgap3	259302	SLIT-ROBO Rho GTPase activating protein 3	0.162127	7.87479	3.16019	0.0834904	0.80117	1.11894
ENSMUSG00000055401	Fbxo6	50762	F-box protein 6	-0.304135	3.65083	3.15835	0.0835767	0.80117	-1.23468
ENSMUSG00000031558	Slit2	20563	slit guidance ligand 2	0.26257	7.02432	3.17048	0.0836809	0.80117	1.19961
ENSMUSG00000033618	Map3k13	71751	mitogen-activated protein kinase kinase kinase 13	0.202243	5.78628	3.15626	0.0836947	0.80117	1.15049
ENSMUSG00000020477	Mrps24	64660	mitochondrial ribosomal protein S24	-0.360211	3.56112	3.15929	0.083722	0.80117	-1.28361
ENSMUSG00000037196	Pacrg	69310	PARK2 co-regulated	-0.25321	3.9067	3.15458	0.083754	0.80117	-1.19186
ENSMUSG00000025648	Pfkfb4	270198	6-phosphofructo-2-kinase/fructose-2,6-biphosphatase 4	-0.206653	3.84109	3.14925	0.0840055	0.801616	-1.15401
ENSMUSG00000021359	Tfap2a	21418	transcription factor AP-2, alpha	0.184101	5.18286	3.1485	0.0840413	0.801616	1.13611
ENSMUSG00000022272	Myo10	17909	myosin X	-0.475023	6.03066	3.18651	0.0840537	0.801616	-1.38994
ENSMUSG00000073775	Kti12	100087	KTI12 homolog, chromatin associated	-0.241856	3.4074	3.14705	0.0841097	0.801616	-1.18251
ENSMUSG00000028847	Trappc3	27096	trafficking protein particle complex 3	-0.182889	5.81488	3.14101	0.0843964	0.801616	-1.13515
ENSMUSG00000034488	Edil3	13612	EGF-like repeats and discoidin I-like domains 3	0.199988	7.00398	3.14205	0.0844234	0.801616	1.14869
ENSMUSG00000074151	Nlrc5	434341	NLR family, CARD domain containing 5	-1.23237	-0.291609	3.14426	0.084523	0.801616	-2.34953
ENSMUSG00000041420	Meis3	17537	Meis homeobox 3	-0.249795	4.05714	3.13739	0.0845687	0.801616	-1.18904
ENSMUSG00000042082	Arsb	11881	arylsulfatase B	0.132058	5.74203	3.13672	0.0846004	0.801616	1.09586
ENSMUSG00000027454	Gins1	69270	GINS complex subunit 1 (Psf1 homolog)	-0.631507	0.068753	3.13633	0.0846189	0.801616	-1.54918
ENSMUSG00000026578	Ccdc181	74895	coiled-coil domain containing 181	-0.149615	4.70012	3.13621	0.0846246	0.801616	-1.10927
ENSMUSG00000087305	A430035B10Rik	320312	RIKEN cDNA A430035B10 gene	0.206474	4.95888	3.13555	0.0846564	0.801616	1.15386
ENSMUSG00000038679	Trps1	83925	transcriptional repressor GATA binding 1	0.212372	5.59342	3.13625	0.0846727	0.801616	1.15859
ENSMUSG00000029095	Ablim2	231148	actin-binding LIM protein 2	0.155109	4.88134	3.13483	0.0846908	0.801616	1.11351
ENSMUSG00000024165	Jpt2	52009	Jupiter microtubule associated homolog 2	-0.27879	3.40408	3.13451	0.0847058	0.801616	-1.21318
ENSMUSG00000033342	Plppr5	75769	phospholipid phosphatase related 5	0.180245	4.83489	3.13422	0.0847195	0.801616	1.13308
ENSMUSG00000063428	Ddo	70503	D-aspartate oxidase	-0.361892	1.53209	3.13335	0.0847613	0.801616	-1.28511
ENSMUSG00000026766	Mmadhc	109129	methylmalonic aciduria (cobalamin deficiency) cblD type, with homocystinuria	-0.205927	4.90353	3.12952	0.0849446	0.802815	-1.15343
ENSMUSG00000022969	Il10rb	16155	interleukin 10 receptor, beta	-0.336476	2.22959	3.12353	0.0852316	0.80499	-1.26267
ENSMUSG00000045140	Pigw	70325	phosphatidylinositol glycan anchor biosynthesis, class W	-0.249318	3.0229	3.1209	0.0853582	0.805649	-1.18864
ENSMUSG00000031605	Klhl2	77113	kelch-like 2, Mayven	-0.170027	5.23412	3.11802	0.0854969	0.806422	-1.12508
ENSMUSG00000042532	Golga7b	71146	golgi autoantigen, golgin subfamily a, 7B	-0.214874	4.19123	3.11086	0.0858429	0.806737	-1.1606
ENSMUSG00000052160	Pld4	104759	phospholipase D family, member 4	-0.754947	0.394588	3.10951	0.0859085	0.806737	-1.68757
ENSMUSG00000060538	Tmem219	68742	transmembrane protein 219	-0.30186	3.10997	3.10928	0.0859195	0.806737	-1.23273
ENSMUSG00000026895	Ndufa8	68375	NADH dehydrogenase (ubiquinone) 1 alpha subcomplex, 8	-0.250237	5.46753	3.11662	0.08592	0.806737	-1.1894
ENSMUSG00000017677	Wsb1	78889	WD repeat and SOCS box-containing 1	-0.161897	5.94144	3.10914	0.0859266	0.806737	-1.11876
ENSMUSG00000037742	Eef1a1	13627	eukaryotic translation elongation factor 1 alpha 1	-0.217506	11.0518	3.10822	0.0859711	0.806737	-1.16272
ENSMUSG00000001240	Ramp2	54409	receptor (calcitonin) activity modifying protein 2	0.33145	1.89816	3.10743	0.0860092	0.806737	1.25828
ENSMUSG00000028080	Lrba	80877	LPS-responsive beige-like anchor	0.164552	7.72856	3.10718	0.0860216	0.806737	1.12082
ENSMUSG00000026587	Astn1	11899	astrotactin 1	0.193066	5.93516	3.10676	0.0860421	0.806737	1.14319
ENSMUSG00000041075	Fzd7	14369	frizzled class receptor 7	-0.266982	2.9193	3.10082	0.0863312	0.808913	-1.20329
ENSMUSG00000052423	B4galt3	57370	UDP-Gal:betaGlcNAc beta 1,4-galactosyltransferase, polypeptide 3	-0.142304	5.34553	3.09906	0.0864171	0.80915	-1.10367
ENSMUSG00000043587	Pxylp1	235534	2-phosphoxylose phosphatase 1	-0.213875	3.74467	3.09719	0.0865081	0.80915	-1.1598
ENSMUSG00000034066	Farp2	227377	FERM, RhoGEF and pleckstrin domain protein 2	0.126289	5.3643	3.09604	0.0865645	0.80915	1.09148
ENSMUSG00000037926	Ssh2	237860	slingshot protein phosphatase 2	0.23719	5.95687	3.10449	0.0865847	0.80915	1.17869
ENSMUSG00000027312	Atrn	11990	attractin	0.154255	7.3754	3.09395	0.0866665	0.809248	1.11285
ENSMUSG00000036550	Cnot1	234594	CCR4-NOT transcription complex, subunit 1	0.160412	7.82861	3.09305	0.0867107	0.809248	1.11761
ENSMUSG00000046637	Ttc34	242800	tetratricopeptide repeat domain 34	-0.531995	0.755135	3.09076	0.0868233	0.809248	-1.44593
ENSMUSG00000022544	Eef2kmt	70511	eukaryotic elongation factor 2 lysine methyltransferase	-0.237595	4.13257	3.09076	0.0868233	0.809248	-1.17903
ENSMUSG00000033720	Sfxn5	94282	sideroflexin 5	0.157049	6.50885	3.08833	0.0869423	0.809736	1.115
ENSMUSG00000032403	2300009A05Rik	69478	RIKEN cDNA 2300009A05 gene	-0.315864	3.27177	3.08631	0.0870419	0.809736	-1.24476
ENSMUSG00000037349	Nudt22	68323	nudix (nucleoside diphosphate linked moiety X)-type motif 22	-0.289595	2.68021	3.0862	0.087047	0.809736	-1.2223
ENSMUSG00000026305	Lrrfip1	16978	leucine rich repeat (in FLII) interacting protein 1	-0.264078	3.53785	3.08353	0.0871789	0.81005	-1.20087
ENSMUSG00000027134	Lpcat4	99010	lysophosphatidylcholine acyltransferase 4	0.223181	3.50343	3.0832	0.0871949	0.81005	1.1673
ENSMUSG00000046178	Nxph1	18231	neurexophilin 1	0.266278	3.49466	3.07865	0.0874195	0.810606	1.2027
ENSMUSG00000068740	Celsr2	53883	cadherin, EGF LAG seven-pass G-type receptor 2	0.246393	6.07758	3.08949	0.0874452	0.810606	1.18624
ENSMUSG00000041779	Tram2	170829	translocating chain-associating membrane protein 2	-0.582965	1.13281	3.07729	0.087487	0.810606	-1.49793
ENSMUSG00000021130	Galnt16	108760	polypeptide N-acetylgalactosaminyltransferase 16	0.191736	3.95626	3.07494	0.0876034	0.810606	1.14214
ENSMUSG00000020448	Rnf185	193670	ring finger protein 185	-0.128406	5.9295	3.0739	0.087655	0.810606	-1.09309
ENSMUSG00000070287	Slc35g2	245020	solute carrier family 35, member G2	-0.163621	4.12524	3.07384	0.0876578	0.810606	-1.12009
ENSMUSG00000054302	Eapp	66266	E2F-associated phosphoprotein	-0.125739	5.97275	3.07268	0.0877152	0.810606	-1.09107
ENSMUSG00000057667	Bloc1s3	232946	biogenesis of lysosomal organelles complex-1, subunit 3	-0.260764	3.24367	3.07217	0.0877406	0.810606	-1.19811
ENSMUSG00000047146	Tet1	52463	tet methylcytosine dioxygenase 1	0.256757	5.18545	3.07703	0.087769	0.810606	1.19479
ENSMUSG00000016940	Kctd2	70382	potassium channel tetramerisation domain containing 2	-0.173048	5.34056	3.0678	0.0879581	0.81179	-1.12744
ENSMUSG00000029998	Pcyox1	66881	prenylcysteine oxidase 1	0.124935	6.16677	3.06672	0.0880116	0.81179	1.09046
ENSMUSG00000025290	Rps24	20088	ribosomal protein S24	-0.261707	7.73434	3.07603	0.0882487	0.812266	-1.1989
ENSMUSG00000032504	Pdcd6ip	18571	programmed cell death 6 interacting protein	0.133753	6.22777	3.06197	0.088249	0.812266	1.09714
ENSMUSG00000020866	Cacna1g	12291	calcium channel, voltage-dependent, T type, alpha 1G subunit	0.179432	6.45179	3.05886	0.0884044	0.812266	1.13244
ENSMUSG00000003153	Slc2a3	20527	solute carrier family 2 (facilitated glucose transporter), member 3	0.146632	6.41646	3.05883	0.088406	0.812266	1.10698
ENSMUSG00000020672	Sntg2	268534	syntrophin, gamma 2	-0.166083	5.0495	3.05761	0.0884672	0.812266	-1.12201
ENSMUSG00000032946	Rasgrp2	19395	RAS, guanyl releasing protein 2	0.325393	2.98456	3.05692	0.0885017	0.812266	1.25301
ENSMUSG00000071076	Jund	16478	jun D proto-oncogene	-0.230583	6.0493	3.06407	0.0885626	0.812266	-1.17331
ENSMUSG00000027540	Ptpn1	19246	protein tyrosine phosphatase, non-receptor type 1	-0.159792	5.34	3.05459	0.0886186	0.812266	-1.11713
ENSMUSG00000027350	Chgb	12653	chromogranin B	0.151541	8.40152	3.05396	0.08865	0.812266	1.11076
ENSMUSG00000026177	Slc11a1	18173	solute carrier family 11 (proton-coupled divalent metal ion transporters), member 1	-0.767037	-0.378535	3.05091	0.0888035	0.812266	-1.70177
ENSMUSG00000046324	Ermp1	226090	endoplasmic reticulum metallopeptidase 1	-0.155025	5.13619	3.05021	0.0888386	0.812266	-1.11344
ENSMUSG00000056962	Jmjd6	107817	jumonji domain containing 6	-0.141108	5.82282	3.04989	0.0888551	0.812266	-1.10275
ENSMUSG00000053453	Thoc7	66231	THO complex 7	-0.222632	4.90441	3.04974	0.0888627	0.812266	-1.16686
ENSMUSG00000024829	Mrpl21	353242	mitochondrial ribosomal protein L21	-0.261399	4.19152	3.04969	0.0888649	0.812266	-1.19864
ENSMUSG00000049336	Tenm2	23964	teneurin transmembrane protein 2	0.281635	5.09138	3.05448	0.0890485	0.81342	1.21557
ENSMUSG00000039678	Tbc1d13	70296	TBC1 domain family, member 13	-0.116288	5.79918	3.04161	0.0892731	0.814799	-1.08394
ENSMUSG00000019891	Dcbld1	66686	discoidin, CUB and LCCL domain containing 1	0.241743	3.20211	3.03999	0.089355	0.814799	1.18242
ENSMUSG00000034903	Cobll1	319876	Cobl-like 1	0.446415	2.01328	3.03782	0.089465	0.814799	1.36265
ENSMUSG00000059659	Gm10069	791299	predicted gene 10069	0.395034	2.10898	3.03591	0.0895623	0.814799	1.31497
ENSMUSG00000051379	Flrt3	71436	fibronectin leucine rich transmembrane protein 3	-0.188265	4.40843	3.03577	0.0895692	0.814799	-1.13939
ENSMUSG00000022779	Top3b	21976	topoisomerase (DNA) III beta	-0.129332	5.15752	3.03563	0.0895763	0.814799	-1.09379
ENSMUSG00000049550	Clip1	56430	CAP-GLY domain containing linker protein 1	0.133851	6.99814	3.03514	0.0896014	0.814799	1.09722
ENSMUSG00000051518	Rps19bp1	66538	ribosomal protein S19 binding protein 1	-0.331288	3.86186	3.03634	0.0897511	0.815122	-1.25814
ENSMUSG00000027889	Ampd2	109674	adenosine monophosphate deaminase 2	0.130838	5.76655	3.03144	0.0897899	0.815122	1.09493
ENSMUSG00000035021	Baz1a	217578	bromodomain adjacent to zinc finger domain 1A	-0.866124	-0.431475	3.03036	0.0898446	0.815122	-1.82276
ENSMUSG00000027533	Fabp5	16592	fatty acid binding protein 5, epidermal	-0.317229	3.95543	3.03268	0.0899096	0.815122	-1.24593
ENSMUSG00000028488	Sh3gl2	20404	SH3-domain GRB2-like 2	0.105672	8.06843	3.0288	0.0899243	0.815122	1.076
ENSMUSG00000031673	Cdh11	12552	cadherin 11	0.162391	5.39776	3.02644	0.0900446	0.815355	1.11914
ENSMUSG00000025352	Gdf11	14561	growth differentiation factor 11	0.196957	4.21358	3.02605	0.090065	0.815355	1.14628
ENSMUSG00000026737	Pip4k2a	18718	phosphatidylinositol-5-phosphate 4-kinase, type II, alpha	0.137494	4.59904	3.02229	0.0902574	0.816576	1.09999
ENSMUSG00000004085	Map3k20	65964	mitogen-activated protein kinase kinase kinase 20	-0.252168	2.7345	3.02024	0.0903625	0.816751	-1.191
ENSMUSG00000031231	Cox7b	66142	cytochrome c oxidase subunit VIIb	-0.225929	5.78427	3.02545	0.0903918	0.816751	-1.16953
ENSMUSG00000031485	Plpbp	114863	pyridoxal phosphate binding protein	-0.132207	4.96257	3.01677	0.0905409	0.816976	-1.09597
ENSMUSG00000020832	Eral1	57837	Era (G-protein)-like 1 (E. coli)	-0.194616	4.58626	3.01654	0.0905527	0.816976	-1.14442
ENSMUSG00000013150	Gfod2	70575	glucose-fructose oxidoreductase domain containing 2	-0.199736	3.77141	3.01582	0.0905896	0.816976	-1.14849
ENSMUSG00000043061	Tmem18	211986	transmembrane protein 18	-0.13532	5.14088	3.01374	0.090697	0.817133	-1.09834
ENSMUSG00000050777	Tmem37	170706	transmembrane protein 37	-1.09844	-0.754395	3.01241	0.0907655	0.817133	-2.14123
ENSMUSG00000015944	Gatsl2	80909	GATS protein-like 2	0.127855	7.24352	3.01156	0.090809	0.817133	1.09267
ENSMUSG00000030222	Rerg	232441	RAS-like, estrogen-regulated, growth-inhibitor	0.516634	0.299856	3.01102	0.0908373	0.817133	1.43061
ENSMUSG00000054702	Ap1s3	252903	adaptor-related protein complex AP-1, sigma 3	0.374119	2.83818	3.00732	0.0910286	0.818335	1.29605
ENSMUSG00000042216	Sgsm1	52850	small G protein signaling modulator 1	0.146357	4.98717	3.00508	0.0911445	0.818386	1.10677
ENSMUSG00000023411	Nfatc4	73181	nuclear factor of activated T cells, cytoplasmic, calcineurin dependent 4	0.43525	1.77772	3.00498	0.0911497	0.818386	1.35214
ENSMUSG00000022505	Emp2	13731	epithelial membrane protein 2	-0.307967	2.67344	3.00222	0.0912926	0.819151	-1.23796
ENSMUSG00000045466	Zfp956	101197	zinc finger protein 956	-0.14911	4.42025	2.99693	0.091568	0.820669	-1.10888
ENSMUSG00000000290	Itgb2	16414	integrin beta 2	-0.894947	0.137315	2.99473	0.0916825	0.820669	-1.85954
ENSMUSG00000052033	Pfdn4	109054	prefoldin 4	-0.305717	3.21604	2.99454	0.0916926	0.820669	-1.23603
ENSMUSG00000080115	Mettl21b	100504608	methyltransferase like 21B	0.701883	-0.383387	2.99236	0.0918065	0.820669	1.62663
ENSMUSG00000028936	Rpl22	19934	ribosomal protein L22	-0.177439	6.73431	2.99215	0.0918174	0.820669	-1.13087
ENSMUSG00000031224	Magee2	272790	melanoma antigen, family E, 2	0.48334	1.30765	2.99194	0.0918283	0.820669	1.39798
ENSMUSG00000038507	Parp12	243771	poly (ADP-ribose) polymerase family, member 12	-0.315751	3.33368	2.99079	0.0918885	0.820669	-1.24466
ENSMUSG00000028007	Snx7	76561	sorting nexin 7	-0.483534	1.09975	2.9901	0.0919246	0.820669	-1.39816
ENSMUSG00000045648	Vwc2l	320460	von Willebrand factor C domain-containing protein 2-like	0.202136	4.09436	2.98685	0.0920949	0.821672	1.1504
ENSMUSG00000046574	Prr12	233210	proline rich 12	0.182857	6.67651	2.98406	0.0922413	0.822461	1.13513
ENSMUSG00000025224	Gbf1	107338	golgi-specific brefeldin A-resistance factor 1	0.129102	7.32192	2.97813	0.0925534	0.824725	1.09361
ENSMUSG00000097769	Snhg4	100503380	small nucleolar RNA host gene 4	-0.437292	1.74773	2.97421	0.0927603	0.825601	-1.35406
ENSMUSG00000023345	Poc1a	70235	POC1 centriolar protein A	-0.387756	1.52597	2.97407	0.0927681	0.825601	-1.30836
ENSMUSG00000031821	Gins2	272551	GINS complex subunit 2 (Psf2 homolog)	-0.705011	3.20861	3.00131	0.0928392	0.825716	-1.63016
ENSMUSG00000034795	Ccdc122	108811	coiled-coil domain containing 122	0.838106	-0.419864	2.97055	0.0929543	0.825965	1.7877
ENSMUSG00000022419	Deptor	97998	DEP domain containing MTOR-interacting protein	0.215579	5.27722	2.96999	0.0929837	0.825965	1.16117
ENSMUSG00000001520	Nrip2	60345	nuclear receptor interacting protein 2	-0.16317	4.81165	2.96443	0.0932792	0.827711	-1.11974
ENSMUSG00000027940	Tpm3	59069	tropomyosin 3, gamma	-0.159453	6.05818	2.9641	0.0932969	0.827711	-1.11686
ENSMUSG00000070462	Tlnrd1	80889	talin rod domain containing 1	-0.194854	4.76257	2.96277	0.0933675	0.827819	-1.14461
ENSMUSG00000022686	B3gnt5	108105	UDP-GlcNAc:betaGal beta-1,3-N-acetylglucosaminyltransferase 5	-0.798998	0.46637	2.95657	0.0936983	0.828958	-1.73989
ENSMUSG00000041355	Ssr2	66256	signal sequence receptor, beta	-0.223398	5.55368	2.96039	0.0937132	0.828958	-1.16748
ENSMUSG00000048521	Cxcr6	80901	chemokine (C-X-C motif) receptor 6	0.766718	0.874387	2.95662	0.0938321	0.828958	1.70139
ENSMUSG00000027944	Hax1	23897	HCLS1 associated X-1	-0.240471	5.14269	2.95627	0.0938496	0.828958	-1.18138
ENSMUSG00000016503	Gtf3a	66596	general transcription factor III A	-0.264357	3.70919	2.95334	0.093871	0.828958	-1.2011
ENSMUSG00000030612	Mrpl46	67308	mitochondrial ribosomal protein L46	-0.27868	3.94584	2.95265	0.093908	0.828958	-1.21308
ENSMUSG00000024818	Slc25a45	107375	solute carrier family 25, member 45	-0.469209	0.0652163	2.95253	0.0939148	0.828958	-1.38435
ENSMUSG00000000631	Myo18a	360013	myosin XVIIIA	0.145673	6.78741	2.95128	0.0939818	0.828958	1.10625
ENSMUSG00000023019	Gpd1	14555	glycerol-3-phosphate dehydrogenase 1 (soluble)	-0.388343	1.25476	2.95053	0.0940218	0.828958	-1.30889
ENSMUSG00000036718	Micall2	231830	MICAL-like 2	-0.422894	1.61062	2.949	0.0941043	0.82917	-1.34061
ENSMUSG00000025969	Nrp2	18187	neuropilin 2	0.225063	4.53628	2.94707	0.0942077	0.829566	1.16883
ENSMUSG00000063765	Chadl	214685	chondroadherin-like	0.240923	3.29147	2.94417	0.0943639	0.830426	1.18175
ENSMUSG00000026810	Dpm2	13481	dolichol-phosphate (beta-D) mannosyltransferase 2	-0.190399	4.76472	2.94169	0.0944981	0.83071	-1.14108
ENSMUSG00000084980	Slc36a1os	74045	solute carrier family 36 (proton/amino acid symporter), member 1, opposite strand	0.604095	0.241568	2.9414	0.0945133	0.83071	1.52002
ENSMUSG00000046814	Gchfr	320415	GTP cyclohydrolase I feedback regulator	-0.550747	1.15758	2.94012	0.0945826	0.830804	-1.46484
ENSMUSG00000032175	Tyk2	54721	tyrosine kinase 2	0.215136	4.04377	2.93604	0.0948032	0.83109	1.16081
ENSMUSG00000031631	Cfap97	66756	cilia and flagella associated protein 97	-0.158185	6.34282	2.93597	0.0948071	0.83109	-1.11588
ENSMUSG00000028873	Cdca8	52276	cell division cycle associated 8	-0.85745	-0.496143	2.93285	0.0949766	0.83109	-1.81183
ENSMUSG00000021913	Ogdhl	239017	oxoglutarate dehydrogenase-like	0.136662	6.42777	2.93219	0.0950123	0.83109	1.09936
ENSMUSG00000037907	Ankrd13b	268445	ankyrin repeat domain 13b	-0.130333	5.00561	2.93198	0.0950236	0.83109	-1.09455
ENSMUSG00000033769	Exoc6b	75914	exocyst complex component 6B	-0.123772	5.8637	2.93196	0.0950247	0.83109	-1.08958
ENSMUSG00000031284	Pak3	18481	p21 protein (Cdc42/Rac)-activated kinase 3	0.195164	7.25931	2.93371	0.0950253	0.83109	1.14485
ENSMUSG00000032112	Trappc4	60409	trafficking protein particle complex 4	-0.175114	5.21145	2.93036	0.095112	0.831336	-1.12905
ENSMUSG00000027597	Ahcy	269378	S-adenosylhomocysteine hydrolase	-0.174173	5.73074	2.92602	0.0953484	0.832889	-1.12832
ENSMUSG00000031351	Zfp185	22673	zinc finger protein 185	0.821185	0.818195	2.92518	0.0955307	0.83321	1.76686
ENSMUSG00000066842	Hmcn1	545370	hemicentin 1	0.504339	2.06781	2.92363	0.0955417	0.83321	1.41847
ENSMUSG00000037106	Fer1l6	631797	fer-1-like 6 (C. elegans)	-0.63705	-0.0947397	2.92108	0.0956182	0.83321	-1.55515
ENSMUSG00000037572	Wdhd1	218973	WD repeat and HMG-box DNA binding protein 1	-0.249299	3.00208	2.92104	0.09562	0.83321	-1.18863
ENSMUSG00000030469	Zfp719	210105	zinc finger protein 719	-0.135247	5.26259	2.91909	0.0957272	0.833234	-1.09828
ENSMUSG00000035268	Pkig	18769	protein kinase inhibitor, gamma	-0.26287	5.71123	2.93114	0.0957402	0.833234	-1.19986
ENSMUSG00000038172	Ttc39b	69863	tetratricopeptide repeat domain 39B	0.215896	6.10893	2.92215	0.0958932	0.834053	1.16142
ENSMUSG00000037035	Inhbb	16324	inhibin beta-B	-0.431967	1.94659	2.91498	0.0959525	0.834057	-1.34907
ENSMUSG00000021876	Rnase4	58809	ribonuclease, RNase A family 4	-0.50966	1.71816	2.91085	0.0961798	0.834378	-1.42371
ENSMUSG00000024927	Rela	19697	v-rel reticuloendotheliosis viral oncogene homolog A (avian)	-0.184746	4.38365	2.90795	0.0963394	0.834378	-1.13662
ENSMUSG00000033446	Lpar6	67168	lysophosphatidic acid receptor 6	-0.372195	1.56737	2.90773	0.0963519	0.834378	-1.29432
ENSMUSG00000021870	Slmap	83997	sarcolemma associated protein	0.125018	7.94519	2.90761	0.0963584	0.834378	1.09052
ENSMUSG00000032806	Slc10a3	214601	solute carrier family 10 (sodium/bile acid cotransporter family), member 3	-0.437775	0.986998	2.90727	0.0963773	0.834378	-1.35451
ENSMUSG00000086782	E130102H24Rik	77866	RIKEN cDNA E130102H24 gene	0.221421	3.11245	2.90713	0.0963846	0.834378	1.16588
ENSMUSG00000028952	Zbtb48	100090	zinc finger and BTB domain containing 48	-0.205264	4.0691	2.90684	0.096401	0.834378	-1.1529
ENSMUSG00000045775	Slc16a5	217316	solute carrier family 16 (monocarboxylic acid transporters), member 5	0.612698	-0.159494	2.90442	0.0965344	0.835023	1.52912
ENSMUSG00000025226	Fbxl15	68431	F-box and leucine-rich repeat protein 15	-0.315671	3.31056	2.89989	0.0967853	0.836329	-1.24459
ENSMUSG00000003660	Snrnp200	320632	small nuclear ribonucleoprotein 200 (U5)	0.142495	7.85672	2.89932	0.0968171	0.836329	1.10381
ENSMUSG00000032038	St3gal4	20443	ST3 beta-galactoside alpha-2,3-sialyltransferase 4	-0.220432	4.59231	2.89851	0.0968623	0.836329	-1.16508
ENSMUSG00000046793	Gpr61	229714	G protein-coupled receptor 61	0.223582	3.15457	2.8964	0.0969795	0.836832	1.16763
ENSMUSG00000054850	Smim10l2a	320237	small integral membrane protein 10 like 2A	0.244573	2.73248	2.89303	0.0971668	0.837209	1.18474
ENSMUSG00000073421	H2-Ab1	14961	histocompatibility 2, class II antigen A, beta 1	-0.74513	0.365565	2.89194	0.0972275	0.837209	-1.67612
ENSMUSG00000028487	Bnc2	242509	basonuclin 2	0.549036	0.854157	2.88854	0.0974175	0.837209	1.46311
ENSMUSG00000038400	Pmepa1	65112	prostate transmembrane protein, androgen induced 1	0.152762	5.65301	2.88695	0.0975066	0.837209	1.1117
ENSMUSG00000039474	Wfs1	22393	wolframin ER transmembrane glycoprotein	-0.13835	5.87482	2.88604	0.0975573	0.837209	-1.10065
ENSMUSG00000028295	Smim8	66291	small integral membrane protein 8	-0.379865	3.31323	2.88901	0.0975934	0.837209	-1.30122
ENSMUSG00000015843	Rxrg	20183	retinoid X receptor gamma	0.281426	2.68089	2.88465	0.0976349	0.837209	1.2154
ENSMUSG00000038630	Zkscan16	100041581	zinc finger with KRAB and SCAN domains 16	0.260608	3.7039	2.88377	0.0976844	0.837209	1.19798
ENSMUSG00000039501	Znfx1	98999	zinc finger, NFX1-type containing 1	0.132779	5.87806	2.88075	0.0978541	0.837209	1.0964
ENSMUSG00000025854	Fam20c	80752	family with sequence similarity 20, member C	0.197736	3.69164	2.8782	0.0979973	0.837209	1.1469
ENSMUSG00000028737	Aldh4a1	212647	aldehyde dehydrogenase 4 family, member A1	-0.133751	4.68538	2.87818	0.0979982	0.837209	-1.09714
ENSMUSG00000078496	Zfp982	195531	zinc finger protein 982	0.309146	2.69201	2.87696	0.0980668	0.837209	1.23897
ENSMUSG00000025508	Rplp2	67186	ribosomal protein, large P2	-0.336048	6.21172	2.89903	0.0981785	0.837209	-1.26229
ENSMUSG00000055430	Nap1l5	58243	nucleosome assembly protein 1-like 5	0.114797	7.6474	2.87443	0.0982094	0.837209	1.08282
ENSMUSG00000027412	Lpin3	64899	lipin 3	-0.585904	0.633144	2.87407	0.09823	0.837209	-1.50098
ENSMUSG00000026004	Kansl1l	68691	KAT8 regulatory NSL complex subunit 1-like	0.186097	5.42614	2.87393	0.0982379	0.837209	1.13768
ENSMUSG00000058975	Kcnc1	16502	potassium voltage gated channel, Shaw-related subfamily, member 1	0.161828	6.93557	2.87335	0.0982708	0.837209	1.1187
ENSMUSG00000060924	Csmd1	94109	CUB and Sushi multiple domains 1	0.330515	3.92869	2.87765	0.0983352	0.837209	1.25746
ENSMUSG00000062929	Cfl2	12632	cofilin 2, muscle	-0.155087	5.73152	2.87163	0.0983679	0.837209	-1.11349
ENSMUSG00000079467	LOC102634533	102634533	uncharacterized LOC102634533	-0.617225	0.497827	2.87111	0.0983973	0.837209	-1.53392
ENSMUSG00000040549	Ckap5	75786	cytoskeleton associated protein 5	0.124311	7.75296	2.86992	0.0984643	0.837209	1.08999
ENSMUSG00000074607	Tox2	269389	TOX high mobility group box family member 2	0.155442	5.64155	2.86967	0.0984784	0.837209	1.11376
ENSMUSG00000052062	Pard3b	72823	par-3 family cell polarity regulator beta	0.319041	2.73853	2.86539	0.0987209	0.837209	1.2475
ENSMUSG00000026201	Stk16	20872	serine/threonine kinase 16	-0.167454	5.54037	2.86234	0.0988939	0.837209	-1.12307
ENSMUSG00000041453	Rpl21	19933	ribosomal protein L21	-0.242085	6.58627	2.8732	0.0989164	0.837209	-1.1827
ENSMUSG00000073418	C4b	12268	complement component 4B (Chido blood group)	-0.847605	4.29903	2.89679	0.0989733	0.837209	-1.79951
ENSMUSG00000028949	Smarcd3	66993	SWI/SNF related, matrix associated, actin dependent regulator of chromatin, subfamily d, member 3	0.257271	3.30874	2.85809	0.0991358	0.837209	1.19522
ENSMUSG00000085286	Ube4bos3	74310	ubiquitination factor E4B, opposite strand 3	0.516125	1.01327	2.85758	0.0991652	0.837209	1.43011
ENSMUSG00000079036	Alkbh1	211064	alkB homolog 1, histone H2A dioxygenase	-0.130759	4.76659	2.85756	0.0991665	0.837209	-1.09487
ENSMUSG00000079111	Kdelr2	66913	KDEL (Lys-Asp-Glu-Leu) endoplasmic reticulum protein retention receptor 2	-0.143431	4.35476	2.85642	0.0992316	0.837209	-1.10453
ENSMUSG00000028656	Cap1	12331	CAP, adenylate cyclase-associated protein 1 (yeast)	-0.10928	6.81585	2.85604	0.0992529	0.837209	-1.07869
ENSMUSG00000074796	Slc4a11	269356	solute carrier family 4, sodium bicarbonate transporter-like, member 11	-0.580697	0.0430797	2.85571	0.0992717	0.837209	-1.49557
ENSMUSG00000058046	4933430I17Rik	214106	RIKEN cDNA 4933430I17 gene	0.538228	0.419292	2.85554	0.0992817	0.837209	1.45219
ENSMUSG00000030417	Pdcd5	56330	programmed cell death 5	-0.230147	4.46693	2.85539	0.0992898	0.837209	-1.17295
ENSMUSG00000021898	Asb14	142687	ankyrin repeat and SOCS box-containing 14	0.810138	-0.601401	2.85504	0.09931	0.837209	1.75338
ENSMUSG00000035262	Amh	11705	anti-Mullerian hormone	0.567194	0.560337	2.85472	0.0993281	0.837209	1.48164
ENSMUSG00000002341	Ncan	13004	neurocan	0.210922	3.18325	2.85396	0.0993717	0.837209	1.15743
ENSMUSG00000061740	Cyp2d22	56448	cytochrome P450, family 2, subfamily d, polypeptide 22	0.188212	4.37611	2.85372	0.0993856	0.837209	1.13935
ENSMUSG00000078584	AU022252	230696	expressed sequence AU022252	-0.130821	5.94902	2.85253	0.0994533	0.837209	-1.09492
ENSMUSG00000039116	Adgrg6	215798	adhesion G protein-coupled receptor G6	-0.71324	1.21289	2.85231	0.0994863	0.837209	-1.63948
ENSMUSG00000034203	Chchd4	72170	coiled-coil-helix-coiled-coil-helix domain containing 4	-0.231481	4.06056	2.85168	0.0995021	0.837209	-1.17404
ENSMUSG00000027166	Dnajc24	99349	DnaJ heat shock protein family (Hsp40) member C24	-0.230817	3.37334	2.8513	0.0995237	0.837209	-1.1735
ENSMUSG00000058301	Upf1	19704	UPF1 regulator of nonsense transcripts homolog (yeast)	0.12117	6.58341	2.84901	0.0996553	0.837209	1.08762
ENSMUSG00000039840	Epg5	100502841	ectopic P-granules autophagy protein 5 homolog (C. elegans)	0.171979	6.07595	2.84672	0.0997863	0.837209	1.1266
ENSMUSG00000022554	Hgh1	59053	HGH1 homolog	-0.256997	3.29063	2.84612	0.0998208	0.837209	-1.19499
ENSMUSG00000017631	Abr	109934	active BCR-related gene	0.116939	6.7774	2.84496	0.0998874	0.837209	1.08443
ENSMUSG00000055553	Kxd1	75620	KxDL motif containing 1	-0.229403	4.39348	2.84462	0.0999072	0.837209	-1.17235
ENSMUSG00000063787	Chchd1	66121	coiled-coil-helix-coiled-coil-helix domain containing 1	-0.354289	4.00586	2.85315	0.0999455	0.837209	-1.27836
ENSMUSG00000026923	Notch1	18128	notch 1	0.245435	5.17424	2.8447	0.100148	0.837209	1.18545
ENSMUSG00000038642	Ctss	13040	cathepsin S	-0.351739	3.52052	2.84392	0.100182	0.837209	-1.2761
ENSMUSG00000011958	Bnip2	12175	BCL2/adenovirus E1B interacting protein 2	-0.0977931	6.30755	2.83927	0.100215	0.837209	-1.07014
ENSMUSG00000055782	Abcd2	26874	ATP-binding cassette, sub-family D (ALD), member 2	0.167815	5.61408	2.83756	0.100314	0.837209	1.12336
ENSMUSG00000024940	Ltbp3	16998	latent transforming growth factor beta binding protein 3	0.188397	5.08722	2.83692	0.100351	0.837209	1.1395
ENSMUSG00000018381	Abi3	66610	ABI gene family, member 3	-0.787882	1.37215	2.8437	0.100411	0.837209	-1.72654
ENSMUSG00000048550	Thnsl1	208967	threonine synthase-like 1 (bacterial)	0.152732	4.33909	2.8352	0.10045	0.837209	1.11167
ENSMUSG00000020087	Tysnd1	71767	trypsin domain containing 1	-0.238606	3.72144	2.83478	0.100475	0.837209	-1.17985
ENSMUSG00000037461	Ints7	77065	integrator complex subunit 7	0.157193	5.24397	2.83465	0.100482	0.837209	1.11512
ENSMUSG00000051185	Fam174a	67698	family with sequence similarity 174, member A	-0.174516	4.82795	2.83389	0.100526	0.837209	-1.12859
ENSMUSG00000026568	Mpc2	70456	mitochondrial pyruvate carrier 2	-0.279268	5.6073	2.8478	0.10054	0.837209	-1.21358
ENSMUSG00000026826	Nr4a2	18227	nuclear receptor subfamily 4, group A, member 2	0.270442	3.21174	2.82996	0.100754	0.837209	1.20618
ENSMUSG00000063870	Chd4	107932	chromodomain helicase DNA binding protein 4	0.139601	8.41736	2.82974	0.100767	0.837209	1.1016
ENSMUSG00000027133	Nop10	66181	NOP10 ribonucleoprotein	-0.273327	3.89061	2.82948	0.100782	0.837209	-1.20859
ENSMUSG00000020224	Llph	66225	LLP homolog, long-term synaptic facilitation (Aplysia)	-0.226737	3.97619	2.82887	0.100817	0.837209	-1.17019
ENSMUSG00000048416	Mlf1	17349	myeloid leukemia factor 1	-0.368283	3.15482	2.83074	0.100847	0.837209	-1.29082
ENSMUSG00000056749	Nfil3	18030	nuclear factor, interleukin 3, regulated	-0.248595	3.76146	2.8267	0.100944	0.837209	-1.18805
ENSMUSG00000018595	Glra4	14657	glycine receptor, alpha 4 subunit	0.424225	1.26847	2.82665	0.100947	0.837209	1.34185
ENSMUSG00000032551	1110059G10Rik	66202	RIKEN cDNA 1110059G10 gene	-0.249096	3.77334	2.82562	0.101006	0.837209	-1.18846
ENSMUSG00000029287	Tgfbr3	21814	transforming growth factor, beta receptor III	0.290271	2.89492	2.82511	0.101036	0.837209	1.22287
ENSMUSG00000022494	Shisa9	72555	shisa family member 9	0.208119	4.87184	2.82223	0.101204	0.837476	1.15518
ENSMUSG00000011096	Akt1s1	67605	AKT1 substrate 1 (proline-rich)	-0.199311	4.53393	2.82014	0.101326	0.837476	-1.14815
ENSMUSG00000026509	Capn2	12334	calpain 2	-0.160029	4.77938	2.81971	0.101351	0.837476	-1.11731
ENSMUSG00000027746	Ufm1	67890	ubiquitin-fold modifier 1	-0.112258	5.76029	2.81774	0.101467	0.837476	-1.08092
ENSMUSG00000024074	Crim1	50766	cysteine rich transmembrane BMP regulator 1 (chordin like)	0.176637	5.74405	2.81758	0.101476	0.837476	1.13025
ENSMUSG00000038500	Prr3	75210	proline-rich polypeptide 3	-0.154906	4.63565	2.81738	0.101488	0.837476	-1.11335
ENSMUSG00000016349	Eef1a2	13628	eukaryotic translation elongation factor 1 alpha 2	0.138583	8.09947	2.81687	0.101518	0.837476	1.10082
ENSMUSG00000033610	Pank1	75735	pantothenate kinase 1	0.210528	2.93401	2.81562	0.101591	0.837476	1.15711
ENSMUSG00000034659	Tmem109	68539	transmembrane protein 109	-0.177974	4.97542	2.81518	0.101616	0.837476	-1.13129
ENSMUSG00000016494	Cd34	12490	CD34 antigen	-0.275614	2.8316	2.81446	0.101659	0.837476	-1.21051
ENSMUSG00000024968	Rcor2	104383	REST corepressor 2	0.366461	2.25865	2.81269	0.101763	0.837844	1.28919
ENSMUSG00000028540	Dph2	67728	DPH2 homolog	-0.239937	3.84995	2.8116	0.101827	0.837851	-1.18094
ENSMUSG00000057469	E2f6	50496	E2F transcription factor 6	-0.192279	4.65505	2.80985	0.10193	0.837851	-1.14257
ENSMUSG00000033508	Asprv1	67855	aspartic peptidase, retroviral-like 1	0.706543	-0.236665	2.80132	0.102433	0.837851	1.63189
ENSMUSG00000049323	Smcr8	237782	Smith-Magenis syndrome chromosome region, candidate 8 homolog (human)	0.122532	6.34413	2.80052	0.10248	0.837851	1.08864
ENSMUSG00000040158	Tax1bp3	76281	Tax1 (human T cell leukemia virus type I) binding protein 3	-0.284396	2.59528	2.79935	0.102549	0.837851	-1.2179
ENSMUSG00000019852	Arfgef3	215821	ARFGEF family member 3	0.34633	5.50968	2.82033	0.102562	0.837851	1.27132
ENSMUSG00000026848	Tor1b	30934	torsin family 1, member B	-0.123043	5.28024	2.79786	0.102638	0.837851	-1.08903
ENSMUSG00000002249	Tead3	21678	TEA domain family member 3	-0.329983	4.74718	2.81004	0.102676	0.837851	-1.257
ENSMUSG00000036856	Wnt4	22417	wingless-type MMTV integration site family, member 4	0.648555	0.0460083	2.79688	0.102696	0.837851	1.5676
ENSMUSG00000029528	Pxn	19303	paxillin	-0.157311	5.8347	2.79637	0.102726	0.837851	-1.11521
ENSMUSG00000026924	Sec16a	227648	SEC16 homolog A, endoplasmic reticulum export factor	0.162548	7.10488	2.79621	0.102736	0.837851	1.11926
ENSMUSG00000029993	Nfu1	56748	NFU1 iron-sulfur cluster scaffold	-0.214569	4.79716	2.79586	0.102756	0.837851	-1.16036
ENSMUSG00000043323	Fbrsl1	381668	fibrosin-like 1	-0.124238	5.64845	2.79537	0.102786	0.837851	-1.08993
ENSMUSG00000069844	Sco1	52892	SCO1 cytochrome c oxidase assembly protein	-0.195193	4.01403	2.79267	0.102946	0.837851	-1.14488
ENSMUSG00000039496	Cdnf	227526	cerebral dopamine neurotrophic factor	0.301258	2.20591	2.79237	0.102964	0.837851	1.23222
ENSMUSG00000037437	Adam32	353188	a disintegrin and metallopeptidase domain 32	-0.507015	0.555283	2.79222	0.102973	0.837851	-1.42111
ENSMUSG00000046159	Chrm3	12671	cholinergic receptor, muscarinic 3, cardiac	0.312075	2.36396	2.79214	0.102978	0.837851	1.24149
ENSMUSG00000040502	2020-03-09	216438	membrane-associated ring finger (C3HC4) 9	-0.161568	5.02185	2.79122	0.103032	0.837851	-1.1185
ENSMUSG00000026490	Cdc42bpa	226751	CDC42 binding protein kinase alpha	0.153382	7.89806	2.78959	0.103129	0.837851	1.11217
ENSMUSG00000020814	Mxra7	67622	matrix-remodelling associated 7	-0.185712	6.68846	2.78996	0.103158	0.837851	-1.13738
ENSMUSG00000015476	Prrt1	260297	proline-rich transmembrane protein 1	0.138372	5.62782	2.78851	0.103194	0.837851	1.10066
ENSMUSG00000056209	Npm3	18150	nucleoplasmin 3	-0.388032	2.7373	2.78807	0.10322	0.837851	-1.30861
ENSMUSG00000039375	Wdr17	244484	WD repeat domain 17	0.112287	8.23059	2.78695	0.103287	0.837851	1.08094
ENSMUSG00000041506	Rrp9	27966	RRP9, small subunit (SSU) processome component, homolog (yeast)	-0.170413	4.52046	2.78512	0.103396	0.837851	-1.12538
ENSMUSG00000033705	Stard9	668880	START domain containing 9	0.322355	4.88949	2.79759	0.103433	0.837851	1.25037
ENSMUSG00000079396	LOC100861615	100861615	alpha takusan-like	1.28939	-0.847861	2.78403	0.10358	0.837851	2.44425
ENSMUSG00000041741	Pde3a	54611	phosphodiesterase 3A, cGMP inhibited	0.229865	5.35577	2.78483	0.103649	0.837851	1.17272
ENSMUSG00000045875	Adra1a	11549	adrenergic receptor, alpha 1a	0.491665	1.09985	2.7799	0.103709	0.837851	1.40607
ENSMUSG00000027253	Lrp4	228357	low density lipoprotein receptor-related protein 4	0.160024	6.10016	2.77866	0.103783	0.837851	1.11731
ENSMUSG00000015337	Endog	13804	endonuclease G	-0.370853	2.68629	2.77797	0.103825	0.837851	-1.29312
ENSMUSG00000033676	Gabrb3	14402	gamma-aminobutyric acid (GABA) A receptor, subunit beta 3	0.177575	7.10343	2.77779	0.103835	0.837851	1.13098
ENSMUSG00000029516	Cit	12704	citron	0.252817	4.32434	2.77639	0.10392	0.837851	1.19153
ENSMUSG00000047434	Xxylt1	268880	xyloside xylosyltransferase 1	-0.165946	5.25541	2.77591	0.103948	0.837851	-1.1219
ENSMUSG00000037771	Slc32a1	22348	solute carrier family 32 (GABA vesicular transporter), member 1	0.129941	6.62409	2.77474	0.104019	0.837851	1.09425
ENSMUSG00000051331	Cacna1c	12288	calcium channel, voltage-dependent, L type, alpha 1C subunit	0.352912	3.18813	2.77597	0.104022	0.837851	1.27714
ENSMUSG00000020163	Uqcr11	66594	ubiquinol-cytochrome c reductase, complex III subunit XI	-0.354195	5.15246	2.79251	0.104046	0.837851	-1.27827
ENSMUSG00000022829	Stxbp5l	207227	syntaxin binding protein 5-like	0.30149	5.11039	2.78512	0.104102	0.837851	1.23242
ENSMUSG00000019894	Slc6a15	103098	solute carrier family 6 (neurotransmitter transporter), member 15	0.142856	5.38464	2.77166	0.104205	0.837851	1.10409
ENSMUSG00000060568	Fam78b	226610	family with sequence similarity 78, member B	-0.146272	5.68597	2.77129	0.104227	0.837851	-1.10671
ENSMUSG00000060780	Lrrtm1	74342	leucine rich repeat transmembrane neuronal 1	0.244921	3.14615	2.76968	0.104324	0.837851	1.18503
ENSMUSG00000053519	Kcnip1	70357	Kv channel-interacting protein 1	0.156861	5.11613	2.76869	0.104384	0.837851	1.11486
ENSMUSG00000041141	Pnmal1	71691	PNMA-like 1	0.177604	4.30605	2.76816	0.104416	0.837851	1.131
ENSMUSG00000024937	Ehbp1l1	114601	EH domain binding protein 1-like 1	-0.343528	2.28881	2.76674	0.104502	0.837851	-1.26886
ENSMUSG00000022538	Lsg1	224092	large 60S subunit nuclear export GTPase 1	-0.159039	4.70524	2.76569	0.104565	0.837851	-1.11654
ENSMUSG00000038943	Prc1	233406	protein regulator of cytokinesis 1	-0.449943	1.824	2.76555	0.104574	0.837851	-1.36599
ENSMUSG00000032911	Cspg4	121021	chondroitin sulfate proteoglycan 4	0.543253	1.27302	2.76432	0.104649	0.837851	1.45726
ENSMUSG00000032479	Map4	17758	microtubule-associated protein 4	0.102769	9.91439	2.76396	0.10467	0.837851	1.07383
ENSMUSG00000044071	Fam19a2	268354	family with sequence similarity 19, member A2	-0.174242	3.90123	2.76329	0.104711	0.837851	-1.12837
ENSMUSG00000033967	Rnf225	381845	ring finger protein 225	0.530906	0.0199561	2.76232	0.10477	0.837851	1.44484
ENSMUSG00000032673	Prorsd1	67939	prolyl-tRNA synthetase domain containing 1	-0.216922	3.09827	2.75927	0.104955	0.837851	-1.16225
ENSMUSG00000024959	Bad	12015	BCL2-associated agonist of cell death	-0.31118	3.68392	2.75685	0.105185	0.837851	-1.24072
ENSMUSG00000043831	Lysmd4	75099	LysM, putative peptidoglycan-binding, domain containing 4	-0.168786	4.56362	2.75516	0.105206	0.837851	-1.12411
ENSMUSG00000037966	Ninj1	18081	ninjurin 1	-0.374107	2.40046	2.75457	0.105242	0.837851	-1.29604
ENSMUSG00000003762	Coq8b	76889	coenzyme Q8B	-0.202784	3.70469	2.75449	0.105246	0.837851	-1.15092
ENSMUSG00000033685	Ucp2	22228	uncoupling protein 2 (mitochondrial, proton carrier)	-0.280384	3.57397	2.75344	0.10531	0.837851	-1.21452
ENSMUSG00000041986	Elmod1	270162	ELMO/CED-12 domain containing 1	0.117804	6.93454	2.75319	0.105326	0.837851	1.08508
ENSMUSG00000038872	Zfhx3	11906	zinc finger homeobox 3	0.326738	5.94381	2.77332	0.105396	0.837851	1.25417
ENSMUSG00000026156	B3gat2	280645	beta-1,3-glucuronyltransferase 2 (glucuronosyltransferase S)	0.162216	4.50079	2.75198	0.1054	0.837851	1.119
ENSMUSG00000005580	Adcy9	11515	adenylate cyclase 9	0.162282	4.19679	2.74988	0.105528	0.837851	1.11906
ENSMUSG00000020940	1700023F06Rik	69441	RIKEN cDNA 1700023F06 gene	-0.566072	0.530487	2.74809	0.105638	0.837851	-1.48049
ENSMUSG00000031328	Flna	192176	filamin, alpha	-0.182001	6.42725	2.7476	0.105699	0.837851	-1.13446
ENSMUSG00000028159	Dapp1	26377	dual adaptor for phosphotyrosine and 3-phosphoinositides 1	0.255711	3.19004	2.74644	0.105739	0.837851	1.19392
ENSMUSG00000027479	Mapre1	13589	microtubule-associated protein, RP/EB family, member 1	-0.114344	6.38722	2.74562	0.105789	0.837851	-1.08248
ENSMUSG00000026966	Ssna1	68475	SS nuclear autoantigen 1	-0.287184	4.23743	2.74812	0.10585	0.837851	-1.22026
ENSMUSG00000030772	Dkk3	50781	dickkopf WNT signaling pathway inhibitor 3	0.149468	9.58916	2.74418	0.105877	0.837851	1.10916
ENSMUSG00000028557	Rnf11	29864	ring finger protein 11	-0.139216	7.48072	2.74404	0.105886	0.837851	-1.10131
ENSMUSG00000029804	Herc3	73998	hect domain and RLD 3	0.120499	8.96129	2.74249	0.105981	0.837851	1.08711
ENSMUSG00000001986	Gria3	53623	glutamate receptor, ionotropic, AMPA3 (alpha 3)	0.214523	5.38306	2.74369	0.106013	0.837851	1.16032
ENSMUSG00000042097	Zfp239	22685	zinc finger protein 239	0.217479	3.14235	2.74081	0.106085	0.837851	1.1627
ENSMUSG00000051236	Msrb3	320183	methionine sulfoxide reductase B3	-0.280161	2.52181	2.74079	0.106086	0.837851	-1.21433
ENSMUSG00000001510	Dlx3	13393	distal-less homeobox 3	-1.29486	-0.70736	2.7444	0.106157	0.837851	-2.45354
ENSMUSG00000046196	Ttc39d	67737	tetratricopeptide repeat domain 39D	0.734245	-0.368609	2.73852	0.106226	0.837851	1.66353
ENSMUSG00000020802	Ube2o	217342	ubiquitin-conjugating enzyme E2O	0.111756	6.36504	2.73737	0.106296	0.837851	1.08054
ENSMUSG00000021575	Ahrr	11624	aryl-hydrocarbon receptor repressor	-0.196394	5.82913	2.73913	0.106298	0.837851	-1.14583
ENSMUSG00000057614	Gnai1	14677	guanine nucleotide binding protein (G protein), alpha inhibiting 1	0.182195	5.06214	2.73617	0.106371	0.837851	1.13461
ENSMUSG00000030921	Trim30a	20128	tripartite motif-containing 30A	-0.956107	0.202409	2.74069	0.10638	0.837851	-1.94007
ENSMUSG00000037905	Bri3bp	76809	Bri3 binding protein	0.0994728	6.34925	2.7356	0.106406	0.837851	1.07138
ENSMUSG00000020116	Pno1	66249	partner of NOB1 homolog	-0.171645	4.78754	2.73512	0.106436	0.837851	-1.12634
ENSMUSG00000007039	Ddah2	51793	dimethylarginine dimethylaminohydrolase 2	-0.266433	3.66124	2.73477	0.106457	0.837851	-1.20283
ENSMUSG00000074358	Ccdc61	232933	coiled-coil domain containing 61	0.447933	1.15001	2.73344	0.10654	0.837851	1.36408
ENSMUSG00000063260	Syt10	54526	synaptotagmin X	0.36087	2.3064	2.73331	0.106548	0.837851	1.2842
ENSMUSG00000029757	Dync1i1	13426	dynein cytoplasmic 1 intermediate chain 1	0.162763	5.16384	2.7323	0.10661	0.837851	1.11943
ENSMUSG00000029468	P2rx7	18439	purinergic receptor P2X, ligand-gated ion channel, 7	-0.793962	-0.296568	2.73012	0.106745	0.837851	-1.73383
ENSMUSG00000049764	Zfp280b	64453	zinc finger protein 280B	0.123142	5.00817	2.72985	0.106762	0.837851	1.0891
ENSMUSG00000028458	Tesk1	21754	testis specific protein kinase 1	-0.121831	5.49044	2.72712	0.106932	0.837851	-1.08811
ENSMUSG00000022790	Igsf11	207683	immunoglobulin superfamily, member 11	-0.318314	6.10647	2.74813	0.106933	0.837851	-1.24687
ENSMUSG00000028990	Lzic	69151	leucine zipper and CTNNBIP1 domain containing	-0.193876	4.01496	2.72676	0.106954	0.837851	-1.14383
ENSMUSG00000024048	Myl12a	67268	myosin, light chain 12A, regulatory, non-sarcomeric	-0.227824	4.14735	2.72494	0.107067	0.837851	-1.17107
ENSMUSG00000030465	Psd3	234353	pleckstrin and Sec7 domain containing 3	0.20308	6.79733	2.72929	0.107085	0.837851	1.15115
ENSMUSG00000001672	Marveld3	73608	MARVEL (membrane-associating) domain containing 3	-0.299541	4.16518	2.72892	0.107101	0.837851	-1.23075
ENSMUSG00000044505	Lingo4	320747	leucine rich repeat and Ig domain containing 4	0.472323	0.992816	2.72379	0.107138	0.837851	1.38734
ENSMUSG00000020585	Laptm4a	17775	lysosomal-associated protein transmembrane 4A	-0.115152	6.88843	2.71851	0.107467	0.839727	-1.08309
ENSMUSG00000007021	Syngr3	20974	synaptogyrin 3	-0.196047	5.23023	2.71673	0.107579	0.839727	-1.14556
ENSMUSG00000024697	Gna14	14675	guanine nucleotide binding protein, alpha 14	-0.38604	2.23555	2.71527	0.107671	0.839727	-1.3068
ENSMUSG00000036800	Fam135b	70363	family with sequence similarity 135, member B	0.283357	4.55335	2.72016	0.10771	0.839727	1.21702
ENSMUSG00000055926	Gm14137	623781	predicted gene 14137	0.321671	2.18066	2.71437	0.107726	0.839727	1.24978
ENSMUSG00000035441	Myo1d	338367	myosin ID	-0.290549	2.89895	2.71326	0.107796	0.839727	-1.22311
ENSMUSG00000043822	Adamtsl5	66548	ADAMTS-like 5	-0.226564	4.02773	2.71261	0.107837	0.839727	-1.17004
ENSMUSG00000050896	Rtn4rl2	269295	reticulon 4 receptor-like 2	0.217728	3.53565	2.71238	0.107852	0.839727	1.1629
ENSMUSG00000002059	Rab34	19376	RAB34, member RAS oncogene family	-0.228451	3.22409	2.70957	0.108028	0.83974	-1.17158
ENSMUSG00000043531	Sorcs1	58178	sortilin-related VPS10 domain containing receptor 1	0.14697	5.71243	2.70506	0.108312	0.83974	1.10724
ENSMUSG00000047013	Fbxo41	330369	F-box protein 41	0.191939	4.48662	2.70351	0.108409	0.83974	1.1423
ENSMUSG00000028945	Rheb	19744	Ras homolog enriched in brain	-0.141211	6.35466	2.70318	0.10843	0.83974	-1.10283
ENSMUSG00000020544	Cox11	69802	cytochrome c oxidase assembly protein 11	-0.178107	3.81839	2.7031	0.108435	0.83974	-1.1314
ENSMUSG00000004360	9330159F19Rik	212448	RIKEN cDNA 9330159F19 gene	0.219938	4.90553	2.70219	0.108493	0.83974	1.16468
ENSMUSG00000020021	Fgd6	13998	FYVE, RhoGEF and PH domain containing 6	0.17411	5.28095	2.70055	0.108597	0.83974	1.12827
ENSMUSG00000022100	Xpo7	65246	exportin 7	0.122391	6.79135	2.69985	0.108641	0.83974	1.08854
ENSMUSG00000025510	Cd151	12476	CD151 antigen	-0.235327	4.12954	2.6996	0.108657	0.83974	-1.17717
ENSMUSG00000036372	Tmem258	69038	transmembrane protein 258	-0.26196	4.20375	2.69983	0.10866	0.83974	-1.19911
ENSMUSG00000073639	Rab18	19330	RAB18, member RAS oncogene family	-0.121424	6.95187	2.69878	0.108709	0.83974	-1.08781
ENSMUSG00000026171	Rnf25	57751	ring finger protein 25	-0.161252	4.80098	2.6957	0.108903	0.83974	-1.11826
ENSMUSG00000020227	Irak3	73914	interleukin-1 receptor-associated kinase 3	-0.748067	-0.252291	2.69546	0.108919	0.83974	-1.67954
ENSMUSG00000059355	Wdr83os	414077	WD repeat domain 83 opposite strand	-0.229177	4.37978	2.69358	0.109038	0.83974	-1.17217
ENSMUSG00000070527	Mkrn3	22652	makorin, ring finger protein, 3	-0.235265	3.01965	2.69325	0.109059	0.83974	-1.17712
ENSMUSG00000020135	Apc2	23805	adenomatosis polyposis coli 2	0.154225	6.72585	2.6925	0.109107	0.83974	1.11282
ENSMUSG00000040896	Kcnd3	56543	potassium voltage-gated channel, Shal-related family, member 3	0.172049	6.68822	2.6916	0.109164	0.83974	1.12666
ENSMUSG00000022761	Lztr1	66863	leucine-zipper-like transcriptional regulator, 1	-0.130873	5.87993	2.68879	0.109343	0.83974	-1.09496
ENSMUSG00000004791	Pgf	18654	placental growth factor	-0.946344	-0.527172	2.68853	0.10936	0.83974	-1.92698
ENSMUSG00000021948	Prkcd	18753	protein kinase C, delta	-0.274943	3.10223	2.68777	0.109408	0.83974	-1.20995
ENSMUSG00000056812	St8sia3	20451	ST8 alpha-N-acetyl-neuraminide alpha-2,8-sialyltransferase 3	0.155722	5.49186	2.68732	0.109437	0.83974	1.11398
ENSMUSG00000024197	Plin3	66905	perilipin 3	-0.308393	2.41149	2.68467	0.109606	0.83974	-1.23833
ENSMUSG00000026822	Lcn2	16819	lipocalin 2	-0.817895	2.05109	2.70425	0.109634	0.83974	-1.76283
ENSMUSG00000026904	Slc4a10	94229	solute carrier family 4, sodium bicarbonate cotransporter-like, member 10	0.172735	7.17532	2.68364	0.109672	0.83974	1.12719
ENSMUSG00000032583	Mon1a	72825	MON1 homolog A, secretory traffciking associated	-0.231131	3.64478	2.68356	0.109677	0.83974	-1.17375
ENSMUSG00000025255	Zfhx4	80892	zinc finger homeodomain 4	0.29646	6.22724	2.7014	0.109698	0.83974	1.22813
ENSMUSG00000015149	Sirt2	64383	sirtuin 2	-0.109341	6.49182	2.68195	0.10978	0.83974	-1.07874
ENSMUSG00000007033	Hspa1l	15482	heat shock protein 1-like	-0.333071	2.85232	2.68028	0.109887	0.83974	-1.25969
ENSMUSG00000047407	Tgif1	21815	TGFB-induced factor homeobox 1	-0.519913	0.986237	2.68022	0.109891	0.83974	-1.43387
ENSMUSG00000050271	Prag1	244418	PEAK1 related kinase activating pseudokinase 1	-0.472178	1.86022	2.67925	0.109953	0.83974	-1.3872
ENSMUSG00000025266	Gnl3l	237107	guanine nucleotide binding protein-like 3 (nucleolar)-like	0.105297	7.68086	2.67878	0.109983	0.83974	1.07572
ENSMUSG00000019362	D8Ertd738e	101966	DNA segment, Chr 8, ERATO Doi 738, expressed	-0.230544	4.99326	2.68002	0.109986	0.83974	-1.17328
ENSMUSG00000045180	Shroom2	110380	shroom family member 2	-0.196794	6.46358	2.68126	0.11006	0.83974	-1.14615
ENSMUSG00000027284	Cdan1	68968	congenital dyserythropoietic anemia, type I (human)	0.177756	6.52621	2.67655	0.110136	0.83974	1.13112
ENSMUSG00000056608	Chd9	109151	chromodomain helicase DNA binding protein 9	0.182656	7.85226	2.67671	0.110146	0.83974	1.13497
ENSMUSG00000053877	Srcap	100043597	Snf2-related CREBBP activator protein	0.249517	6.40307	2.687	0.110251	0.83974	1.18881
ENSMUSG00000020716	Nf1	18015	neurofibromin 1	0.229389	7.73514	2.67909	0.110527	0.83974	1.17234
ENSMUSG00000001988	Npas1	18142	neuronal PAS domain protein 1	-0.98784	-0.459608	2.66829	0.110658	0.83974	-1.98321
ENSMUSG00000035443	Thyn1	77862	thymocyte nuclear protein 1	-0.27183	3.78537	2.66815	0.110668	0.83974	-1.20734
ENSMUSG00000033350	Chst2	54371	carbohydrate sulfotransferase 2	-0.207901	6.06908	2.67257	0.110719	0.83974	-1.15501
ENSMUSG00000033502	Cdc14a	229776	CDC14 cell division cycle 14A	-0.198358	5.01184	2.66453	0.110901	0.83974	-1.14739
ENSMUSG00000030790	Adm	11535	adrenomedullin	0.890039	-0.641875	2.66306	0.110997	0.83974	1.85323
ENSMUSG00000026604	Ptpn14	19250	protein tyrosine phosphatase, non-receptor type 14	0.260608	2.80584	2.66251	0.111032	0.83974	1.19798
ENSMUSG00000030268	Bcat1	12035	branched chain aminotransferase 1, cytosolic	0.103659	7.7307	2.66197	0.111067	0.83974	1.07449
ENSMUSG00000047867	Gimap6	231931	GTPase, IMAP family member 6	-0.619592	0.0618259	2.66123	0.111115	0.83974	-1.53644
ENSMUSG00000024944	Arl2	56327	ADP-ribosylation factor-like 2	-0.174249	5.20693	2.66052	0.111161	0.83974	-1.12838
ENSMUSG00000025938	Slco5a1	240726	solute carrier organic anion transporter family, member 5A1	0.2115	4.45299	2.66005	0.111192	0.83974	1.15789
ENSMUSG00000017376	Nlk	18099	nemo like kinase	0.114094	8.03779	2.65852	0.111292	0.83974	1.0823
ENSMUSG00000020389	Cdkl3	213084	cyclin-dependent kinase-like 3	0.170069	4.51564	2.65851	0.111292	0.83974	1.12511
ENSMUSG00000032204	Aqp9	64008	aquaporin 9	0.74008	-0.532879	2.65733	0.111369	0.83974	1.67027
ENSMUSG00000022594	Lynx1	23936	Ly6/neurotoxin 1	-0.127177	7.57933	2.65726	0.111373	0.83974	-1.09215
ENSMUSG00000063904	Dpp3	75221	dipeptidylpeptidase 3	-0.165279	5.26006	2.65618	0.111444	0.83974	-1.12138
ENSMUSG00000052296	Ppp6r1	243819	protein phosphatase 6, regulatory subunit 1	0.0833683	6.80692	2.65485	0.11153	0.83974	1.05949
ENSMUSG00000058546	Rpl23a	268449	ribosomal protein L23A	-0.224145	7.73482	2.66206	0.11158	0.83974	-1.16808
ENSMUSG00000038690	Atp5j2	57423	ATP synthase, H+ transporting, mitochondrial F0 complex, subunit F2	-0.350903	5.79223	2.67599	0.111607	0.83974	-1.27536
ENSMUSG00000014504	Srp19	66384	signal recognition particle 19	-0.112915	4.64029	2.65359	0.111613	0.83974	-1.08141
ENSMUSG00000028041	Adam15	11490	a disintegrin and metallopeptidase domain 15 (metargidin)	-0.151338	5.01427	2.65184	0.111727	0.83974	-1.1106
ENSMUSG00000052395	Rft1	328370	RFT1 homolog	-0.175758	4.02127	2.65154	0.111747	0.83974	-1.12956
ENSMUSG00000026355	Mcm6	17219	minichromosome maintenance complex component 6	-0.395562	2.44777	2.651	0.111782	0.83974	-1.31546
ENSMUSG00000021376	Tpmt	22017	thiopurine methyltransferase	-0.291119	2.33228	2.6509	0.111788	0.83974	-1.22359
ENSMUSG00000013629	Cad	69719	carbamoyl-phosphate synthetase 2, aspartate transcarbamylase, and dihydroorotase	0.166474	5.50572	2.65003	0.111845	0.83974	1.12231
ENSMUSG00000040767	Snrnp25	78372	small nuclear ribonucleoprotein 25 (U11/U12)	-0.397205	3.20589	2.65588	0.111875	0.83974	-1.31695
ENSMUSG00000031146	Plp2	18824	proteolipid protein 2	-0.515036	0.896032	2.64913	0.111904	0.83974	-1.42903
ENSMUSG00000052504	Epha3	13837	Eph receptor A3	0.292897	3.56331	2.64762	0.112003	0.83974	1.2251
ENSMUSG00000029245	Epha5	13839	Eph receptor A5	0.164963	5.47773	2.64546	0.112144	0.83974	1.12114
ENSMUSG00000018585	Atox1	11927	antioxidant 1 copper chaperone	-0.344086	3.75705	2.65152	0.112161	0.83974	-1.26935
ENSMUSG00000039031	Arhgap18	73910	Rho GTPase activating protein 18	-0.240847	2.79344	2.64381	0.112253	0.83974	-1.18169
ENSMUSG00000060126	Tpt1	22070	tumor protein, translationally-controlled 1	-0.236814	8.1752	2.65273	0.112255	0.83974	-1.17839
ENSMUSG00000078941	Taf9	108143	TATA-box binding protein associated factor 9	-0.269064	3.39272	2.6437	0.11226	0.83974	-1.20503
ENSMUSG00000058793	Cds2	110911	CDP-diacylglycerol synthase (phosphatidate cytidylyltransferase) 2	0.0952668	9.61467	2.64357	0.112268	0.83974	1.06826
ENSMUSG00000024044	Epb41l3	13823	erythrocyte membrane protein band 4.1 like 3	0.118689	7.14827	2.64324	0.11229	0.83974	1.08575
ENSMUSG00000020593	Lpin1	14245	lipin 1	0.12996	5.79935	2.64271	0.112325	0.83974	1.09426
ENSMUSG00000027602	Map1lc3a	66734	microtubule-associated protein 1 light chain 3 alpha	-0.269266	5.92208	2.65633	0.112349	0.83974	-1.20519
ENSMUSG00000038268	Ovca2	246257	candidate tumor suppressor in ovarian cancer 2	-0.16572	4.57952	2.64195	0.112375	0.83974	-1.12173
ENSMUSG00000021694	Ercc8	71991	excision repaiross-complementing rodent repair deficiency, complementation group 8	-0.216182	4.0746	2.64185	0.112382	0.83974	-1.16165
ENSMUSG00000021578	Ccdc127	67433	coiled-coil domain containing 127	0.0881754	6.86509	2.64015	0.112493	0.83974	1.06302
ENSMUSG00000062661	Ncs1	14299	neuronal calcium sensor 1	0.127705	5.84978	2.63974	0.112521	0.83974	1.09255
ENSMUSG00000046873	Mbtps2	270669	membrane-bound transcription factor peptidase, site 2	0.166374	4.91352	2.63949	0.112537	0.83974	1.12223
ENSMUSG00000020018	Snrpf	69878	small nuclear ribonucleoprotein polypeptide F	-0.241069	4.33812	2.63617	0.112756	0.83974	-1.18187
ENSMUSG00000058153	Sez6l	56747	seizure related 6 homolog like	0.215294	5.77497	2.64121	0.112761	0.83974	1.16094
ENSMUSG00000035109	Shc4	271849	SHC (Src homology 2 domain containing) family, member 4	-0.389038	1.7527	2.63509	0.112827	0.83974	-1.30952
ENSMUSG00000042772	Smg7	226517	Smg-7 homolog, nonsense mediated mRNA decay factor (C. elegans)	0.117484	7.03572	2.6346	0.112859	0.83974	1.08484
ENSMUSG00000020437	Myo1g	246177	myosin IG	-0.460516	1.21636	2.63202	0.11303	0.83974	-1.37603
ENSMUSG00000027326	Knl1	76464	kinetochore scaffold 1	0.522973	0.906702	2.63171	0.113051	0.83974	1.43691
ENSMUSG00000043284	Tmem11	216821	transmembrane protein 11	-0.204447	4.29992	2.63073	0.113115	0.83974	-1.15224
ENSMUSG00000066647	Gm5113	330503	predicted gene 5113	0.167444	4.16388	2.63036	0.11314	0.83974	1.12307
ENSMUSG00000003380	Rabac1	14470	Rab acceptor 1 (prenylated)	-0.221225	6.29697	2.6376	0.113186	0.83974	-1.16572
ENSMUSG00000043687	1190005I06Rik	68918	RIKEN cDNA 1190005I06 gene	-0.281979	4.35505	2.63349	0.113222	0.83974	-1.21586
ENSMUSG00000029992	Gfpt1	14583	glutamine fructose-6-phosphate transaminase 1	0.142982	7.38239	2.62891	0.113236	0.83974	1.10419
ENSMUSG00000090098	Alms1-ps2	623273	ALMS1, centrosome and basal body associated, pseudogene 2	0.772964	0.20604	2.62749	0.11333	0.83974	1.70878
ENSMUSG00000024014	Pim1	18712	proviral integration site 1	-0.358717	2.40007	2.62745	0.113333	0.83974	-1.28229
ENSMUSG00000039130	Zc3hc1	232679	zinc finger, C3HC type 1	-0.182061	4.33126	2.62716	0.113352	0.83974	-1.1345
ENSMUSG00000016256	Ctsz	64138	cathepsin Z	-0.188962	4.71284	2.62707	0.113358	0.83974	-1.13994
ENSMUSG00000025892	Gria4	14802	glutamate receptor, ionotropic, AMPA4 (alpha 4)	0.140247	6.56144	2.62396	0.113565	0.84059	1.10209
ENSMUSG00000045328	Cenpe	229841	centromere protein E	-0.372962	2.43001	2.62356	0.113592	0.84059	-1.29501
ENSMUSG00000025240	Sacm1l	83493	SAC1 suppressor of actin mutations 1-like (yeast)	0.126936	6.00875	2.62046	0.113798	0.841667	1.09197
ENSMUSG00000000811	Txnrd3	232223	thioredoxin reductase 3	-0.302984	2.37332	2.61959	0.113856	0.841667	-1.23369
ENSMUSG00000033732	Sf3b3	101943	splicing factor 3b, subunit 3	0.0954394	7.02888	2.61785	0.113972	0.842089	1.06839
ENSMUSG00000021395	Spin1	20729	spindlin 1	0.0976355	6.74555	2.61664	0.114053	0.842248	1.07002
ENSMUSG00000060512	0610040J01Rik	76261	RIKEN cDNA 0610040J01 gene	0.651036	0.0287041	2.615	0.114163	0.842307	1.5703
ENSMUSG00000021217	Tshz3	243931	teashirt zinc finger family member 3	0.256131	3.44994	2.6141	0.114223	0.842307	1.19427
ENSMUSG00000032377	Plscr4	235527	phospholipid scramblase 4	0.353459	2.32649	2.61386	0.114239	0.842307	1.27762
ENSMUSG00000031827	Cotl1	72042	coactosin-like 1 (Dictyostelium)	-0.184234	5.914	2.61336	0.114324	0.84249	-1.13621
ENSMUSG00000097622	A330033J07Rik	320614	RIKEN cDNA A330033J07 gene	-0.52569	0.0573373	2.61064	0.114455	0.842753	-1.43962
ENSMUSG00000025135	Anapc11	66156	anaphase promoting complex subunit 11	-0.226115	5.40771	2.61465	0.114488	0.842753	-1.16968
ENSMUSG00000020704	Asic2	11418	acid-sensing (proton-gated) ion channel 2	0.17778	4.98698	2.60942	0.114537	0.842753	1.13114
ENSMUSG00000027784	Ppm1l	242083	protein phosphatase 1 (formerly 2C)-like	0.143785	6.91262	2.60772	0.114651	0.843154	1.1048
ENSMUSG00000004264	Phb2	12034	prohibitin 2	-0.16488	5.87068	2.60601	0.114767	0.843519	-1.12107
ENSMUSG00000040907	Atp1a3	232975	ATPase, Na+/K+ transporting, alpha 3 polypeptide	0.11988	11.2644	2.60462	0.11486	0.843519	1.08664
ENSMUSG00000002489	Tiam1	21844	T cell lymphoma invasion and metastasis 1	0.158567	5.12776	2.60434	0.114879	0.843519	1.11618
ENSMUSG00000028423	Nfx1	74164	nuclear transcription factor, X-box binding 1	0.0819314	6.64949	2.60269	0.114991	0.843899	1.05843
ENSMUSG00000025856	Pdgfa	18590	platelet derived growth factor, alpha	-0.26608	2.13952	2.59919	0.115227	0.845194	-1.20254
ENSMUSG00000015467	Egfl8	81701	EGF-like domain 8	-0.598399	0.176394	2.59737	0.11535	0.845515	-1.51404
ENSMUSG00000025144	Cenpx	20892	centromere protein X	-0.290939	3.20227	2.59613	0.115434	0.845515	-1.22344
ENSMUSG00000038524	Fchsd1	319262	FCH and double SH3 domains 1	-0.281088	2.92699	2.59591	0.115449	0.845515	-1.21511
ENSMUSG00000029397	Rchy1	68098	ring finger and CHY zinc finger domain containing 1	-0.139427	4.89049	2.5884	0.11596	0.848593	-1.10147
ENSMUSG00000020003	Pex7	18634	peroxisomal biogenesis factor 7	-0.225235	4.89643	2.58853	0.115989	0.848593	-1.16897
ENSMUSG00000036781	Rps27l	67941	ribosomal protein S27-like	-0.267927	2.98888	2.58486	0.116201	0.849708	-1.20408
ENSMUSG00000062444	Ap3b2	11775	adaptor-related protein complex 3, beta 2 subunit	0.110727	6.86879	2.58309	0.116322	0.850078	1.07977
ENSMUSG00000047473	Zfp30	22693	zinc finger protein 30	0.204538	3.50366	2.58236	0.116372	0.850078	1.15232
ENSMUSG00000001855	Nup214	227720	nucleoporin 214	0.139218	5.95387	2.57941	0.116574	0.850369	1.10131
ENSMUSG00000044149	Nkrf	77286	NF-kappaB repressing factor	0.139575	4.26015	2.57892	0.116608	0.850369	1.10158
ENSMUSG00000021552	Gkap1	56278	G kinase anchoring protein 1	-0.161644	4.98594	2.577	0.11674	0.850369	-1.11856
ENSMUSG00000066233	Tmem42	66079	transmembrane protein 42	-0.295476	4.07241	2.57955	0.116822	0.850369	-1.22729
ENSMUSG00000008683	Rps15a	267019	ribosomal protein S15A	-0.153409	7.16076	2.57563	0.116834	0.850369	-1.11219
ENSMUSG00000036083	Slc17a3	105355	solute carrier family 17 (sodium phosphate), member 3	0.300772	3.11245	2.57511	0.11687	0.850369	1.2318
ENSMUSG00000015354	Pcolce2	76477	procollagen C-endopeptidase enhancer 2	-0.279174	2.892	2.57431	0.116925	0.850369	-1.2135
ENSMUSG00000037217	Syn1	20964	synapsin I	0.108958	6.90087	2.57309	0.117009	0.850369	1.07845
ENSMUSG00000014602	Kif1a	16560	kinesin family member 1A	0.176865	9.53926	2.57237	0.117058	0.850369	1.13042
ENSMUSG00000041992	Rapgef5	217944	Rap guanine nucleotide exchange factor (GEF) 5	0.146622	6.67136	2.57127	0.117134	0.850369	1.10697
ENSMUSG00000038451	Spsb2	14794	splA/ryanodine receptor domain and SOCS box containing 2	-0.384763	2.10128	2.57126	0.117134	0.850369	-1.30565
ENSMUSG00000026558	Uck2	80914	uridine-cytidine kinase 2	-0.213562	2.9178	2.5709	0.117159	0.850369	-1.15955
ENSMUSG00000021252	Erg28	58520	ergosterol biosynthesis 28	-0.174807	4.89608	2.57003	0.11722	0.850369	-1.12881
ENSMUSG00000063410	Stk24	223255	serine/threonine kinase 24	0.103113	5.7013	2.56957	0.117251	0.850369	1.07409
ENSMUSG00000033106	Slc7a6os	66432	solute carrier family 7, member 6 opposite strand	-0.181453	4.41158	2.56795	0.117363	0.850709	-1.13403
ENSMUSG00000044496	2510039O18Rik	77034	RIKEN cDNA 2510039O18 gene	-0.191026	4.60985	2.56698	0.11743	0.850709	-1.14158
ENSMUSG00000019775	Rgs17	56533	regulator of G-protein signaling 17	0.283225	4.35004	2.57067	0.117478	0.850709	1.21691
ENSMUSG00000063316	Rpl27	19942	ribosomal protein L27	-0.326688	2.74528	2.56407	0.117631	0.851385	-1.25413
ENSMUSG00000030126	Tmcc1	330401	transmembrane and coiled coil domains 1	0.100759	6.29503	2.56313	0.117696	0.851424	1.07234
ENSMUSG00000036641	Ccdc148	227933	coiled-coil domain containing 148	0.368574	2.30825	2.5588	0.117997	0.853166	1.29108
ENSMUSG00000022353	Mtss1	211401	metastasis suppressor 1	0.151433	6.75596	2.55653	0.118155	0.853667	1.11067
ENSMUSG00000027247	Arhgap1	228359	Rho GTPase activating protein 1	0.109939	5.74187	2.55606	0.118188	0.853667	1.07918
ENSMUSG00000032480	Dhx30	72831	DEAH (Asp-Glu-Ala-His) box polypeptide 30	0.0844616	6.73409	2.5547	0.118283	0.853667	1.06029
ENSMUSG00000071659	Hnrnpul2	68693	heterogeneous nuclear ribonucleoprotein U-like 2	0.143295	8.34306	2.55434	0.118308	0.853667	1.10442
ENSMUSG00000043419	Chd3os	80515	chromodomain helicase DNA binding protein 3, opposite strand	-0.135991	5.69545	2.55263	0.118427	0.854095	-1.09885
ENSMUSG00000011034	Slc5a1	20537	solute carrier family 5 (sodium/glucose cotransporter), member 1	0.78859	-0.641525	2.54706	0.118816	0.855324	1.72739
ENSMUSG00000042671	Rgs8	67792	regulator of G-protein signaling 8	0.0897665	7.67917	2.5458	0.118905	0.855324	1.0642
ENSMUSG00000058297	Spock2	94214	sparc/osteonectin, cwcv and kazal-like domains proteoglycan 2	0.111478	8.92167	2.54559	0.11892	0.855324	1.08033
ENSMUSG00000025591	Tma16	66282	translation machinery associated 16	0.142808	4.67044	2.54525	0.118943	0.855324	1.10405
ENSMUSG00000042279	H1foo	171506	H1 histone family, member O, oocyte-specific	-0.878659	-0.600938	2.54476	0.118978	0.855324	-1.83866
ENSMUSG00000037685	Atp8a1	11980	ATPase, aminophospholipid transporter (APLT), class I, type 8A, member 1	0.189212	6.48321	2.54658	0.119059	0.855324	1.14014
ENSMUSG00000047454	Gphn	268566	gephyrin	0.115635	5.8062	2.54252	0.119135	0.855324	1.08345
ENSMUSG00000020160	Meis1	17268	Meis homeobox 1	0.121478	6.12731	2.53822	0.119438	0.855324	1.08785
ENSMUSG00000018363	Smurf2	66313	SMAD specific E3 ubiquitin protein ligase 2	-0.116896	6.36582	2.53738	0.119497	0.855324	-1.0844
ENSMUSG00000000743	Chmp1a	234852	charged multivesicular body protein 1A	-0.192416	5.62351	2.53826	0.119522	0.855324	-1.14268
ENSMUSG00000040666	Sh3bgr	50795	SH3-binding domain glutamic acid-rich protein	-0.410338	1.20529	2.53572	0.119614	0.855324	-1.329
ENSMUSG00000019779	Frk	14302	fyn-related kinase	0.644806	0.204944	2.53567	0.119618	0.855324	1.56353
ENSMUSG00000026608	Kctd3	226823	potassium channel tetramerisation domain containing 3	-0.10591	5.88419	2.53446	0.119703	0.855324	-1.07617
ENSMUSG00000016239	Lonrf3	74365	LON peptidase N-terminal domain and ring finger 3	0.352102	2.24306	2.53428	0.119717	0.855324	1.27642
ENSMUSG00000031343	Gabra3	14396	gamma-aminobutyric acid (GABA) A receptor, subunit alpha 3	0.146288	5.57006	2.53377	0.119752	0.855324	1.10672
ENSMUSG00000040715	Rsc1a1	69994	regulatory solute carrier protein, family 1, member 1	-0.542378	3.85966	2.55519	0.119774	0.855324	-1.45637
ENSMUSG00000048078	Tenm4	23966	teneurin transmembrane protein 4	0.21379	6.76708	2.53993	0.119804	0.855324	1.15973
ENSMUSG00000097328	Tnfsf12	21944	tumor necrosis factor (ligand) superfamily, member 12	-0.116847	7.21807	2.53283	0.119819	0.855324	-1.08436
ENSMUSG00000025020	Slit1	20562	slit guidance ligand 1	0.20528	4.21934	2.53275	0.119824	0.855324	1.15291
ENSMUSG00000043909	Trp53bp1	27223	transformation related protein 53 binding protein 1	0.151646	6.89168	2.53196	0.11988	0.855324	1.11084
ENSMUSG00000020782	Llgl2	217325	LLGL2 scribble cell polarity complex component	0.105777	6.79173	2.53139	0.119921	0.855324	1.07607
ENSMUSG00000030560	Ctsc	13032	cathepsin C	-0.272567	3.62041	2.53135	0.119924	0.855324	-1.20796
ENSMUSG00000066196	Spag8	433700	sperm associated antigen 8	-0.58249	0.103081	2.5297	0.12004	0.855567	-1.49743
ENSMUSG00000033419	Snap91	20616	synaptosomal-associated protein 91	0.112465	8.61123	2.52881	0.120104	0.855567	1.08107
ENSMUSG00000039478	Micu3	78506	mitochondrial calcium uptake family, member 3	0.108251	6.38747	2.52809	0.120155	0.855567	1.07792
ENSMUSG00000042747	Krtcap2	66059	keratinocyte associated protein 2	-0.292713	4.05703	2.53024	0.120257	0.855567	-1.22494
ENSMUSG00000036941	Elac1	114615	elaC ribonuclease Z 1	0.122048	6.2287	2.52613	0.120294	0.855567	1.08828
ENSMUSG00000032066	Bco2	170752	beta-carotene oxygenase 2	0.391373	0.837776	2.5256	0.120332	0.855567	1.31164
ENSMUSG00000036046	5031439G07Rik	223739	RIKEN cDNA 5031439G07 gene	-0.102154	6.52549	2.52492	0.12038	0.855567	-1.07337
ENSMUSG00000022175	Lrp10	65107	low-density lipoprotein receptor-related protein 10	-0.149694	5.0924	2.5221	0.120581	0.856564	-1.10933
ENSMUSG00000030089	Slc41a3	71699	solute carrier family 41, member 3	-0.236929	3.10119	2.51726	0.120927	0.857958	-1.17848
ENSMUSG00000032714	Syde1	71709	synapse defective 1, Rho GTPase, homolog 1 (C. elegans)	-0.232902	3.30259	2.5172	0.120931	0.857958	-1.1752
[truncated: 12,187 more rows]

## Sheet: D.CONC
genes	Symbol	Entrezid	Genename	logFC	logCPM	F	PValue	FDR	FC
ENSMUSG00000025432	Avil	11567	advillin	-3.328	0.976979	113.858	5.7307e-13	8.12958e-09	-10.0422
ENSMUSG00000087006	Gm13889	620695	predicted gene 13889	-1.09776	4.69059	63.2661	1.34672e-09	9.55229e-06	-2.14023
ENSMUSG00000039954	Stk32a	269019	serine/threonine kinase 32A	-0.893042	3.69514	44.7445	6.6218e-08	0.000313123	-1.85709
ENSMUSG00000047963	Stbd1	52331	starch binding domain 1	-1.32884	2.05323	37.2413	4.18053e-07	0.00148263	-2.512
ENSMUSG00000039114	Nrn1	68404	neuritin 1	0.570874	5.34194	23.1491	2.40852e-05	0.0683345	1.48542
ENSMUSG00000001473	Tubb6	67951	tubulin, beta 6 class V	-1.36603	1.5594	22.0326	3.46371e-05	0.0818938	-2.57761
ENSMUSG00000021895	Arhgef3	71704	Rho guanine nucleotide exchange factor (GEF) 3	0.589811	3.34299	21.1456	4.64754e-05	0.0941857	1.50505
ENSMUSG00000022055	Nefl	18039	neurofilament, light polypeptide	0.352271	8.87048	18.3744	0.000120303	0.213327	1.27657
ENSMUSG00000001520	Nrip2	60345	nuclear receptor interacting protein 2	-0.398967	4.81165	17.6843	0.00015371	0.242281	-1.31856
ENSMUSG00000061207	Stk19	54402	serine/threonine kinase 19	-0.531626	4.22803	16.9658	0.00019912	0.282472	-1.44556
ENSMUSG00000026456	Cyb5r1	72017	cytochrome b5 reductase 1	-0.335449	6.03612	16.4067	0.000244205	0.306602	-1.26177
ENSMUSG00000032303	Chrna3	110834	cholinergic receptor, nicotinic, alpha polypeptide 3	0.710772	2.76373	16.1868	0.000264792	0.306602	1.63668
ENSMUSG00000002083	Bbc3	170770	BCL2 binding component 3	-1.0153	1.1591	15.9403	0.000290076	0.306602	-2.02133
ENSMUSG00000004891	Nes	18008	nestin	-0.83356	2.92741	15.6662	0.000321224	0.306602	-1.78208
ENSMUSG00000074971	Fibin	67606	fin bud initiation factor homolog (zebrafish)	-2.68913	-0.606073	15.6415	0.000324195	0.306602	-6.44922
ENSMUSG00000097591	A330032B11Rik	319931	RIKEN cDNA A330032B11 gene	-1.27256	0.42608	14.9932	0.000413684	0.366783	-2.41589
ENSMUSG00000025225	Nfkb2	18034	nuclear factor of kappa light polypeptide gene enhancer in B cells 2, p49/p100	-1.02397	1.28929	14.6733	0.000467174	0.389843	-2.0335
ENSMUSG00000039518	Cdsn	386463	corneodesmosin	-1.60528	0.174163	14.3394	0.000530882	0.418394	-3.04255
ENSMUSG00000040618	Pck2	74551	phosphoenolpyruvate carboxykinase 2 (mitochondrial)	0.425781	4.1171	14.1236	0.000576888	0.430723	1.3433
ENSMUSG00000026473	Glul	14645	glutamate-ammonia ligase (glutamine synthetase)	0.43555	11.3019	13.7069	0.000678155	0.448485	1.35243
ENSMUSG00000004040	Stat3	20848	signal transducer and activator of transcription 3	-0.655298	6.21743	13.986	0.000690311	0.448485	-1.57494
ENSMUSG00000037224	Zfyve28	231125	zinc finger, FYVE domain containing 28	-0.469721	6.74114	13.5171	0.000760393	0.448485	-1.38484
ENSMUSG00000040690	Col16a1	107581	collagen, type XVI, alpha 1	-1.21748	1.14913	13.3891	0.000767973	0.448485	-2.3254
ENSMUSG00000041498	Kif14	381293	kinesin family member 14	-1.02745	1.31287	13.3668	0.000774748	0.448485	-2.03842
ENSMUSG00000061887	Ssbp3	72475	single-stranded DNA binding protein 3	0.233153	6.70325	13.316	0.000790366	0.448485	1.1754
ENSMUSG00000040680	Kremen2	73016	kringle containing transmembrane protein 2	-1.06757	0.601403	13.2032	0.000826289	0.450836	-2.0959
ENSMUSG00000025408	Ddit3	13198	DNA-damage inducible transcript 3	-0.653649	4.98947	13.1556	0.000901018	0.465658	-1.57314
ENSMUSG00000044364	Tmem74b	108832	transmembrane protein 74B	-0.679081	1.33475	12.9343	0.000919106	0.465658	-1.60112
ENSMUSG00000029552	Tes	21753	testis derived transcript	0.551294	3.02859	12.7551	0.000987052	0.467	1.4654
ENSMUSG00000022146	Osmr	18414	oncostatin M receptor	-0.788305	3.44433	12.8317	0.000987594	0.467	-1.72704
ENSMUSG00000063410	Stk24	223255	serine/threonine kinase 24	0.226148	5.7013	12.3932	0.00114103	0.522152	1.16971
ENSMUSG00000074457	S100a16	67860	S100 calcium binding protein A16	-0.530144	4.14455	12.044	0.00131401	0.581012	-1.44407
ENSMUSG00000005481	Ddx39	68278	DEAD (Asp-Glu-Ala-Asp) box polypeptide 39	-0.387529	4.36266	11.9746	0.00135157	0.581012	-1.30815
ENSMUSG00000030303	Far2	330450	fatty acyl CoA reductase 2	-0.480836	3.02125	11.7578	0.00147648	0.616042	-1.39555
ENSMUSG00000040514	Tex47	70920	testis expressed 47	-2.64417	-0.204278	11.6451	0.0016168	0.65531	-6.25137
ENSMUSG00000035021	Baz1a	217578	bromodomain adjacent to zinc finger domain 1A	-1.67128	-0.431475	11.4566	0.00167072	0.658355	-3.18497
ENSMUSG00000095730	Vmn2r29	76229	vomeronasal 2, receptor 29	-1.17656	0.142214	11.3501	0.00174576	0.662505	-2.26037
ENSMUSG00000029672	Fam3c	27999	family with sequence similarity 3, member C	0.300622	8.42665	11.2632	0.00180968	0.662505	1.23168
ENSMUSG00000029911	Ssbp1	381760	single-stranded DNA binding protein 1	-0.315543	4.63461	11.2181	0.0018438	0.662505	-1.24448
ENSMUSG00000046523	Kctd4	67516	potassium channel tetramerisation domain containing 4	-1.03193	0.928352	11.0562	0.00197208	0.662505	-2.04475
ENSMUSG00000030342	Cd9	12527	CD9 antigen	-0.343774	5.62061	10.9828	0.00203331	0.662505	-1.26907
ENSMUSG00000032425	Zfp949	71640	zinc finger protein 949	-0.292532	5.2929	10.8695	0.0021318	0.662505	-1.22479
ENSMUSG00000024410	3110002H16Rik	76482	RIKEN cDNA 3110002H16 gene	-0.265882	5.17952	10.8366	0.0021614	0.662505	-1.20237
ENSMUSG00000042846	Lrrtm3	216028	leucine rich repeat transmembrane neuronal 3	0.416248	3.33798	10.7975	0.00219706	0.662505	1.33445
ENSMUSG00000031805	Jak3	16453	Janus kinase 3	-1.28502	1.8346	10.8565	0.00222755	0.662505	-2.43685
ENSMUSG00000080316	Spaca6	75202	sperm acrosome associated 6	-0.827629	3.16288	10.7819	0.0022915	0.662505	-1.77477
ENSMUSG00000047988	4933428G20Rik	100141474	RIKEN cDNA 4933428G20 gene	-1.37643	-0.274229	10.6865	0.00230186	0.662505	-2.59626
ENSMUSG00000030905	Crym	12971	crystallin, mu	-0.685277	5.47538	10.9084	0.00231537	0.662505	-1.60801
ENSMUSG00000017417	Plxdc1	72324	plexin domain containing 1	0.48035	3.00436	10.6268	0.00236042	0.662505	1.39508
ENSMUSG00000030766	Arhgap17	70497	Rho GTPase activating protein 17	-0.389166	4.21311	10.5716	0.00241595	0.662505	-1.30964
ENSMUSG00000029484	Anxa3	11745	annexin A3	-0.785831	1.47933	10.5567	0.00243119	0.662505	-1.72409
ENSMUSG00000024843	Chka	12660	choline kinase alpha	-0.41605	5.70897	10.5733	0.00246051	0.662505	-1.33427
ENSMUSG00000026289	Atg16l1	77040	autophagy related 16-like 1 (S. cerevisiae)	-0.299582	6.16261	10.5142	0.00247517	0.662505	-1.23079
ENSMUSG00000022076	Klhl1	93688	kelch-like 1	0.453254	3.46622	10.4141	0.00258218	0.669389	1.36912
ENSMUSG00000046159	Chrm3	12671	cholinergic receptor, muscarinic 3, cardiac	0.599817	2.36396	10.4022	0.00259526	0.669389	1.51552
ENSMUSG00000032024	Clmp	71566	CXADR-like membrane protein	-0.399306	3.63861	10.2385	0.00278201	0.69746	-1.31887
ENSMUSG00000032135	Mcam	84004	melanoma cell adhesion molecule	-0.498776	2.58104	10.2213	0.00280243	0.69746	-1.41301
ENSMUSG00000014846	Tppp3	67971	tubulin polymerization-promoting protein family member 3	-0.42758	5.24775	10.0988	0.00296959	0.717138	-1.34498
ENSMUSG00000037492	Zmat4	320158	zinc finger, matrin type 4	0.259333	5.61352	10.059	0.00300336	0.717138	1.19693
ENSMUSG00000025010	Ccnj	240665	cyclin J	-0.236274	4.46057	10.0359	0.00303315	0.717138	-1.17795
ENSMUSG00000035673	Sbno2	216161	strawberry notch 2	-0.421748	4.34056	9.90561	0.00320734	0.733047	-1.33955
ENSMUSG00000071547	Nt5dc2	70021	5'-nucleotidase domain containing 2	0.584838	3.95558	9.91489	0.00324198	0.733047	1.49987
ENSMUSG00000061911	Myt1l	17933	myelin transcription factor 1-like	0.319016	5.76039	9.82295	0.00332336	0.733047	1.24748
ENSMUSG00000052852	Reep1	52250	receptor accessory protein 1	0.284976	5.78196	9.80814	0.00334461	0.733047	1.21839
ENSMUSG00000071350	Setdb2	239122	SET domain, bifurcated 2	-0.43185	3.64472	9.7983	0.00335881	0.733047	-1.34896
ENSMUSG00000051243	Islr2	320563	immunoglobulin superfamily containing leucine-rich repeat 2	0.475331	4.15434	9.74963	0.00343001	0.737244	1.39024
ENSMUSG00000008167	Fbxw9	68628	F-box and WD-40 domain protein 9	-0.272852	4.7714	9.68743	0.00352334	0.746001	-1.20819
ENSMUSG00000063488	Zkscan7	382118	zinc finger with KRAB and SCAN domains 7	-0.444791	3.15468	9.5163	0.00379437	0.78868	-1.36112
ENSMUSG00000034248	Slc25a37	67712	solute carrier family 25, member 37	-0.841578	5.93601	9.77215	0.0038361	0.78868	-1.79201
ENSMUSG00000086189	Gm15462	108168861	predicted gene 15462	-0.64154	3.35273	9.45885	0.00392075	0.794567	-1.55999
ENSMUSG00000040125	Gpr26	233919	G protein-coupled receptor 26	0.375748	5.99383	9.39585	0.00406052	0.811304	1.29751
ENSMUSG00000033762	Recql4	79456	RecQ protein-like 4	-0.794753	1.17981	9.28939	0.00418852	0.821081	-1.73478
ENSMUSG00000036104	Rab3gap1	226407	RAB3 GTPase activating protein subunit 1	0.165239	6.65577	9.26943	0.00422521	0.821081	1.12135
ENSMUSG00000059866	Tnip2	231130	TNFAIP3 interacting protein 2	-0.435101	5.2375	9.24378	0.0043389	0.829458	-1.35201
ENSMUSG00000030882	Dnhd1	77505	dynein heavy chain domain 1	-0.554606	3.9225	9.19874	0.00440265	0.829458	-1.46877
ENSMUSG00000024206	Rfx2	19725	regulatory factor X, 2 (influences HLA class II expression)	-0.730874	3.21309	9.11044	0.0046349	0.829458	-1.65964
ENSMUSG00000057899	Adgrf2	435529	adhesion G protein-coupled receptor F2	-1.02733	0.820199	9.03722	0.00467831	0.829458	-2.03825
ENSMUSG00000016918	Sulf1	240725	sulfatase 1	-0.377726	5.83561	9.06805	0.00468484	0.829458	-1.29929
ENSMUSG00000026632	Tatdn3	68972	TatD DNase domain containing 3	-0.37901	3.84328	9.01831	0.00471744	0.829458	-1.30045
ENSMUSG00000030309	Caprin2	232560	caprin family member 2	-0.443836	4.57671	9.01865	0.00472572	0.829458	-1.36022
ENSMUSG00000017929	B4galt5	56336	UDP-Gal:betaGlcNAc beta 1,4-galactosyltransferase, polypeptide 5	-0.388187	4.40035	8.98449	0.00478825	0.829458	-1.30875
ENSMUSG00000023191	P3h3	14789	prolyl 3-hydroxylase 3	-0.387697	4.19575	8.98151	0.00479456	0.829458	-1.3083
ENSMUSG00000021495	Fam193b	212483	family with sequence similarity 193, member B	-0.254579	7.06377	8.90133	0.0049673	0.839832	-1.19299
ENSMUSG00000048349	Pou4f1	18996	POU domain, class 4, transcription factor 1	0.422257	4.17917	8.86338	0.00505135	0.839832	1.34002
ENSMUSG00000021395	Spin1	20729	spindlin 1	0.17893	6.74555	8.8041	0.00518572	0.839832	1.13204
ENSMUSG00000052566	Hook2	170833	hook microtubule tethering protein 2	-0.264114	4.55672	8.78561	0.00522839	0.839832	-1.2009
ENSMUSG00000079492	Gm11127	100529082	predicted gene 11127	-1.2055	-0.0251698	8.76385	0.00527911	0.839832	-2.30618
ENSMUSG00000086894	Gm15708	100504231	predicted gene 15708	-1.26891	-0.131151	8.75137	0.00530845	0.839832	-2.40979
ENSMUSG00000025582	Nptx1	18164	neuronal pentraxin 1	0.242194	6.71042	8.71394	0.00539745	0.839832	1.18279
ENSMUSG00000003812	Dnase2a	13423	deoxyribonuclease II alpha	-0.388315	3.50593	8.69956	0.00543205	0.839832	-1.30886
ENSMUSG00000028893	Sesn2	230784	sestrin 2	0.341003	4.70174	8.69065	0.00545363	0.839832	1.26664
ENSMUSG00000038860	Garnl3	99326	GTPase activating RANGAP domain-like 3	-0.502138	2.48513	8.68768	0.00546082	0.839832	-1.41631
ENSMUSG00000031355	Arhgap6	11856	Rho GTPase activating protein 6	0.606377	2.00386	8.66623	0.00551319	0.839832	1.52243
ENSMUSG00000027978	Prss12	19142	protease, serine 12 neurotrypsin (motopsin)	-1.67053	-0.644979	8.60121	0.00567523	0.839832	-3.18331
ENSMUSG00000021464	Ror2	26564	receptor tyrosine kinase-like orphan receptor 2	-1.20965	0.70336	8.58765	0.00570966	0.839832	-2.31282
ENSMUSG00000053475	Tnfaip6	21930	tumor necrosis factor alpha induced protein 6	-0.9803	0.295707	8.54806	0.00581147	0.839832	-1.97288
ENSMUSG00000003779	Kif20a	19348	kinesin family member 20A	-1.09608	-0.0416148	8.51568	0.00589617	0.839832	-2.13773
ENSMUSG00000053025	Sv2b	64176	synaptic vesicle glycoprotein 2 b	0.19018	9.38061	8.51544	0.0058968	0.839832	1.14091
ENSMUSG00000034394	Lif	16878	leukemia inhibitory factor	-1.52498	-0.123415	8.50689	0.00591939	0.839832	-2.87782
ENSMUSG00000064065	Ipcef1	320495	interaction protein for cytohesin exchange factors 1	0.42823	2.95254	8.48588	0.00597529	0.839832	1.34558
ENSMUSG00000051444	Bbs12	241950	Bardet-Biedl syndrome 12 (human)	-0.333226	5.32376	8.48437	0.00597935	0.839832	-1.25983
ENSMUSG00000029309	Sparcl1	13602	SPARC-like 1	0.215391	7.7468	8.40273	0.00620214	0.855348	1.16102
ENSMUSG00000027834	Serpini1	20713	serine (or cysteine) peptidase inhibitor, clade I, member 1	0.221478	6.38143	8.3833	0.00625646	0.855348	1.16593
ENSMUSG00000027196	Alkbh3os1	70852	alkB homolog 3, opposite strand 1	-1.44029	-0.31862	8.35673	0.00633155	0.855348	-2.71375
ENSMUSG00000037463	Fbxo27	233040	F-box protein 27	-0.286714	4.78567	8.34097	0.00637657	0.855348	-1.21986
ENSMUSG00000022386	Trmu	72026	tRNA 5-methylaminomethyl-2-thiouridylate methyltransferase	-0.305486	4.13462	8.33584	0.00639129	0.855348	-1.23583
ENSMUSG00000022999	Lmbr1l	74775	limb region 1 like	-0.260474	5.73999	8.22791	0.00670961	0.889557	-1.19787
ENSMUSG00000021379	Id4	15904	inhibitor of DNA binding 4	0.326912	4.46298	8.17545	0.00687045	0.902446	1.25433
ENSMUSG00000005338	Cadm3	94332	cell adhesion molecule 3	-0.17821	8.42657	8.12536	0.00702782	0.904212	-1.13148
ENSMUSG00000002249	Tead3	21678	TEA domain family member 3	-0.560934	4.74718	8.20336	0.00705385	0.904212	-1.47522
ENSMUSG00000034667	Xpot	73192	exportin, tRNA (nuclear export receptor for tRNAs)	-0.168185	6.20729	8.10619	0.00708909	0.904212	-1.12364
ENSMUSG00000021973	Micu2	68514	mitochondrial calcium uptake 2	-0.348894	3.97406	8.07332	0.00719546	0.904212	-1.27358
ENSMUSG00000028028	Alpk1	71481	alpha-kinase 1	-0.758862	1.70547	8.01195	0.00739866	0.904212	-1.69216
ENSMUSG00000054459	Vsnl1	26950	visinin-like 1	0.289667	6.47299	7.99709	0.00744876	0.904212	1.22236
ENSMUSG00000023000	Dhh	13363	desert hedgehog	-0.406954	3.95258	7.97864	0.0075115	0.904212	-1.32588
ENSMUSG00000035735	Dagla	269060	diacylglycerol lipase, alpha	0.251916	5.01813	7.9449	0.00762767	0.904212	1.19079
ENSMUSG00000035455	Fignl1	60530	fidgetin-like 1	-0.669811	1.05423	7.90904	0.00775326	0.904212	-1.59086
ENSMUSG00000075576	Gm12359	100037262	predicted gene 12359	-1.02177	0.432214	7.88393	0.00784253	0.904212	-2.03041
ENSMUSG00000038496	Slc19a3	80721	solute carrier family 19, member 3	0.781429	0.498178	7.87032	0.00789137	0.904212	1.71883
ENSMUSG00000036095	Dgkb	217480	diacylglycerol kinase, beta	0.312005	4.05618	7.86572	0.00790794	0.904212	1.24143
ENSMUSG00000019710	Mrpl24	67707	mitochondrial ribosomal protein L24	-0.248738	5.31491	7.84512	0.00798265	0.904212	-1.18817
ENSMUSG00000028059	Arhgef2	16800	rho/rac guanine nucleotide exchange factor (GEF) 2	-0.283972	6.48302	7.84443	0.00798515	0.904212	-1.21754
ENSMUSG00000039201	Tbc1d25	209815	TBC1 domain family, member 25	-0.417086	2.64876	7.83414	0.00802276	0.904212	-1.33523
ENSMUSG00000045288	Ush1g	16470	USH1 protein network component sans	0.494349	1.68573	7.81703	0.00808574	0.904212	1.40868
ENSMUSG00000038760	Trhr	22045	thyrotropin releasing hormone receptor	0.773268	0.909243	7.77271	0.00825132	0.904212	1.70914
ENSMUSG00000029304	Spp1	20750	secreted phosphoprotein 1	0.447491	4.70847	7.76076	0.00839191	0.904212	1.36367
ENSMUSG00000017652	Cd40	21939	CD40 antigen	-0.979339	0.541516	7.68204	0.00860147	0.904212	-1.97156
ENSMUSG00000066189	Cacng3	54376	calcium channel, voltage-dependent, gamma subunit 3	0.313507	5.22903	7.67147	0.0086433	0.904212	1.24272
ENSMUSG00000040010	Slc7a5	20539	solute carrier family 7 (cationic amino acid transporter, y+ system), member 5	0.315194	6.16808	7.67545	0.00867137	0.904212	1.24418
ENSMUSG00000027500	Stmn2	20257	stathmin-like 2	0.246592	5.96207	7.62988	0.00881008	0.904212	1.1864
ENSMUSG00000068747	Sort1	20661	sortilin 1	0.163614	7.80929	7.59983	0.00893274	0.904212	1.12009
ENSMUSG00000024664	Fads3	60527	fatty acid desaturase 3	-0.354551	3.72261	7.59537	0.0089511	0.904212	-1.27859
ENSMUSG00000038623	Tm6sf1	107769	transmembrane 6 superfamily member 1	-0.751451	1.50032	7.58571	0.00899097	0.904212	-1.68348
ENSMUSG00000022753	Tmem30c	71027	transmembrane protein 30C	-1.25149	-0.4021	7.57343	0.00904199	0.904212	-2.38088
ENSMUSG00000037872	Ackr1	13349	atypical chemokine receptor 1 (Duffy blood group)	-0.26989	5.32157	7.56309	0.00908515	0.904212	-1.20572
ENSMUSG00000022498	Txndc11	106200	thioredoxin domain containing 11	-0.202584	5.47243	7.55923	0.00910132	0.904212	-1.15076
ENSMUSG00000020284	1810043G02Rik	67884	RIKEN cDNA 1810043G02 gene	-0.29049	5.2768	7.55744	0.00910883	0.904212	-1.22306
ENSMUSG00000093452	Zfhx2os	432855	zinc finger homeobox 2, opposite strand	-0.575524	4.3171	7.62179	0.00912104	0.904212	-1.49022
ENSMUSG00000021260	Hhipl1	214305	hedgehog interacting protein-like 1	-0.600877	1.20781	7.54612	0.00915651	0.904212	-1.51664
ENSMUSG00000040490	Lrfn2	70530	leucine rich repeat and fibronectin type III domain containing 2	0.370064	4.05065	7.51188	0.0093023	0.904212	1.29241
ENSMUSG00000027894	Slc6a17	229706	solute carrier family 6 (neurotransmitter transporter), member 17	0.183689	7.47968	7.49256	0.00938567	0.904212	1.13578
ENSMUSG00000042447	Mios	252875	meiosis regulator for oocyte development	-0.290827	4.59197	7.48871	0.00940235	0.904212	-1.22334
ENSMUSG00000024853	Sf3b2	319322	splicing factor 3b, subunit 2	0.175784	8.24712	7.47883	0.00944538	0.904212	1.12958
ENSMUSG00000052997	Uba2	50995	ubiquitin-like modifier activating enzyme 2	0.156012	6.81329	7.47219	0.00947442	0.904212	1.1142
ENSMUSG00000024542	Cep192	70799	centrosomal protein 192	-0.416692	4.41178	7.46072	0.00953507	0.904212	-1.33486
ENSMUSG00000053656	Dancr	70036	differentiation antagonizing non-protein coding RNA	0.815934	0.843723	7.44802	0.0095809	0.904212	1.76044
ENSMUSG00000024211	Grm8	14823	glutamate receptor, metabotropic 8	0.249315	5.05771	7.44461	0.00959606	0.904212	1.18864
ENSMUSG00000032462	Pik3cb	74769	phosphatidylinositol-4,5-bisphosphate 3-kinase catalytic subunit beta	0.249711	5.0152	7.43721	0.00962897	0.904212	1.18897
ENSMUSG00000036578	Fxyd7	57780	FXYD domain-containing ion transport regulator 7	-0.686374	2.13818	7.43673	0.00963108	0.904212	-1.60923
ENSMUSG00000022454	Nell2	54003	NEL-like 2	0.273643	5.25784	7.42657	0.0096765	0.904212	1.20886
ENSMUSG00000021874	4933413J09Rik	71106	RIKEN cDNA 4933413J09 gene	-1.14002	-0.0465652	7.41389	0.00973347	0.904212	-2.20384
ENSMUSG00000028453	Fancg	60534	Fanconi anemia, complementation group G	-0.314685	4.09633	7.40545	0.00977159	0.904212	-1.24374
ENSMUSG00000062480	Acat3	224530	acetyl-Coenzyme A acetyltransferase 3	-1.46167	-0.43373	7.401	0.00979178	0.904212	-2.75428
ENSMUSG00000069520	Tmem19	67226	transmembrane protein 19	0.23087	4.87427	7.39568	0.00981592	0.904212	1.17354
ENSMUSG00000039307	Hexdc	238023	hexosaminidase (glycosyl hydrolase family 20, catalytic domain) containing	-0.237889	7.76058	7.34687	0.0100407	0.913302	-1.17927
ENSMUSG00000024277	Mapre2	212307	microtubule-associated protein, RP/EB family, member 2	0.173458	8.21019	7.34139	0.0100663	0.913302	1.12776
ENSMUSG00000041782	Lad1	16763	ladinin	-1.81792	2.0714	7.49561	0.0101077	0.913302	-3.52572
ENSMUSG00000031661	Nkd1	93960	naked cuticle 1	-0.327227	4.34814	7.30525	0.0102367	0.916346	-1.2546
ENSMUSG00000030272	Camk1	52163	calcium/calmodulin-dependent protein kinase I	-0.332115	4.23227	7.23761	0.010564	0.916346	-1.25886
ENSMUSG00000063558	Aox1	11761	aldehyde oxidase 1	-0.865563	1.24988	7.23654	0.0105693	0.916346	-1.82205
ENSMUSG00000037007	Zfp113	56314	zinc finger protein 113	-0.223484	4.85652	7.22916	0.0106057	0.916346	-1.16755
ENSMUSG00000052428	Tmco1	68944	transmembrane and coiled-coil domains 1	-0.223221	5.42469	7.20022	0.0107497	0.916346	-1.16734
ENSMUSG00000038633	Degs1	13244	delta(4)-desaturase, sphingolipid 1	0.230949	5.64473	7.19416	0.0107802	0.916346	1.17361
ENSMUSG00000038065	Mturn	68235	maturin, neural progenitor differentiation regulator homolog (Xenopus)	0.220868	5.3294	7.17423	0.010881	0.916346	1.16543
ENSMUSG00000038539	Atf5	107503	activating transcription factor 5	-0.293843	4.67849	7.16844	0.0109104	0.916346	-1.2259
ENSMUSG00000079419	Ms4a6c	73656	membrane-spanning 4-domains, subfamily A, member 6C	-1.43868	-0.469392	7.16682	0.0109187	0.916346	-2.71073
ENSMUSG00000026180	Cxcr2	12765	chemokine (C-X-C motif) receptor 2	-0.81902	0.982854	7.16673	0.0109191	0.916346	-1.76421
ENSMUSG00000031409	Tceal6	66104	transcription elongation factor A (SII)-like 6	0.302051	4.40899	7.15526	0.0109778	0.916346	1.2329
ENSMUSG00000057396	Zfp759	268670	zinc finger protein 759	0.284702	3.90276	7.15481	0.0109801	0.916346	1.21816
ENSMUSG00000040728	Esrp1	207920	epithelial splicing regulatory protein 1	0.629119	0.759553	7.1546	0.0109812	0.916346	1.54662
ENSMUSG00000017858	Ift52	245866	intraflagellar transport 52	0.160479	5.35326	7.1216	0.0111519	0.921136	1.11766
ENSMUSG00000034336	Ina	226180	internexin neuronal intermediate filament protein, alpha	0.220514	6.52757	7.09422	0.0112957	0.921136	1.16515
ENSMUSG00000052557	Gan	209239	giant axonal neuropathy	-0.404085	3.52256	7.08987	0.0113187	0.921136	-1.32325
ENSMUSG00000031696	Vps35	65114	VPS35 retromer complex component	0.177334	7.30557	7.07599	0.0113925	0.921136	1.13079
ENSMUSG00000015337	Endog	13804	endonuclease G	-0.589898	2.68629	7.07586	0.0113932	0.921136	-1.50514
ENSMUSG00000064128	Cenpj	219103	centromere protein J	-0.37057	3.19894	7.05811	0.0114884	0.921136	-1.29286
ENSMUSG00000033720	Sfxn5	94282	sideroflexin 5	0.236355	6.50885	7.03769	0.0115989	0.921136	1.17801
ENSMUSG00000055932	Fto	26383	fat mass and obesity associated	0.14022	7.69717	7.03666	0.0116046	0.921136	1.10207
ENSMUSG00000072974	Gm4787	214321	predicted gene 4787	-1.15191	0.589623	6.9984	0.0118148	0.921136	-2.22208
ENSMUSG00000040734	Ppp1r13l	333654	protein phosphatase 1, regulatory (inhibitor) subunit 13 like	-0.331453	3.59688	6.98385	0.0118959	0.921136	-1.25828
ENSMUSG00000044528	Tram1l1	229801	translocation associated membrane protein 1-like 1	0.245069	4.71159	6.98081	0.0119129	0.921136	1.18515
ENSMUSG00000001020	S100a4	20198	S100 calcium binding protein A4	-1.10333	0.409734	6.96799	0.0119849	0.921136	-2.14849
ENSMUSG00000032855	Pkd1	18763	polycystin 1, transient receptor poteintial channel interacting	-0.359206	7.81533	6.98503	0.0121214	0.921136	-1.28272
ENSMUSG00000035653	Lrfn5	238205	leucine rich repeat and fibronectin type III domain containing 5	0.281381	4.13452	6.93463	0.0121745	0.921136	1.21536
ENSMUSG00000063646	Jakmip1	76071	janus kinase and microtubule interacting protein 1	-0.384209	3.2003	6.92269	0.0122432	0.921136	-1.30514
ENSMUSG00000041658	Rragb	245670	Ras-related GTP binding B	0.166442	5.63884	6.8748	0.0125227	0.921136	1.12229
ENSMUSG00000031328	Flna	192176	filamin, alpha	-0.287597	6.42725	6.87517	0.0125361	0.921136	-1.22061
ENSMUSG00000024273	2700062C07Rik	68046	RIKEN cDNA 2700062C07 gene	-0.306	3.55506	6.8672	0.0125677	0.921136	-1.23628
ENSMUSG00000025574	Tk1	21877	thymidine kinase 1	-1.0028	1.3887	6.86982	0.0125919	0.921136	-2.00388
ENSMUSG00000035601	Trmt10b	69934	tRNA methyltransferase 10B	0.253281	3.69481	6.85851	0.0126193	0.921136	1.19192
ENSMUSG00000086662	BC046251	407810	cDNA sequence BC046251	-0.48288	4.57548	6.87907	0.0127511	0.921136	-1.39753
ENSMUSG00000010122	Slc47a1	67473	solute carrier family 47, member 1	-1.09098	0.0375878	6.82368	0.0128287	0.921136	-2.13018
ENSMUSG00000021363	Mak	17152	male germ cell-associated kinase	-0.236078	7.8992	6.82137	0.0128427	0.921136	-1.17779
ENSMUSG00000085776	5430402O13Rik	73183	RIKEN cDNA 5430402O13 gene	-0.991606	-0.0692615	6.80524	0.012941	0.921136	-1.9884
ENSMUSG00000030870	Ubfd1	28018	ubiquitin family domain containing 1	-0.154822	6.10105	6.78901	0.0130407	0.921136	-1.11328
ENSMUSG00000066647	Gm5113	330503	predicted gene 5113	0.267804	4.16388	6.77781	0.0131101	0.921136	1.20397
ENSMUSG00000016349	Eef1a2	13628	eukaryotic translation elongation factor 1 alpha 2	0.214784	8.09947	6.77163	0.0131485	0.921136	1.16053
ENSMUSG00000045287	Rtn4rl1	237847	reticulon 4 receptor-like 1	0.199829	6.02055	6.75976	0.0132226	0.921136	1.14856
ENSMUSG00000039976	Tbc1d16	207592	TBC1 domain family, member 16	0.205439	4.91207	6.75591	0.0132468	0.921136	1.15304
ENSMUSG00000037242	Clic4	29876	chloride intracellular channel 4 (mitochondrial)	0.242431	5.5097	6.75512	0.0132517	0.921136	1.18298
ENSMUSG00000022779	Top3b	21976	topoisomerase (DNA) III beta	-0.192223	5.15752	6.74706	0.0133024	0.921136	-1.14252
ENSMUSG00000042279	H1foo	171506	H1 histone family, member O, oocyte-specific	-1.40024	-0.600938	6.73831	0.0133577	0.921136	-2.63945
ENSMUSG00000043629	1700019D03Rik	67080	RIKEN cDNA 1700019D03 gene	0.326536	3.69144	6.73459	0.0133813	0.921136	1.254
ENSMUSG00000092274	Neat1	66961	nuclear paraspeckle assembly transcript 1 (non-protein coding)	-0.642784	4.42581	6.80377	0.0135137	0.921136	-1.56134
ENSMUSG00000056073	Grik2	14806	glutamate receptor, ionotropic, kainate 2 (beta 2)	-0.393431	4.39541	6.70244	0.0135869	0.921136	-1.31351
ENSMUSG00000061589	Dot1l	208266	DOT1-like, histone H3 methyltransferase (S. cerevisiae)	-0.299311	6.61809	6.70344	0.0136519	0.921136	-1.23056
ENSMUSG00000030307	Slc6a11	243616	solute carrier family 6 (neurotransmitter transporter, GABA), member 11	0.183592	7.93415	6.69055	0.0136639	0.921136	1.13571
ENSMUSG00000035547	Capn5	12337	calpain 5	0.290715	4.19165	6.67015	0.013797	0.921136	1.22325
ENSMUSG00000021716	Srek1ip1	67288	splicing regulatory glutamine/lysine-rich protein 1interacting protein 1	0.248216	4.36135	6.66417	0.0138362	0.921136	1.18774
ENSMUSG00000013419	Zfp651	270210	zinc finger protein 651	0.179462	5.46197	6.64268	0.0139783	0.921136	1.13246
ENSMUSG00000019256	Ahr	11622	aryl-hydrocarbon receptor	-0.460291	5.97581	6.7258	0.0139877	0.921136	-1.37582
ENSMUSG00000001552	Jup	16480	junction plakoglobin	0.229143	5.0579	6.63456	0.0140324	0.921136	1.17214
ENSMUSG00000015377	Dennd6b	69440	DENN/MADD domain containing 6B	-0.242683	6.22625	6.63228	0.0140476	0.921136	-1.18319
ENSMUSG00000049672	Zbtb14	22666	zinc finger and BTB domain containing 14	0.229633	5.25886	6.62009	0.0141294	0.921136	1.17254
ENSMUSG00000020673	Tpo	22018	thyroid peroxidase	-0.568003	2.55264	6.61436	0.014168	0.921136	-1.48247
ENSMUSG00000087368	BC065397	436230	cDNA sequence BC065397	-0.375175	2.91083	6.60787	0.0142118	0.921136	-1.297
ENSMUSG00000022043	Trim35	66854	tripartite motif-containing 35	0.179648	6.48313	6.60188	0.0142524	0.921136	1.13261
ENSMUSG00000025980	Hspd1	15510	heat shock protein 1 (chaperonin)	0.168197	7.00883	6.56213	0.0145252	0.921136	1.12365
ENSMUSG00000014599	Csf1	12977	colony stimulating factor 1 (macrophage)	-0.559686	2.57241	6.55027	0.0146076	0.921136	-1.47395
ENSMUSG00000039838	Slc45a1	242773	solute carrier family 45, member 1	0.280638	3.93269	6.5379	0.0146941	0.921136	1.21473
ENSMUSG00000041141	Pnmal1	71691	PNMA-like 1	0.272854	4.30605	6.53586	0.0147084	0.921136	1.2082
ENSMUSG00000029022	Miip	28010	migration and invasion inhibitory protein	-0.283661	4.38149	6.52275	0.0148008	0.921136	-1.21728
ENSMUSG00000050022	Amz1	231842	archaelysin family metallopeptidase 1	-1.02184	-0.0488092	6.51512	0.0148549	0.921136	-2.03051
ENSMUSG00000086247	Gm15787	100504007	predicted gene 15787	-0.978797	0.321356	6.50402	0.0149339	0.921136	-1.97082
ENSMUSG00000030500	Slc17a6	140919	solute carrier family 17 (sodium-dependent inorganic phosphate cotransporter), member 6	0.268384	6.18425	6.49023	0.0150327	0.921136	1.20446
ENSMUSG00000046152	Fut10	171167	fucosyltransferase 10	0.262935	4.44533	6.48513	0.0150694	0.921136	1.19992
ENSMUSG00000072964	Bhlhb9	70237	basic helix-loop-helix domain containing, class B9	0.183577	5.26477	6.48311	0.015084	0.921136	1.1357
ENSMUSG00000017713	Tha1	71776	threonine aldolase 1	-0.789516	1.03614	6.48048	0.015103	0.921136	-1.72849
ENSMUSG00000021728	Emb	13723	embigin	0.279722	4.8667	6.4795	0.0151101	0.921136	1.21396
ENSMUSG00000036353	P2ry12	70839	purinergic receptor P2Y, G-protein coupled 12	0.599816	1.82157	6.46881	0.0151876	0.921136	1.51552
ENSMUSG00000079036	Alkbh1	211064	alkB homolog 1, histone H2A dioxygenase	-0.196122	4.76659	6.46708	0.0152002	0.921136	-1.14561
ENSMUSG00000059897	Zfp930	234358	zinc finger protein 930	0.311401	3.13865	6.463	0.0152299	0.921136	1.24091
ENSMUSG00000027313	Chac1	69065	ChaC, cation transport regulator 1	1.18606	2.77582	6.55626	0.0152337	0.921136	2.2753
ENSMUSG00000047878	A4galt	239559	alpha 1,4-galactosyltransferase	-0.82808	0.483481	6.46055	0.0152478	0.921136	-1.77532
ENSMUSG00000028804	Csmd2	329942	CUB and Sushi multiple domains 2	-0.458505	4.39559	6.48283	0.0152897	0.921136	-1.37412
ENSMUSG00000029603	Dtx1	14357	deltex 1, E3 ubiquitin ligase	0.243043	4.94705	6.45013	0.0153241	0.921136	1.18349
ENSMUSG00000027961	Lrrc39	109245	leucine rich repeat containing 39	-0.6461	1.77862	6.42101	0.0155395	0.923547	-1.56493
ENSMUSG00000027419	Pcsk2	18549	proprotein convertase subtilisin/kexin type 2	0.194357	5.41932	6.40235	0.0156792	0.923547	1.14421
ENSMUSG00000072704	Smim10l1	381820	small integral membrane protein 10 like 1	0.176182	6.87661	6.38992	0.0157731	0.923547	1.12989
ENSMUSG00000049411	Tmem241	338363	transmembrane protein 241	-0.390646	2.7843	6.37197	0.0159096	0.923547	-1.31098
ENSMUSG00000039910	Cited2	17684	Cbp/p300-interacting transactivator, with Glu/Asp-rich carboxy-terminal domain, 2	0.188362	7.02986	6.3695	0.0159285	0.923547	1.13947
ENSMUSG00000003411	Rab3b	69908	RAB3B, member RAS oncogene family	0.548288	2.2478	6.35656	0.0160279	0.923547	1.46235
ENSMUSG00000072972	Adam4	11498	a disintegrin and metallopeptidase domain 4	-1.1247	0.272805	6.34953	0.0160822	0.923547	-2.18056
ENSMUSG00000024256	Adcyap1	11516	adenylate cyclase activating polypeptide 1	0.596609	2.71835	6.34876	0.0160881	0.923547	1.51216
ENSMUSG00000019828	Grm1	14816	glutamate receptor, metabotropic 1	0.277485	4.58938	6.34467	0.0161198	0.923547	1.21208
ENSMUSG00000086212	Mkln1os	100503869	muskelin 1, intracellular mediator containing kelch motifs, opposite strand	-0.72726	0.795627	6.32603	0.016265	0.923547	-1.65549
ENSMUSG00000043391	2510009E07Rik	72190	RIKEN cDNA 2510009E07 gene	0.185496	7.85247	6.32593	0.0162658	0.923547	1.13721
ENSMUSG00000045903	Npas4	225872	neuronal PAS domain protein 4	-0.659475	1.35767	6.30442	0.0164351	0.923547	-1.57951
ENSMUSG00000020256	Aldh1l2	216188	aldehyde dehydrogenase 1 family, member L2	-0.543755	2.95885	6.30425	0.0164365	0.923547	-1.45776
ENSMUSG00000022261	Sdc2	15529	syndecan 2	0.211736	5.49595	6.29343	0.0165224	0.923547	1.15808
ENSMUSG00000037225	Fgf2	14173	fibroblast growth factor 2	-1.33232	2.09868	6.38735	0.0165421	0.923547	-2.51808
ENSMUSG00000031996	Aplp2	11804	amyloid beta (A4) precursor-like protein 2	0.157758	9.736	6.2813	0.0166192	0.923547	1.11555
ENSMUSG00000084834	4930565N06Rik	68306	RIKEN cDNA 4930565N06 gene	-0.9578	2.04831	6.30664	0.0167684	0.923547	-1.94235
ENSMUSG00000042766	Trim46	360213	tripartite motif-containing 46	-0.348607	3.60314	6.22535	0.0170741	0.923547	-1.27333
ENSMUSG00000026354	Lct	226413	lactase	0.84757	0.770271	6.21359	0.0171714	0.923547	1.79947
ENSMUSG00000099083	Atf7	223922	activating transcription factor 7	-0.418006	6.49663	6.27652	0.0172147	0.923547	-1.33608
ENSMUSG00000024871	Doc2g	60425	double C2, gamma	-0.494142	2.74613	6.20558	0.0172381	0.923547	-1.40848
ENSMUSG00000042734	Ttc9	69480	tetratricopeptide repeat domain 9	0.208777	4.79882	6.20464	0.0172459	0.923547	1.15571
ENSMUSG00000053398	Phgdh	236539	3-phosphoglycerate dehydrogenase	0.825054	3.61819	6.26765	0.0173819	0.923547	1.7716
ENSMUSG00000030077	Chl1	12661	cell adhesion molecule L1-like	-0.472505	3.6261	6.19284	0.0173912	0.923547	-1.38752
ENSMUSG00000023031	Cela1	109901	chymotrypsin-like elastase family, member 1	-1.01717	0.290203	6.1825	0.0174316	0.923547	-2.02394
ENSMUSG00000028792	Ak2	11637	adenylate kinase 2	-0.27487	4.07944	6.1719	0.0175212	0.923547	-1.20988
ENSMUSG00000074892	B3galt5	93961	UDP-Gal:betaGlcNAc beta 1,3-galactosyltransferase, polypeptide 5	0.251274	3.6373	6.1708	0.0175305	0.923547	1.19026
ENSMUSG00000021557	Agtpbp1	67269	ATP/GTP binding protein 1	-0.461932	7.90428	6.24387	0.0175869	0.923547	-1.37738
ENSMUSG00000016921	Srsf6	67996	serine/arginine-rich splicing factor 6	-0.213149	7.41095	6.16005	0.017622	0.923547	-1.15922
ENSMUSG00000031530	Dusp4	319520	dual specificity phosphatase 4	0.261376	5.49798	6.15083	0.0177009	0.923547	1.19862
ENSMUSG00000022680	Pdxdc1	94184	pyridoxal-dependent decarboxylase domain containing 1	0.159658	6.82538	6.14995	0.0177085	0.923547	1.11702
ENSMUSG00000074449	Gm15319	100040599	predicted gene 15319	-1.17451	3.03103	6.26459	0.0177159	0.923547	-2.25717
ENSMUSG00000026199	Ankzf1	52231	ankyrin repeat and zinc finger domain containing 1	-0.284108	5.43144	6.14185	0.0177781	0.923547	-1.21766
ENSMUSG00000041215	Yeats2	208146	YEATS domain containing 2	-0.261739	5.06294	6.14008	0.0177933	0.923547	-1.19892
ENSMUSG00000021186	Fbln5	23876	fibulin 5	1.02627	1.40196	6.15695	0.0178193	0.923547	2.03675
ENSMUSG00000029068	Ccnl2	56036	cyclin L2	-0.259898	7.10626	6.12175	0.0179522	0.923547	-1.19739
ENSMUSG00000047875	Gpr157	269604	G protein-coupled receptor 157	-0.427679	2.69919	6.10736	0.018078	0.923547	-1.34507
ENSMUSG00000038718	Pbx3	18516	pre B cell leukemia homeobox 3	0.177975	6.12881	6.10713	0.01808	0.923547	1.13129
ENSMUSG00000025240	Sacm1l	83493	SAC1 suppressor of actin mutations 1-like (yeast)	0.193316	6.00875	6.10023	0.0181407	0.923547	1.14339
ENSMUSG00000090235	LOC102637720	102637720	uncharacterized LOC102637720	-0.742107	1.25888	6.09842	0.0181566	0.923547	-1.67262
ENSMUSG00000016624	Phf21b	271305	PHD finger protein 21B	-0.202097	5.64679	6.08091	0.0183116	0.923547	-1.15037
ENSMUSG00000031644	Nek1	18004	NIMA (never in mitosis gene a)-related expressed kinase 1	-0.274358	5.58039	6.07762	0.0183409	0.923547	-1.20946
ENSMUSG00000050174	Nudt6	229228	nudix (nucleoside diphosphate linked moiety X)-type motif 6	-0.861529	2.63459	6.12823	0.0183859	0.923547	-1.81696
ENSMUSG00000050188	Lsm10	116748	U7 snRNP-specific Sm-like protein LSM10	-0.532855	1.69666	6.06467	0.0184567	0.923547	-1.44679
ENSMUSG00000015711	Prune1	229589	prune exopolyphosphatase	0.206089	4.96446	6.06063	0.018493	0.923547	1.15356
ENSMUSG00000031007	Atp6ap2	70495	ATPase, H+ transporting, lysosomal accessory protein 2	0.166765	7.52033	6.05666	0.0185287	0.923547	1.12254
ENSMUSG00000014778	Fhod1	234686	formin homology 2 domain containing 1	-0.348676	4.23006	6.04887	0.0185991	0.923547	-1.27339
ENSMUSG00000004996	Mri1	67873	methylthioribose-1-phosphate isomerase 1	-0.286458	3.6402	6.04613	0.0186238	0.923547	-1.21964
ENSMUSG00000068699	Flnc	68794	filamin C, gamma	-1.00028	1.1058	6.04353	0.0186932	0.923547	-2.00038
ENSMUSG00000048540	Nhlh2	18072	nescient helix loop helix 2	0.235384	5.67723	6.03748	0.0187024	0.923547	1.17722
ENSMUSG00000038205	Prkab2	108097	protein kinase, AMP-activated, beta 2 non-catalytic subunit	-0.215069	5.468	6.01538	0.0189047	0.923547	-1.16076
ENSMUSG00000001333	Sync	68828	syncoilin	-1.00465	-0.317247	6.01459	0.018912	0.923547	-2.00646
ENSMUSG00000027668	Mfn1	67414	mitofusin 1	-0.155161	6.17829	6.00689	0.018983	0.923547	-1.11355
ENSMUSG00000025283	Sat1	20229	spermidine/spermine N1-acetyl transferase 1	-0.23262	5.12476	6.00174	0.0190308	0.923547	-1.17497
ENSMUSG00000074619	1700034I23Rik	73297	FUN14 domain containing 2 pseudogene	-1.13871	-0.129289	6.00007	0.0190462	0.923547	-2.20185
ENSMUSG00000001924	Uba1	22201	ubiquitin-like modifier activating enzyme 1	0.142493	8.33923	5.99545	0.0190891	0.923547	1.10381
ENSMUSG00000028693	Nasp	50927	nuclear autoantigenic sperm protein (histone-binding)	-0.279646	4.7665	5.98003	0.0192332	0.923547	-1.2139
ENSMUSG00000038387	Rras	20130	related RAS viral (r-ras) oncogene	-0.534936	2.76116	5.97659	0.0192656	0.923547	-1.44888
ENSMUSG00000050592	Fam78a	241303	family with sequence similarity 78, member A	-0.1913	4.12494	5.97143	0.0193141	0.923547	-1.14179
ENSMUSG00000026779	Mastl	67121	microtubule associated serine/threonine kinase-like	0.54162	1.46403	5.95693	0.0194512	0.923547	1.45561
ENSMUSG00000041168	Lonp1	74142	lon peptidase 1, mitochondrial	-0.148616	5.96409	5.9566	0.0194544	0.923547	-1.10851
ENSMUSG00000037946	Fgd3	30938	FYVE, RhoGEF and PH domain containing 3	0.557814	1.17398	5.94508	0.0195641	0.923547	1.47204
ENSMUSG00000087026	A230103J11Rik	320466	RIKEN cDNA A230103J11 gene	-0.468986	2.0014	5.93317	0.0196782	0.923547	-1.38414
ENSMUSG00000038742	Angptl6	70726	angiopoietin-like 6	-0.501964	2.60782	5.92804	0.0197277	0.923547	-1.41614
ENSMUSG00000026311	Asb1	65247	ankyrin repeat and SOCS box-containing 1	-0.226843	4.79633	5.923	0.0197763	0.923547	-1.17027
ENSMUSG00000036151	Tm6sf2	107770	transmembrane 6 superfamily member 2	-0.784256	0.382163	5.92189	0.019787	0.923547	-1.7222
ENSMUSG00000026737	Pip4k2a	18718	phosphatidylinositol-5-phosphate 4-kinase, type II, alpha	0.191705	4.59904	5.91853	0.0198195	0.923547	1.14211
ENSMUSG00000008200	Fnbp4	55935	formin binding protein 4	-0.234262	6.86348	5.91604	0.0198437	0.923547	-1.1763
ENSMUSG00000022044	Stmn4	56471	stathmin-like 4	0.342235	4.93451	5.91795	0.0198563	0.923547	1.26772
ENSMUSG00000042507	Elmsan1	238317	ELM2 and Myb/SANT-like domain containing 1	-0.268551	4.70111	5.88339	0.0201632	0.928257	-1.2046
ENSMUSG00000051379	Flrt3	71436	fibronectin leucine rich transmembrane protein 3	0.259585	4.40843	5.86473	0.0203483	0.928257	1.19713
ENSMUSG00000070720	Tmem200b	623230	transmembrane protein 200B	-0.623397	0.906638	5.86431	0.0203525	0.928257	-1.5405
ENSMUSG00000026991	Pkp4	227937	plakophilin 4	0.210036	6.5679	5.84399	0.0205562	0.928257	1.15672
ENSMUSG00000047344	Lancl3	236285	LanC lantibiotic synthetase component C-like 3 (bacterial)	0.462562	2.27076	5.83871	0.0206096	0.928257	1.37799
ENSMUSG00000005950	P2rx5	94045	purinergic receptor P2X, ligand-gated ion channel, 5	-0.643781	0.889452	5.8382	0.0206146	0.928257	-1.56242
ENSMUSG00000029161	Cgref1	68567	cell growth regulator with EF hand domain 1	-0.42278	2.45769	5.8378	0.0206188	0.928257	-1.34051
ENSMUSG00000035109	Shc4	271849	SHC (Src homology 2 domain containing) family, member 4	-0.580567	1.7527	5.83615	0.0206354	0.928257	-1.49544
ENSMUSG00000032554	Trf	22041	transferrin	-0.735639	6.22593	5.9527	0.0206858	0.928257	-1.66514
ENSMUSG00000020627	Klhl29	208439	kelch-like 29	-0.420907	5.91451	5.88839	0.0207421	0.928257	-1.33877
ENSMUSG00000015522	Arnt	11863	aryl hydrocarbon receptor nuclear translocator	-0.256263	6.20678	5.8246	0.0207527	0.928257	-1.19438
ENSMUSG00000031688	Pou4f2	18997	POU domain, class 4, transcription factor 2	0.468148	2.9587	5.82174	0.0207818	0.928257	1.38333
ENSMUSG00000024983	Vti1a	53611	vesicle transport through interaction with t-SNAREs 1A	0.170264	5.32451	5.81915	0.0208082	0.928257	1.12526
ENSMUSG00000057766	Ankrd29	225187	ankyrin repeat domain 29	0.266124	3.71521	5.80563	0.0209468	0.930158	1.20257
ENSMUSG00000091475	2810468N07Rik	72834	RIKEN cDNA 2810468N07 gene	0.646936	1.67204	5.80218	0.0209823	0.930158	1.56584
ENSMUSG00000023755	Rhebl1	69159	Ras homolog enriched in brain like 1	-0.39853	2.65075	5.78687	0.0211408	0.930158	-1.31816
ENSMUSG00000029998	Pcyox1	66881	prenylcysteine oxidase 1	0.171398	6.16677	5.78621	0.0211476	0.930158	1.12615
ENSMUSG00000001128	Cfp	18636	complement factor properdin	-0.440282	2.8156	5.78322	0.0211787	0.930158	-1.35687
ENSMUSG00000023088	Abcc1	17250	ATP-binding cassette, sub-family C (CFTR/MRP), member 1	-0.208296	5.95051	5.774	0.021275	0.931075	-1.15532
ENSMUSG00000043067	Dpy19l1	244745	dpy-19-like 1 (C. elegans)	0.155474	5.71561	5.7646	0.0213735	0.931075	1.11379
ENSMUSG00000041423	Paqr6	68957	progestin and adipoQ receptor family member VI	0.511368	1.60153	5.76242	0.0213965	0.931075	1.4254
ENSMUSG00000066158	AY512931	434310	cDNA sequence AY512931	-1.04196	-0.220054	5.72819	0.02176	0.943997	-2.05902
ENSMUSG00000021747	4930452B06Rik	74430	RIKEN cDNA 4930452B06 gene	0.600613	1.35186	5.71683	0.0218822	0.946038	1.51636
ENSMUSG00000041959	S100a10	20194	S100 calcium binding protein A10 (calpactin)	-0.367357	3.61475	5.70951	0.0219612	0.946038	-1.28999
ENSMUSG00000069743	Zfp820	75424	zinc finger protein 820	0.707572	0.754645	5.70528	0.0220071	0.946038	1.63305
ENSMUSG00000067235	H2-Q10	15007	histocompatibility 2, Q region locus 10	-1.0065	-0.345136	5.69469	0.0221223	0.948119	-2.00904
ENSMUSG00000023052	Npff	54615	neuropeptide FF-amide peptide precursor	-0.970883	0.827314	5.67795	0.0223059	0.953038	-1.96004
ENSMUSG00000003420	Fcgrt	14132	Fc receptor, IgG, alpha chain transporter	0.473983	2.46288	5.672	0.0223715	0.953038	1.38894
ENSMUSG00000058655	Eif4b	75705	eukaryotic translation initiation factor 4B	0.164389	8.36154	5.65334	0.0225786	0.954562	1.12069
ENSMUSG00000018417	Myo1b	17912	myosin IB	0.225217	4.74041	5.62575	0.0228887	0.954562	1.16895
ENSMUSG00000031293	Rs1	20147	retinoschisis (X-linked, juvenile) 1 (human)	0.241602	11.6347	5.61658	0.0229927	0.954562	1.18231
ENSMUSG00000033389	Arhgap44	216831	Rho GTPase activating protein 44	0.152946	6.30311	5.60609	0.0231124	0.954562	1.11184
ENSMUSG00000043091	Tuba1c	22146	tubulin, alpha 1C	-1.68956	-0.0407338	5.6356	0.0231458	0.954562	-3.22559
ENSMUSG00000025417	Pip4k2c	117150	phosphatidylinositol-5-phosphate 4-kinase, type II, gamma	0.166756	7.54711	5.59544	0.0232347	0.954562	1.12253
ENSMUSG00000039452	Snx22	382083	sorting nexin 22	-0.630295	1.56615	5.58935	0.0233048	0.954562	-1.54788
ENSMUSG00000086544	Chn1os3	329427	chimerin 1, opposite strand 3	-1.07876	0.172277	5.57171	0.0235094	0.954562	-2.11222
ENSMUSG00000027386	Fbln7	70370	fibulin 7	0.933851	0.323108	5.56454	0.0235932	0.954562	1.91037
ENSMUSG00000040532	Abhd11	68758	abhydrolase domain containing 11	-0.295543	3.75371	5.55501	0.023705	0.954562	-1.22735
ENSMUSG00000061762	Tac1	21333	tachykinin 1	0.437652	4.13421	5.57072	0.0237206	0.954562	1.3544
ENSMUSG00000040703	Cyp2s1	74134	cytochrome P450, family 2, subfamily s, polypeptide 1	0.479906	1.91805	5.5507	0.0237557	0.954562	1.39465
ENSMUSG00000054716	Zfp771	244216	zinc finger protein 771	-0.473916	2.84221	5.54545	0.0238177	0.954562	-1.38887
ENSMUSG00000028488	Sh3gl2	20404	SH3-domain GRB2-like 2	0.142818	8.06843	5.54356	0.0238401	0.954562	1.10406
ENSMUSG00000042564	Fam227a	75729	family with sequence similarity 227, member A	-0.275033	4.39528	5.53779	0.0239084	0.954562	-1.21002
ENSMUSG00000037408	Cnnm4	94220	cyclin M4	-0.223805	6.66735	5.5376	0.0239108	0.954562	-1.16781
ENSMUSG00000039485	Tspyl4	72480	TSPY-like 4	0.206544	8.75582	5.53659	0.0239227	0.954562	1.15392
ENSMUSG00000022617	Chkb	12651	choline kinase beta	-0.185821	5.58855	5.51113	0.0242272	0.954562	-1.13746
ENSMUSG00000032872	Cyb5r4	266690	cytochrome b5 reductase 4	-0.190449	6.31959	5.50915	0.024251	0.954562	-1.14112
ENSMUSG00000018849	Wwc1	211652	WW, C2 and coiled-coil domain containing 1	0.331017	3.10355	5.50629	0.0242855	0.954562	1.2579
ENSMUSG00000023186	Vwa5a	67776	von Willebrand factor A domain containing 5A	-0.442795	3.8132	5.50951	0.0243729	0.954562	-1.35924
ENSMUSG00000030341	Tnfrsf1a	21937	tumor necrosis factor receptor superfamily, member 1a	-0.474596	3.01669	5.49405	0.0244338	0.954562	-1.38953
ENSMUSG00000037621	Atoh8	71093	atonal bHLH transcription factor 8	0.80417	-0.0893776	5.47694	0.0246427	0.954562	1.74614
ENSMUSG00000041781	Cpsf2	51786	cleavage and polyadenylation specific factor 2	0.164985	5.91263	5.47488	0.024668	0.954562	1.12115
ENSMUSG00000016481	Cr1l	12946	complement component (3b/4b) receptor 1-like	-0.393923	2.37852	5.47273	0.0246944	0.954562	-1.31396
ENSMUSG00000051675	Trim32	69807	tripartite motif-containing 32	0.162592	6.21712	5.4717	0.0247071	0.954562	1.1193
ENSMUSG00000055341	Zfp457	431706	zinc finger protein 457	-0.961596	0.358826	5.44848	0.0249944	0.954562	-1.94746
ENSMUSG00000075256	Cerkl	228094	ceramide kinase-like	-0.346555	5.45896	5.47276	0.0250197	0.954562	-1.27152
ENSMUSG00000022948	Setd4	224440	SET domain containing 4	-0.367674	3.1243	5.43938	0.0251081	0.954562	-1.29027
ENSMUSG00000020167	Tcf3	21423	transcription factor 3	-0.236054	4.57722	5.43938	0.0251081	0.954562	-1.17777
ENSMUSG00000071757	Zhx2	387609	zinc fingers and homeoboxes 2	0.266591	4.08621	5.43059	0.0252184	0.954562	1.20296
ENSMUSG00000027965	Olfm3	229759	olfactomedin 3	0.289333	4.83229	5.42079	0.0253419	0.954562	1.22207
ENSMUSG00000027457	Snph	241727	syntaphilin	0.130657	6.28657	5.42033	0.0253478	0.954562	1.09479
ENSMUSG00000024640	Psat1	107272	phosphoserine aminotransferase 1	0.32141	5.5065	5.43596	0.0253767	0.954562	1.24955
ENSMUSG00000062961	Ccdc177	380768	coiled-coil domain containing 177	0.152105	6.2485	5.40886	0.0254933	0.954562	1.11119
ENSMUSG00000028637	Ccdc30	73332	coiled-coil domain containing 30	-0.533238	1.89664	5.40868	0.0254956	0.954562	-1.44717
ENSMUSG00000074796	Slc4a11	269356	solute carrier family 4, sodium bicarbonate transporter-like, member 11	-0.774953	0.0430797	5.40614	0.0255279	0.954562	-1.71113
ENSMUSG00000039795	Zfand1	66361	zinc finger, AN1-type domain 1	-0.219791	4.53729	5.4052	0.0255399	0.954562	-1.16457
ENSMUSG00000029064	Gnb1	14688	guanine nucleotide binding protein (G protein), beta 1	0.201636	12.6099	5.40344	0.0255624	0.954562	1.15
ENSMUSG00000041608	Entpd3	215446	ectonucleoside triphosphate diphosphohydrolase 3	0.535598	2.45599	5.39501	0.0256702	0.954562	1.44954
ENSMUSG00000020156	Mum1	68114	melanoma associated antigen (mutated) 1	-0.195248	5.02817	5.39469	0.0256742	0.954562	-1.14492
ENSMUSG00000056763	Cspp1	211660	centrosome and spindle pole associated protein 1	-0.428304	6.05467	5.45182	0.0257475	0.954562	-1.34565
ENSMUSG00000027223	Mapk8ip1	19099	mitogen-activated protein kinase 8 interacting protein 1	0.213915	7.00548	5.38512	0.0257973	0.954562	1.15983
ENSMUSG00000057572	Zbtb8os	67106	zinc finger and BTB domain containing 8 opposite strand	-0.309271	5.0047	5.38373	0.0258152	0.954562	-1.23908
ENSMUSG00000020437	Myo1g	246177	myosin IG	-0.652795	1.21636	5.37368	0.0259452	0.954562	-1.57221
ENSMUSG00000028127	Abcd3	19299	ATP-binding cassette, sub-family D (ALD), member 3	0.156805	6.00405	5.35524	0.0261856	0.954562	1.11482
ENSMUSG00000038115	Ano2	243634	anoctamin 2	0.200602	6.75601	5.34778	0.0262836	0.954562	1.14918
ENSMUSG00000030772	Dkk3	50781	dickkopf WNT signaling pathway inhibitor 3	0.208625	9.58916	5.34746	0.0262877	0.954562	1.15559
ENSMUSG00000097040	2610316D01Rik	72511	RIKEN cDNA 2610316D01 gene	-0.731474	0.472242	5.3428	0.0263491	0.954562	-1.66033
ENSMUSG00000048731	Ggnbp1	70772	gametogenetin binding protein 1	-0.525735	2.49896	5.34226	0.0263562	0.954562	-1.43967
ENSMUSG00000022390	Zc3h7b	20286	zinc finger CCCH type containing 7B	0.156637	7.67607	5.33286	0.0264806	0.954562	1.11469
ENSMUSG00000004098	Col5a3	53867	collagen, type V, alpha 3	0.700004	1.88634	5.33289	0.0264846	0.954562	1.62451
ENSMUSG00000066760	Psg16	26436	pregnancy specific glycoprotein 16	-0.258974	6.53587	5.32127	0.0266894	0.954562	-1.19663
ENSMUSG00000022704	Qtrt2	106248	queuine tRNA-ribosyltransferase accessory subunit 2	-0.219755	4.70561	5.29913	0.026932	0.954562	-1.16454
ENSMUSG00000058586	Serhl	68607	serine hydrolase-like	-0.254556	3.97103	5.2985	0.0269404	0.954562	-1.19297
ENSMUSG00000026584	Scyl3	240880	SCY1-like 3 (S. cerevisiae)	-0.1902	4.87678	5.29381	0.0270039	0.954562	-1.14092
ENSMUSG00000070880	Gad1	14415	glutamate decarboxylase 1	0.199676	8.1849	5.29359	0.0270069	0.954562	1.14844
ENSMUSG00000028707	Dmbx1	140477	diencephalon/mesencephalon homeobox 1	0.657013	0.142881	5.28794	0.0270835	0.954562	1.57681
ENSMUSG00000051159	Cited1	12705	Cbp/p300-interacting transactivator with Glu/Asp-rich carboxy-terminal domain 1	-0.588137	1.26631	5.2833	0.0271467	0.954562	-1.5033
ENSMUSG00000063730	Hsd3b2	15493	hydroxy-delta-5-steroid dehydrogenase, 3 beta- and steroid delta-isomerase 2	-0.437129	6.47455	5.34661	0.0271799	0.954562	-1.35391
ENSMUSG00000048175	Asb8	78541	ankyrin repeat and SOCS box-containing 8	0.180864	5.0747	5.27217	0.0272988	0.954562	1.13356
ENSMUSG00000070699	Sars2	71984	seryl-aminoacyl-tRNA synthetase 2	0.269334	3.58691	5.26443	0.0274052	0.954562	1.20525
ENSMUSG00000034958	Atcay	16467	ataxia, cerebellar, Cayman type	0.176196	6.60796	5.26201	0.0274384	0.954562	1.1299
ENSMUSG00000038967	Pdk2	18604	pyruvate dehydrogenase kinase, isoenzyme 2	0.174446	5.79731	5.25829	0.0274897	0.954562	1.12853
ENSMUSG00000040289	Hey1	15213	hairy/enhancer-of-split related with YRPW motif 1	0.251589	3.56298	5.24924	0.0276151	0.954562	1.19052
ENSMUSG00000096010	Hist4h4	320332	histone cluster 4, H4	-0.497559	2.71851	5.24518	0.0276715	0.954562	-1.41182
ENSMUSG00000023066	Rttn	246102	rotatin	-0.268726	4.17781	5.24233	0.0277112	0.954562	-1.20474
ENSMUSG00000031207	Msn	17698	moesin	-0.323628	4.92261	5.24592	0.0277168	0.954562	-1.25147
ENSMUSG00000047986	Palm3	74337	paralemmin 3	0.637958	0.791613	5.2395	0.0277507	0.954562	1.55612
ENSMUSG00000026427	Eif2d	16865	eukaryotic translation initiation factor 2D	-0.195409	4.84857	5.23914	0.0277557	0.954562	-1.14505
ENSMUSG00000052105	Mtcl1	68617	microtubule crosslinking factor 1	-0.201641	8.17316	5.2371	0.0277841	0.954562	-1.15001
ENSMUSG00000037938	Chchd5	66170	coiled-coil-helix-coiled-coil-helix domain containing 5	0.313365	4.03472	5.23625	0.027796	0.954562	1.2426
ENSMUSG00000039824	Myl6b	216459	myosin, light polypeptide 6B	0.409362	2.45758	5.21607	0.0280796	0.954562	1.3281
ENSMUSG00000026740	Dnajc1	13418	DnaJ heat shock protein family (Hsp40) member C1	-0.297041	5.1213	5.21138	0.028146	0.954562	-1.22862
ENSMUSG00000036110	Slc17a2	218103	solute carrier family 17 (sodium phosphate), member 2	-0.898547	1.61044	5.22318	0.0282005	0.954562	-1.86419
ENSMUSG00000018326	Ywhab	54401	tyrosine 3-monooxygenase/tryptophan 5-monooxygenase activation protein, beta polypeptide	0.161478	8.35761	5.20555	0.0282288	0.954562	1.11843
ENSMUSG00000022914	Brwd1	93871	bromodomain and WD repeat domain containing 1	-0.29822	7.73525	5.21959	0.0283204	0.954562	-1.22963
ENSMUSG00000089862	Umad1	100036521	UMAP1-MVP12 associated (UMA) domain containing 1	0.361977	6.74436	5.24167	0.0283305	0.954562	1.28519
ENSMUSG00000025041	Nt5c2	76952	5'-nucleotidase, cytosolic II	0.132999	5.9109	5.19217	0.0284195	0.954562	1.09657
ENSMUSG00000021263	Degs2	70059	delta(4)-desaturase, sphingolipid 2	-0.446739	2.12345	5.19124	0.028433	0.954562	-1.36296
ENSMUSG00000038068	Rnf144b	218215	ring finger protein 144B	-0.378084	5.61781	5.21733	0.0286494	0.954562	-1.29961
ENSMUSG00000020628	Trappc12	217449	trafficking protein particle complex 12	0.156627	5.66953	5.17238	0.0287045	0.954562	1.11468
ENSMUSG00000052397	Ezr	22350	ezrin	0.369586	3.67622	5.17195	0.0287107	0.954562	1.29198
ENSMUSG00000026095	Asnsd1	70396	asparagine synthetase domain containing 1	0.187306	4.41607	5.15685	0.0289302	0.954562	1.13864
ENSMUSG00000035936	Aldh5a1	214579	aldhehyde dehydrogenase family 5, subfamily A1	0.162369	5.7759	5.15654	0.0289348	0.954562	1.11912
ENSMUSG00000030847	Bag3	29810	BCL2-associated athanogene 3	-0.382665	2.71447	5.15112	0.0290141	0.954562	-1.30375
ENSMUSG00000009647	Mcu	215999	mitochondrial calcium uniporter	0.145198	5.21284	5.13817	0.0292044	0.954562	1.10588
ENSMUSG00000055725	Paqr3	231474	progestin and adipoQ receptor family member III	-0.293268	3.61139	5.12955	0.0293318	0.954562	-1.22541
ENSMUSG00000026728	Vim	22352	vimentin	-0.34238	6.69228	5.16757	0.0293325	0.954562	-1.26785
ENSMUSG00000047261	Gap43	14432	growth associated protein 43	-0.305327	4.95765	5.12484	0.0294017	0.954562	-1.2357
ENSMUSG00000044786	Zfp36	22695	zinc finger protein 36	-0.340368	2.53913	5.10809	0.0296517	0.954562	-1.26608
ENSMUSG00000036403	Cep135	381644	centrosomal protein 135	-0.28315	4.9173	5.10267	0.029733	0.954562	-1.21685
ENSMUSG00000026271	Gpr35	64095	G protein-coupled receptor 35	-0.75613	1.22684	5.10212	0.0297415	0.954562	-1.68895
ENSMUSG00000039672	Kcne2	246133	potassium voltage-gated channel, Isk-related subfamily, gene 2	0.248659	5.84089	5.09866	0.0297935	0.954562	1.1881
ENSMUSG00000031993	Snx19	102607	sorting nexin 19	0.147027	6.45001	5.09684	0.0298209	0.954562	1.10729
ENSMUSG00000022757	Tfg	21787	Trk-fused gene	0.133925	6.16278	5.09435	0.0298585	0.954562	1.09727
ENSMUSG00000041380	Htr2c	15560	5-hydroxytryptamine (serotonin) receptor 2C	0.428706	2.6679	5.09041	0.0299182	0.954562	1.34603
ENSMUSG00000014551	Mrps25	64658	mitochondrial ribosomal protein S25	-0.272755	5.67136	5.08511	0.0300781	0.954562	-1.20811
ENSMUSG00000030671	Pde3b	18576	phosphodiesterase 3B, cGMP-inhibited	-0.428054	2.95218	5.04651	0.030591	0.954562	-1.34542
ENSMUSG00000031775	Pllp	67801	plasma membrane proteolipid	-0.514736	1.53958	5.04563	0.0306045	0.954562	-1.42873
ENSMUSG00000009030	Pdcl	67466	phosducin-like	0.133301	6.38277	5.04488	0.0306162	0.954562	1.0968
ENSMUSG00000040287	Stac3	237611	SH3 and cysteine rich domain 3	-0.691467	0.461374	5.04015	0.0306898	0.954562	-1.61493
ENSMUSG00000074384	AI429214	621080	expressed sequence AI429214	-0.386741	2.61051	5.03468	0.030775	0.954562	-1.30744
ENSMUSG00000021221	Dpf3	70127	D4, zinc and double PHD fingers, family 3	0.154549	7.14976	5.03438	0.0307797	0.954562	1.11307
ENSMUSG00000097207	6030443J06Rik	320719	RIKEN cDNA 6030443J06 gene	-0.734852	2.48513	5.03627	0.0311677	0.954562	-1.66423
ENSMUSG00000023348	Trip6	22051	thyroid hormone receptor interactor 6	-0.342994	2.99938	5.00495	0.0312431	0.954562	-1.26839
ENSMUSG00000020723	Cacng4	54377	calcium channel, voltage-dependent, gamma subunit 4	0.150126	6.02965	5.00171	0.0312945	0.954562	1.10967
ENSMUSG00000090084	Srpx	51795	sushi-repeat-containing protein	-0.497781	2.50496	4.99096	0.0314661	0.954562	-1.41204
ENSMUSG00000038943	Prc1	233406	protein regulator of cytokinesis 1	-0.600728	1.824	4.98126	0.0316216	0.954562	-1.51648
ENSMUSG00000049686	Orai1	109305	ORAI calcium release-activated calcium modulator 1	-0.474245	2.05305	4.97899	0.0316582	0.954562	-1.38919
ENSMUSG00000021831	Ero1l	50527	ERO1-like (S. cerevisiae)	-0.246158	6.0723	4.97468	0.0317513	0.954562	-1.18604
ENSMUSG00000028451	1700022I11Rik	67317	RIKEN cDNA 1700022I11 gene	-0.901364	-0.0385839	4.97153	0.0317785	0.954562	-1.86783
ENSMUSG00000020836	Coro6	216961	coronin 6	0.527828	1.90161	4.97148	0.0317794	0.954562	1.44176
ENSMUSG00000000792	Slc5a5	114479	solute carrier family 5 (sodium iodide symporter), member 5	0.349032	3.36117	4.97046	0.0317958	0.954562	1.27371
ENSMUSG00000024426	Atat1	73242	alpha tubulin acetyltransferase 1	-0.275928	4.44246	4.96982	0.0318062	0.954562	-1.21077
ENSMUSG00000002346	Slc25a42	73095	solute carrier family 25, member 42	-0.260902	5.16354	4.95727	0.0320101	0.954562	-1.19823
ENSMUSG00000051985	Igfn1	226438	immunoglobulin-like and fibronectin type III domain containing 1	-0.587171	4.8611	5.02168	0.0320457	0.954562	-1.5023
ENSMUSG00000032198	Dock6	319899	dedicator of cytokinesis 6	-0.328771	2.80672	4.94917	0.0321422	0.954562	-1.25594
ENSMUSG00000022974	Paxbp1	67367	PAX3 and PAX7 binding protein 1	-0.217546	6.10863	4.94189	0.0322617	0.954562	-1.16275
ENSMUSG00000056494	Cngb3	30952	cyclic nucleotide gated channel beta 3	0.220405	4.62992	4.93703	0.0323417	0.954562	1.16506
ENSMUSG00000021218	Gdi2	14569	guanosine diphosphate (GDP) dissociation inhibitor 2	0.179295	7.83873	4.93684	0.0323449	0.954562	1.13233
ENSMUSG00000025995	Wdr75	73674	WD repeat domain 75	0.170239	5.21275	4.93004	0.0324571	0.954562	1.12524
ENSMUSG00000026788	Zbtb43	71834	zinc finger and BTB domain containing 43	0.170366	5.23408	4.92879	0.0324778	0.954562	1.12534
ENSMUSG00000096847	Tmem151b	210573	transmembrane protein 151B	0.227714	4.62211	4.92149	0.0325989	0.954562	1.17098
ENSMUSG00000005204	Senp3	80886	SUMO/sentrin specific peptidase 3	-0.159345	5.99426	4.91606	0.0326894	0.954562	-1.11678
ENSMUSG00000026374	Tsn	22099	translin	0.142395	6.61652	4.90474	0.0328787	0.954562	1.10374
ENSMUSG00000032418	Me1	17436	malic enzyme 1, NADP(+)-dependent, cytosolic	0.179614	7.71067	4.89417	0.0330567	0.954562	1.13258
ENSMUSG00000031762	Mt2	17750	metallothionein 2	-0.586646	3.85763	4.93673	0.0330686	0.954562	-1.50175
ENSMUSG00000036585	Fgf1	14164	fibroblast growth factor 1	0.237316	5.64853	4.89241	0.0330863	0.954562	1.1788
ENSMUSG00000043388	Tmem130	243339	transmembrane protein 130	0.193565	6.57883	4.86787	0.0335038	0.954562	1.14359
ENSMUSG00000027998	Plrg1	53317	pleiotropic regulator 1	0.245626	5.4194	4.8635	0.0335787	0.954562	1.18561
ENSMUSG00000078808	Vmn1r58	81014	vomeronasal 1 receptor 58	-0.49342	4.69586	4.90798	0.0335925	0.954562	-1.40778
ENSMUSG00000072653	Zfp783	232785	zinc finger protein 783	-0.329598	4.053	4.86235	0.0335984	0.954562	-1.25666
ENSMUSG00000024533	Spire1	68166	spire type actin nucleation factor 1	0.132113	6.68068	4.85634	0.0337019	0.954562	1.0959
ENSMUSG00000055371	Stam2	56324	signal transducing adaptor molecule (SH3 domain and ITAM motif) 2	-0.225325	6.2563	4.85431	0.0337368	0.954562	-1.16904
ENSMUSG00000052763	Zfp212	232784	Zinc finger protein 212	0.209594	4.52146	4.85397	0.0337427	0.954562	1.15636
ENSMUSG00000061536	Sec22c	215474	SEC22 homolog C, vesicle trafficking protein	-0.378751	6.92184	4.89733	0.0337769	0.954562	-1.30022
ENSMUSG00000030560	Ctsc	13032	cathepsin C	-0.374426	3.62041	4.84886	0.0338311	0.954562	-1.29632
ENSMUSG00000025505	Tmem80	71448	transmembrane protein 80	-0.1838	4.97325	4.84754	0.0338539	0.954562	-1.13587
ENSMUSG00000017639	Rab11fip4	268451	RAB11 family interacting protein 4 (class II)	0.152232	6.88102	4.84722	0.0338596	0.954562	1.11129
ENSMUSG00000028093	Acp6	66659	acid phosphatase 6, lysophosphatidic	-0.270814	4.20941	4.84606	0.0338795	0.954562	-1.20649
ENSMUSG00000025968	Ndufs1	227197	NADH dehydrogenase (ubiquinone) Fe-S protein 1	0.13122	6.59625	4.84574	0.0338852	0.954562	1.09522
ENSMUSG00000037761	Actr5	109275	ARP5 actin-related protein 5	-0.257775	3.71853	4.83732	0.0340314	0.954562	-1.19563
ENSMUSG00000027305	Ndufaf1	69702	NADH dehydrogenase (ubiquinone) 1 alpha subcomplex, assembly factor 1	0.257432	3.81668	4.82838	0.0341877	0.954562	1.19535
ENSMUSG00000034472	Rasd2	75141	RASD family, member 2	0.229862	4.44159	4.82462	0.0342536	0.954562	1.17272
ENSMUSG00000066442	Mthfs	107885	5, 10-methenyltetrahydrofolate synthetase	-0.443831	2.35714	4.82226	0.034295	0.954562	-1.36021
ENSMUSG00000036790	Slitrk2	245450	SLIT and NTRK-like family, member 2	0.269045	5.73019	4.82667	0.0343391	0.954562	1.20501
ENSMUSG00000098659	1110015O18Rik	100503859	RIKEN cDNA 1110015O18 gene	0.842984	-0.034915	4.81674	0.0343921	0.954562	1.79376
ENSMUSG00000032181	Scg3	20255	secretogranin III	0.165612	6.98307	4.816	0.0344052	0.954562	1.12164
ENSMUSG00000025086	Trub1	72133	TruB pseudouridine (psi) synthase family member 1	-0.22007	4.896	4.81403	0.03444	0.954562	-1.16479
ENSMUSG00000024947	Men1	17283	multiple endocrine neoplasia 1	0.147019	5.9157	4.81257	0.0344657	0.954562	1.10728
ENSMUSG00000022098	Bmp1	12153	bone morphogenetic protein 1	-0.434508	3.68722	4.8183	0.0345361	0.954562	-1.35145
ENSMUSG00000026765	Lypd6b	71897	LY6/PLAUR domain containing 6B	0.650992	1.4505	4.80618	0.0345788	0.954562	1.57025
ENSMUSG00000023439	Gnb3	14695	guanine nucleotide binding protein (G protein), beta 3	-0.289051	8.2067	4.81668	0.0346555	0.954562	-1.22184
ENSMUSG00000057134	Ado	211488	2-aminoethanethiol (cysteamine) dioxygenase	0.152984	5.80823	4.79559	0.0347671	0.954562	1.11187
ENSMUSG00000041986	Elmod1	270162	ELMO/CED-12 domain containing 1	0.155228	6.93454	4.79068	0.0348548	0.954562	1.1136
ENSMUSG00000059183	Mtfmt	69606	mitochondrial methionyl-tRNA formyltransferase	-0.320235	3.38533	4.78805	0.0349018	0.954562	-1.24853
ENSMUSG00000046027	Stard5	170460	StAR-related lipid transfer (START) domain containing 5	-0.386503	2.03534	4.78185	0.0350131	0.954562	-1.30722
ENSMUSG00000027220	Syt13	80976	synaptotagmin XIII	0.209145	6.76019	4.77744	0.0350925	0.954562	1.156
ENSMUSG00000026797	Stxbp1	20910	syntaxin binding protein 1	0.151329	10.3379	4.77034	0.0352206	0.954562	1.11059
ENSMUSG00000056666	Retsat	67442	retinol saturase (all trans retinol 13,14 reductase)	0.299761	3.66344	4.76866	0.035251	0.954562	1.23094
ENSMUSG00000038500	Prr3	75210	proline-rich polypeptide 3	-0.200244	4.63565	4.75959	0.0354157	0.954562	-1.14889
ENSMUSG00000020430	Pes1	64934	pescadillo ribosomal biogenesis factor 1	0.181383	6.15025	4.74679	0.0356495	0.954562	1.13397
ENSMUSG00000024912	Fosl1	14283	fos-like antigen 1	-0.469075	1.53746	4.74143	0.0357479	0.954562	-1.38422
ENSMUSG00000066129	Kndc1	76484	kinase non-catalytic C-lobe domain (KIND) containing 1	0.374187	3.82698	4.73907	0.0357912	0.954562	1.29611
ENSMUSG00000085440	Sorbs2os	319940	sorbin and SH3 domain containing 2, opposite strand	-1.29293	-0.698417	4.7226	0.0360959	0.954562	-2.45025
ENSMUSG00000046806	3110062M04Rik	78412	RIKEN cDNA 3110062M04 gene	-0.501741	2.27864	4.7138	0.0362596	0.954562	-1.41592
ENSMUSG00000042743	Sgtb	218544	small glutamine-rich tetratricopeptide repeat (TPR)-containing, beta	0.157742	6.77858	4.71366	0.0362623	0.954562	1.11554
ENSMUSG00000049625	Tifab	212937	TRAF-interacting protein with forkhead-associated domain, family member B	-0.730034	0.197493	4.71053	0.0363208	0.954562	-1.65868
ENSMUSG00000040940	Arhgef1	16801	Rho guanine nucleotide exchange factor (GEF) 1	-0.258518	5.57582	4.71034	0.0363575	0.954562	-1.19625
ENSMUSG00000018381	Abi3	66610	ABI gene family, member 3	-1.00003	1.37215	4.72517	0.0364034	0.954562	-2.00004
ENSMUSG00000021327	Zkscan3	72739	zinc finger with KRAB and SCAN domains 3	-0.285009	6.64905	4.7226	0.03643	0.954562	-1.21842
ENSMUSG00000097039	Pvt1	19296	plasmacytoma variant translocation 1	-0.788627	-0.165667	4.69522	0.0366085	0.954562	-1.72743
ENSMUSG00000037428	Vgf	381677	VGF nerve growth factor inducible	0.288739	5.86033	4.70922	0.0366289	0.954562	1.22157
ENSMUSG00000032311	Nrg4	83961	neuregulin 4	-0.572909	1.50898	4.69334	0.0366439	0.954562	-1.48752
ENSMUSG00000091318	Gm5415	408191	predicted gene 5415	-1.21081	-0.377489	4.68966	0.0367136	0.954562	-2.31467
ENSMUSG00000096929	A330023F24Rik	320977	RIKEN cDNA A330023F24 gene	-0.376731	7.12837	4.72781	0.0368184	0.954562	-1.2984
ENSMUSG00000092086	Gm6793	627828	heterogeneous nuclear ribonucleoprotein A3 pseudogene	-1.17261	0.14106	4.68309	0.0368612	0.954562	-2.25419
ENSMUSG00000029687	Ezh2	14056	enhancer of zeste 2 polycomb repressive complex 2 subunit	-0.228072	4.23052	4.68168	0.036865	0.954562	-1.17127
ENSMUSG00000021039	Snw1	66354	SNW domain containing 1	0.133581	6.75316	4.6814	0.0368701	0.954562	1.09701
ENSMUSG00000043017	Ptgir	19222	prostaglandin I receptor (IP)	0.784658	0.139172	4.68019	0.0368932	0.954562	1.72268
ENSMUSG00000029670	Ing3	71777	inhibitor of growth family, member 3	0.195171	4.91423	4.67912	0.0369136	0.954562	1.14486
ENSMUSG00000087306	A230004M16Rik	102637814	RIKEN cDNA A230004M16 gene	-0.632058	3.30083	4.70849	0.0370331	0.954562	-1.54977
ENSMUSG00000061894	Zscan20	269585	zinc finger and SCAN domains 20	-0.270128	4.07362	4.67223	0.0370451	0.954562	-1.20592
ENSMUSG00000021732	Fgf10	14165	fibroblast growth factor 10	0.498659	1.75694	4.66824	0.0371215	0.954562	1.4129
ENSMUSG00000042549	Map2k3os	24082	mitogen-activated protein kinase kinase 3, opposite strand	-0.678514	0.96748	4.66804	0.0371252	0.954562	-1.60049
ENSMUSG00000046204	Pnma2	239157	paraneoplastic antigen MA2	0.280675	3.24426	4.66211	0.0372389	0.954562	1.21476
ENSMUSG00000074497	A430078G23Rik	319493	RIKEN cDNA A430078G23 gene	-0.702375	1.31761	4.66143	0.0372521	0.954562	-1.62718
ENSMUSG00000021719	Rgs7bp	52882	regulator of G-protein signalling 7 binding protein	0.232739	6.10656	4.65678	0.0373417	0.954562	1.17506
ENSMUSG00000042082	Arsb	11881	arylsulfatase B	0.16038	5.74203	4.65569	0.0373626	0.954562	1.11758
ENSMUSG00000038352	Arl5c	217151	ADP-ribosylation factor-like 5C	-0.515442	1.2059	4.65467	0.0373824	0.954562	-1.42943
ENSMUSG00000097061	9330151L19Rik	414085	RIKEN cDNA 9330151L19 gene	-0.182025	4.32284	4.65106	0.0374522	0.954562	-1.13448
ENSMUSG00000024134	Six2	20472	sine oculis-related homeobox 2	0.757154	-0.0969524	4.64673	0.0375359	0.954562	1.69015
ENSMUSG00000018449	Rpain	69723	RPA interacting protein	-0.345343	3.38424	4.64664	0.0375377	0.954562	-1.27045
ENSMUSG00000003872	Lin7b	22342	lin-7 homolog B (C. elegans)	-0.60476	1.38469	4.64222	0.0376235	0.954562	-1.52073
ENSMUSG00000020297	Nsg2	18197	neuron specific gene family member 2	0.172353	7.12985	4.64105	0.0376462	0.954562	1.1269
ENSMUSG00000020303	Stc2	20856	stanniocalcin 2	0.513892	1.96176	4.62461	0.0379675	0.954562	1.4279
ENSMUSG00000024816	Frmd8	67457	FERM domain containing 8	-0.276096	3.14801	4.61909	0.0380761	0.954562	-1.21091
ENSMUSG00000020547	Bzw2	66912	basic leucine zipper and W2 domains 2	0.186486	6.32964	4.61475	0.0381618	0.954562	1.13799
ENSMUSG00000050097	Ces2b	234669	carboxyesterase 2B	-0.592865	3.95965	4.65244	0.0382947	0.954562	-1.50824
ENSMUSG00000020396	Nefh	380684	neurofilament, heavy polypeptide	-0.202701	6.1704	4.60192	0.0384159	0.954562	-1.15085
ENSMUSG00000074151	Nlrc5	434341	NLR family, CARD domain containing 5	-1.56006	-0.291609	4.6127	0.0384324	0.954562	-2.94866
ENSMUSG00000025747	Tyms	22171	thymidylate synthase	-0.473598	5.08281	4.6467	0.0384343	0.954562	-1.38857
ENSMUSG00000031202	Rab39b	67790	RAB39B, member RAS oncogene family	0.160115	5.62097	4.59561	0.0385417	0.954562	1.11738
ENSMUSG00000000266	Mid2	23947	midline 2	0.282965	4.49111	4.59209	0.038612	0.954562	1.21669
ENSMUSG00000025787	Tgm4	331046	transglutaminase 4 (prostate)	-0.485904	3.7713	4.61135	0.0386795	0.954562	-1.40046
ENSMUSG00000024566	Atp9b	50771	ATPase, class II, type 9B	-0.167442	5.56533	4.58794	0.0386951	0.954562	-1.12307
ENSMUSG00000032712	2810474O19Rik	67246	RIKEN cDNA 2810474O19 gene	-0.221769	4.21188	4.58591	0.0387358	0.954562	-1.16616
ENSMUSG00000023033	Scn8a	20273	sodium channel, voltage-gated, type VIII, alpha	-0.341723	6.93845	4.61822	0.0387847	0.954562	-1.26727
ENSMUSG00000026610	Esrrg	26381	estrogen-related receptor gamma	0.177115	7.09971	4.58325	0.0387892	0.954562	1.13062
ENSMUSG00000050382	Kif7	16576	kinesin family member 7	-0.588931	0.605914	4.58269	0.0388005	0.954562	-1.50413
ENSMUSG00000042625	Safb2	224902	scaffold attachment factor B2	-0.275483	6.87451	4.59678	0.0388205	0.954562	-1.2104
ENSMUSG00000024556	Me2	107029	malic enzyme 2, NAD(+)-dependent, mitochondrial	0.160346	5.41951	4.57646	0.0389259	0.954562	1.11756
ENSMUSG00000008393	Carhsp1	52502	calcium regulated heat stable protein 1	-0.274689	4.0689	4.5754	0.0389473	0.954562	-1.20973
ENSMUSG00000025278	Flnb	286940	filamin, beta	-0.335816	5.49244	4.59723	0.0390104	0.954562	-1.26209
ENSMUSG00000039620	6430573F11Rik	319582	RIKEN cDNA 6430573F11 gene	0.287829	2.87193	4.57062	0.039044	0.954562	1.2208
ENSMUSG00000027332	Ivd	56357	isovaleryl coenzyme A dehydrogenase	-0.172576	6.49288	4.56202	0.0392185	0.954562	-1.12707
ENSMUSG00000031433	Rbm41	237073	RNA binding motif protein 41	0.217396	4.45331	4.55909	0.0392782	0.954562	1.16263
ENSMUSG00000024948	Map4k2	26412	mitogen-activated protein kinase kinase kinase kinase 2	-0.150248	6.09416	4.55843	0.0392915	0.954562	-1.10976
ENSMUSG00000022545	Ercc4	50505	excision repair cross-complementing rodent repair deficiency, complementation group 4	-0.185261	4.60342	4.55812	0.039298	0.954562	-1.13702
ENSMUSG00000031703	Itfg1	71927	integrin alpha FG-GAP repeat containing 1	0.135412	7.00014	4.55618	0.0393374	0.954562	1.09841
ENSMUSG00000039860	Srrm3	58212	serine/arginine repetitive matrix 3	-0.18922	6.29296	4.55443	0.0393732	0.954562	-1.14015
ENSMUSG00000029504	Ddx51	69663	DEAD (Asp-Glu-Ala-Asp) box polypeptide 51	-0.176799	4.53978	4.55322	0.039398	0.954562	-1.13037
ENSMUSG00000062257	Opcml	330908	opioid binding protein/cell adhesion molecule-like	0.236274	4.74917	4.54035	0.0396621	0.954562	1.17795
ENSMUSG00000045827	Serpinb9	20723	serine (or cysteine) peptidase inhibitor, clade B, member 9	0.445451	2.23187	4.5386	0.0396982	0.954562	1.36174
ENSMUSG00000024030	Abcg1	11307	ATP binding cassette subfamily G member 1	0.174551	6.98572	4.52539	0.0399715	0.954562	1.12861
ENSMUSG00000097545	Mir124a-1hg	268755	Mir124-1 host gene (non-protein coding)	-0.287258	10.37	4.5267	0.0399855	0.954562	-1.22032
ENSMUSG00000000627	Sema4f	20355	sema domain, immunoglobulin domain (Ig), TM domain, and short cytoplasmic domain	-0.310126	3.18909	4.52068	0.0400695	0.954562	-1.23982
ENSMUSG00000037638	Zbtb42	382639	zinc finger and BTB domain containing 42	-0.712369	0.564259	4.51136	0.040264	0.954562	-1.63849
ENSMUSG00000046947	Adck2	57869	aarF domain containing kinase 2	0.167326	4.64974	4.50128	0.0404757	0.954562	1.12297
ENSMUSG00000067653	Ankrd23	78321	ankyrin repeat domain 23	-0.298935	3.22041	4.49333	0.0406435	0.954562	-1.23024
ENSMUSG00000035024	Ncapd3	78658	non-SMC condensin II complex, subunit D3	-0.191028	6.22017	4.49321	0.0406461	0.954562	-1.14158
ENSMUSG00000013662	Atad1	67979	ATPase family, AAA domain containing 1	0.120289	7.04292	4.48559	0.0408077	0.954562	1.08695
ENSMUSG00000021585	Cast	12380	calpastatin	-0.270874	4.03233	4.48462	0.0408283	0.954562	-1.20654
ENSMUSG00000059974	Ntm	235106	neurotrimin	0.172637	7.46512	4.4844	0.0408328	0.954562	1.12712
ENSMUSG00000042138	Msantd2	235184	Myb/SANT-like DNA-binding domain containing 2	-0.263247	4.01435	4.48386	0.0408445	0.954562	-1.20018
ENSMUSG00000026576	Atp1b1	11931	ATPase, Na+/K+ transporting, beta 1 polypeptide	0.152098	8.5915	4.48043	0.0409175	0.954562	1.11118
ENSMUSG00000058183	Mmel1	27390	membrane metallo-endopeptidase-like 1	0.45053	1.74988	4.47837	0.0409614	0.954562	1.36654
ENSMUSG00000047228	A2ml1	232400	alpha-2-macroglobulin like 1	-0.658789	0.20981	4.47537	0.0410255	0.954562	-1.57876
ENSMUSG00000022814	Umps	22247	uridine monophosphate synthetase	0.217399	4.36061	4.47055	0.0411286	0.954562	1.16264
ENSMUSG00000020228	Helb	117599	helicase (DNA) B	-0.293408	3.85912	4.46889	0.0411641	0.954562	-1.22553
ENSMUSG00000037344	Slc12a9	83704	solute carrier family 12 (potassium/chloride transporters), member 9	-0.271623	4.74522	4.46792	0.0411849	0.954562	-1.20717
ENSMUSG00000021336	Slc17a4	319848	solute carrier family 17 (sodium phosphate), member 4	-0.703251	2.96779	4.50233	0.0412201	0.954562	-1.62817
ENSMUSG00000021534	1700001L19Rik	69315	RIKEN cDNA 1700001L19 gene	-0.880424	0.103245	4.46311	0.0412883	0.954562	-1.84092
ENSMUSG00000044139	Prss53	330657	protease, serine 53	-0.793365	0.409889	4.45906	0.0413755	0.954562	-1.73311
ENSMUSG00000058392	Rrp1b	72462	ribosomal RNA processing 1 homolog B (S. cerevisiae)	-0.197023	6.90721	4.44658	0.0416458	0.954562	-1.14633
ENSMUSG00000007080	Pole	18973	polymerase (DNA directed), epsilon	-0.457891	1.58917	4.44401	0.0417017	0.954562	-1.37353
ENSMUSG00000024830	Rps6kb2	58988	ribosomal protein S6 kinase, polypeptide 2	-0.238613	4.67973	4.43955	0.0417987	0.954562	-1.17986
ENSMUSG00000039601	Rcan2	53901	regulator of calcineurin 2	0.230664	6.5475	4.4359	0.0419027	0.954562	1.17337
ENSMUSG00000030682	Cdipt	52858	CDP-diacylglycerol--inositol 3-phosphatidyltransferase (phosphatidylinositol synthase)	0.168561	6.40168	4.42415	0.0421362	0.954562	1.12394
ENSMUSG00000039242	B3galnt2	97884	UDP-GalNAc:betaGlcNAc beta 1,3-galactosaminyltransferase, polypeptide 2	-0.222558	4.34174	4.42358	0.0421488	0.954562	-1.1668
ENSMUSG00000042185	Nfrkb	235134	nuclear factor related to kappa B binding protein	-0.170183	5.85051	4.42179	0.0421882	0.954562	-1.1252
ENSMUSG00000050064	Zfp697	242109	zinc finger protein 697	-0.493214	1.53316	4.42114	0.0422026	0.954562	-1.40758
ENSMUSG00000029659	Medag	70717	mesenteric estrogen dependent adipogenesis	0.300872	3.88067	4.41991	0.0422297	0.954562	1.23189
ENSMUSG00000024749	Tmc1	13409	transmembrane channel-like gene family 1	1.18194	-0.331192	4.41986	0.0422307	0.954562	2.26881
ENSMUSG00000031824	6430548M08Rik	234797	RIKEN cDNA 6430548M08 gene	0.136444	8.76952	4.41853	0.0422601	0.954562	1.09919
ENSMUSG00000023988	Bysl	53414	bystin-like	0.209553	4.778	4.417	0.0422939	0.954562	1.15633
ENSMUSG00000047992	Fam69c	240479	family with sequence similarity 69, member C	0.27826	3.04635	4.41207	0.0424031	0.954562	1.21273
ENSMUSG00000019856	Fam184a	75906	family with sequence similarity 184, member A	-0.214304	5.51934	4.41132	0.0424196	0.954562	-1.16014
ENSMUSG00000036526	Card11	108723	caspase recruitment domain family, member 11	-0.907679	-0.439084	4.39406	0.0428043	0.954562	-1.87602
ENSMUSG00000034023	Fancd2	211651	Fanconi anemia, complementation group D2	-0.689733	0.437106	4.39123	0.0428675	0.954562	-1.61299
ENSMUSG00000021974	Fgf9	14180	fibroblast growth factor 9	0.201397	4.744	4.38551	0.0429961	0.954562	1.14981
ENSMUSG00000090019	Gimap1	16205	GTPase, IMAP family member 1	-0.794688	0.176483	4.38532	0.0430002	0.954562	-1.7347
ENSMUSG00000028622	Mrpl37	56280	mitochondrial ribosomal protein L37	-0.141424	5.11587	4.38227	0.043069	0.954562	-1.10299
ENSMUSG00000038145	Snrk	20623	SNF related kinase	0.15794	7.66954	4.37789	0.0431678	0.954562	1.11569
ENSMUSG00000071112	Spx	319552	spexin hormone	-0.435861	1.49777	4.37681	0.0431924	0.954562	-1.35272
ENSMUSG00000028465	Tln1	21894	talin 1	-0.154785	5.93857	4.37603	0.04321	0.954562	-1.11326
ENSMUSG00000001127	Araf	11836	Araf proto-oncogene, serine/threonine kinase	-0.166888	7.5253	4.37429	0.0432493	0.954562	-1.12263
ENSMUSG00000033430	Terf2ip	57321	telomeric repeat binding factor 2, interacting protein	0.136672	6.09261	4.3735	0.0432673	0.954562	1.09937
ENSMUSG00000055670	Zzef1	195018	zinc finger, ZZ-type with EF hand domain 1	-0.260792	6.22723	4.3849	0.0432682	0.954562	-1.19814
ENSMUSG00000052430	Bmpr1b	12167	bone morphogenetic protein receptor, type 1B	0.290285	3.76267	4.3682	0.0433875	0.954562	1.22288
ENSMUSG00000022489	Pde1b	18574	phosphodiesterase 1B, Ca2+-calmodulin dependent	0.186956	6.44963	4.36757	0.0434018	0.954562	1.13836
ENSMUSG00000085457	1110046J04Rik	68808	RIKEN cDNA 1110046J04 gene	-0.742552	0.325905	4.36691	0.0434167	0.954562	-1.67313
ENSMUSG00000090626	Tex9	21778	testis expressed gene 9	-0.241414	5.26818	4.36467	0.0434678	0.954562	-1.18215
ENSMUSG00000085181	Gm12709	100504717	predicted gene 12709	-0.57664	1.80353	4.35924	0.0435916	0.954562	-1.49137
ENSMUSG00000032279	Idh3a	67834	isocitrate dehydrogenase 3 (NAD+) alpha	0.164919	6.75729	4.35843	0.0436101	0.954562	1.1211
ENSMUSG00000030177	Ccdc77	67200	coiled-coil domain containing 77	-0.27706	4.88445	4.35768	0.0436273	0.954562	-1.21172
ENSMUSG00000036097	Slf2	226151	SMC5-SMC6 complex localization factor 2	-0.223263	6.96152	4.35766	0.0436277	0.954562	-1.16737
ENSMUSG00000038807	Rap1gap2	380711	RAP1 GTPase activating protein 2	0.135233	6.7091	4.35485	0.043692	0.954562	1.09827
ENSMUSG00000026072	Il1r1	16177	interleukin 1 receptor, type I	-0.355909	3.22737	4.35237	0.0437489	0.954562	-1.27979
ENSMUSG00000097321	1700028E10Rik	625175	RIKEN cDNA 1700028E10 gene	-0.807637	0.867194	4.35186	0.0437606	0.954562	-1.75034
ENSMUSG00000006281	Tep1	21745	telomerase associated protein 1	-0.257147	4.49283	4.35088	0.0437831	0.954562	-1.19511
ENSMUSG00000032715	Trib3	228775	tribbles pseudokinase 3	-0.441341	2.80617	4.34897	0.043827	0.954562	-1.35787
ENSMUSG00000044258	Ctla2a	13024	cytotoxic T lymphocyte-associated protein 2 alpha	-0.521085	1.97434	4.34726	0.0438661	0.954562	-1.43503
ENSMUSG00000053490	Trim60	234329	tripartite motif-containing 60	0.906585	-0.114129	4.33763	0.0440882	0.954562	1.8746
ENSMUSG00000021810	Ecd	70601	ecdysoneless cell cycle regulator	0.146375	5.3344	4.33486	0.0441524	0.954562	1.10679
ENSMUSG00000057265	Bbof1	72873	basal body orientation factor 1	-0.312113	2.74014	4.3281	0.0443093	0.954562	-1.24153
ENSMUSG00000033065	Pfkm	18642	phosphofructokinase, muscle	0.169816	7.1544	4.32682	0.044339	0.954562	1.12492
ENSMUSG00000029405	G3bp2	23881	GTPase activating protein (SH3 domain) binding protein 2	0.128843	7.88813	4.32618	0.0443539	0.954562	1.09342
ENSMUSG00000009731	Kcnd1	16506	potassium voltage-gated channel, Shal-related family, member 1	-0.472462	3.63425	4.33805	0.0444843	0.954562	-1.38748
ENSMUSG00000030681	Mvp	78388	major vault protein	-0.47091	2.65097	4.31657	0.0445783	0.954562	-1.38598
ENSMUSG00000031490	Eif4ebp1	13685	eukaryotic translation initiation factor 4E binding protein 1	0.649065	0.493205	4.30822	0.0447742	0.954562	1.56815
ENSMUSG00000033063	Cntnap3	238680	contactin associated protein-like 3	0.695666	0.637572	4.30421	0.0448688	0.954562	1.61963
ENSMUSG00000035067	Xkr6	219149	X-linked Kx blood group related 6	-0.29181	4.51394	4.30381	0.044878	0.954562	-1.22418
ENSMUSG00000043259	Fam13c	71721	family with sequence similarity 13, member C	0.210527	4.60859	4.29973	0.0449746	0.954562	1.15711
ENSMUSG00000046991	Wdr27	71682	WD repeat domain 27	-0.580899	1.3661	4.29887	0.0449949	0.954562	-1.49578
ENSMUSG00000031513	Leprotl1	68192	leptin receptor overlapping transcript-like 1	-0.13678	6.0161	4.29742	0.0450292	0.954562	-1.09945
ENSMUSG00000045409	Trim39	79263	tripartite motif-containing 39	-0.174011	5.82613	4.29727	0.0450326	0.954562	-1.12819
ENSMUSG00000044499	Hs3st5	319415	heparan sulfate (glucosamine) 3-O-sulfotransferase 5	0.251769	3.66276	4.29196	0.0451584	0.954562	1.19067
ENSMUSG00000022346	Myc	17869	myelocytomatosis oncogene	-0.869796	-0.0833314	4.2914	0.0451717	0.954562	-1.8274
ENSMUSG00000033788	Dysf	26903	dysferlin	-0.549782	1.17632	4.28802	0.0452521	0.954562	-1.46386
ENSMUSG00000055632	Hmcn2	665700	hemicentin 2	-0.386242	2.53696	4.28644	0.0452898	0.954562	-1.30698
ENSMUSG00000027829	Ccnl1	56706	cyclin L1	-0.238355	6.91988	4.28518	0.0454251	0.954562	-1.17965
ENSMUSG00000036834	Plch1	269437	phospholipase C, eta 1	0.137903	7.13913	4.27979	0.0454486	0.954562	1.1003
ENSMUSG00000033597	Caskin1	268932	CASK interacting protein 1	0.160248	6.3243	4.27363	0.045596	0.954562	1.11748
ENSMUSG00000018433	Nol11	68979	nucleolar protein 11	0.141106	5.74974	4.27204	0.0456342	0.954562	1.10275
ENSMUSG00000002944	Cd36	12491	CD36 molecule	0.555518	1.72941	4.27142	0.0456492	0.954562	1.4697
ENSMUSG00000027330	Cdc25b	12531	cell division cycle 25B	-0.27348	2.75022	4.26973	0.0456898	0.954562	-1.20872
ENSMUSG00000034829	Nxnl1	234404	nucleoredoxin-like 1	0.195428	8.48854	4.2668	0.0457603	0.954562	1.14506
ENSMUSG00000024899	Papss2	23972	3'-phosphoadenosine 5'-phosphosulfate synthase 2	0.477186	2.47428	4.26098	0.0459008	0.954562	1.39203
ENSMUSG00000085396	Firre	103012	functional intergenic repeating RNA element	-0.236297	4.8698	4.25979	0.0459296	0.954562	-1.17797
ENSMUSG00000034187	Nsf	18195	N-ethylmaleimide sensitive fusion protein	0.128865	9.17769	4.25778	0.0459782	0.954562	1.09343
ENSMUSG00000013367	Iglon5	210094	IgLON family member 5	0.185464	5.83352	4.25203	0.0461176	0.954562	1.13718
ENSMUSG00000079415	Cntf	12803	ciliary neurotrophic factor	-0.515083	1.6197	4.24995	0.0461682	0.954562	-1.42908
ENSMUSG00000044519	Zfp488	382867	zinc finger protein 488	-0.378181	7.9039	4.28876	0.0462017	0.954562	-1.2997
ENSMUSG00000024219	Anks1	224650	ankyrin repeat and SAM domain containing 1	0.113177	6.60818	4.23964	0.0464198	0.954562	1.08161
ENSMUSG00000020638	Cmpk2	22169	cytidine monophosphate (UMP-CMP) kinase 2, mitochondrial	0.352451	3.73663	4.23947	0.046424	0.954562	1.27673
ENSMUSG00000044250	Pced1b	239647	PC-esterase domain containing 1B	-0.509368	1.14609	4.23942	0.0464253	0.954562	-1.42343
ENSMUSG00000010097	Nxf1	53319	nuclear RNA export factor 1	-0.141025	6.89941	4.23216	0.0466032	0.954562	-1.10269
ENSMUSG00000020990	Cdkl1	71091	cyclin-dependent kinase-like 1 (CDC2-related kinase)	0.416235	1.6022	4.23036	0.0466476	0.954562	1.33444
ENSMUSG00000034075	Zdhhc5	228136	zinc finger, DHHC domain containing 5	0.156409	8.0158	4.22519	0.0467749	0.954562	1.11451
ENSMUSG00000097535	Gm26592	101055759	predicted gene, 26592	0.562815	0.590187	4.22483	0.0467838	0.954562	1.47715
ENSMUSG00000027495	Fam210b	67017	family with sequence similarity 210, member B	0.190766	4.94475	4.22327	0.0468224	0.954562	1.14137
ENSMUSG00000024998	Plce1	74055	phospholipase C, epsilon 1	-0.283889	4.90774	4.22209	0.0468767	0.954562	-1.21747
ENSMUSG00000028245	Nsmaf	18201	neutral sphingomyelinase (N-SMase) activation associated factor	-0.223825	5.35518	4.22101	0.0468782	0.954562	-1.16783
ENSMUSG00000040631	Dok4	114255	docking protein 4	-0.29226	3.30595	4.2201	0.0469007	0.954562	-1.22456
ENSMUSG00000049336	Tenm2	23964	teneurin transmembrane protein 2	-0.331129	5.09138	4.23481	0.0469064	0.954562	-1.258
ENSMUSG00000038271	Iffo1	320678	intermediate filament family orphan 1	-0.193991	6.03611	4.2161	0.0469998	0.954562	-1.14392
ENSMUSG00000045031	Cetn4	207175	centrin 4	-0.336048	3.53882	4.21433	0.0470438	0.954562	-1.26229
ENSMUSG00000037523	Mavs	228607	mitochondrial antiviral signaling protein	-0.171934	4.6915	4.20763	0.0472107	0.954562	-1.12657
ENSMUSG00000028530	Jak1	16451	Janus kinase 1	0.130406	7.37494	4.20713	0.047223	0.954562	1.0946
ENSMUSG00000043943	Naalad2	72560	N-acetylated alpha-linked acidic dipeptidase 2	-0.696409	1.03721	4.20366	0.0473097	0.954562	-1.62047
ENSMUSG00000026288	Inpp5d	16331	inositol polyphosphate-5-phosphatase D	-0.536496	1.7893	4.20235	0.0473425	0.954562	-1.45045
ENSMUSG00000030271	Ogg1	18294	8-oxoguanine DNA-glycosylase 1	-0.285609	2.4946	4.19958	0.0474117	0.954562	-1.21893
ENSMUSG00000056394	Lig1	16881	ligase I, DNA, ATP-dependent	0.18542	4.5474	4.1975	0.0474638	0.954562	1.13715
ENSMUSG00000027649	Ctnnbl1	66642	catenin, beta like 1	0.192292	5.00444	4.19374	0.0475582	0.954562	1.14258
ENSMUSG00000036560	Lgi4	243914	leucine-rich repeat LGI family, member 4	-0.408279	3.64506	4.2001	0.0475654	0.954562	-1.3271
ENSMUSG00000038526	Car14	23831	carbonic anhydrase 14	0.293651	5.99487	4.20762	0.0477318	0.954562	1.22574
ENSMUSG00000024937	Ehbp1l1	114601	EH domain binding protein 1-like 1	-0.423544	2.28881	4.18586	0.0477568	0.954562	-1.34122
ENSMUSG00000032002	Dcun1d5	76863	DCN1, defective in cullin neddylation 1, domain containing 5 (S. cerevisiae)	-0.215592	4.17986	4.18517	0.0477741	0.954562	-1.16118
ENSMUSG00000049176	Frmpd4	333605	FERM and PDZ domain containing 4	0.281649	3.94369	4.18421	0.0477985	0.954562	1.21558
ENSMUSG00000031145	Prickle3	54630	prickle planar cell polarity protein 3	-0.650542	-0.164201	4.17859	0.0479407	0.954562	-1.56976
ENSMUSG00000024497	Pou4f3	18998	POU domain, class 4, transcription factor 3	0.469618	2.12067	4.17699	0.0479813	0.954562	1.38474
ENSMUSG00000026516	Nvl	67459	nuclear VCP-like	-0.192255	4.84519	4.17573	0.0480134	0.954562	-1.14255
ENSMUSG00000043670	Diras1	208666	DIRAS family, GTP-binding RAS-like 1	0.184088	6.41367	4.17245	0.0480967	0.954562	1.1361
ENSMUSG00000018995	Nars2	244141	asparaginyl-tRNA synthetase 2 (mitochondrial)(putative)	-0.198987	3.38072	4.17214	0.0481046	0.954562	-1.14789
ENSMUSG00000031657	Heatr3	234549	HEAT repeat containing 3	-0.154202	4.97345	4.17174	0.0481148	0.954562	-1.11281
ENSMUSG00000035413	Tmem98	103743	transmembrane protein 98	-0.405105	3.26102	4.16949	0.0481721	0.954562	-1.32419
ENSMUSG00000031770	Herpud1	64209	homocysteine-inducible, endoplasmic reticulum stress-inducible, ubiquitin-like domain member 1	0.225267	5.97271	4.16865	0.0481991	0.954562	1.16899
ENSMUSG00000073557	Ppp1r12b	329251	protein phosphatase 1, regulatory (inhibitor) subunit 12B	-0.198786	6.73591	4.16085	0.0483929	0.954562	-1.14773
ENSMUSG00000028608	0610037L13Rik	74098	RIKEN cDNA 0610037L13 gene	-0.205175	5.05145	4.15707	0.0484899	0.954562	-1.15283
ENSMUSG00000001025	S100a6	20200	S100 calcium binding protein A6 (calcyclin)	-0.946812	1.98473	4.19054	0.0485088	0.954562	-1.92761
ENSMUSG00000024511	Rab27b	80718	RAB27B, member RAS oncogene family	0.226889	5.01618	4.15416	0.0485646	0.954562	1.17031
ENSMUSG00000018554	Ybx2	53422	Y box protein 2	-0.464449	1.69138	4.14949	0.0486848	0.954562	-1.37979
ENSMUSG00000021754	Map3k1	26401	mitogen-activated protein kinase kinase kinase 1	-0.252147	6.3259	4.1588	0.0487053	0.954562	-1.19098
ENSMUSG00000024339	Tap2	21355	transporter 2, ATP-binding cassette, sub-family B (MDR/TAP)	-0.293851	3.11897	4.14667	0.0487576	0.954562	-1.22591
ENSMUSG00000042705	Commd10	69456	COMM domain containing 10	0.189399	4.66082	4.1462	0.0487699	0.954562	1.14029
ENSMUSG00000027236	Eif3j1	78655	eukaryotic translation initiation factor 3, subunit J1	0.155888	5.52722	4.14607	0.0487732	0.954562	1.11411
ENSMUSG00000020368	Canx	12330	calnexin	0.133148	8.70099	4.14159	0.048889	0.954562	1.09668
ENSMUSG00000020268	Lyrm7	75530	LYR motif containing 7	0.264659	3.10388	4.14111	0.0489016	0.954562	1.20135
ENSMUSG00000028278	Rragd	52187	Ras-related GTP binding D	0.149998	6.12667	4.14012	0.0489272	0.954562	1.10957
ENSMUSG00000092341	Malat1	72289	metastasis associated lung adenocarcinoma transcript 1 (non-coding RNA)	-0.436233	11.9515	4.17192	0.0489504	0.954562	-1.35307
ENSMUSG00000073705	Cenps	69928	centromere protein S	-0.482509	1.50281	4.13602	0.0490336	0.954562	-1.39717
ENSMUSG00000030704	Rab6a	19346	RAB6A, member RAS oncogene family	0.128627	7.44666	4.13569	0.0490423	0.954562	1.09325
ENSMUSG00000002289	Angptl4	57875	angiopoietin-like 4	0.953799	-0.236505	4.13463	0.0490698	0.954562	1.93697
ENSMUSG00000030536	Iqgap1	29875	IQ motif containing GTPase activating protein 1	-0.229432	4.97	4.1321	0.0491357	0.954562	-1.17237
ENSMUSG00000038342	Mlxip	208104	MLX interacting protein	-0.284017	4.14584	4.13136	0.0491549	0.954562	-1.21758
ENSMUSG00000045763	Basp1	70350	brain abundant, membrane attached signal protein 1	0.130727	6.92931	4.13064	0.0491736	0.954562	1.09485
ENSMUSG00000021392	Nol8	70930	nucleolar protein 8	0.205119	4.80625	4.12871	0.0492242	0.954562	1.15278
ENSMUSG00000048271	Rbm33	381626	RNA binding motif protein 33	-0.256685	7.7301	4.13825	0.0492552	0.954562	-1.19473
ENSMUSG00000079508	Apoo	68316	apolipoprotein O	-0.272109	4.41535	4.12532	0.0493126	0.954562	-1.20757
ENSMUSG00000032525	Nktr	18087	natural killer tumor recognition sequence	-0.408389	8.15117	4.16801	0.0493349	0.954562	-1.3272
ENSMUSG00000006711	D130043K22Rik	210108	RIKEN cDNA D130043K22 gene	0.497719	1.09883	4.1238	0.0493524	0.954562	1.41198
ENSMUSG00000031533	Mrps31	57312	mitochondrial ribosomal protein S31	0.256959	3.86856	4.12269	0.0493816	0.954562	1.19496
ENSMUSG00000039953	Clstn1	65945	calsyntenin 1	0.1332	10.4665	4.11862	0.0494882	0.954562	1.09672
ENSMUSG00000027245	Hypk	67693	huntingtin interacting protein K	-0.269769	5.22397	4.11481	0.0496551	0.954562	-1.20562
ENSMUSG00000012428	Steap4	117167	STEAP family member 4	-1.50384	0.597379	4.13951	0.0497456	0.954562	-2.83596
ENSMUSG00000021803	Cdhr1	170677	cadherin-related family member 1	0.165417	10.6572	4.10839	0.0497576	0.954562	1.12149
ENSMUSG00000028710	Atpaf1	230649	ATP synthase mitochondrial F1 complex assembly factor 1	0.173112	5.0339	4.10834	0.0497591	0.954562	1.12749
ENSMUSG00000043323	Fbrsl1	381668	fibrosin-like 1	-0.150217	5.64845	4.10755	0.0497798	0.954562	-1.10974
ENSMUSG00000030105	Arl8b	67166	ADP-ribosylation factor-like 8B	0.152868	6.62804	4.10683	0.0497989	0.954562	1.11178
ENSMUSG00000021940	Ptpn20	19256	protein tyrosine phosphatase, non-receptor type 20	-1.11458	0.0579547	4.10398	0.0499185	0.954562	-2.16532
ENSMUSG00000022272	Myo10	17909	myosin X	-0.542954	6.03066	4.16111	0.0499758	0.954562	-1.45695
ENSMUSG00000003402	Prkcsh	19089	protein kinase C substrate 80K-H	0.149749	6.06739	4.09682	0.0500643	0.954562	1.10938
ENSMUSG00000061878	Sphk1	20698	sphingosine kinase 1	-0.35806	2.36478	4.09407	0.0501375	0.954562	-1.2817
ENSMUSG00000033847	Pla2g4c	232889	phospholipase A2, group IVC (cytosolic, calcium-independent)	-0.710492	0.314698	4.0917	0.0502008	0.954562	-1.63636
ENSMUSG00000073130	Gm1141	382221	predicted gene 1141	-0.852834	-0.375396	4.08613	0.0503497	0.954562	-1.80605
ENSMUSG00000039095	En2	13799	engrailed 2	-0.639793	0.497566	4.08165	0.0504698	0.954562	-1.55811
ENSMUSG00000016940	Kctd2	70382	potassium channel tetramerisation domain containing 2	-0.199233	5.34056	4.07921	0.0505352	0.954562	-1.14809
ENSMUSG00000047909	Ankrd16	320816	ankyrin repeat domain 16	-0.256752	5.20652	4.07887	0.0505444	0.954562	-1.19479
ENSMUSG00000004110	Cacna1e	12290	calcium channel, voltage-dependent, R type, alpha 1E subunit	-0.541476	3.37931	4.09738	0.0506698	0.954562	-1.45546
ENSMUSG00000031483	Erlin2	244373	ER lipid raft associated 2	0.116851	6.99405	4.07259	0.0507133	0.954562	1.08437
ENSMUSG00000013736	Trnt1	70047	tRNA nucleotidyl transferase, CCA-adding, 1	0.142255	5.26611	4.06989	0.0507863	0.954562	1.10363
ENSMUSG00000095276	Gfy	100039953	golgi-associated olfactory signaling regulator	-0.643696	0.608235	4.06433	0.0509367	0.954562	-1.56233
ENSMUSG00000033629	Hacd3	57874	3-hydroxyacyl-CoA dehydratase 3	0.123941	7.59849	4.06119	0.0510221	0.954562	1.08971
ENSMUSG00000038486	Sv2a	64051	synaptic vesicle glycoprotein 2 a	0.15109	8.5441	4.05721	0.0511301	0.954562	1.11041
ENSMUSG00000052783	Grk4	14772	G protein-coupled receptor kinase 4	-0.422695	4.16426	4.07464	0.0511899	0.954562	-1.34043
ENSMUSG00000063087	Gm10125	791318	predicted gene 10125	-0.395279	4.35265	4.07219	0.0512059	0.954562	-1.3152
ENSMUSG00000037411	Serpine1	18787	serine (or cysteine) peptidase inhibitor, clade E, member 1	0.723552	0.59919	4.05004	0.0513257	0.954562	1.65124
ENSMUSG00000063052	Lrrc40	67144	leucine rich repeat containing 40	0.15754	5.17814	4.04819	0.0513764	0.954562	1.11538
ENSMUSG00000025579	Gaa	14387	glucosidase, alpha, acid	0.150896	7.06357	4.04795	0.051383	0.954562	1.11026
ENSMUSG00000041974	Spidr	224008	scaffolding protein involved in DNA repair	-0.403909	3.15986	4.04688	0.0514122	0.954562	-1.32309
ENSMUSG00000031749	St3gal2	20444	ST3 beta-galactoside alpha-2,3-sialyltransferase 2	0.131178	5.54506	4.04174	0.0515533	0.954562	1.09519
ENSMUSG00000024006	Stk38	106504	serine/threonine kinase 38	-0.224426	5.67601	4.03752	0.0516692	0.954562	-1.16831
ENSMUSG00000048647	Exd1	241624	exonuclease 3'-5' domain containing 1	0.55841	0.307104	4.03682	0.0516886	0.954562	1.47265
ENSMUSG00000036295	Lrrn3	16981	leucine rich repeat protein 3, neuronal	0.172032	5.45315	4.03572	0.0517187	0.954562	1.12664
ENSMUSG00000078771	Evi2a	14017	ecotropic viral integration site 2a	-0.811856	0.341175	4.02942	0.0518928	0.954562	-1.75547
ENSMUSG00000028179	Cth	107869	cystathionase (cystathionine gamma-lyase)	0.333472	2.32079	4.02847	0.0519192	0.954562	1.26004
ENSMUSG00000028830	AU040320	100317	expressed sequence AU040320	0.108717	6.42457	4.02784	0.0519366	0.954562	1.07827
ENSMUSG00000005034	Prkacb	18749	protein kinase, cAMP dependent, catalytic, beta	0.125059	7.84259	4.02456	0.0520276	0.954562	1.09055
ENSMUSG00000010936	Vac14	234729	Vac14 homolog (S. cerevisiae)	0.169111	4.73635	4.01686	0.0522416	0.954562	1.12437
ENSMUSG00000032422	Snx14	244962	sorting nexin 14	0.122986	5.96172	4.0167	0.052246	0.954562	1.08899
ENSMUSG00000042460	C1galt1	94192	core 1 synthase, glycoprotein-N-acetylgalactosamine 3-beta-galactosyltransferase, 1	0.274926	2.7852	4.01578	0.0522718	0.954562	1.20993
ENSMUSG00000035125	Gcfc2	330361	GC-rich sequence DNA binding factor 2	-0.330035	3.4864	4.01278	0.0523556	0.954562	-1.25704
ENSMUSG00000059361	Nrsn2	228777	neurensin 2	0.233916	5.15417	4.01216	0.0523728	0.954562	1.17602
ENSMUSG00000068663	Clec16a	74374	C-type lectin domain family 16, member A	0.11996	6.55843	4.00731	0.0525087	0.954562	1.0867
ENSMUSG00000079592	C1qtnf5	235312	C1q and tumor necrosis factor related protein 5	0.760277	0.388019	4.00188	0.0526611	0.954562	1.69382
ENSMUSG00000014786	Slc9a5	277973	solute carrier family 9 (sodium/hydrogen exchanger), member 5	-0.189991	5.69778	4.0003	0.0527054	0.954562	-1.14076
ENSMUSG00000026414	Tnnt2	21956	troponin T2, cardiac	-1.30733	0.439569	4.02008	0.0527254	0.954562	-2.47483
ENSMUSG00000023169	Slc38a1	105727	solute carrier family 38, member 1	0.166908	8.27376	3.99639	0.0528158	0.954562	1.12265
ENSMUSG00000086155	9430041J12Rik	77323	RIKEN cDNA 9430041J12 gene	-0.432473	2.38632	3.99437	0.0528728	0.954562	-1.34954
ENSMUSG00000059326	Csf2ra	12982	colony stimulating factor 2 receptor, alpha, low-affinity (granulocyte-macrophage)	-0.311056	3.8299	3.99366	0.0528927	0.954562	-1.24062
ENSMUSG00000035929	H2-Q4	15015	histocompatibility 2, Q region locus 4	-0.44918	4.26419	4.01847	0.0529223	0.954562	-1.36526
ENSMUSG00000022619	Mapk8ip2	60597	mitogen-activated protein kinase 8 interacting protein 2	0.107721	7.52286	3.99153	0.052953	0.954562	1.07752
ENSMUSG00000034994	Eef2	13629	eukaryotic translation elongation factor 2	0.186623	10.4798	3.98841	0.0530414	0.954562	1.1381
ENSMUSG00000041923	Nol4	319211	nucleolar protein 4	0.235617	4.69964	3.97878	0.0533151	0.954562	1.17741
ENSMUSG00000036411	9530077C05Rik	68283	RIKEN cDNA 9530077C05 gene	-0.268392	3.10723	3.97836	0.0533269	0.954562	-1.20446
ENSMUSG00000006007	Pdc	20028	phosducin	0.26412	10.7925	3.97817	0.0533326	0.954562	1.2009
ENSMUSG00000024883	Rin1	225870	Ras and Rab interactor 1	-0.73494	0.762608	3.97441	0.05344	0.954562	-1.66433
ENSMUSG00000073805	Fam196a	627214	family with sequence similarity 196, member A	0.199886	4.81804	3.97332	0.053471	0.954562	1.14861
ENSMUSG00000038248	Sobp	109205	sine oculis binding protein	0.138827	5.44569	3.96904	0.0535935	0.954562	1.10101
ENSMUSG00000025702	2020-03-08	71779	membrane-associated ring finger (C3HC4) 8	-0.107514	6.31015	3.96894	0.0535965	0.954562	-1.07737
ENSMUSG00000046982	Tshz1	110796	teashirt zinc finger family member 1	0.186054	5.47383	3.96034	0.0538436	0.954562	1.13765
ENSMUSG00000047155	Cyp4x1	81906	cytochrome P450, family 4, subfamily x, polypeptide 1	-0.343316	3.80799	3.9593	0.0538735	0.954562	-1.26867
ENSMUSG00000089832	Shkbp1	192192	Sh3kbp1 binding protein 1	-0.270583	2.98104	3.95816	0.0539066	0.954562	-1.2063
ENSMUSG00000069053	Uba1y	22202	ubiquitin-activating enzyme, Chr Y	-0.86831	0.155942	3.94958	0.0541548	0.954562	-1.82552
ENSMUSG00000084880	Tomm6os	100415787	translocase of outer mitochondrial membrane 6, opposite strand	-0.274538	2.75432	3.94407	0.0543148	0.954562	-1.20961
ENSMUSG00000027080	Med19	381379	mediator complex subunit 19	0.155142	5.79271	3.94358	0.054329	0.954562	1.11353
ENSMUSG00000053647	Gper1	76854	G protein-coupled estrogen receptor 1	-0.666346	0.0722636	3.94166	0.054385	0.954562	-1.58705
ENSMUSG00000090206	Tepp	73407	testis, prostate and placenta expressed	-0.440214	1.73336	3.94055	0.0544172	0.954562	-1.35681
ENSMUSG00000034403	Pja1	18744	praja ring finger ubiquitin ligase 1	0.133714	7.38793	3.93122	0.0546899	0.954562	1.09711
ENSMUSG00000056481	Cd248	70445	CD248 antigen, endosialin	-0.810191	0.1589	3.92705	0.0548126	0.954562	-1.75344
ENSMUSG00000027739	Rab33b	19338	RAB33B, member RAS oncogene family	0.17484	4.37891	3.92456	0.0548857	0.954562	1.12884
ENSMUSG00000071637	Cebpd	12609	CCAAT/enhancer binding protein (C/EBP), delta	-0.83403	3.23918	3.97184	0.0549062	0.954562	-1.78266
ENSMUSG00000039997	Ifi203	15950	interferon activated gene 203	-0.655725	1.18594	3.91958	0.0550324	0.954562	-1.57541
ENSMUSG00000046836	Brox	71678	BRO1 domain and CAAX motif containing	0.122053	5.86247	3.91937	0.0550386	0.954562	1.08828
ENSMUSG00000085260	Med9os	100504121	mediator complex subunit 9, opposite strand	-0.52397	1.46541	3.91267	0.055237	0.954562	-1.43791
ENSMUSG00000032503	Arpp21	74100	cyclic AMP-regulated phosphoprotein, 21	0.279194	2.63714	3.91179	0.0552629	0.954562	1.21352
ENSMUSG00000021681	Aggf1	66549	angiogenic factor with G patch and FHA domains 1	0.14402	6.6405	3.91055	0.0553	0.954562	1.10498
ENSMUSG00000006235	Epor	13857	erythropoietin receptor	0.785368	-0.319498	3.90497	0.0554657	0.954562	1.72353
ENSMUSG00000042751	Nmnat2	226518	nicotinamide nucleotide adenylyltransferase 2	0.169642	5.4305	3.90109	0.0555815	0.954562	1.12478
ENSMUSG00000035469	Rcbtb1	71330	regulator of chromosome condensation (RCC1) and BTB (POZ) domain containing protein 1	-0.133274	5.74395	3.90093	0.0555862	0.954562	-1.09678
ENSMUSG00000038593	Tctn1	654470	tectonic family member 1	-0.259717	4.21736	3.89786	0.055678	0.954562	-1.19724
ENSMUSG00000039057	Myo16	244281	myosin XVI	0.249996	4.29674	3.89649	0.055719	0.954562	1.1892
ENSMUSG00000033316	Galnt9	231605	polypeptide N-acetylgalactosaminyltransferase 9	-0.283752	3.16863	3.89485	0.0557679	0.954562	-1.21736
ENSMUSG00000060261	Gtf2i	14886	general transcription factor II I	0.108976	8.1034	3.89302	0.0558227	0.954562	1.07846
ENSMUSG00000031129	Slc9a9	331004	solute carrier family 9 (sodium/hydrogen exchanger), member 9	-0.27394	2.52979	3.89204	0.0558522	0.954562	-1.20911
ENSMUSG00000040322	Slc25a24	229731	solute carrier family 25 (mitochondrial carrier, phosphate carrier), member 24	0.43885	1.48323	3.88997	0.0559144	0.954562	1.35552
ENSMUSG00000079711	Smok4a	272667	sperm motility kinase 4A	-1.35746	-0.085332	3.8998	0.0559576	0.954562	-2.56234
ENSMUSG00000014198	Zfp385c	278304	zinc finger protein 385C	0.194721	4.07747	3.88554	0.0560477	0.954562	1.1445
ENSMUSG00000001930	Vwf	22371	Von Willebrand factor	-0.403634	4.22983	3.90269	0.0560583	0.954562	-1.32284
ENSMUSG00000054874	Pcnx3	104401	pecanex homolog 3	-0.16735	6.62374	3.88278	0.056131	0.954562	-1.12299
ENSMUSG00000018476	Kdm6b	216850	KDM1 lysine (K)-specific demethylase 6B	-0.212119	6.24055	3.88257	0.0561373	0.954562	-1.15839
ENSMUSG00000067399	Trim43c	666731	tripartite motif-containing 43C	-0.761485	0.741491	3.88019	0.056209	0.954562	-1.69524
ENSMUSG00000020121	Srgap1	117600	SLIT-ROBO Rho GTPase activating protein 1	0.254422	5.07923	3.87953	0.0562292	0.954562	1.19286
ENSMUSG00000032262	Elovl4	83603	elongation of very long chain fatty acids (FEN1/Elo2, SUR4/Elo3, yeast)-like 4	0.159467	9.26664	3.87928	0.0562366	0.954562	1.11687
ENSMUSG00000037355	Uvssa	71101	UV stimulated scaffold protein A	-0.258332	5.65045	3.88735	0.0562565	0.954562	-1.1961
ENSMUSG00000029577	Ube3b	117146	ubiquitin protein ligase E3B	0.103969	7.24405	3.87849	0.0562605	0.954562	1.07473
ENSMUSG00000038909	Kat7	217127	K(lysine) acetyltransferase 7	0.11876	6.42894	3.87712	0.0563019	0.954562	1.0858
ENSMUSG00000035226	Rims4	241770	regulating synaptic membrane exocytosis 4	0.187091	4.93502	3.87172	0.0564656	0.954562	1.13847
ENSMUSG00000021573	Tppp	72948	tubulin polymerization promoting protein	0.136498	6.95837	3.87171	0.0564661	0.954562	1.09923
ENSMUSG00000019979	Apaf1	11783	apoptotic peptidase activating factor 1	-0.220193	4.46709	3.8716	0.0564694	0.954562	-1.16489
ENSMUSG00000001995	Sipa1l2	244668	signal-induced proliferation-associated 1 like 2	0.131872	6.48258	3.8707	0.0564967	0.954562	1.09571
ENSMUSG00000001062	Vps9d1	72325	VPS9 domain containing 1	-0.159362	4.95305	3.86816	0.056574	0.954562	-1.11679
ENSMUSG00000028737	Aldh4a1	212647	aldehyde dehydrogenase 4 family, member A1	-0.154805	4.68538	3.86673	0.0566175	0.954562	-1.11327
ENSMUSG00000060166	Zdhhc8	27801	zinc finger, DHHC domain containing 8	0.157284	4.70868	3.86367	0.0567109	0.954562	1.11519
ENSMUSG00000035640	Cbarp	100503659	calcium channel, voltage-dependent, beta subunit associated regulatory protein	0.172931	6.26401	3.86255	0.0567448	0.954562	1.12735
ENSMUSG00000028064	Sema4a	20351	sema domain, immunoglobulin domain (Ig), transmembrane domain (TM) and short cytoplasmic domain, (semaphorin) 4A	0.209333	3.55934	3.86237	0.0567504	0.954562	1.15615
ENSMUSG00000028546	Elavl4	15572	ELAV like RNA binding protein 4	0.23237	5.04472	3.86227	0.0567534	0.954562	1.17476
ENSMUSG00000050144	Slc25a44	229517	solute carrier family 25, member 44	0.130655	6.46042	3.86193	0.0567638	0.954562	1.09479
ENSMUSG00000029250	Polr2b	231329	polymerase (RNA) II (DNA directed) polypeptide B	0.109696	6.88544	3.85573	0.0569537	0.954562	1.079
ENSMUSG00000005540	Fcer2a	14128	Fc receptor, IgE, low affinity II, alpha polypeptide	0.840688	-0.451383	3.8549	0.0569792	0.954562	1.7909
ENSMUSG00000029247	Paics	67054	phosphoribosylaminoimidazole carboxylase, phosphoribosylaminoribosylaminoimidazole, succinocarboxamide synthetase	0.14307	6.75638	3.84982	0.0571354	0.954562	1.10425
ENSMUSG00000033059	Pygb	110078	brain glycogen phosphorylase	0.149897	6.44212	3.84468	0.0572937	0.954562	1.10949
ENSMUSG00000009633	G0s2	14373	G0/G1 switch gene 2	0.703747	0.37734	3.84067	0.0574176	0.954562	1.62873
ENSMUSG00000028344	Invs	16348	inversin	-0.276599	3.80783	3.83559	0.0575749	0.954562	-1.21134
ENSMUSG00000002981	Clptm1	56457	cleft lip and palate associated transmembrane protein 1	0.161409	7.60286	3.83401	0.057624	0.954562	1.11838
ENSMUSG00000027009	Itga4	16401	integrin alpha 4	-0.474833	6.59051	3.88225	0.0576929	0.954562	-1.38976
ENSMUSG00000022025	Cnmd	16840	chondromodulin	0.252117	3.45405	3.82564	0.0578845	0.954562	1.19095
ENSMUSG00000043895	S1pr2	14739	sphingosine-1-phosphate receptor 2	0.424909	1.63	3.82421	0.0579293	0.954562	1.34249
ENSMUSG00000021972	Hmbox1	219150	homeobox containing 1	-0.192113	6.02879	3.82379	0.0579425	0.954562	-1.14244
ENSMUSG00000040473	Cfap69	207686	cilia and flagella associated protein 69	-0.256579	4.73968	3.81294	0.0582826	0.954562	-1.19464
ENSMUSG00000001156	Mxd1	17119	MAX dimerization protein 1	0.129238	5.81223	3.80954	0.0583895	0.954562	1.09372
ENSMUSG00000040785	Ttc3	22129	tetratricopeptide repeat domain 3	0.141334	9.10914	3.80835	0.0584271	0.954562	1.10292
ENSMUSG00000019883	Echdc1	52665	enoyl Coenzyme A hydratase domain containing 1	0.181274	5.06584	3.80689	0.0584733	0.954562	1.13389
ENSMUSG00000059336	Slc14a1	108052	solute carrier family 14 (urea transporter), member 1	-0.390498	4.03328	3.81884	0.0585144	0.954562	-1.31085
ENSMUSG00000037206	Islr	26968	immunoglobulin superfamily containing leucine-rich repeat	1.21024	0.336197	3.81638	0.0586717	0.954562	2.31377
ENSMUSG00000035239	Neu3	50877	neuraminidase 3	-0.345633	3.21264	3.79688	0.0587903	0.954562	-1.27071
ENSMUSG00000001510	Dlx3	13393	distal-less homeobox 3	-1.50406	-0.70736	3.8023	0.0588847	0.954562	-2.8364
ENSMUSG00000034152	Exoc3	211446	exocyst complex component 3	0.116343	6.89138	3.79284	0.0589186	0.954562	1.08398
ENSMUSG00000084885	3010001F23Rik	75693	RIKEN cDNA 3010001F23 gene	0.297626	3.4697	3.7861	0.0591335	0.954562	1.22912
ENSMUSG00000021591	Glrx	93692	glutaredoxin	0.278284	3.30909	3.78294	0.0592348	0.954562	1.21275
ENSMUSG00000021756	Il6st	16195	interleukin 6 signal transducer	-0.261957	7.21368	3.79478	0.0592969	0.954562	-1.1991
ENSMUSG00000000751	Rpa1	68275	replication protein A1	0.14079	7.17703	3.78054	0.0593116	0.954562	1.10251
ENSMUSG00000039497	Dse	212898	dermatan sulfate epimerase	0.526312	1.2627	3.78028	0.05932	0.954562	1.44024
ENSMUSG00000021194	Chga	12652	chromogranin A	0.149064	6.96394	3.77626	0.059449	0.954562	1.10885
ENSMUSG00000035504	Reep6	70335	receptor accessory protein 6	0.196533	10.2137	3.7747	0.0594994	0.954562	1.14594
ENSMUSG00000063873	Slc24a3	94249	solute carrier family 24 (sodium/potassium/calcium exchanger), member 3	0.13104	7.41423	3.77437	0.05951	0.954562	1.09508
ENSMUSG00000055775	Myh8	17885	myosin, heavy polypeptide 8, skeletal muscle, perinatal	-0.743546	0.350391	3.77342	0.0595406	0.954562	-1.67429
ENSMUSG00000067242	Lgi1	56839	leucine-rich repeat LGI family, member 1	0.336108	3.22821	3.76728	0.0597386	0.954562	1.26235
ENSMUSG00000027170	Eif3m	98221	eukaryotic translation initiation factor 3, subunit M	0.181506	5.78244	3.76446	0.0598301	0.954562	1.13407
ENSMUSG00000021065	Fut8	53618	fucosyltransferase 8	0.166724	4.51037	3.76443	0.059831	0.954562	1.12251
ENSMUSG00000034452	Slc24a1	214111	solute carrier family 24 (sodium/potassium/calcium exchanger), member 1	0.167808	10.8918	3.76258	0.0598908	0.954562	1.12335
ENSMUSG00000053205	Styx	56291	serine/threonine/tyrosine interaction protein	3.82778	-0.789149	3.81375	0.0599356	0.954562	14.1996
ENSMUSG00000035878	Hykk	235386	hydroxylysine kinase 1	-0.309828	2.57394	3.76061	0.0599547	0.954562	-1.23956
ENSMUSG00000034538	Zfp418	232854	zinc finger protein 418	-0.199628	3.16199	3.7566	0.0600852	0.954562	-1.1484
ENSMUSG00000020677	Ddx52	78394	DEAD (Asp-Glu-Ala-Asp) box polypeptide 52	0.143286	5.49947	3.75532	0.0601268	0.954562	1.10442
ENSMUSG00000025983	Ccdc150	78016	coiled-coil domain containing 150	-0.611316	1.52024	3.75228	0.0602258	0.954562	-1.52765
ENSMUSG00000078651	Aoc2	237940	amine oxidase, copper containing 2 (retina-specific)	-0.331859	2.56683	3.74486	0.0604683	0.954562	-1.25863
ENSMUSG00000059895	Ptp4a3	19245	protein tyrosine phosphatase 4a3	-0.184786	8.7473	3.74114	0.0605903	0.954562	-1.13665
ENSMUSG00000024644	Cndp2	66054	CNDP dipeptidase 2 (metallopeptidase M20 family)	0.162911	5.79802	3.73664	0.0607382	0.954562	1.11954
ENSMUSG00000066232	Ipo7	233726	importin 7	0.152819	6.94556	3.73641	0.0607459	0.954562	1.11174
ENSMUSG00000032172	Olfm2	244723	olfactomedin 2	-0.309811	4.1351	3.72974	0.060966	0.954562	-1.23955
ENSMUSG00000056501	Cebpb	12608	CCAAT/enhancer binding protein (C/EBP), beta	-0.948558	0.0164874	3.72958	0.0609712	0.954562	-1.92994
ENSMUSG00000031146	Plp2	18824	proteolipid protein 2	-0.604117	0.896032	3.72853	0.0610061	0.954562	-1.52005
ENSMUSG00000039958	Etfbkmt	320204	electron transfer flavoprotein beta subunit lysine methyltransferase	-0.406463	1.67383	3.72436	0.0611442	0.954562	-1.32543
ENSMUSG00000092300	Cdk3-ps	69681	cyclin-dependent kinase 3, pseudogene	-0.635192	-0.053103	3.72409	0.0611531	0.954562	-1.55314
ENSMUSG00000022849	Hspbap1	66667	Hspb associated protein 1	-0.274197	2.80957	3.72019	0.0612826	0.954562	-1.20932
ENSMUSG00000089998	Phtf1os	100125931	putative homeodomain transcription factor 1, opposite strand	-0.594964	1.56192	3.71941	0.0613085	0.954562	-1.51043
ENSMUSG00000040165	Cd209c	170776	CD209c antigen	-0.55177	3.36059	3.74274	0.0613226	0.954562	-1.46588
ENSMUSG00000029174	Tbc1d1	57915	TBC1 domain family, member 1	0.288015	3.50625	3.71695	0.0613905	0.954562	1.22096
ENSMUSG00000033590	Myo5c	208943	myosin VC	-0.764228	0.231731	3.71693	0.0613912	0.954562	-1.69846
ENSMUSG00000029168	Dpysl5	65254	dihydropyrimidinase-like 5	0.187594	5.40559	3.7132	0.0615155	0.954562	1.13886
ENSMUSG00000045730	Adrb2	11555	adrenergic receptor, beta 2	0.669463	0.545191	3.71077	0.0615968	0.954562	1.59048
ENSMUSG00000028583	Pdpn	14726	podoplanin	-0.34386	5.35066	3.73378	0.0615984	0.954562	-1.26915
ENSMUSG00000025269	Apex2	77622	apurinic/apyrimidinic endonuclease 2	-0.296493	3.97889	3.70815	0.0616845	0.954562	-1.22816
ENSMUSG00000025925	Terf1	21749	telomeric repeat binding factor 1	-0.208305	3.99976	3.70726	0.0617143	0.954562	-1.15533
ENSMUSG00000018861	Fdxr	14149	ferredoxin reductase	-0.224485	3.51063	3.70622	0.0617493	0.954562	-1.16836
ENSMUSG00000026792	Lrsam1	227738	leucine rich repeat and sterile alpha motif containing 1	0.153945	5.33191	3.70574	0.0617654	0.954562	1.11261
ENSMUSG00000024081	Cebpz	12607	CCAAT/enhancer binding protein zeta	0.131855	5.75066	3.70532	0.0617793	0.954562	1.0957
ENSMUSG00000036437	Npy1r	18166	neuropeptide Y receptor Y1	0.54608	0.906573	3.7036	0.0618371	0.954562	1.46011
ENSMUSG00000043411	Usp48	170707	ubiquitin specific peptidase 48	-0.206897	7.85517	3.70262	0.0618702	0.954562	-1.1542
ENSMUSG00000055436	Srsf11	69207	serine/arginine-rich splicing factor 11	-0.176137	6.98476	3.69975	0.0619665	0.954562	-1.12985
ENSMUSG00000022150	Dab2	13132	disabled 2, mitogen-responsive phosphoprotein	-0.650055	0.600737	3.69937	0.0619795	0.954562	-1.56923
ENSMUSG00000051786	Tubgcp6	328580	tubulin, gamma complex associated protein 6	-0.190632	5.62167	3.69883	0.0619977	0.954562	-1.14126
ENSMUSG00000038312	Edem2	108687	ER degradation enhancer, mannosidase alpha-like 2	-0.157057	5.47248	3.69748	0.0620431	0.954562	-1.11501
ENSMUSG00000036693	Nop14	75416	NOP14 nucleolar protein	0.162686	4.68774	3.69474	0.0621357	0.954562	1.11937
ENSMUSG00000064254	Ethe1	66071	ethylmalonic encephalopathy 1	0.350762	2.42417	3.69374	0.0621694	0.954562	1.27523
ENSMUSG00000070604	Vsig10l	75690	V-set and immunoglobulin domain containing 10 like	-0.393058	2.14993	3.69175	0.0622366	0.954562	-1.31317
ENSMUSG00000002845	Tmem39a	67846	transmembrane protein 39a	-0.248391	3.80626	3.6854	0.0624517	0.954562	-1.18788
ENSMUSG00000074264	Amy1	11722	amylase 1, salivary	-0.321045	6.69158	3.70979	0.0625266	0.954562	-1.24923
ENSMUSG00000042078	Svop	68666	SV2 related protein	0.171329	6.51683	3.6832	0.0625267	0.954562	1.1261
ENSMUSG00000049612	Omg	18377	oligodendrocyte myelin glycoprotein	0.261739	4.24156	3.68243	0.0625526	0.954562	1.19892
ENSMUSG00000078532	Nkain1	67149	Na+/K+ transporting ATPase interacting 1	-0.40307	1.69127	3.68124	0.0625932	0.954562	-1.32232
ENSMUSG00000050910	Cdr2l	237988	cerebellar degeneration-related protein 2-like	0.202492	4.22164	3.68013	0.0626312	0.954562	1.15068
ENSMUSG00000031870	Pgr	18667	progesterone receptor	0.478722	1.00834	3.6801	0.0626321	0.954562	1.39351
ENSMUSG00000050954	Zfp169	67911	zinc finger protein 169	-0.208519	4.77783	3.68007	0.062633	0.954562	-1.1555
ENSMUSG00000022686	B3gnt5	108105	UDP-GlcNAc:betaGal beta-1,3-N-acetylglucosaminyltransferase 5	-0.87448	0.46637	3.67911	0.0626658	0.954562	-1.83335
ENSMUSG00000028098	Rnf115	67845	ring finger protein 115	0.149111	5.70611	3.67683	0.0627436	0.954562	1.10889
ENSMUSG00000039706	Ldb2	16826	LIM domain binding 2	0.184245	4.62169	3.67372	0.06285	0.954562	1.13622
ENSMUSG00000002930	Ppp1r17	19051	protein phosphatase 1, regulatory subunit 17	0.255923	3.96958	3.67154	0.0629245	0.954562	1.1941
ENSMUSG00000029020	Mfn2	170731	mitofusin 2	0.107299	7.5932	3.67128	0.0629333	0.954562	1.07721
ENSMUSG00000095789	Nupr1l	69034	nuclear protein transcriptional regulator 1 like	-0.63059	1.00323	3.67095	0.0629447	0.954562	-1.5482
ENSMUSG00000047298	Kcnv2	240595	potassium channel, subfamily V, member 2	0.179366	9.56543	3.67047	0.0629611	0.954562	1.13239
ENSMUSG00000028926	Cdk14	18647	cyclin-dependent kinase 14	0.149805	7.04529	3.66732	0.0630692	0.954562	1.10942
ENSMUSG00000086219	Srrm4os	76798	serine/arginine repetitive matrix 4, opposite strand	-0.646771	3.45814	3.70175	0.0630692	0.954562	-1.56566
ENSMUSG00000023341	Mx2	17858	MX dynamin-like GTPase 2	1.28612	-0.993134	3.66384	0.0631889	0.954562	2.43871
ENSMUSG00000029916	Agk	69923	acylglycerol kinase	-0.200653	4.02179	3.66255	0.0632332	0.954562	-1.14922
ENSMUSG00000087231	E230016M11Rik	320172	RIKEN cDNA E230016M11 gene	-0.385773	3.87382	3.66739	0.0633862	0.954562	-1.30656
ENSMUSG00000046167	Gldn	235379	gliomedin	0.496055	0.871779	3.65604	0.0634578	0.954562	1.41035
ENSMUSG00000024587	Nars	70223	asparaginyl-tRNA synthetase	0.140523	7.34859	3.65425	0.0635196	0.954562	1.1023
ENSMUSG00000054604	Cggbp1	106143	CGG triplet repeat binding protein 1	0.160178	6.93669	3.65086	0.0636372	0.954562	1.11743
ENSMUSG00000027742	Cog6	67542	component of oligomeric golgi complex 6	0.121807	5.60277	3.64902	0.0637009	0.954562	1.0881
ENSMUSG00000033544	Angptl1	72713	angiopoietin-like 1	-1.0172	-0.657007	3.64865	0.0637139	0.954562	-2.02398
ENSMUSG00000004791	Pgf	18654	placental growth factor	-1.12209	-0.527172	3.64417	0.0638695	0.954562	-2.17662
ENSMUSG00000056553	Ptprn2	19276	protein tyrosine phosphatase, receptor type, N polypeptide 2	0.175797	7.02155	3.6429	0.0639136	0.954562	1.12959
ENSMUSG00000055692	Tmem191c	224019	transmembrane protein 191C	-0.249531	4.09265	3.64179	0.0639524	0.954562	-1.18882
ENSMUSG00000002957	Ap2a2	11772	adaptor-related protein complex 2, alpha 2 subunit	0.142054	9.07892	3.63986	0.0640196	0.954562	1.10347
ENSMUSG00000033207	Mamdc2	71738	MAM domain containing 2	0.41667	2.00646	3.63982	0.0640211	0.954562	1.33484
ENSMUSG00000030917	Tmem159	233806	transmembrane protein 159	-0.210201	3.51689	3.63698	0.0641204	0.954562	-1.15685
ENSMUSG00000022515	Anks3	72615	ankyrin repeat and sterile alpha motif domain containing 3	-0.149132	5.16671	3.6352	0.0641828	0.954562	-1.1089
ENSMUSG00000046215	Rprml	104582	reprimo-like	0.892798	-0.274397	3.63471	0.0641997	0.954562	1.85677
ENSMUSG00000024462	Gabbr1	54393	gamma-aminobutyric acid (GABA) B receptor, 1	0.101882	7.80436	3.63436	0.064212	0.954562	1.07317
ENSMUSG00000029346	Srrd	70118	SRR1 domain containing	-0.40798	3.02395	3.63422	0.064222	0.954562	-1.32683
ENSMUSG00000046402	Rbp1	19659	retinol binding protein 1, cellular	-0.438749	3.43475	3.64222	0.0643268	0.954562	-1.35543
ENSMUSG00000026822	Lcn2	16819	lipocalin 2	-0.974527	2.05109	3.66215	0.0644225	0.954562	-1.965
ENSMUSG00000042641	Rgsl1	240816	regulator of G-protein signaling like 1	-0.922751	-0.661137	3.62758	0.06445	0.954562	-1.89573
ENSMUSG00000024270	Slc39a6	106957	solute carrier family 39 (metal ion transporter), member 6	0.132829	5.82442	3.62588	0.0645099	0.954562	1.09644
ENSMUSG00000062729	Ppox	19044	protoporphyrinogen oxidase	-0.20378	5.33855	3.62483	0.0645468	0.954562	-1.15171
ENSMUSG00000079317	Trappc2	66226	trafficking protein particle complex 2	0.16048	4.75445	3.62429	0.0645659	0.954562	1.11766
ENSMUSG00000021253	Tgfb3	21809	transforming growth factor, beta 3	0.206938	4.44151	3.6239	0.0645796	0.954562	1.15424
ENSMUSG00000045636	Mtus1	102103	mitochondrial tumor suppressor 1	0.14401	6.46284	3.61725	0.0648144	0.954562	1.10497
ENSMUSG00000092210	A930009A15Rik	77798	RIKEN cDNA A930009A15 gene	-0.650359	0.366342	3.60911	0.0651034	0.954562	-1.56956
ENSMUSG00000028221	Tmem55a	72519	transmembrane protein 55A	0.137523	4.92724	3.60589	0.0652177	0.954562	1.10001
ENSMUSG00000026648	Dclre1c	227525	DNA cross-link repair 1C	-0.305531	3.71216	3.60535	0.0652371	0.954562	-1.23587
ENSMUSG00000018604	Tbx3	21386	T-box 3	0.227627	4.18193	3.60416	0.0652795	0.954562	1.17091
ENSMUSG00000058806	Col13a1	12817	collagen, type XIII, alpha 1	0.788276	-0.330625	3.60369	0.0652963	0.954562	1.72701
ENSMUSG00000015023	Ddx19a	13680	DEAD (Asp-Glu-Ala-Asp) box polypeptide 19a	0.140114	6.12745	3.60086	0.0653972	0.954562	1.10199
ENSMUSG00000091264	Smim13	108934	small integral membrane protein 13	0.130489	7.63907	3.60042	0.0654131	0.954562	1.09466
ENSMUSG00000055760	Gemin6	67242	gem nuclear organelle associated protein 6	0.313348	1.48467	3.59476	0.0656159	0.954562	1.24259
ENSMUSG00000048004	Tmem196	217951	transmembrane protein 196	0.313169	2.7159	3.59252	0.0656962	0.954562	1.24243
ENSMUSG00000032435	Dync1li1	235661	dynein cytoplasmic 1 light intermediate chain 1	0.108274	6.72736	3.5921	0.0657112	0.954562	1.07794
ENSMUSG00000016503	Gtf3a	66596	general transcription factor III A	-0.290618	3.70919	3.5917	0.0657256	0.954562	-1.22316
ENSMUSG00000038816	Ctnnal1	54366	catenin (cadherin associated protein), alpha-like 1	-0.217461	4.22889	3.59035	0.0657741	0.954562	-1.16269
ENSMUSG00000008206	Cers4	67260	ceramide synthase 4	-0.20987	7.25402	3.59069	0.0657961	0.954562	-1.15658
ENSMUSG00000063889	Crem	12916	cAMP responsive element modulator	-0.230296	3.74133	3.58827	0.0658492	0.954562	-1.17308
ENSMUSG00000069170	Adgrv1	110789	adhesion G protein-coupled receptor V1	-0.305084	8.27604	3.60879	0.0658588	0.954562	-1.23549
ENSMUSG00000059714	Flot1	14251	flotillin 1	-0.208171	5.02517	3.58338	0.0660254	0.954562	-1.15522
ENSMUSG00000036098	Myrf	225908	myelin regulatory factor	-0.673197	0.746566	3.58003	0.0661467	0.954562	-1.5946
ENSMUSG00000022671	Mzt2	72083	mitotic spindle organizing protein 2	-0.333421	3.46443	3.57936	0.0661707	0.954562	-1.26
ENSMUSG00000030924	Rexo5	434234	RNA exonuclease 5	-0.432783	1.53071	3.57881	0.0661907	0.954562	-1.34983
ENSMUSG00000036172	Cd200r3	74603	CD200 receptor 3	-1.42594	-0.667425	3.58274	0.0662624	0.954562	-2.6869
ENSMUSG00000086851	A430108G06Rik	319650	RIKEN cDNA A430108G06 gene	-0.759434	0.0340528	3.57519	0.066322	0.954562	-1.69283
ENSMUSG00000048924	Ccdc125	76041	coiled-coil domain containing 125	-0.787375	-0.380511	3.5729	0.0664053	0.954562	-1.72593
ENSMUSG00000021062	Rab15	104886	RAB15, member RAS oncogene family	0.200441	4.94507	3.57043	0.0664949	0.954562	1.14905
ENSMUSG00000029686	Cul1	26965	cullin 1	0.128777	7.12166	3.56954	0.0665274	0.954562	1.09337
ENSMUSG00000035139	Secisbp2	75420	SECIS binding protein 2	-0.128452	5.35687	3.56814	0.0665786	0.954562	-1.09312
ENSMUSG00000049600	Zbtb45	232879	zinc finger and BTB domain containing 45	0.17727	4.45211	3.56397	0.0667307	0.954562	1.13074
ENSMUSG00000019487	Trip10	106628	thyroid hormone receptor interactor 10	-0.17454	4.91132	3.5632	0.066759	0.954562	-1.1286
ENSMUSG00000021144	Mta1	116870	metastasis associated 1	0.145479	5.13074	3.56308	0.0667632	0.954562	1.1061
ENSMUSG00000075470	Alg10b	380959	asparagine-linked glycosylation 10B (alpha-1,2-glucosyltransferase)	0.189797	6.90661	3.56295	0.0667681	0.954562	1.1406
ENSMUSG00000047989	Ino80c	225280	INO80 complex subunit C	0.169666	5.34249	3.5625	0.0667846	0.954562	1.1248
ENSMUSG00000025266	Gnl3l	237107	guanine nucleotide binding protein-like 3 (nucleolar)-like	0.121429	7.68086	3.56151	0.0668209	0.954562	1.08781
ENSMUSG00000037339	Fam53a	74504	family with sequence similarity 53, member A	-0.205125	4.45641	3.56032	0.0668642	0.954562	-1.15279
ENSMUSG00000032673	Prorsd1	67939	prolyl-tRNA synthetase domain containing 1	-0.245712	3.09827	3.55943	0.0668971	0.954562	-1.18568
ENSMUSG00000034563	Ccpg1	72278	cell cycle progression 1	0.101827	7.13764	3.55673	0.0669959	0.954562	1.07313
ENSMUSG00000020463	Ppp4r3b	104570	protein phosphatase 4 regulatory subunit 3B	0.166342	6.93043	3.55592	0.0670257	0.954562	1.12221
ENSMUSG00000031224	Magee2	272790	melanoma antigen, family E, 2	0.526769	1.30765	3.55344	0.067117	0.954562	1.4407
ENSMUSG00000052372	Il1rapl1	331461	interleukin 1 receptor accessory protein-like 1	0.387965	2.58897	3.55286	0.0671382	0.954562	1.30855
ENSMUSG00000028496	Mllt3	70122	myeloid/lymphoid or mixed-lineage leukemia; translocated to, 3	0.235634	5.40626	3.55222	0.0672095	0.954562	1.17742
ENSMUSG00000003131	Pafah1b2	18475	platelet-activating factor acetylhydrolase, isoform 1b, subunit 2	0.107254	7.70337	3.55014	0.0672385	0.954562	1.07718
ENSMUSG00000000753	Serpinf1	20317	serine (or cysteine) peptidase inhibitor, clade F, member 1	0.398022	1.81886	3.54537	0.0674145	0.954562	1.3177
ENSMUSG00000045106	Ccdc73	211936	coiled-coil domain containing 73	-0.301865	3.8941	3.54427	0.0674553	0.954562	-1.23274
ENSMUSG00000004677	Myo9b	17925	myosin IXb	-0.217711	6.24648	3.54788	0.0674586	0.954562	-1.16289
ENSMUSG00000044148	1810030O07Rik	69155	RIKEN cDNA 1810030O07 gene	-0.157586	4.68828	3.54281	0.0675091	0.954562	-1.11542
ENSMUSG00000033633	Clec18a	353287	C-type lectin domain family 18, member A	0.883555	0.211748	3.54187	0.0675442	0.954562	1.84492
ENSMUSG00000031626	Sorbs2	234214	sorbin and SH3 domain containing 2	-0.226568	6.02439	3.54368	0.0676766	0.954562	-1.17005
ENSMUSG00000021629	Slc30a5	69048	solute carrier family 30 (zinc transporter), member 5	0.135787	5.84913	3.53634	0.0677491	0.954562	1.09869
ENSMUSG00000031897	Psmb10	19171	proteasome (prosome, macropain) subunit, beta type 10	-0.412521	2.47093	3.53554	0.067779	0.954562	-1.33101
ENSMUSG00000020828	Pld2	18806	phospholipase D2	-0.236021	3.22502	3.53449	0.0678181	0.954562	-1.17774
ENSMUSG00000002997	Prkar2b	19088	protein kinase, cAMP dependent regulatory, type II beta	0.146113	5.05737	3.53427	0.0678263	0.954562	1.10658
ENSMUSG00000035545	Leng8	232798	leukocyte receptor cluster (LRC) member 8	-0.346493	8.46621	3.56124	0.0678325	0.954562	-1.27147
ENSMUSG00000036863	Syde2	214804	synapse defective 1, Rho GTPase, homolog 2 (C. elegans)	0.434184	1.50963	3.5317	0.0679219	0.954562	1.35115
ENSMUSG00000085667	Gm12992	545681	predicted gene 12992	-0.426322	3.85404	3.54666	0.0679372	0.954562	-1.3438
ENSMUSG00000039637	Coro7	78885	coronin 7	-0.187711	5.6176	3.53029	0.0679744	0.954562	-1.13896
ENSMUSG00000018547	Pip4k2b	108083	phosphatidylinositol-5-phosphate 4-kinase, type II, beta	0.112065	6.86153	3.5291	0.0680189	0.954562	1.08077
ENSMUSG00000043987	Cep164	214552	centrosomal protein 164	-0.203594	7.64747	3.52861	0.0680373	0.954562	-1.15156
ENSMUSG00000063919	Srrm4	68955	serine/arginine repetitive matrix 4	-0.246541	6.62046	3.53792	0.0680986	0.954562	-1.18636
ENSMUSG00000017288	Vps53	68299	VPS53 GARP complex subunit	0.127819	6.14931	3.52668	0.0681094	0.954562	1.09264
ENSMUSG00000042501	Cpa6	329093	carboxypeptidase A6	-0.528278	4.34205	3.56051	0.0681148	0.954562	-1.44221
ENSMUSG00000026349	Ccnt2	72949	cyclin T2	-0.209234	6.77544	3.52739	0.0681311	0.954562	-1.15607
ENSMUSG00000007827	Ankrd26	232339	ankyrin repeat domain 26	-0.234127	4.93318	3.52546	0.068155	0.954562	-1.17619
ENSMUSG00000097637	4933417D19Rik	71186	RIKEN cDNA 4933417D19 gene	-0.810247	-0.398904	3.51909	0.068394	0.954562	-1.75351
ENSMUSG00000046688	Tifa	211550	TRAF-interacting protein with forkhead-associated domain	0.277883	2.93018	3.51864	0.068411	0.954562	1.21241
ENSMUSG00000046593	Tmem215	320500	transmembrane protein 215	0.143594	5.99486	3.51786	0.06844	0.954562	1.10465
ENSMUSG00000020364	Zfp354a	21408	zinc finger protein 354A	-0.187399	3.75464	3.51588	0.0685146	0.954562	-1.13871
ENSMUSG00000052949	Rnf157	217340	ring finger protein 157	0.129819	8.2189	3.51379	0.0685933	0.954562	1.09416
ENSMUSG00000047248	C2cd3	277939	C2 calcium-dependent domain containing 3	-0.166989	6.04242	3.51351	0.0686039	0.954562	-1.12271
ENSMUSG00000063511	Snrnp70	20637	small nuclear ribonucleoprotein 70 (U1)	-0.213655	7.50023	3.51522	0.0686201	0.954562	-1.15962
ENSMUSG00000022817	Itgb5	16419	integrin beta 5	0.169614	5.20391	3.50988	0.0687411	0.954562	1.12476
ENSMUSG00000029121	Crmp1	12933	collapsin response mediator protein 1	0.145756	6.70443	3.50735	0.0688364	0.954562	1.10631
ENSMUSG00000034120	Srsf2	20382	serine/arginine-rich splicing factor 2	-0.155791	7.85899	3.50681	0.068857	0.954562	-1.11403
ENSMUSG00000029056	Pank4	269614	pantothenate kinase 4	-0.133505	6.57037	3.50634	0.0688747	0.954562	-1.09696
ENSMUSG00000025602	Zfp202	80902	zinc finger protein 202	0.233975	3.40127	3.50285	0.0690072	0.954562	1.17607
ENSMUSG00000070802	Pnmal2	434128	PNMA-like 2	0.145467	7.57274	3.50013	0.0691103	0.954562	1.10609
ENSMUSG00000045114	Prrt2	69017	proline-rich transmembrane protein 2	-0.418164	3.20075	3.50215	0.0691683	0.954562	-1.33623
ENSMUSG00000014361	Mertk	17289	c-mer proto-oncogene tyrosine kinase	-0.363749	3.23008	3.49851	0.0691721	0.954562	-1.28677
ENSMUSG00000029771	Irf5	27056	interferon regulatory factor 5	-0.768241	0.258909	3.49767	0.0692039	0.954562	-1.70319
ENSMUSG00000097098	9330111N05Rik	319983	RIKEN cDNA 9330111N05 gene	-0.812287	0.373813	3.49694	0.0692317	0.954562	-1.75599
ENSMUSG00000026707	Nsun6	74455	NOL1/NOP2/Sun domain family member 6	-0.296337	3.02395	3.49667	0.0692421	0.954562	-1.22802
ENSMUSG00000097360	9430065F17Rik	77857	RIKEN cDNA 9430065F17 gene	-0.651939	0.213744	3.49352	0.069362	0.954562	-1.57128
ENSMUSG00000063445	Nmral1	67824	NmrA-like family domain containing 1	-0.35711	2.97404	3.49201	0.0694199	0.954562	-1.28086
ENSMUSG00000031343	Gabra3	14396	gamma-aminobutyric acid (GABA) A receptor, subunit alpha 3	0.171582	5.57006	3.48692	0.0696145	0.954562	1.12629
ENSMUSG00000085622	3110056K07Rik	73204	RIKEN cDNA 3110056K07 gene	-0.274158	4.02456	3.47974	0.0698901	0.954562	-1.20929
ENSMUSG00000055917	Zfp277	246196	zinc finger protein 277	-0.274844	4.96664	3.48397	0.0699003	0.954562	-1.20986
ENSMUSG00000022560	Slc52a2	52710	solute carrier protein 52, member 2	-0.270692	3.38817	3.47794	0.0699594	0.954562	-1.20639
ENSMUSG00000032741	Tpcn1	252972	two pore channel 1	0.150827	5.53737	3.4778	0.0699648	0.954562	1.11021
ENSMUSG00000001300	Efnb2	13642	ephrin B2	0.21617	4.75635	3.47642	0.0700183	0.954562	1.16165
ENSMUSG00000014959	Gorasp2	70231	golgi reassembly stacking protein 2	0.124627	6.86904	3.47519	0.0700658	0.954562	1.09023
ENSMUSG00000041729	Coro2b	235431	coronin, actin binding protein, 2B	0.102318	7.69099	3.47496	0.0700743	0.954562	1.0735
ENSMUSG00000024131	Slc3a1	20532	solute carrier family 3, member 1	-0.573048	1.09708	3.47255	0.0701675	0.954562	-1.48766
ENSMUSG00000038146	Notch3	18131	notch 3	-0.318036	3.10745	3.47225	0.0701792	0.954562	-1.24663
ENSMUSG00000031613	Hpgd	15446	hydroxyprostaglandin dehydrogenase 15 (NAD)	0.233895	3.35375	3.4705	0.0702467	0.954562	1.17601
ENSMUSG00000021497	Txndc15	69672	thioredoxin domain containing 15	0.219306	5.74343	3.47209	0.0702594	0.954562	1.16417
ENSMUSG00000003721	Insig2	72999	insulin induced gene 2	0.116057	5.57225	3.46905	0.070303	0.954562	1.08377
ENSMUSG00000038102	Trappc11	320714	trafficking protein particle complex 11	-0.120329	6.32187	3.46641	0.0704055	0.954562	-1.08698
ENSMUSG00000036882	Arhgap33	233071	Rho GTPase activating protein 33	-0.165715	5.12196	3.46569	0.0704332	0.954562	-1.12172
ENSMUSG00000031574	Star	20845	steroidogenic acute regulatory protein	-0.257964	3.15447	3.46494	0.0704622	0.954562	-1.19579
ENSMUSG00000030653	Pde2a	207728	phosphodiesterase 2A, cGMP-stimulated	0.197414	4.02546	3.46309	0.0705343	0.954562	1.14664
ENSMUSG00000014039	Prdm15	114604	PR domain containing 15	-0.251137	3.98383	3.46167	0.0705895	0.954562	-1.19014
ENSMUSG00000022023	Wbp4	22380	WW domain binding protein 4	0.113812	6.10977	3.4601	0.0706506	0.954562	1.08208
ENSMUSG00000025035	Arl3	56350	ADP-ribosylation factor-like 3	0.165383	7.49036	3.45975	0.0706644	0.954562	1.12146
ENSMUSG00000052364	B630019K06Rik	102941	F-box and leucine-rich repeat protein 17 pseudogene	0.197712	4.24599	3.45714	0.0707661	0.954562	1.14688
ENSMUSG00000026790	Odf2	18286	outer dense fiber of sperm tails 2	-0.200969	5.72109	3.45634	0.0707975	0.954562	-1.14947
ENSMUSG00000022816	Fstl1	14314	follistatin-like 1	0.170529	5.16818	3.45095	0.071008	0.954562	1.12547
ENSMUSG00000034837	Gnat1	14685	guanine nucleotide binding protein, alpha transducing 1	0.197134	13.4584	3.4495	0.071065	0.954562	1.14642
ENSMUSG00000074657	Kif5a	16572	kinesin family member 5A	0.161287	8.00226	3.4487	0.0710964	0.954562	1.11828
ENSMUSG00000030538	Cib1	23991	calcium and integrin binding 1 (calmyrin)	-0.346322	3.03977	3.44277	0.0713293	0.954562	-1.27132
ENSMUSG00000020840	Blmh	104184	bleomycin hydrolase	0.13897	6.07577	3.44159	0.0713758	0.954562	1.10112
ENSMUSG00000075054	Yae1d1	67008	Yae1 domain containing 1	0.119573	5.51141	3.43757	0.0715344	0.954562	1.08641
ENSMUSG00000006301	Tmbim1	69660	transmembrane BAX inhibitor motif containing 1	-0.280342	4.94451	3.44237	0.0715686	0.954562	-1.21448
ENSMUSG00000005716	Pvalb	19293	parvalbumin	-0.360348	3.1054	3.43617	0.0715895	0.954562	-1.28374
ENSMUSG00000029752	Asns	27053	asparagine synthetase	0.369989	5.26817	3.45985	0.0716196	0.954562	1.29234
ENSMUSG00000074093	Svip	75744	small VCP/p97-interacting protein	0.169517	5.85347	3.43448	0.0716567	0.954562	1.12468
ENSMUSG00000045318	Adra2c	11553	adrenergic receptor, alpha 2c	0.39488	2.61174	3.42843	0.0718965	0.954562	1.31483
ENSMUSG00000053964	Lgals4	16855	lectin, galactose binding, soluble 4	-0.322047	3.1548	3.42724	0.0719438	0.954562	-1.2501
ENSMUSG00000032988	Slc16a8	57274	solute carrier family 16 (monocarboxylic acid transporters), member 8	-0.955258	0.377984	3.42855	0.0719659	0.954562	-1.93893
ENSMUSG00000023156	Rpp14	67053	ribonuclease P 14 subunit	0.189529	4.27884	3.4219	0.0721564	0.954562	1.14039
ENSMUSG00000034371	Tkfc	225913	triokinase, FMN cyclase	0.223389	3.71255	3.41794	0.0723145	0.954562	1.16747
ENSMUSG00000023952	Gtpbp2	56055	GTP binding protein 2	-0.133959	6.35877	3.41683	0.0723589	0.954562	-1.0973
ENSMUSG00000066607	6030419C18Rik	319477	RIKEN cDNA 6030419C18 gene	0.244378	5.18496	3.4164	0.0724159	0.954562	1.18458
ENSMUSG00000050538	B230217C12Rik	68127	RIKEN cDNA B230217C12 gene	0.466071	3.73021	3.43187	0.0725149	0.954562	1.38134
ENSMUSG00000015944	Gatsl2	80909	GATS protein-like 2	0.135917	7.24352	3.41018	0.0726253	0.954562	1.09879
ENSMUSG00000027350	Chgb	12653	chromogranin B	0.159984	8.40152	3.40907	0.0726698	0.954562	1.11728
ENSMUSG00000030798	Cd37	12493	CD37 antigen	-0.717021	0.203049	3.40871	0.0726843	0.954562	-1.64378
ENSMUSG00000022844	Pdia5	72599	protein disulfide isomerase associated 5	0.229705	4.60329	3.40626	0.0727828	0.954562	1.1726
ENSMUSG00000034163	Zfc3h1	216345	zinc finger, C3H1-type containing	-0.293104	7.26163	3.42594	0.0728098	0.954562	-1.22527
ENSMUSG00000021877	Arf4	11843	ADP-ribosylation factor 4	0.123295	6.27495	3.40087	0.0730005	0.954562	1.08922
ENSMUSG00000005087	Cd44	12505	CD44 antigen	-0.402878	4.19088	3.41779	0.0730047	0.954562	-1.32214
ENSMUSG00000028640	Tfap2c	21420	transcription factor AP-2, gamma	0.253719	3.68008	3.40066	0.0730089	0.954562	1.19228
ENSMUSG00000028864	Hgf	15234	hepatocyte growth factor	0.354444	1.95177	3.39736	0.0731422	0.954562	1.27849
ENSMUSG00000021000	Mia2	338320	melanoma inhibitory activity 2	-0.103976	5.94613	3.39713	0.0731517	0.954562	-1.07473
ENSMUSG00000025217	Btrc	12234	beta-transducin repeat containing protein	-0.122727	7.39486	3.39571	0.0732091	0.954562	-1.08879
ENSMUSG00000032782	Cntrob	216846	centrobin, centrosomal BRCA2 interacting protein	-0.190263	4.46204	3.3941	0.0732743	0.954562	-1.14097
ENSMUSG00000046709	Mapk10	26414	mitogen-activated protein kinase 10	0.13885	6.55191	3.3931	0.0733149	0.954562	1.10103
ENSMUSG00000087694	A530058N18Rik	320846	RIKEN cDNA A530058N18 gene	-0.210956	5.83167	3.3905	0.0734557	0.954562	-1.15746
ENSMUSG00000044933	Sstr3	20607	somatostatin receptor 3	0.642701	0.232912	3.38876	0.0734915	0.954562	1.56125
ENSMUSG00000030058	Copg1	54161	coatomer protein complex, subunit gamma 1	0.10867	7.46859	3.38526	0.0736343	0.954562	1.07823
ENSMUSG00000027519	Rab22a	19334	RAB22A, member RAS oncogene family	-0.120999	5.66165	3.38397	0.0736867	0.954562	-1.08749
ENSMUSG00000025613	Cct8	12469	chaperonin containing Tcp1, subunit 8 (theta)	0.118462	7.19186	3.38306	0.0737237	0.954562	1.08558
ENSMUSG00000032011	Thy1	21838	thymus cell antigen 1, theta	0.170832	7.31013	3.38098	0.073809	0.954562	1.12571
ENSMUSG00000027166	Dnajc24	99349	DnaJ heat shock protein family (Hsp40) member C24	-0.250114	3.37334	3.37517	0.0740469	0.954562	-1.1893
ENSMUSG00000055485	Soga1	320706	suppressor of glucose, autophagy associated 1	-0.235771	4.91749	3.37486	0.0740596	0.954562	-1.17754
ENSMUSG00000047757	Fancb	237211	Fanconi anemia, complementation group B	-0.548102	0.905249	3.37411	0.0740904	0.954562	-1.46216
ENSMUSG00000035232	Pdk3	236900	pyruvate dehydrogenase kinase, isoenzyme 3	-0.195422	4.94859	3.37387	0.0741006	0.954562	-1.14506
ENSMUSG00000059834	Sclt1	67161	sodium channel and clathrin linker 1	-0.276206	4.40919	3.37295	0.0741382	0.954562	-1.21101
ENSMUSG00000097171	Gm17644	329096	predicted gene, 17644	-0.671666	2.73761	3.39533	0.0741826	0.954562	-1.59291
ENSMUSG00000026873	Phf19	74016	PHD finger protein 19	0.593469	0.668482	3.37109	0.0742149	0.954562	1.50887
ENSMUSG00000026260	Ndufa10	67273	NADH dehydrogenase (ubiquinone) 1 alpha subcomplex 10	0.181535	6.78718	3.36933	0.0742872	0.954562	1.13409
ENSMUSG00000027429	Sec23b	27054	SEC23 homolog B, COPII coat complex component	0.113318	5.80178	3.36668	0.0743962	0.954562	1.08171
ENSMUSG00000022801	Lrch3	70144	leucine-rich repeats and calponin homology (CH) domain containing 3	-0.169696	6.55257	3.36292	0.0745516	0.954562	-1.12482
ENSMUSG00000033596	Rfwd3	234736	ring finger and WD repeat domain 3	0.108956	5.921	3.36196	0.0745916	0.954562	1.07845
ENSMUSG00000009145	Dqx1	93838	DEAQ RNA-dependent ATPase	-0.408233	2.13663	3.36032	0.0746594	0.954562	-1.32706
ENSMUSG00000052562	Slc22a30	319800	solute carrier family 22, member 30	-0.573834	1.53822	3.34955	0.0751071	0.954562	-1.48847
ENSMUSG00000052125	F730043M19Rik	320046	RIKEN cDNA F730043M19 gene	-0.401827	1.9659	3.34591	0.075259	0.954562	-1.32118
ENSMUSG00000002625	Akap8l	54194	A kinase (PRKA) anchor protein 8-like	-0.159924	6.00225	3.34491	0.0753008	0.954562	-1.11723
ENSMUSG00000046447	Camk2n1	66259	calcium/calmodulin-dependent protein kinase II inhibitor 1	0.138083	7.71843	3.34425	0.0753284	0.954562	1.10044
ENSMUSG00000027710	Acad9	229211	acyl-Coenzyme A dehydrogenase family, member 9	-0.13074	5.88459	3.34413	0.0753333	0.954562	-1.09486
ENSMUSG00000041669	Prima1	170952	proline rich membrane anchor 1	0.421155	1.94928	3.343	0.0753808	0.954562	1.339
ENSMUSG00000031227	Magee1	107528	melanoma antigen, family E, 1	0.159467	6.36215	3.34265	0.0753952	0.954562	1.11687
ENSMUSG00000097662	A630020A06	328489	uncharacterized A630020A06	-1.1223	-0.346693	3.34244	0.0754274	0.954562	-2.17694
ENSMUSG00000034071	Zfp551	619331	zinc fingr protein 551	0.296144	2.48026	3.33785	0.0755966	0.954562	1.22786
ENSMUSG00000037169	Mycn	18109	v-myc avian myelocytomatosis viral related oncogene, neuroblastoma derived	0.29442	3.10212	3.33598	0.0756754	0.954562	1.22639
ENSMUSG00000075425	Gm13547	433416	predicted gene 13547	-0.547011	1.22116	3.33565	0.0756894	0.954562	-1.46106
ENSMUSG00000055320	Tead1	21676	TEA domain family member 1	-0.301589	5.35155	3.34892	0.075763	0.954562	-1.2325
ENSMUSG00000053175	Bcl3	12051	B cell leukemia/lymphoma 3	-1.52795	-0.176021	3.34865	0.0757936	0.954562	-2.88375
ENSMUSG00000086363	A330102I10Rik	77920	RIKEN cDNA A330102I10 gene	-0.641386	0.167772	3.33261	0.0758174	0.954562	-1.55983
ENSMUSG00000027900	Dram2	67171	DNA-damage regulated autophagy modulator 2	0.126869	5.03272	3.33205	0.075841	0.954562	1.09192
ENSMUSG00000030111	A2m	232345	alpha-2-macroglobulin	-0.641281	3.54404	3.36179	0.0758897	0.954562	-1.55971
ENSMUSG00000032216	Nedd4	17999	neural precursor cell expressed, developmentally down-regulated 4	0.121603	9.50586	3.32616	0.0760896	0.954562	1.08794
ENSMUSG00000060257	Scrt2	545474	scratch family zinc finger 2	-0.173753	4.56859	3.32549	0.076118	0.954562	-1.12799
ENSMUSG00000021196	Pfkp	56421	phosphofructokinase, platelet	-0.178819	8.86084	3.32524	0.0761285	0.954562	-1.13196
ENSMUSG00000022425	Enpp2	18606	ectonucleotide pyrophosphatase/phosphodiesterase 2	0.291596	5.60763	3.33961	0.07623	0.954562	1.22399
ENSMUSG00000028452	Vcp	269523	valosin containing protein	0.112113	8.41734	3.32239	0.0762494	0.954562	1.08081
ENSMUSG00000062785	Kcnc3	16504	potassium voltage gated channel, Shaw-related subfamily, member 3	-0.16994	6.37397	3.31777	0.0764455	0.954562	-1.12501
ENSMUSG00000055782	Abcd2	26874	ATP-binding cassette, sub-family D (ALD), member 2	0.180613	5.61408	3.31771	0.0764482	0.954562	1.13337
ENSMUSG00000001910	Nacc1	66830	nucleus accumbens associated 1, BEN and BTB (POZ) domain containing	0.106073	6.59672	3.31426	0.076595	0.954562	1.07629
ENSMUSG00000022108	Itm2b	16432	integral membrane protein 2B	0.15359	8.78496	3.30803	0.0768612	0.954562	1.11233
ENSMUSG00000038002	Cramp1l	57354	cramped chromatin regulator homolog 1	-0.214517	5.64255	3.30769	0.0769245	0.954562	-1.16032
ENSMUSG00000036158	Prickle1	106042	prickle planar cell polarity protein 1	0.124652	5.80473	3.30561	0.0769648	0.954562	1.09024
ENSMUSG00000035000	Dpp4	13482	dipeptidylpeptidase 4	0.559351	1.05381	3.30385	0.0770403	0.954562	1.47361
ENSMUSG00000079477	Rab7	19349	RAB7, member RAS oncogene family	0.114843	7.72072	3.30226	0.0771087	0.954562	1.08286
ENSMUSG00000030499	Kctd15	233107	potassium channel tetramerisation domain containing 15	-0.161127	5.28496	3.30034	0.0771912	0.954562	-1.11816
ENSMUSG00000050663	Trhde	237553	TRH-degrading enzyme	0.261023	4.04098	3.29543	0.0774024	0.954562	1.19833
ENSMUSG00000019699	Akt3	23797	thymoma viral proto-oncogene 3	0.117848	7.65698	3.2938	0.077473	0.954562	1.08512
ENSMUSG00000035356	Nfkbiz	80859	nuclear factor of kappa light polypeptide gene enhancer in B cells inhibitor, zeta	-0.276502	3.83145	3.29163	0.0775668	0.954562	-1.21125
ENSMUSG00000046822	Slc39a3	106947	solute carrier family 39 (zinc transporter), member 3	0.156505	6.70627	3.29093	0.077597	0.954562	1.11458
ENSMUSG00000097785	B230217O12Rik	320879	RIKEN cDNA B230217O12 gene	-0.456293	1.06329	3.29075	0.0776046	0.954562	-1.37201
ENSMUSG00000035126	Wdr78	242584	WD repeat domain 78	-0.294319	6.45837	3.30706	0.0777807	0.954562	-1.22631
ENSMUSG00000039488	Cntn5	244682	contactin 5	-0.300649	2.51033	3.28548	0.0778332	0.954562	-1.2317
ENSMUSG00000021567	Nkd2	72293	naked cuticle 2	0.651374	0.20405	3.28519	0.0778456	0.954562	1.57066
ENSMUSG00000078652	Psme3	19192	proteaseome (prosome, macropain) activator subunit 3 (PA28 gamma, Ki)	0.0956747	6.763	3.28502	0.0778531	0.954562	1.06857
ENSMUSG00000028954	Nub1	53312	negative regulator of ubiquitin-like proteins 1	0.141147	6.5027	3.28238	0.0779678	0.954562	1.10278
ENSMUSG00000029922	Mkrn1	54484	makorin, ring finger protein, 1	0.117143	7.04333	3.28232	0.0779705	0.954562	1.08458
ENSMUSG00000024327	Slc39a7	14977	solute carrier family 39 (zinc transporter), member 7	0.142625	6.24348	3.28057	0.0780464	0.954562	1.10391
ENSMUSG00000034275	Igsf9b	235086	immunoglobulin superfamily, member 9B	-0.463162	3.06168	3.28752	0.0781554	0.954562	-1.37856
ENSMUSG00000041936	Agrn	11603	agrin	-0.281313	6.46465	3.29521	0.0782045	0.954562	-1.2153
ENSMUSG00000029712	Actl6b	83766	actin-like 6B	0.237609	4.19846	3.27664	0.0782176	0.954562	1.17904
ENSMUSG00000054931	Zkscan4	544922	zinc finger with KRAB and SCAN domains 4	0.284897	2.82926	3.27143	0.0784456	0.954562	1.21832
ENSMUSG00000021423	Ly86	17084	lymphocyte antigen 86	-0.623102	0.809789	3.27025	0.0784973	0.954562	-1.54018
ENSMUSG00000037437	Adam32	353188	a disintegrin and metallopeptidase domain 32	-0.5478	0.555283	3.26981	0.0785165	0.954562	-1.46186
ENSMUSG00000025742	Prps2	110639	phosphoribosyl pyrophosphate synthetase 2	0.248494	3.48228	3.26854	0.0785723	0.954562	1.18797
ENSMUSG00000025024	Smndc1	76479	survival motor neuron domain containing 1	0.14555	5.38626	3.2648	0.0787366	0.954562	1.10615
ENSMUSG00000078903	Gm14391	665001	predicted gene 14391	-0.480255	5.89154	3.30206	0.0788557	0.954562	-1.39499
ENSMUSG00000027827	Kcnab1	16497	potassium voltage-gated channel, shaker-related subfamily, beta member 1	0.143905	5.85036	3.25933	0.0789772	0.954562	1.10489
ENSMUSG00000022211	Carmil3	268747	capping protein regulator and myosin 1 linker 3	-0.158542	5.43865	3.25906	0.0789894	0.954562	-1.11616
ENSMUSG00000000732	Icosl	50723	icos ligand	0.587759	0.405561	3.2554	0.0791512	0.954562	1.50291
ENSMUSG00000030324	Rho	212541	rhodopsin	0.186484	15.1236	3.25487	0.0791742	0.954562	1.13799
ENSMUSG00000049287	Iba57	216792	IBA57 homolog, iron-sulfur cluster assembly	-0.237959	2.86224	3.25453	0.0791896	0.954562	-1.17932
ENSMUSG00000053841	Txlna	109658	taxilin alpha	-0.153871	5.65593	3.25271	0.07927	0.954562	-1.11255
ENSMUSG00000061032	Rrp1	18114	ribosomal RNA processing 1 homolog (S. cerevisiae)	0.120521	7.16096	3.24851	0.0794562	0.954562	1.08713
ENSMUSG00000035919	Bbs9	319845	Bardet-Biedl syndrome 9 (human)	0.123396	6.96238	3.24844	0.0794596	0.954562	1.0893
ENSMUSG00000087260	Lamtor5	68576	late endosomal/lysosomal adaptor, MAPK and MTOR activator 5	-0.229046	5.28344	3.24754	0.0795243	0.954562	-1.17206
ENSMUSG00000034893	Cog3	338337	component of oligomeric golgi complex 3	-0.127928	5.36358	3.24641	0.0795497	0.954562	-1.09272
ENSMUSG00000071103	1700029J07Rik	69479	RIKEN cDNA 1700029J07 gene	-0.281181	4.84304	3.25168	0.0795639	0.954562	-1.21519
ENSMUSG00000066892	Fbxl12	30843	F-box and leucine-rich repeat protein 12	-0.169606	5.61277	3.24178	0.0797558	0.954562	-1.12475
ENSMUSG00000024613	Tcof1	21453	treacle ribosome biogenesis factor 1	0.166347	5.27113	3.24168	0.0797603	0.954562	1.12221
ENSMUSG00000032204	Aqp9	64008	aquaporin 9	0.8374	-0.532879	3.23917	0.0798725	0.954562	1.78683
ENSMUSG00000036062	Phf24	230085	PHD finger protein 24	0.142185	5.96463	3.23749	0.0799476	0.954562	1.10358
ENSMUSG00000008153	Clstn3	232370	calsyntenin 3	0.138034	6.66569	3.23719	0.0799608	0.954562	1.1004
ENSMUSG00000032091	Tmprss4	214523	transmembrane protease, serine 4	-0.870003	-0.530972	3.23521	0.0800493	0.954562	-1.82767
ENSMUSG00000041645	Ddx24	27225	DEAD (Asp-Glu-Ala-Asp) box polypeptide 24	0.125926	6.74956	3.23469	0.0800728	0.954562	1.09121
ENSMUSG00000029814	Igf2bp3	140488	insulin-like growth factor 2 mRNA binding protein 3	-0.656301	1.00328	3.2328	0.0801575	0.954562	-1.57604
ENSMUSG00000033208	S100b	20203	S100 protein, beta polypeptide, neural	0.393814	2.8464	3.23275	0.0801596	0.954562	1.31386
ENSMUSG00000030226	Lmo3	109593	LIM domain only 3	0.606883	0.134342	3.2322	0.0801847	0.954562	1.52297
ENSMUSG00000026655	Fam107b	66540	family with sequence similarity 107, member B	0.158492	6.17148	3.23154	0.0802141	0.954562	1.11612
ENSMUSG00000004567	Mcoln1	94178	mucolipin 1	-0.135801	5.54138	3.22913	0.0803222	0.954562	-1.0987
ENSMUSG00000071793	2610005L07Rik	381598	cadherin 11 pseudogene	-0.267883	6.89566	3.2446	0.0803261	0.954562	-1.20404
ENSMUSG00000024725	Ostf1	20409	osteoclast stimulating factor 1	-0.273521	3.35734	3.2285	0.0803506	0.954562	-1.20875
ENSMUSG00000097709	1700024F13Rik	73270	RIKEN cDNA 1700024F13 gene	-0.556838	2.79852	3.2427	0.0803705	0.954562	-1.47104
ENSMUSG00000023960	Enpp5	83965	ectonucleotide pyrophosphatase/phosphodiesterase 5	0.113735	8.1552	3.22723	0.0804077	0.954562	1.08203
ENSMUSG00000017499	Cdc6	23834	cell division cycle 6	-0.757336	-0.291531	3.22572	0.0804759	0.954562	-1.69037
ENSMUSG00000016763	Scube1	64706	signal peptide, CUB domain, EGF-like 1	-1.04243	0.825452	3.23945	0.0804987	0.954562	-2.05969
ENSMUSG00000039372	2020-03-04	381270	membrane-associated ring finger (C3HC4) 4	0.245778	4.53897	3.22247	0.0806227	0.954562	1.18573
ENSMUSG00000025475	Adgra1	52389	adhesion G protein-coupled receptor A1	0.188785	5.25912	3.21852	0.0808012	0.954562	1.1398
ENSMUSG00000030699	Tbx6	21389	T-box 6	-0.699168	-0.33769	3.21668	0.0808844	0.954562	-1.62357
ENSMUSG00000020078	Vps26a	30930	VPS26 retromer complex component A	0.121069	5.63675	3.21648	0.0808936	0.954562	1.08754
ENSMUSG00000058498	Rnf207	433809	ring finger protein 207	-0.343299	7.77657	3.24333	0.0809057	0.954562	-1.26865
ENSMUSG00000004568	Arhgef18	102098	rho/rac guanine nucleotide exchange factor (GEF) 18	0.11773	5.78863	3.21604	0.0809134	0.954562	1.08503
ENSMUSG00000039577	Nphp4	260305	nephronophthisis 4 (juvenile) homolog (human)	-0.187631	4.69657	3.2148	0.0809697	0.954562	-1.13889
ENSMUSG00000079555	Haus3	231123	HAUS augmin-like complex, subunit 3	-0.274731	2.76006	3.21396	0.0810076	0.954562	-1.20977
ENSMUSG00000058444	Map2k5	23938	mitogen-activated protein kinase kinase 5	0.165768	4.35573	3.20883	0.081241	0.954562	1.12176
ENSMUSG00000014496	Ankrd28	105522	ankyrin repeat domain 28	-0.198263	5.80784	3.20791	0.081283	0.954562	-1.14732
ENSMUSG00000037236	Matr3	17184	matrin 3	0.120526	8.74541	3.20751	0.0813013	0.954562	1.08713
ENSMUSG00000028184	Adgrl2	99633	adhesion G protein-coupled receptor L2	-0.185555	5.88245	3.20744	0.0813045	0.954562	-1.13725
ENSMUSG00000021268	Meg3	17263	maternally expressed 3	-0.437201	9.34805	3.23749	0.0814199	0.954562	-1.35398
ENSMUSG00000016356	Col20a1	73368	collagen, type XX, alpha 1	-0.280614	4.15416	3.20481	0.0814245	0.954562	-1.21471
ENSMUSG00000052423	B4galt3	57370	UDP-Gal:betaGlcNAc beta 1,4-galactosyltransferase, polypeptide 3	-0.144354	5.34553	3.20257	0.0815266	0.954562	-1.10524
ENSMUSG00000031645	F11	109821	coagulation factor XI	-0.75403	0.489419	3.19838	0.0817185	0.954562	-1.6865
ENSMUSG00000029291	Rufy3	52822	RUN and FYVE domain containing 3	0.115528	8.17509	3.19794	0.0817387	0.954562	1.08337
ENSMUSG00000006307	Kmt2b	75410	lysine (K)-specific methyltransferase 2B	-0.196185	6.97399	3.19821	0.0817534	0.954562	-1.14566
ENSMUSG00000042104	Uggt2	66435	UDP-glucose glycoprotein glucosyltransferase 2	-0.2726	4.8518	3.20156	0.0817787	0.954562	-1.20798
ENSMUSG00000031400	G6pdx	14381	glucose-6-phosphate dehydrogenase X-linked	0.127487	6.34852	3.19646	0.0818065	0.954562	1.09239
ENSMUSG00000029607	Ankrd61	66729	ankyrin repeat domain 61	-0.676185	0.158917	3.19485	0.0818806	0.954562	-1.59791
ENSMUSG00000032295	Man2c1	73744	mannosidase, alpha, class 2C, member 1	-0.169618	5.63171	3.19475	0.0818848	0.954562	-1.12476
ENSMUSG00000018841	Rad51d	19364	RAD51 paralog D	0.192218	4.27809	3.19344	0.0819454	0.954562	1.14252
ENSMUSG00000046010	Zfp830	66983	zinc finger protein 830	-0.173394	4.54532	3.19324	0.0819545	0.954562	-1.12771
ENSMUSG00000002343	Armc6	76813	armadillo repeat containing 6	-0.240798	3.69088	3.19247	0.0819896	0.954562	-1.18165
ENSMUSG00000039768	Dnajc11	230935	DnaJ heat shock protein family (Hsp40) member C11	0.113235	6.21828	3.19208	0.0820077	0.954562	1.08165
ENSMUSG00000031220	Awat2	245532	acyl-CoA wax alcohol acyltransferase 2	-0.641439	0.554659	3.18786	0.0822023	0.954562	-1.55988
ENSMUSG00000090935	Synj2bp	24071	synaptojanin 2 binding protein	-0.163836	6.01158	3.18744	0.0822215	0.954562	-1.12026
ENSMUSG00000041263	Rusc1	72296	RUN and SH3 domain containing 1	0.204131	4.89074	3.1872	0.0822326	0.954562	1.15199
ENSMUSG00000038126	Mphosph9	269702	M-phase phosphoprotein 9	-0.233043	6.10379	3.19597	0.0822372	0.954562	-1.17531
ENSMUSG00000020703	5530401A14Rik	71388	RIKEN cDNA 5530401A14 gene	-1.05656	0.316229	3.18554	0.0826023	0.954562	-2.07996
ENSMUSG00000075254	Heg1	77446	heart development protein with EGF-like domains 1	-0.231221	7.47342	3.18663	0.0826424	0.954562	-1.17383
ENSMUSG00000030259	Rassf8	71323	Ras association (RalGDS/AF-6) domain family (N-terminal) member 8	0.140326	6.81906	3.17616	0.082744	0.954562	1.10215
ENSMUSG00000041354	Rgl2	19732	ral guanine nucleotide dissociation stimulator-like 2	-0.174957	5.32428	3.17594	0.0827542	0.954562	-1.12893
ENSMUSG00000039457	Ppl	19041	periplakin	-0.456011	1.08432	3.17364	0.0828612	0.954562	-1.37174
ENSMUSG00000028803	Nipal3	74552	NIPA-like domain containing 3	0.0917121	7.32886	3.17282	0.0828996	0.954562	1.06563
ENSMUSG00000028479	Gne	50798	glucosamine (UDP-N-acetyl)-2-epimerase/N-acetylmannosamine kinase	0.1362	5.25843	3.17104	0.0829823	0.954562	1.09901
ENSMUSG00000026799	Med27	68975	mediator complex subunit 27	0.235482	3.75459	3.16987	0.0830369	0.954562	1.1773
ENSMUSG00000055745	Rtl6	223732	retrotransposon Gag like 6	0.112008	6.14742	3.16873	0.0830901	0.954562	1.08073
ENSMUSG00000031548	Sfrp1	20377	secreted frizzled-related protein 1	0.501648	1.48001	3.16793	0.0831275	0.954562	1.41583
ENSMUSG00000059439	Bcas3	192197	breast carcinoma amplified sequence 3	0.130572	5.41496	3.16447	0.0832895	0.954562	1.09473
ENSMUSG00000039419	Cntnap2	66797	contactin associated protein-like 2	0.141399	6.53209	3.16142	0.0834327	0.954562	1.10297
ENSMUSG00000048612	Myof	226101	myoferlin	-0.34496	3.99821	3.16786	0.0834473	0.954562	-1.27012
ENSMUSG00000042109	Csdc2	105859	cold shock domain containing C2, RNA binding	0.146762	6.45582	3.15872	0.0835593	0.954562	1.10708
ENSMUSG00000033029	1700088E04Rik	27660	RIKEN cDNA 1700088E04 gene	-0.415423	2.07541	3.15789	0.0835983	0.954562	-1.33369
ENSMUSG00000057315	Arhgap24	231532	Rho GTPase activating protein 24	0.130008	6.48863	3.15601	0.0836868	0.954562	1.0943
ENSMUSG00000040128	Pnrc1	108767	proline-rich nuclear receptor coactivator 1	0.154818	6.5694	3.15572	0.0837005	0.954562	1.11328
ENSMUSG00000045875	Adra1a	11549	adrenergic receptor, alpha 1a	0.527624	1.09985	3.15452	0.0837567	0.954562	1.44155
ENSMUSG00000091735	Gpr62	436090	G protein-coupled receptor 62	-0.275169	2.89445	3.15393	0.0837848	0.954562	-1.21014
ENSMUSG00000031256	Cstf2	108062	cleavage stimulation factor, 3' pre-RNA subunit 2	-0.163158	5.84825	3.1497	0.0839843	0.954562	-1.11974
ENSMUSG00000051747	Ttn	22138	titin	-0.60843	2.35865	3.16017	0.0840587	0.954562	-1.5246
ENSMUSG00000031858	Mau2	74549	MAU2 sister chromatid cohesion factor	-0.122798	7.01112	3.14729	0.0840986	0.954562	-1.08884
ENSMUSG00000050017	Pitpnb	56305	phosphatidylinositol transfer protein, beta	0.129859	6.90617	3.14686	0.0841186	0.954562	1.09419
ENSMUSG00000026123	Plekhb2	226971	pleckstrin homology domain containing, family B (evectins) member 2	0.134024	8.87468	3.14555	0.0841809	0.954562	1.09735
ENSMUSG00000048307	Ankrd46	68839	ankyrin repeat domain 46	0.0934056	6.95677	3.14503	0.0842055	0.954562	1.06689
ENSMUSG00000037801	Iqch	78250	IQ motif containing H	-0.711035	-0.266082	3.14478	0.0842173	0.954562	-1.63698
ENSMUSG00000042066	Tmcc2	68875	transmembrane and coiled-coil domains 2	0.138712	7.24627	3.14185	0.0843564	0.954562	1.10092
ENSMUSG00000051650	B3gnt2	53625	UDP-GlcNAc:betaGal beta-1,3-N-acetylglucosaminyltransferase 2	-0.631478	3.87327	3.17391	0.0843938	0.954562	-1.54915
ENSMUSG00000036256	Igfbp7	29817	insulin-like growth factor binding protein 7	-0.283797	3.19929	3.13998	0.0844453	0.954562	-1.21739
ENSMUSG00000022336	Eif3e	16341	eukaryotic translation initiation factor 3, subunit E	0.165057	6.53806	3.13919	0.0844829	0.954562	1.12121
ENSMUSG00000005677	Nr1i3	12355	nuclear receptor subfamily 1, group I, member 3	0.600657	0.451318	3.13753	0.0845618	0.954562	1.51641
ENSMUSG00000031706	Rfx1	19724	regulatory factor X, 1 (influences HLA class II expression)	-0.205859	5.71052	3.13721	0.0846147	0.954562	-1.15337
ENSMUSG00000074158	Zfp976	208111	zinc finger protein 976	-0.376726	2.12659	3.13556	0.0846556	0.954562	-1.29839
ENSMUSG00000058254	Tspan7	21912	tetraspanin 7	0.124689	9.21746	3.13466	0.0846987	0.954562	1.09027
ENSMUSG00000026415	Fcamr	64435	Fc receptor, IgA, IgM, high affinity	-0.629614	0.533633	3.13444	0.0847091	0.954562	-1.54715
ENSMUSG00000004561	Mettl17	52535	methyltransferase like 17	-0.162887	4.64829	3.13231	0.0848111	0.954562	-1.11953
ENSMUSG00000028698	Pik3r3	18710	phosphoinositide-3-kinase regulatory subunit 3	0.124593	7.18748	3.12654	0.0850873	0.954562	1.0902
ENSMUSG00000010608	Rbm25	67039	RNA binding motif protein 25	-0.31731	8.23106	3.14595	0.0851721	0.954562	-1.24601
ENSMUSG00000020744	Slc25a19	67283	solute carrier family 25 (mitochondrial thiamine pyrophosphate carrier), member 19	-0.16143	6.20785	3.1233	0.0852426	0.954562	-1.1184
ENSMUSG00000020577	Tspan13	66109	tetraspanin 13	0.141884	6.48744	3.12162	0.0853237	0.954562	1.10335
ENSMUSG00000042064	Myo3b	329421	myosin IIIB	0.624692	0.436814	3.12038	0.0853832	0.954562	1.54188
ENSMUSG00000037846	Rtkn2	170799	rhotekin 2	-0.614252	1.01239	3.11896	0.0854515	0.954562	-1.53076
ENSMUSG00000034488	Edil3	13612	EGF-like repeats and discoidin I-like domains 3	0.198674	7.00398	3.11651	0.0856464	0.954562	1.14764
ENSMUSG00000026705	Klhl20	226541	kelch-like 20	-0.201304	5.37208	3.11336	0.0857222	0.954562	-1.14974
ENSMUSG00000041765	Ubac2	68889	ubiquitin associated domain containing 2	0.15904	4.96885	3.1132	0.0857298	0.954562	1.11654
ENSMUSG00000058706	0610030E20Rik	68364	RIKEN cDNA 0610030E20 gene	-0.148764	5.38368	3.11317	0.0857311	0.954562	-1.10862
ENSMUSG00000052912	Smarca5-ps	545700	SWI/SNF related, matrix associated, actin depenent ragulator of chromatin, subfamily a, member 5, pseudogene	-0.469226	1.78986	3.11224	0.0857763	0.954562	-1.38437
ENSMUSG00000063049	Ing2	69260	inhibitor of growth family, member 2	-0.186337	4.54279	3.10807	0.0859785	0.954562	-1.13787
ENSMUSG00000051855	Mest	17294	mesoderm specific transcript	-0.256439	6.45088	3.11745	0.086187	0.954562	-1.19453
ENSMUSG00000078495	Zfp984	100041677	zinc finger protein 984	0.376204	2.77517	3.10257	0.0862458	0.954562	1.29792
ENSMUSG00000046807	Lrrc75b	192734	leucine rich repeat containing 75B	0.167201	5.14495	3.10116	0.0863147	0.954562	1.12288
ENSMUSG00000038702	Dsel	319901	dermatan sulfate epimerase-like	0.273726	3.30138	3.09915	0.0864127	0.954562	1.20893
ENSMUSG00000041695	Kcnj2	16518	potassium inwardly-rectifying channel, subfamily J, member 2	0.2222	3.75799	3.09753	0.0864915	0.954562	1.16651
ENSMUSG00000036323	Srp72	66661	signal recognition particle 72	0.102232	6.88524	3.09714	0.0865105	0.954562	1.07343
ENSMUSG00000049184	Purg	75029	purine-rich element binding protein G	-0.262102	4.01475	3.09685	0.0865247	0.954562	-1.19923
ENSMUSG00000034675	Dbn1	56320	drebrin 1	0.162381	5.01096	3.09683	0.0865261	0.954562	1.11913
ENSMUSG00000024575	Pde6a	225600	phosphodiesterase 6A, cGMP-specific, rod, alpha	0.123046	11.5951	3.09614	0.0865598	0.954562	1.08903
ENSMUSG00000055900	Tmem69	230657	transmembrane protein 69	-0.220599	3.18693	3.09324	0.0867014	0.954562	-1.16522
ENSMUSG00000086782	E130102H24Rik	77866	RIKEN cDNA E130102H24 gene	-0.227333	3.11245	3.09097	0.0868128	0.954562	-1.17067
ENSMUSG00000049775	Tmsb4x	19241	thymosin, beta 4, X chromosome	-0.256992	6.51734	3.10304	0.086886	0.954562	-1.19498
ENSMUSG00000022550	Adck5	268822	aarF domain containing kinase 5	-0.226987	3.73624	3.08913	0.0869033	0.954562	-1.17039
ENSMUSG00000044221	Grsf1	231413	G-rich RNA sequence binding factor 1	0.10281	6.63436	3.08879	0.0869199	0.954562	1.07386
ENSMUSG00000023973	Cnpy3	72029	canopy FGF signaling regulator 3	0.145319	5.84453	3.08824	0.0869469	0.954562	1.10598
ENSMUSG00000035033	Tbr1	21375	T-box brain gene 1	0.402415	1.63145	3.08728	0.0869939	0.954562	1.32172
ENSMUSG00000074527	Gm14296	102639598	predicted gene 14296	-0.328232	6.05595	3.11136	0.0870057	0.954562	-1.25547
ENSMUSG00000032309	Fbxo22	71999	F-box protein 22	0.130301	5.26909	3.08694	0.0870109	0.954562	1.09452
ENSMUSG00000040667	Nup88	19069	nucleoporin 88	-0.105954	5.94573	3.08635	0.0870396	0.954562	-1.07621
ENSMUSG00000025212	Sfxn3	94280	sideroflexin 3	-0.128138	6.17597	3.08621	0.0870465	0.954562	-1.09288
ENSMUSG00000000325	Arvcf	11877	armadillo repeat gene deleted in velocardiofacial syndrome	0.146547	5.3732	3.08617	0.0870489	0.954562	1.10692
ENSMUSG00000021054	Sgpp1	81535	sphingosine-1-phosphate phosphatase 1	0.157757	6.1068	3.08568	0.0870727	0.954562	1.11555
ENSMUSG00000048163	Selplg	20345	selectin, platelet (p-selectin) ligand	-0.513865	1.49238	3.08451	0.0871302	0.954562	-1.42787
ENSMUSG00000020863	Luc7l3	67684	LUC7-like 3 (S. cerevisiae)	-0.201597	8.07423	3.08493	0.0871598	0.954562	-1.14997
ENSMUSG00000025193	Cutc	66388	cutC copper transporter	0.226869	3.41268	3.08165	0.0872715	0.954562	1.17029
ENSMUSG00000002608	Ccdc97	52132	coiled-coil domain containing 97	0.105659	6.2178	3.08126	0.0872908	0.954562	1.07599
ENSMUSG00000070315	4930581F22Rik	78934	RIKEN cDNA 4930581F22 gene	-0.312445	3.88541	3.08244	0.0873079	0.954562	-1.24181
ENSMUSG00000032119	Hinfp	102423	histone H4 transcription factor	-0.205512	4.20323	3.07907	0.0873989	0.954562	-1.1531
ENSMUSG00000031760	Mt3	17751	metallothionein 3	-0.434626	2.6778	3.07873	0.0874961	0.954562	-1.35156
ENSMUSG00000038400	Pmepa1	65112	prostate transmembrane protein, androgen induced 1	0.157085	5.65301	3.07646	0.0875278	0.954562	1.11503
ENSMUSG00000033276	Stk36	269209	serine/threonine kinase 36	-0.330603	4.4301	3.08602	0.0875423	0.954562	-1.25754
ENSMUSG00000030346	Rad51ap1	19362	RAD51 associated protein 1	0.548173	0.85219	3.07382	0.0876587	0.954562	1.46223
ENSMUSG00000022129	Dct	13190	dopachrome tautomerase	1.55882	1.90761	3.11138	0.0877477	0.954562	2.94612
ENSMUSG00000036915	Kirrel2	243911	kirre like nephrin family adhesion molecule 2	0.359738	1.52923	3.0703	0.0878336	0.954562	1.28319
ENSMUSG00000019982	Myb	17863	myeloblastosis oncogene	-0.417471	2.09282	3.0636	0.0881674	0.954562	-1.33558
ENSMUSG00000022124	Fbxl3	50789	F-box and leucine-rich repeat protein 3	-0.114337	7.01584	3.05875	0.0884102	0.954562	-1.08248
ENSMUSG00000027522	Stx16	228960	syntaxin 16	-0.194096	6.48132	3.05865	0.0884649	0.954562	-1.14401
ENSMUSG00000006390	Elovl1	54325	elongation of very long chain fatty acids (FEN1/Elo2, SUR4/Elo3, yeast)-like 1	-0.645193	2.14119	3.06998	0.0884793	0.954562	-1.56395
ENSMUSG00000027655	Dhx35	71715	DEAH (Asp-Glu-Ala-His) box polypeptide 35	-0.140769	4.54678	3.05577	0.0885592	0.954562	-1.10249
ENSMUSG00000039126	Prune2	353211	prune homolog 2	0.177611	7.38078	3.05512	0.0885919	0.954562	1.13101
ENSMUSG00000010095	Slc3a2	17254	solute carrier family 3 (activators of dibasic and neutral amino acid transport), member 2	0.129223	6.78911	3.05467	0.0886144	0.954562	1.0937
ENSMUSG00000040054	Baz2a	116848	bromodomain adjacent to zinc finger domain, 2A	-0.177267	7.42633	3.05376	0.0886604	0.954562	-1.13074
ENSMUSG00000079038	D130040H23Rik	211135	RIKEN cDNA D130040H23 gene	-0.461519	1.58953	3.05108	0.0887949	0.954562	-1.37699
ENSMUSG00000073702	Rpl31	114641	ribosomal protein L31	-0.302815	3.30755	3.05106	0.088796	0.954562	-1.23355
ENSMUSG00000041828	Abca8a	217258	ATP-binding cassette, sub-family A (ABC1), member 8a	0.184495	7.88513	3.04843	0.0889287	0.954562	1.13642
ENSMUSG00000011254	Thg1l	66628	tRNA-histidine guanylyltransferase 1-like (S. cerevisiae)	-0.275394	3.54071	3.04775	0.0889626	0.954562	-1.21032
ENSMUSG00000062542	Syt9	60510	synaptotagmin IX	0.150398	6.2484	3.0433	0.0891874	0.954562	1.10988
ENSMUSG00000079111	Kdelr2	66913	KDEL (Lys-Asp-Glu-Leu) endoplasmic reticulum protein retention receptor 2	-0.147842	4.35476	3.04178	0.0892643	0.954562	-1.10791
ENSMUSG00000059851	Kmt5c	232811	lysine methyltransferase 5C	-0.157974	5.77241	3.04166	0.0892703	0.954562	-1.11572
ENSMUSG00000031841	Cdh13	12554	cadherin 13	-0.269761	3.36575	3.04095	0.0893067	0.954562	-1.20561
ENSMUSG00000019464	Ptger1	19216	prostaglandin E receptor 1 (subtype EP1)	-0.219483	4.51333	3.04011	0.0893489	0.954562	-1.16432
ENSMUSG00000048834	Vstm2a	211739	V-set and transmembrane domain containing 2A	0.160552	5.9716	3.03902	0.0894041	0.954562	1.11771
ENSMUSG00000016493	Cd46	17221	CD46 antigen, complement regulatory protein	-0.681534	0.396243	3.03871	0.0894198	0.954562	-1.60384
ENSMUSG00000021076	Actr10	56444	ARP10 actin-related protein 10	0.101002	7.0272	3.03736	0.0894886	0.954562	1.07252
ENSMUSG00000035694	Caps2	353025	calcyphosphine 2	-0.581236	3.9567	3.06608	0.0895202	0.954562	-1.49613
ENSMUSG00000029176	Anapc4	52206	anaphase promoting complex subunit 4	0.114131	5.67729	3.03105	0.0898097	0.954562	1.08232
ENSMUSG00000022184	Fbxo4	106052	F-box protein 4	-0.286821	3.10257	3.02852	0.0899387	0.954562	-1.21995
ENSMUSG00000074166	AW146154	101835	expressed sequence AW146154	-0.245117	3.38452	3.02823	0.0899533	0.954562	-1.18519
ENSMUSG00000033904	Ccp110	101565	centriolar coiled coil protein 110	-0.200242	6.56174	3.02624	0.0901824	0.954562	-1.14889
ENSMUSG00000035711	Dok3	27261	docking protein 3	-0.37329	2.32387	3.0236	0.0901904	0.954562	-1.2953
ENSMUSG00000042035	Igsf3	78908	immunoglobulin superfamily, member 3	0.244259	4.10424	3.02342	0.0901995	0.954562	1.18448
ENSMUSG00000022792	Yars2	70120	tyrosyl-tRNA synthetase 2 (mitochondrial)	-0.258595	3.35432	3.02127	0.0903095	0.954562	-1.19631
ENSMUSG00000033826	Dnah8	13417	dynein, axonemal, heavy chain 8	0.979563	-0.615393	3.01898	0.0904273	0.954562	1.97187
[truncated: 12,889 more rows]

## Sheet: DJ.CONC
genes	Symbol	Entrezid	Genename	logFC	logCPM	F	PValue	FDR	FC
[truncated: 14,186 more rows]
