# Supplementary material for: Transcriptional control of retinal ganglion cell death after axonal injury
Source: Cell Death Dis. 2022 Mar 16;13(3):244. doi: 10.1038/s41419-022-04666-3 (PMC8927149; doi:10.1038/s41419-022-04666-3)
Supplement: Supplementary file 7 — Complete list of the top Diseases and Functions Annotation enriched from J.CONC gene under the Cell Death and Survival category [file 41419_2022_4666_MOESM7_ESM.xlsx]

## Sheet: dis_fun_J.CONC
¬© 2000-2019 QIAGEN. All rights reserved.
Categories	Diseases or Functions Annotation	p-value	Predicted Activation State	Activation z-score	Molecules	# Molecules
Cell Death and Survival,Nervous System Development and Function	Survival of ganglion cells	1.11e-07		-0.521	LIF,Nes,POU4F1,POU4F2,SLC6A8	5
Cell Death and Survival,Nervous System Development and Function	Survival of trigeminal ganglion neurons	1.78e-07		-0.025	LIF,POU4F1,POU4F2,SLC6A8	4
Cell Death and Survival	Neuronal cell death	2.96e-07		0.952	ATF3,GRIN1,Hrk,ITGA5,KLF6,LIF,Mt2,NELL2,Nes,NPTX1,OSMR,POU4F1,POU4F2,SLC6A8,SOX11,ST8SIA2,STAT3,TNFRSF1A	18
Nervous System Development and Function,Neurological Disease	Abnormal morphology of nervous system	2.07e-06			CD44,CHRNA6,ECEL1,GAP43,GRIN1,Hrk,ISL2,LIF,Mt2,Nes,NPTX1,POU4F1,POU4F2,SLC17A6,SOX11,ST8SIA2,STAT3,TNFRSF1A,VIM	19
Nervous System Development and Function	Morphology of nervous system	2.46e-06			CD44,CD9,CHRNA6,ECEL1,GAP43,GRIN1,Hrk,ISL2,LIF,Mt2,Nes,NLGN3,NPTX1,POU4F1,POU4F2,SLC17A6,SOX11,ST8SIA2,STAT3,TNFRSF1A,VIM	21
Cell Death and Survival	Apoptosis of neurons	3.63e-06		0.396	ATF3,GRIN1,Hrk,KLF6,LIF,Mt2,Nes,NPTX1,OSMR,POU4F1,SOX11,ST8SIA2,TNFRSF1A	13
Cell Morphology	Morphology of thyroid tumor cell lines	5.63e-06			LIF,STAT3,VIM	3
Organ Development,Respiratory System Development and Function	Growth of lung	5.83e-06		-1.432	CD44,ITGA5,LIF,MMP12,TNFRSF1A	5
Cellular Movement	Cell movement of lung cancer cell lines	5.99e-06		-0.52	ATF3,CD44,CD9,ITGA5,S100A10,STAT3,VIM	7
Molecular Transport,Protein Synthesis,Protein Trafficking	Localization of protein	6.73e-06			ANXA2,CAMK1,DPP10,EFR3B,MMP12,Mt2,S100A10,STAT3,TNFRSF1A,TRARG1	10
Cellular Development,Skeletal and Muscular System Development and Function,Tissue Development	Differentiation of muscle cells	8.45e-06		-0.762	ATF3,CAMK1,CD44,CD9,DOK5,JAK3,LIF,SOX11,STAT3,TNFRSF12A	10
Cell-To-Cell Signaling and Interaction,Connective Tissue Development and Function	Binding of bone marrow stromal cells	8.97e-06			ANXA2,CD44,ITGA5	3
Cell-To-Cell Signaling and Interaction	Adhesion of bone marrow cells	8.97e-06			ANXA2,CD44,ITGA5	3
Cellular Development,Cellular Growth and Proliferation,Nervous System Development and Function,Tissue Development	Outgrowth of neurites	9.21e-06		-1.657	CAMK1,CD9,DOK5,GAP43,LIF,NPTX1,POU4F1,POU4F2,STAT3,STMN2,TNFRSF12A,VIM	12
Cell-To-Cell Signaling and Interaction,Connective Tissue Development and Function	Adhesion of stromal cells	1.34e-05			ANXA2,CD44,ITGA5	3
Cellular Growth and Proliferation,Connective Tissue Development and Function,Tissue Development	Proliferation of synovial cells	1.38e-05		-1.982	CD44,LIF,STAT3,TNFRSF12A	4
Cancer,Hematological Disease,Immunological Disease,Organismal Injury and Abnormalities	Angioimmunoblastic T-cell lymphoma	1.57e-05			ITGA5,JAK3,LIF,MMP12,OSMR,STAT3,TUBB3	7
Cell Signaling,Cell-To-Cell Signaling and Interaction	Cytokine and chemokine mediated signaling pathway	2.23e-05			JAK3,KLF6,LIF,OSMR,STAT3,TNFRSF1A,VIM	7
Digestive System Development and Function,Hepatic System Development and Function,Organ Morphology	Liver Regeneration	2.49e-05		-0.914	LIF,Mt2,SAT1,STAT3,TNFRSF1A	5
Cell Morphology,Cell-To-Cell Signaling and Interaction,Cellular Assembly and Organization	Morphology of gap junctions	2.73e-05			ECEL1,GAP43,ITGA5,Nes,NPTX1,VIM	6
Cellular Movement	Cell movement of carcinoma cell lines	2.82e-05		-1.179	CD44,CD9,ITGA5,KLF6,Nes,S100A10,STAT3,VIM	8
Cellular Development,Nervous System Development and Function,Tissue Development	Differentiation of neurons	3.97e-05		-1.71	DOK5,GAP43,ISL2,LIF,Nes,POU4F1,POU4F2,SOX11,ST8SIA2,STAT3,TUBB3	11
Cellular Movement	Invasion of ovarian cancer cell lines	3.99e-05			ATF3,CD44,KLF6,STAT3	4
Inflammatory Response	Fever	3.99e-05			ATF3,STAT3,TNFRSF1A,TUBB3	4
Endocrine System Disorders,Metabolic Disease,Organismal Injury and Abnormalities	Insulin resistance of cells	4.49e-05			STAT3,TNFRSF1A,TRARG1	3
Cell Morphology,Cellular Assembly and Organization,Cellular Function and Maintenance	Extension of cellular protrusions	4.51e-05		-0.478	ATF3,CD44,CD9,GAP43,GRIN1,NLGN3,POU4F2,TNFRSF12A	8
Inflammatory Disease,Organismal Injury and Abnormalities	Granuloma	4.75e-05			CD44,CHRNA6,CHRNB3,LIF,STAT3,TNFRSF1A	6
Nutritional Disease	Obesity	4.87e-05		0.577	ATF3,CD44,CHRNA6,CHRNB3,GRIN1,HTR1B,LIF,Mt2,OSMR,SRXN1,STAT3,TNFRSF1A	12
Organismal Injury and Abnormalities,Respiratory Disease	Damage of lung	5.24e-05		0	ANXA2,CD44,CHRNA6,CHRNB3,MMP12,STAT3,TNFRSF1A	7
Cellular Development	Differentiation of nervous system	5.5e-05		-1.85	DOK5,GAP43,ISL2,LIF,Nes,NLGN3,POU4F1,POU4F2,SOX11,ST8SIA2,STAT3,TUBB3	12
Cellular Development,Cellular Growth and Proliferation,Organ Development,Respiratory System Development and Function	Proliferation of lung cells	5.56e-05		-1.98	CD44,ITGA5,MMP12,TNFRSF1A	4
Neurological Disease	Progressive neurological disorder	6.28e-05			ANXA2,ATF3,CD44,CHRNA6,CHRNB3,DOK5,GAP43,GRIN1,HTR1B,Nes,NPTX1,S100A10,STAT3,TNFRSF1A,TUBB2B,TUBB3,VIM	17
Nervous System Development and Function,Tissue Morphology	Quantity of neurons	6.67e-05		0.493	GRIN1,HTR1B,ISL2,LIF,NLGN3,NPTX1,POU4F1,POU4F2,SLC17A6,SOX11,ST8SIA2	11
Cellular Development,Connective Tissue Development and Function,Tissue Development	Differentiation of connective tissue cells	6.75e-05		-0.234	ANXA6,ARID5A,ATF3,CD44,CD9,CLIC1,ITGA5,LIF,POU4F1,POU4F2,SOX11,STAT3,VIM	13
Cell Morphology,Nervous System Development and Function	Morphology of astrocytes	6.82e-05			LIF,Mt2,ST8SIA2,VIM	4
Inflammatory Response,Respiratory Disease	Inflammation of respiratory system component	6.92e-05	Increased	2.395	ATF3,CD44,CHRNA6,CHRNB3,GRIN1,HTR1B,MMP12,Mt2,STAT3,TNFRSF1A,TUBB3	11
Cellular Movement	Migration of carcinoma cell lines	6.94e-05		-1.714	CD44,ITGA5,KLF6,Nes,S100A10,STAT3,VIM	7
Immunological Disease,Inflammatory Disease,Organismal Injury and Abnormalities	Formation of granuloma	7.09e-05			CD44,STAT3,TNFRSF1A	3
Cellular Movement	Delay in cell movement	7.09e-05			CD9,GAP43,STAT3	3
Cell Morphology,Nervous System Development and Function,Tissue Morphology	Morphology of neurons	7.22e-05			CD9,ECEL1,GAP43,GRIN1,ISL2,Nes,NLGN3,NPTX1,POU4F1,SLC17A6,SOX11,ST8SIA2,STAT3,VIM	14
Cellular Development,Cellular Growth and Proliferation,Nervous System Development and Function,Tissue Development	Proliferation of neuronal cells	7.39e-05		-1.384	CAMK1,CD9,DOK5,GAP43,LIF,NPTX1,POU4F1,POU4F2,STAT3,STMN2,TNFRSF12A,TNFRSF1A,VIM	13
Cellular Growth and Proliferation	Colony formation of cells	7.45e-05		-0.427	ATF3,CD44,CD9,KLF6,LIF,MMP12,OSMR,POU4F2,PTP4A3,S100A10,STAT3,TES	12
Cellular Growth and Proliferation	Colony formation of tumor cell lines	7.53e-05		-0.035	ATF3,CD44,KLF6,MMP12,OSMR,POU4F2,S100A10,STAT3,TES	9
Inflammatory Response,Organismal Injury and Abnormalities	Inflammation of organ	7.56e-05		1.414	ARID5A,ATF3,CD44,CHRNA6,CHRNB3,GRIN1,JAK3,LIF,MMP12,Mt2,OSMR,S100A10,SAT1,STAT3,TNFRSF12A,TNFRSF1A,TUBB3,VIM	18
Organismal Survival	Survival of organism	8.52e-05		-0.992	CD44,CLMP,GAP43,ITGA5,KLF6,LIF,MMP12,Mt2,OSMR,POU4F1,PTP4A3,STAT3,TNFRSF1A,TUBB3	14
Cellular Function and Maintenance,Digestive System Development and Function,Hepatic System Development and Function,Organ Development,Tissue Development	Function of oval cells	9.06e-05			TNFRSF12A,TNFRSF1A	2
Cellular Assembly and Organization	Rearrangement of actin bundles	9.06e-05			ANXA2,CD44	2
Cellular Growth and Proliferation,Tissue Development	Proliferation of epithelial cells	9.25e-05		-1.197	ATF3,CD44,CD9,MMP12,Mt2,OSMR,SOX11,STAT3,TNFRSF12A,TNFRSF1A,VIM	11
Cellular Movement,Hematological System Development and Function,Immune Cell Trafficking,Inflammatory Response	Infiltration by neutrophils	0.000114		0.08	ANXA2,CD44,JAK3,MMP12,STAT3,TNFRSF1A	6
Organismal Injury and Abnormalities	Wound	0.000117			ANXA2,CD44,ITGA5,KLF6,Mt2,TNFRSF1A,VIM	7
Cell Morphology,Nervous System Development and Function,Neurological Disease,Tissue Morphology	Abnormal morphology of neurons	0.000118			ECEL1,GAP43,GRIN1,ISL2,Nes,NPTX1,POU4F1,SLC17A6,SOX11,ST8SIA2,STAT3,VIM	12
Inflammatory Response	Inflammation of absolute anatomical region	0.000122		0.837	ARID5A,ATF3,CD44,CHRNA6,CHRNB3,GRIN1,JAK3,LIF,MMP12,Mt2,S100A10,SAT1,STAT3,TNFRSF12A,TNFRSF1A,VIM	16
Cell Cycle,Gene Expression	Binding of STAT binding site	0.000126			JAK3,LIF,STAT3	3
Cell Morphology,Cellular Assembly and Organization	Elongation of cellular protrusions	0.000132			ATF3,CD44,GAP43,LIF,STMN2	5
Neurological Disease,Organismal Injury and Abnormalities	Progressive encephalopathy	0.000134			ANXA2,ATF3,CHRNA6,CHRNB3,DOK5,GAP43,GRIN1,HTR1B,Nes,NPTX1,S100A10,STAT3,TUBB2B,TUBB3,VIM	15
Cardiovascular System Development and Function,Organismal Development	Angiogenesis	0.000135		-1.068	ANXA2,ATF3,CD44,CD9,ITGA5,KLF6,LIF,MMP12,NPTX1,PTP4A3,STAT3,TNFRSF12A,TNFRSF1A,TUBB3,TUBB6,VIM	16
Protein Synthesis	Quantity of GPT in blood	0.000152		1.715	LIF,Mt2,SRXN1,TNFRSF1A	4
Cell Signaling	Cell surface receptor linked signal transduction	0.000153			DOK5,ITGA5,JAK3,KLF6,LIF,OSMR,STAT3,TNFRSF1A,VIM	9
Cancer,Organismal Injury and Abnormalities	Primary solid tumor	0.000157			CD44,CLMP,JAK3,KLF6,OSMR,PTP4A3,STAT3,TNFRSF1A,TUBB3	9
Cellular Movement	Cell movement	0.000157	Decreased	-2.089	ANXA2,ATF3,CAMK1,CD44,CD9,GAP43,ITGA5,JAK3,KLF6,LIF,MMP12,Mt2,MYO1B,Nes,NPTX1,OSMR,POU4F1,PTP4A3,S100A10,SOX11,SPATA13,ST8SIA2,STAT3,TNFRSF12A,TNFRSF1A,TUBB2B,VIM	27
Cell Morphology,Cell-To-Cell Signaling and Interaction,Cellular Assembly and Organization	Loss of gap junctions	0.000174			ITGA5,NPTX1,VIM	3
Cell Death and Survival,Nervous System Development and Function	Survival of nodose ganglion neurons	0.00018			LIF,SLC6A8	2
Inflammatory Disease,Inflammatory Response,Organismal Injury and Abnormalities,Respiratory Disease	Inflammation of lung	0.000182	Increased	2.395	ATF3,CD44,CHRNA6,CHRNB3,MMP12,Mt2,STAT3,TNFRSF1A	8
Nervous System Development and Function	Morphology of central nervous system	0.000191			CHRNA6,GAP43,GRIN1,LIF,Mt2,NLGN3,POU4F1,POU4F2,SLC17A6,SOX11,ST8SIA2,TNFRSF1A,VIM	13
Cell-To-Cell Signaling and Interaction	Adhesion of lymphatic system cells	0.000197	Decreased	-2.216	ANXA2,CD44,ITGA5,JAK3,LIF	5
Cell Death and Survival	Necrosis	0.0002		1.798	ANXA2,ATF3,CAMK1,CD44,CD9,ECEL1,GRIN1,Hrk,ITGA5,JAK3,KLF6,LIF,Mt2,NELL2,Nes,NPTX1,OSMR,POU4F1,POU4F2,PTP4A3,S100A10,SAT1,SLC6A8,SOX11,SRXN1,ST8SIA2,STAT3,TNFRSF1A,TUBB3,TUBB6,VIM	31
Psychological Disorders	Depressive disorder	0.000219			ANXA6,CHRNA6,CHRNB3,GRIN1,HTR1B,S100A10,STAT3,VIM	8
Cancer,Organismal Injury and Abnormalities	Advanced malignant tumor	0.000223		-1.939	ANXA2,ATF3,CD44,CD9,GRIN1,JAK3,KLF6,Mt2,PTP4A3,STAT3,STMN2,TNFRSF12A,TNFRSF1A,TRO,TUBB3,VIM	16
Psychological Disorders	Severe psychological disorder	0.00023			ANXA6,CHRNA6,CHRNB3,DPP10,GAP43,GRIN1,HTR1B,NELL2,NPTX1,STAT3,STMN2,TNFRSF1A,VIM	13
Cell Death and Survival	Cell survival of lung cancer cell lines	0.000233			ATF3,STAT3,TUBB3	3
Cell-To-Cell Signaling and Interaction,Cellular Movement,Hematological System Development and Function,Immune Cell Trafficking	Recruitment of granulocytes	0.000246		-1.491	CAMK1,CD44,LIF,MMP12,STAT3,TNFRSF1A	6
Cell Morphology,Cell-To-Cell Signaling and Interaction,Cellular Assembly and Organization,Nervous System Development and Function,Tissue Morphology	Morphology of synapse	0.00025			ECEL1,GAP43,Nes,NPTX1,VIM	5
Cardiovascular System Development and Function,Organismal Development	Vasculogenesis	0.000264		-1.892	ANXA2,ATF3,CD44,CD9,ITGA5,LIF,MMP12,PTP4A3,STAT3,TNFRSF12A,TNFRSF1A,TUBB3,TUBB6,VIM	14
Cellular Assembly and Organization,Cellular Function and Maintenance	Microtubule dynamics	0.000271		-1.817	ATF3,AVIL,CD44,CD9,ECEL1,GAP43,GRIN1,HTR1B,LIF,MMP12,NLGN3,POU4F1,POU4F2,SPATA13,STAT3,STMN2,TNFRSF12A,TNFRSF1A,TUBB3,VIM	20
Organismal Injury and Abnormalities,Respiratory Disease	Lung injury	0.000272		0.471	ANXA2,CHRNA6,CHRNB3,MMP12,STAT3,TNFRSF1A	6
Cellular Movement,Hematological System Development and Function,Immune Cell Trafficking,Inflammatory Response	Migration of phagocytes	0.000284	Decreased	-2.364	ANXA2,CD44,ITGA5,KLF6,MMP12,S100A10,TNFRSF1A	7
Cancer,Gastrointestinal Disease,Hepatic System Disease,Organismal Injury and Abnormalities	Cholangiocarcinoma	0.000286			ANXA2,CD44,STAT3,TUBB3,VIM	5
Cell Death and Survival	Cell survival	0.000286		-1.5	ATF3,CD44,CD9,ITGA5,JAK3,KLF6,LIF,Mt2,NELL2,Nes,POU4F1,POU4F2,PPP1R1C,PTP4A3,SAT1,SLC6A8,SOX11,STAT3,TNFRSF1A,TUBB3,VIM	21
Tissue Morphology	Quantity of cells	0.00029		0.127	ARID5A,ATF3,CD44,CD9,GRIN1,HTR1B,ISL2,JAK3,LIF,MMP12,Mt2,Nes,NLGN3,NPTX1,POU4F1,POU4F2,SLC17A6,SOX11,ST8SIA2,STAT3,TNFRSF1A,TUBB3,VIM	23
Cell-To-Cell Signaling and Interaction,Molecular Transport,Small Molecule Biochemistry	Concentration of 5-hydroxytryptamine	0.000294			GAP43,HTR1B,S100A10,SLC6A8	4
Cell-To-Cell Signaling and Interaction	Binding of colorectal cancer cell lines	0.000294		-1.982	CD44,ITGA5,S100A10,STAT3	4
Organismal Injury and Abnormalities	Shock Response	0.000299		-1.091	ARID5A,ATF3,CHRNA6,CHRNB3,GRIN1,STAT3,TNFRSF1A	7
Cellular Development,Cellular Growth and Proliferation	Arrest in growth of thyroid tumor cell lines	0.0003			LIF,STAT3	2
Nutritional Disease	Starvation	0.0003			GRIN1,SLC17A6	2
Cell-To-Cell Signaling and Interaction,Embryonic Development	Adhesion of embryonic stem cells	0.0003			CD9,ITGA5	2
Cell-To-Cell Signaling and Interaction,Cellular Assembly and Organization,Hematological System Development and Function,Immune Cell Trafficking,Infectious Diseases,Inflammatory Response	Fusion of alveolar macrophages	0.0003			CD44,CD9	2
Amino Acid Metabolism,Molecular Transport,Nucleic Acid Metabolism,Small Molecule Biochemistry	Quantity of S-adenosylmethionine	0.0003			SAT1,TNFRSF1A	2
Cellular Growth and Proliferation,Embryonic Development	Colony formation of embryonic stem cells	0.0003			CD9,LIF	2
Cellular Assembly and Organization,Cellular Compromise	Disruption of asters	0.0003			STMN2,TUBB6	2
Cellular Function and Maintenance,Cellular Growth and Proliferation	Production of sensory neurons	0.0003			POU4F2,SOX11	2
Cell-To-Cell Signaling and Interaction	Adhesion of ovarian cancer cell lines	0.0003			CD44,CD9	2
Inflammatory Disease,Organismal Injury and Abnormalities,Respiratory Disease	Fibrosis of lung	0.0003		-1.029	CD44,ITGA5,MMP12,STAT3,TNFRSF1A,VIM	6
Connective Tissue Disorders,Inflammatory Response,Organismal Injury and Abnormalities,Tissue Development	Inflammation of adipose tissue	0.000304			CD44,OSMR,STAT3	3
Neurological Disease,Psychological Disorders	Major depression	0.000315			ANXA6,CHRNA6,CHRNB3,GRIN1,HTR1B,STAT3,VIM	7
Cancer,Organismal Injury and Abnormalities	Advanced extracranial solid tumor	0.000326		0.343	ANXA2,ATF3,CD44,CD9,JAK3,KLF6,Mt2,STAT3,STMN2,TRO,TUBB3	11
Cancer,Hematological Disease,Organismal Injury and Abnormalities	Mature lymphocytic neoplasm	0.000332			ANXA2,ANXA6,ATF3,CD44,GRIN1,ISL2,ITGA5,JAK3,KCTD19,KLF6,LIF,MMP12,OSMR,S100A10,SOX11,STAT3,STMN2,TUBB3,TUBB6,VIM	20
Cardiovascular System Development and Function,Cell Morphology,Cellular Development,Organismal Development,Tissue Development	Tubulation of endothelial cells	0.00034		-0.365	CD44,CD9,MMP12,STAT3,VIM	5
Nervous System Development and Function,Organ Morphology,Organismal Development	Morphology of brain	0.000343			CHRNA6,GAP43,GRIN1,LIF,NLGN3,POU4F1,POU4F2,SLC17A6,SOX11,ST8SIA2,TNFRSF1A,VIM	12
Respiratory Disease	Lower respiratory tract disorder	0.000349			CD9,CHRNA6,CHRNB3,GRIN1,LIF,MMP12,SPATA13,STAT3,TES	9
Molecular Transport	Secretion of molecule	0.000351		-0.378	ANXA2,ANXA6,ATF3,CD44,CHRNA6,HTR1B,LIF,NELL2,Rab15,SOX11,STAT3	11
Nutritional Disease	Severe obesity	0.000357			CD44,CHRNA6,CHRNB3,GRIN1	4
Cell-To-Cell Signaling and Interaction,Hematological System Development and Function,Immune Cell Trafficking,Inflammatory Response	Activation of macrophages	0.000375		0.555	ANXA2,ATF3,CD44,ITGA5,STAT3,TNFRSF12A	6
Cell-To-Cell Signaling and Interaction,Hematological System Development and Function,Immune Cell Trafficking,Inflammatory Response	Activation of antigen presenting cells	0.000377		0.896	ANXA2,ATF3,CD44,ITGA5,STAT3,TNFRSF12A,TNFRSF1A	7
Protein Synthesis	Quantity of interleukin	0.000385		-0.485	ARID5A,CD44,LIF,STAT3,TNFRSF1A	5
Cellular Movement	Cell movement of skin cancer cell lines	0.000388			ATF3,CD44,GAP43	3
Cellular Movement,Hematological System Development and Function,Immune Cell Trafficking,Inflammatory Response	Cellular infiltration by phagocytes	0.000396		-0.083	ANXA2,CD44,JAK3,MMP12,S100A10,STAT3,TNFRSF1A	7
Protein Synthesis	Quantity of TNF in blood	0.000404		0.762	ARID5A,CD44,LIF,TNFRSF1A	4
Organ Morphology,Reproductive System Development and Function,Tissue Development	Involution of mammary gland	0.000434			CD44,LIF,STAT3	3
Cell-To-Cell Signaling and Interaction,Nervous System Development and Function	Synaptic transmission	0.000441			CD44,GRIN1,HTR1B,NLGN3,NPTX1,SLC17A6,STAT3,TNFRSF1A,TUBB2B	9
Cell-To-Cell Signaling and Interaction	Degradation of intercellular junctions	0.000448			ITGA5,STAT3	2
Embryonic Development,Organismal Development,Reproductive System Development and Function	Implantation of blastocyst	0.000448			LIF,STAT3	2
Cell-To-Cell Signaling and Interaction,Hematological System Development and Function,Immune Cell Trafficking,Inflammatory Response	Aggregation of dendritic cells	0.000448			CD44,TNFRSF1A	2
Cell-To-Cell Signaling and Interaction,Connective Tissue Development and Function	Adhesion of bone marrow stromal cells	0.000448			ANXA2,ITGA5	2
Cancer,Organismal Injury and Abnormalities	Tumorigenesis of stomach cancer cell lines	0.000448			CD44,KLF6	2
Cell Death and Survival,Cellular Function and Maintenance	Colony survival of lung cancer cell lines	0.000448			ATF3,TUBB3	2
Dermatological Diseases and Conditions,Neurological Disease,Organismal Injury and Abnormalities,Skeletal and Muscular Disorders	Hyperalgesia of paw	0.000448			GRIN1,NPTX1	2
Organismal Injury and Abnormalities	Angiogenesis of lesion	0.000453		1	ANXA2,CD44,KLF6,STAT3,TNFRSF1A	5
Hematological Disease,Infectious Diseases,Organismal Injury and Abnormalities	Endotoxin shock response	0.000455		-1.091	ARID5A,ATF3,STAT3,TNFRSF1A	4
Organismal Injury and Abnormalities,Respiratory Disease	Atelectasis	0.000455		1	CD44,ECEL1,GRIN1,LIF	4
Cell-To-Cell Signaling and Interaction,Nervous System Development and Function	Neurotransmission	0.000459			CD44,GRIN1,HTR1B,NLGN3,NPTX1,SLC17A6,ST8SIA2,STAT3,TNFRSF1A,TUBB2B	10
Cellular Development,Cellular Growth and Proliferation,Organ Development,Skeletal and Muscular System Development and Function,Tissue Development	Proliferation of myoblasts	0.000484			ITGA5,LIF,STAT3	3
Cellular Movement	Migration of stomach cancer cell lines	0.000484			CD44,KLF6,PTP4A3	3
Neurological Disease,Organismal Injury and Abnormalities,Psychological Disorders	Tauopathy	0.000507			CHRNA6,CHRNB3,DOK5,GAP43,GRIN1,HTR1B,Nes,NPTX1,STAT3,TUBB3,VIM	11
Connective Tissue Disorders,Inflammatory Disease,Inflammatory Response,Organismal Injury and Abnormalities,Skeletal and Muscular Disorders	Spondylarthritis	0.000511			CAMK1,JAK3,POU4F1,TNFRSF1A	4
Cellular Development,Cellular Growth and Proliferation,Renal and Urological System Development and Function	Cell proliferation of kidney cell lines	0.000522		-0.277	ITGA5,KLF6,Mt2,PTP4A3,SAT1,STAT3	6
Cancer,Organismal Injury and Abnormalities	Primary squamous cell carcinoma	0.000538			CD44,STAT3,TUBB3	3
Cancer,Organismal Injury and Abnormalities	Metastatic potential	0.000541			ATF3,CD44,PTP4A3,STAT3	4
Hematological System Development and Function,Immune Cell Trafficking,Inflammatory Response,Tissue Development	Accumulation of granulocytes	0.000541			CD44,ITGA5,STAT3,TNFRSF1A	4
Protein Synthesis	Quantity of IL-6 in blood	0.000572		-1.109	ARID5A,LIF,STAT3,TNFRSF1A	4
Cellular Development,Cellular Growth and Proliferation,Nervous System Development and Function,Tissue Development	Development of neurons	0.000575	Decreased	-2.215	ATF3,AVIL,CD44,ECEL1,GAP43,GRIN1,ISL2,LIF,NLGN3,POU4F1,POU4F2,SOX11,ST8SIA2,STAT3,VIM	15
Cellular Movement,Hematological System Development and Function,Immune Cell Trafficking,Inflammatory Response	Cell movement of phagocytes	0.000577		-1.629	ANXA2,CD44,CD9,ITGA5,JAK3,KLF6,MMP12,S100A10,STAT3,TNFRSF1A	10
Cell Morphology,Nervous System Development and Function,Neurological Disease	Abnormal morphology of astrocytes	0.000596			LIF,Mt2,ST8SIA2	3
Connective Tissue Disorders,Inflammatory Disease,Organismal Injury and Abnormalities,Skeletal and Muscular Disorders	Rheumatic disease of joint	0.000614			CAMK1,JAK3,POU4F1,TNFRSF1A,TUBB3	5
Lipid Metabolism,Molecular Transport,Small Molecule Biochemistry	Release of fatty acid	0.000614		-0.187	HTR1B,S100A10,STAT3,TNFRSF1A,VIM	5
Cellular Function and Maintenance	Function of antigen presenting cells	0.000618			CD9,JAK3,MMP12,Mt2,STAT3,TNFRSF1A	6
Endocrine System Disorders,Metabolic Disease,Organismal Injury and Abnormalities	Insulin resistance of fibroblast cell lines	0.000625			TNFRSF1A,TRARG1	2
Organ Morphology,Reproductive System Development and Function,Tissue Development	Delay in involution of mammary gland	0.000625			LIF,STAT3	2
Cancer,Organismal Injury and Abnormalities	Growth of tumor	0.000635	Decreased	-2.644	ANXA2,ATF3,CD44,ITGA5,KLF6,LIF,Nes,PTP4A3,S100A10,SAT1,SOX11,STAT3,TNFRSF1A,TUBB3	14
Cellular Growth and Proliferation	Colony formation of carcinoma cell lines	0.000637		-0.218	CD44,KLF6,S100A10,TES	4
Cellular Assembly and Organization,Cellular Function and Maintenance	Organization of cytoskeleton	0.000644	Decreased	-2.026	ATF3,AVIL,CD44,CD9,ECEL1,GAP43,GRIN1,HTR1B,LIF,MMP12,MYO1B,NLGN3,POU4F1,POU4F2,SPATA13,STAT3,STMN2,TNFRSF12A,TNFRSF1A,TUBB3,VIM	21
Organismal Injury and Abnormalities	Fibrosis	0.000659		-1.207	ATF3,CD44,HTR1B,ITGA5,LIF,MMP12,Mt2,STAT3,TNFRSF1A,VIM	10
Cell-To-Cell Signaling and Interaction,Hematological System Development and Function,Immune Cell Trafficking,Inflammatory Response	Activation of phagocytes	0.000662		0.655	ANXA2,ATF3,CD44,ITGA5,STAT3,TNFRSF12A,TNFRSF1A	7
Cancer,Organismal Injury and Abnormalities	Advanced malignant solid tumor	0.000663		-0.152	ANXA2,ATF3,CD44,CD9,JAK3,KLF6,Mt2,STAT3,STMN2,TNFRSF1A,TRO,TUBB3	12
Cellular Movement	Cellular infiltration by myeloid cells	0.000692		-0.103	ANXA2,CD44,JAK3,MMP12,S100A10,STAT3,TNFRSF1A	7
Neurological Disease	Damage of nervous system	0.000692		1.964	ATF3,CHRNA6,CHRNB3,GRIN1,HTR1B,Mt2,TNFRSF1A	7
Inflammatory Response	Inflammation of body cavity	0.000699		1.396	ATF3,CD44,CHRNA6,CHRNB3,GRIN1,JAK3,LIF,MMP12,Mt2,S100A10,SAT1,STAT3,TNFRSF1A	13
Organismal Injury and Abnormalities	Critical illness	0.000708			CHRNA6,CHRNB3,GRIN1,TUBB3	4
Cancer,Organismal Injury and Abnormalities,Tissue Morphology	Quantity of secondary tumor	0.000722			ANXA2,ATF3,STAT3	3
Behavior	Spatial learning	0.000729			GRIN1,HTR1B,ITGA5,NLGN3,SLC6A8,TNFRSF1A	6
Cell-To-Cell Signaling and Interaction,Hematological System Development and Function	Interaction of lymphocytes	0.000735		-1.727	CD44,ITGA5,JAK3,LIF,NPTX1	5
Psychological Disorders	Mood Disorders	0.000743			ANXA6,CHRNA6,CHRNB3,DPP10,GRIN1,HTR1B,S100A10,STAT3,VIM	9
Organismal Injury and Abnormalities,Tissue Morphology	Size of lesion	0.000752			CD44,KLF6,MMP12,Mt2,OSMR,STAT3,TNFRSF12A,TNFRSF1A	8
Protein Synthesis	Quantity of aspartate transaminase in blood	0.000791			LIF,SRXN1,TNFRSF1A	3
Cancer,Organismal Injury and Abnormalities	Secondary tumor	0.000796		-1.939	ANXA2,ATF3,CD44,CD9,GRIN1,KLF6,Mt2,PTP4A3,STAT3,STMN2,TNFRSF12A,TNFRSF1A,TUBB3,VIM	14
Dermatological Diseases and Conditions,Neurological Disease,Organismal Injury and Abnormalities	Hyperesthesia	0.000816		1.151	CD44,GRIN1,NPTX1,SLC17A6,TNFRSF1A	5
Nervous System Development and Function	Morphology of nerves	0.000816			CD44,ECEL1,Hrk,LIF,POU4F1	5
Cell Morphology,Cellular Movement	Delay in cell spreading	0.00083			CD9,GAP43	2
Cellular Development,Cellular Growth and Proliferation,Digestive System Development and Function,Hepatic System Development and Function,Organ Development,Tissue Development	Proliferation of oval cells	0.00083			OSMR,TNFRSF12A	2
Cellular Movement,Hematopoiesis,Immune Cell Trafficking,Inflammatory Response,Lymphoid Tissue Structure and Development	Homing of bone marrow cells	0.00083			CD44,CD9	2
Cell Death and Survival,Nervous System Development and Function	Survival of dorsal root ganglion cells	0.00083			Nes,POU4F1	2
Cellular Movement	Homing of cells	0.000839	Decreased	-2.041	ANXA2,CD44,CD9,ITGA5,JAK3,LIF,Mt2,NPTX1,STAT3,TNFRSF1A	10
Cellular Function and Maintenance,Hematological System Development and Function	Function of macrophages	0.000844			CD9,MMP12,Mt2,STAT3,TNFRSF1A	5
Cellular Movement,Hematological System Development and Function,Immune Cell Trafficking	Migration of antigen presenting cells	0.000844			CD44,ITGA5,KLF6,MMP12,S100A10	5
Cancer,Organismal Injury and Abnormalities,Respiratory Disease	Stage IB-II non-small cell lung cancer	0.000864			ANXA2,CD44,TUBB3	3
Neurological Disease,Skeletal and Muscular Disorders	Psychomotor agitation	0.000864			CHRNA6,CHRNB3,GRIN1	3
Cell Morphology,Cellular Assembly and Organization,Cellular Development,Cellular Function and Maintenance,Cellular Growth and Proliferation,Nervous System Development and Function,Organismal Development,Tissue Development	Axonogenesis	0.000895			ATF3,GAP43,GRIN1,POU4F1,POU4F2,STAT3,VIM	7
Cellular Movement	Invasion of colorectal cancer cell lines	0.000909		-0.111	ATF3,CD44,S100A10,STAT3	4
Cell-To-Cell Signaling and Interaction,Cellular Movement,Hematological System Development and Function,Immune Cell Trafficking,Inflammatory Response	Recruitment of phagocytes	0.000922		-1.34	CAMK1,CD44,LIF,MMP12,STAT3,TNFRSF1A	6
Cell-To-Cell Signaling and Interaction	Adhesion of melanoma cell lines	0.000941			CD44,ITGA5,PTP4A3	3
Hematological System Development and Function,Tissue Development	Accumulation of myeloid cells	0.000964		-0.927	CD44,ITGA5,OSMR,STAT3,TNFRSF1A	5
Cell Death and Survival	Apoptosis	0.000986		1.769	ANXA2,ANXA6,ATF3,CAMK1,CD44,CD9,ECEL1,GRIN1,Hrk,ITGA5,JAK3,KLF6,LIF,Mt2,Nes,NPTX1,OSMR,POU4F1,POU4F2,PTP4A3,S100A10,SAT1,SOX11,SRXN1,ST8SIA2,STAT3,TNFRSF12A,TNFRSF1A,VIM	29
Inflammatory Disease,Inflammatory Response,Neurological Disease,Organismal Injury and Abnormalities	Encephalitis	0.000993		-0.059	ARID5A,CD44,LIF,Mt2,TNFRSF12A,TNFRSF1A,VIM	7
Cell-To-Cell Signaling and Interaction,Cellular Movement,Hematological System Development and Function,Immune Cell Trafficking,Inflammatory Response	Recruitment of neutrophils	0.000996		-1.154	CAMK1,CD44,LIF,MMP12,TNFRSF1A	5
Cellular Assembly and Organization	Quantity of filaments	0.000996		1.98	ATF3,PTP4A3,STAT3,STMN2,VIM	5
Cancer,Organismal Injury and Abnormalities	Visceral metastasis	0.001		0.343	ANXA2,ATF3,CD44,CD9,KLF6,STAT3,STMN2,TUBB3	8
Cancer,Organismal Injury and Abnormalities	Primary tumor	0.001			CD44,CLMP,JAK3,KLF6,OSMR,STAT3,TNFRSF1A,TUBB3	8
Cell Death and Survival	Cell viability	0.00102		-1.575	ATF3,CD44,CD9,JAK3,KLF6,LIF,Mt2,NELL2,Nes,POU4F1,POU4F2,PPP1R1C,PTP4A3,SAT1,SLC6A8,SOX11,STAT3,TNFRSF1A,TUBB3	19
Cell Morphology	Morphology of carcinoma cell lines	0.00102			LIF,STAT3,VIM	3
Infectious Diseases	Quantity of virus	0.00102			ANXA2,STAT3,TNFRSF1A	3
Cell Death and Survival	Apoptosis of lymphoid organ	0.00103		0.487	CD44,JAK3,Mt2,STAT3,TNFRSF1A	5
Respiratory Disease	Respiratory failure	0.00103			CHRNA6,CHRNB3,ECEL1,GRIN1,SLC17A6	5
Cancer,Organismal Injury and Abnormalities	Advanced stage carcinoma	0.00103			CD44,JAK3,KLF6,Mt2,STAT3,TRO,TUBB3	7
Cellular Development,Connective Tissue Development and Function,Tissue Development	Differentiation of bone cells	0.00104		-0.243	CD9,CLIC1,ITGA5,LIF,POU4F1,POU4F2,SOX11,VIM	8
Cellular Function and Maintenance	Function of phagocytes	0.00104			CD9,JAK3,MMP12,Mt2,STAT3,TNFRSF1A	6
Organismal Injury and Abnormalities	Discomfort	0.00106			ANXA2,CHRNA6,CHRNB3,GRIN1,HTR1B,SLC17A6,TUBB3	7
Cellular Movement	Migration of cells	0.00106	Decreased	-2.435	ANXA2,ATF3,CAMK1,CD44,CD9,ITGA5,JAK3,KLF6,LIF,MMP12,Nes,OSMR,POU4F1,PTP4A3,S100A10,SOX11,SPATA13,ST8SIA2,STAT3,TNFRSF12A,TNFRSF1A,TUBB2B,VIM	23
Cellular Development,Cellular Growth and Proliferation,Embryonic Development,Nervous System Development and Function,Organismal Development,Tissue Development	Proliferation of neurosphere cells	0.00106			LIF,STAT3	2
Cell Morphology,Cellular Movement,Hair and Skin Development and Function	Cell spreading of keratinocytes	0.00106			ITGA5,STAT3	2
Cell-To-Cell Signaling and Interaction,Hematological System Development and Function	Interaction of naive T lymphocytes	0.00106			ITGA5,NPTX1	2
Cell Cycle,Cell-To-Cell Signaling and Interaction,Cellular Growth and Proliferation	Contact growth inhibition of carcinoma cell lines	0.00106			LIF,STAT3	2
Cell Death and Survival	Recovery of blood cells	0.00106			MMP12,STAT3	2
Cellular Development,Connective Tissue Development and Function	Differentiation of adipose cell lines	0.00106			LIF,TNFRSF12A	2
Endocrine System Development and Function,Lipid Metabolism,Small Molecule Biochemistry,Vitamin and Mineral Metabolism	Synthesis of corticosterone	0.00106			TNFRSF1A,VIM	2
Cell-To-Cell Signaling and Interaction,Hematological System Development and Function,Immune Cell Trafficking	Adhesion of immune cells	0.00108		-1.705	CD44,CD9,ITGA5,JAK3,LIF,NPTX1,TNFRSF1A	7
Molecular Transport	Transport of molecule	0.00109		-1.12	ANO4,ANXA2,ANXA6,ATF3,CAMK1,CD44,CHRNA6,CLIC1,GAP43,GRIN1,HTR1B,LIF,MMP12,Mt2,NELL2,POU4F2,Rab15,SLC17A6,SLC6A8,SOX11,STAT3	21
Cancer,Organismal Injury and Abnormalities	Metastatic potential of tumor cell lines	0.00111			CD44,PTP4A3,STAT3	3
Cellular Assembly and Organization,Cellular Function and Maintenance	Organization of cytoplasm	0.00113	Decreased	-2.026	ATF3,AVIL,CD44,CD9,ECEL1,GAP43,GRIN1,HTR1B,LIF,MMP12,MYO1B,NLGN3,POU4F1,POU4F2,SPATA13,STAT3,STMN2,TBC1D20,TNFRSF12A,TNFRSF1A,TUBB3,VIM	22
Cell Death and Survival	Cell survival of tumor cell lines	0.00115		-0.272	ATF3,POU4F1,STAT3,TUBB3	4
Neurological Disease,Organismal Injury and Abnormalities,Psychological Disorders	Traumatic brain injury	0.00115			CHRNA6,CHRNB3,GRIN1,HTR1B	4
Cell Cycle	G1 phase	0.00116			ANXA2,ATF3,CAMK1,ITGA5,JAK3,KLF6,LIF,POU4F1,STAT3	9
Cell Cycle	Arrest in G1 phase	0.00117			ANXA2,CAMK1,ITGA5,JAK3,KLF6,POU4F1,STAT3	7
Cell-To-Cell Signaling and Interaction	Aggregation of cells	0.00119		-1.825	CD44,CD9,CLIC1,CLMP,ITGA5,STAT3,TNFRSF1A	7
Cell Death and Survival,Cellular Function and Maintenance	Colony survival of tumor cell lines	0.0012			ATF3,STAT3,TUBB3	3
Post-Translational Modification,Protein Synthesis,Protein Trafficking	Heterotetramerization of protein	0.0012			ANXA2,GRIN1,S100A10	3
Cell Morphology,Nervous System Development and Function	Innervation	0.00121			ECEL1,GAP43,ISL2,NPTX1,POU4F1	5
Psychological Disorders	Major affective disorder	0.00125			ANXA6,CHRNA6,CHRNB3,DPP10,GRIN1,HTR1B,STAT3,VIM	8
Cardiovascular System Development and Function,Cellular Movement	Cell movement of endothelial cells	0.00125		-0.576	ANXA2,CD44,CD9,NPTX1,PTP4A3,STAT3,TNFRSF12A,VIM	8
Organismal Survival	Neonatal death	0.00127		0.358	CD44,ECEL1,GRIN1,ISL2,LIF,NLGN3,POU4F1,SLC17A6,SOX11	9
Cell-To-Cell Signaling and Interaction,Molecular Transport,Small Molecule Biochemistry	Release of neurotransmitter	0.00128		-0.152	CD9,CHRNB3,GRIN1,HTR1B,SLC17A6	5
Organismal Functions,Organismal Injury and Abnormalities,Tissue Morphology	Healing of wound	0.00128			CD44,KLF6,Mt2,TNFRSF1A,VIM	5
Cancer,Organismal Injury and Abnormalities,Reproductive System Disease	Cervical adenocarcinoma	0.00129			CD44,TUBB3,VIM	3
Organismal Development	Size of body	0.00131	Decreased	-2.539	ANXA2,CD9,CLMP,GAP43,KLF6,LIF,Nes,NLGN3,PTP4A3,SLC17A6,SLC6A8,ST8SIA2,STAT3,TNFRSF1A	14
Cell Death and Survival,Neurological Disease,Organismal Injury and Abnormalities	Apoptosis of brain cells	0.00132		0.391	ATF3,Hrk,KLF6,NPTX1,TNFRSF1A	5
Neurological Disease,Organismal Injury and Abnormalities,Psychological Disorders	Nicotine withdrawal syndrome	0.00132			CHRNA6,CHRNB3	2
Nervous System Development and Function	Pathfinding of neurons	0.00132			GAP43,POU4F2	2
Cellular Function and Maintenance	Maintenance of T lymphocytes	0.00132			STAT3,TNFRSF1A	2
Cellular Development,Hematological System Development and Function,Lymphoid Tissue Structure and Development	Maturation of monocyte-derived dendritic cells	0.00132			CD44,TNFRSF1A	2
Cell Cycle	Cell cycle progression of myeloid cells	0.00132			CD44,STAT3	2
Cell-To-Cell Signaling and Interaction	Adhesion of myeloma cell lines	0.00132			ANXA2,CD44	2
Cellular Movement,Hematological System Development and Function,Immune Cell Trafficking,Inflammatory Response	Emigration of neutrophils	0.00132			CD44,TNFRSF1A	2
Cellular Development,Cellular Growth and Proliferation,Connective Tissue Development and Function,Organ Development,Respiratory System Development and Function,Tissue Development	Proliferation of pulmonary fibroblasts	0.00132			CD44,ITGA5	2
Organismal Injury and Abnormalities,Renal and Urological Disease	Failure of kidney	0.00133			ATF3,CHRNA6,CHRNB3,GRIN1,Mt2,TNFRSF1A	6
Cellular Movement,Hematological System Development and Function,Immune Cell Trafficking	Cellular infiltration by mononuclear leukocytes	0.00136		-0.014	CD44,JAK3,MMP12,STAT3,TNFRSF1A	5
Cancer,Organismal Injury and Abnormalities	Invasive adenocarcinoma	0.00136			ATF3,CD44,JAK3,TUBB3,VIM	5
Cell-To-Cell Signaling and Interaction	Response of lymphatic system cells	0.00136		0.555	CD44,CD9,LIF,STAT3,TNFRSF1A	5
Cell-To-Cell Signaling and Interaction	Binding of tumor cell lines	0.00138	Decreased	-2.397	ANXA2,CD44,CD9,ITGA5,LIF,PTP4A3,S100A10,STAT3	8
Cardiovascular Disease,Neurological Disease,Organismal Injury and Abnormalities	Cerebrovascular dysfunction	0.00139			CHRNA6,CHRNB3,GRIN1,TNFRSF12A,TNFRSF1A,TUBB3,VIM	7
Protein Synthesis	Quantity of cytokine	0.00139		0.422	ARID5A,CD44,LIF,SAT1,STAT3,TNFRSF1A	6
Cell-To-Cell Signaling and Interaction,Cellular Movement	Recruitment of cells	0.00142		-1.285	CAMK1,CD44,LIF,MMP12,STAT3,TNFRSF1A,VIM	7
Cancer,Neurological Disease,Organismal Injury and Abnormalities	Central nervous system cancer	0.00142			CD44,CLMP,DPP10,GAP43,HTR1B,JAK3,KLF6,LIF,Nes,NPTX1,OSMR,SOX11,STAT3,TNFRSF1A,TUBB3	15
Cancer,Hematological Disease,Immunological Disease,Organismal Injury and Abnormalities	Plasma cell dyscrasia	0.00144			ANXA2,ANXA6,CD44,GRIN1,OSMR,S100A10,STAT3,TUBB3,VIM	9
Cell Morphology	Shape change of neurons	0.00145		-1.934	ATF3,CD9,ECEL1,GAP43,GRIN1,NLGN3,POU4F1,STAT3	8
Free Radical Scavenging	Synthesis of reactive oxygen species	0.00148		-1.13	ANXA2,CD44,CLIC1,GRIN1,ITGA5,LIF,SAT1,STAT3,TNFRSF1A	9
Cell Morphology,Cellular Development	Branching of cells	0.00148		-1.284	ANXA2,ATF3,CD44,ECEL1,GAP43,GRIN1,NLGN3,POU4F1,STAT3	9
Cellular Movement	Invasion of carcinoma cell lines	0.00149	Decreased	-2.4	CD44,ITGA5,Nes,S100A10,STAT3,VIM	6
Cardiovascular Disease,Organismal Injury and Abnormalities	Peripheral vascular disease	0.0015			ARID5A,CHRNA6,CHRNB3,GRIN1,SAT1,TNFRSF12A,TNFRSF1A,TUBB3,VIM	9
Cancer,Organismal Injury and Abnormalities,Reproductive System Disease	Stage II-III breast cancer	0.00155			CD44,MMP12,TUBB3,TUBB6	4
Cell-To-Cell Signaling and Interaction,Hematological System Development and Function,Immune Cell Trafficking	Adhesion of lymphocytes	0.00155		-1.987	CD44,ITGA5,JAK3,LIF	4
Cell Morphology,Cell-To-Cell Signaling and Interaction,Cellular Assembly and Organization,Nervous System Development and Function,Neurological Disease,Tissue Morphology	Abnormal morphology of synapse	0.00155			ECEL1,Nes,NPTX1,VIM	4
Neurological Disease	Injury of central nervous system	0.00156			ATF3,CHRNA6,CHRNB3,GRIN1,HTR1B,TNFRSF1A	6
Cardiovascular System Development and Function	Vascularization	0.0016			ANXA2,CD44,LIF,MMP12,S100A10,STAT3	6
Cancer,Organismal Injury and Abnormalities	Poorly differentiated carcinoma	0.00161			CD44,STAT3,TUBB3	3
Nervous System Development and Function,Neurological Disease,Organ Morphology,Organismal Development,Organismal Injury and Abnormalities	Abnormal morphology of olfactory bulb	0.00161			LIF,SOX11,ST8SIA2	3
Cell Morphology,Digestive System Development and Function,Hepatic System Development and Function,Organ Morphology,Organismal Development,Tissue Morphology	Morphology of hepatocytes	0.00161			LIF,Mt2,OSMR,TNFRSF1A	4
Cancer,Organismal Injury and Abnormalities,Reproductive System Disease	Stage I-III mammary tumor	0.00161			CD44,MMP12,TUBB3,TUBB6	4
Cell-To-Cell Signaling and Interaction	Penetration of cells	0.00161			ANXA2,HS3ST5	2
Cellular Development,Cellular Growth and Proliferation	Arrest in proliferation of leukemia cell lines	0.00161			LIF,STAT3	2
Cellular Assembly and Organization,Neurological Disease,Organismal Development,Tissue Development	Formation of amyloid-beta plaques	0.00161			STMN2,TNFRSF1A	2
Cell Morphology	Budding of cellular membrane	0.00161			ANXA2,S100A10	2
Carbohydrate Metabolism,Drug Metabolism,Molecular Transport,Small Molecule Biochemistry	Quantity of hyaluronic acid	0.00161			CD44,STAT3	2
Organ Morphology,Respiratory System Development and Function	Permeability of lung	0.00161			CD44,STAT3	2
Cancer,Cellular Development,Cellular Growth and Proliferation,Organismal Injury and Abnormalities,Tumor Morphology	Proliferation of medulloblastoma cells	0.00161			Nes,STAT3	2
Cell Morphology,Cellular Assembly and Organization,Cellular Function and Maintenance	Extension of filopodia	0.00161			CD9,GAP43	2
Neurological Disease,Organismal Injury and Abnormalities,Psychological Disorders	Disorder of basal ganglia	0.00162			ANXA2,CD44,GAP43,GRIN1,HTR1B,MYO1B,S100A10,SAT1,ST8SIA2,TNFRSF1A,TUBB2B,TUBB3,VIM	13
Cell Death and Survival,Nervous System Development and Function	Cell viability of neurons	0.00163		-0.804	LIF,Nes,POU4F1,POU4F2,SLC6A8,STAT3	6
Cardiovascular Disease,Neurological Disease,Organismal Injury and Abnormalities	Stroke	0.00163			CHRNA6,CHRNB3,GRIN1,TNFRSF12A,TNFRSF1A,TUBB3	6
Neurological Disease	Motor dysfunction or movement disorder	0.00163		-0.555	ANXA2,CD44,CHRNA6,CHRNB3,GAP43,GRIN1,HTR1B,LIF,MYO1B,S100A10,SAT1,SLC17A6,ST8SIA2,TNFRSF1A,TUBB2B,TUBB3,VIM	17
Cell-To-Cell Signaling and Interaction	Adhesion of tumor cell lines	0.00164	Decreased	-2.18	ANXA2,CD44,CD9,ITGA5,LIF,PTP4A3,STAT3	7
Cellular Development,Cellular Growth and Proliferation,Connective Tissue Development and Function,Tissue Development	Cell proliferation of fibroblasts	0.00167		-1.817	ANXA2,ATF3,CD44,ITGA5,LIF,STAT3,TNFRSF1A,VIM	8
Immunological Disease,Inflammatory Disease,Inflammatory Response,Neurological Disease,Organismal Injury and Abnormalities	Experimental autoimmune encephalomyelitis	0.00167		-0.6	ARID5A,CD44,LIF,Mt2,TNFRSF12A,TNFRSF1A	6
Cardiovascular System Development and Function	Neovascularization	0.00167			ANXA2,CD44,LIF,MMP12,S100A10	5
Nervous System Development and Function,Neurological Disease	Abnormal morphology of central nervous system	0.00168			CHRNA6,GAP43,GRIN1,LIF,Mt2,POU4F1,POU4F2,SLC17A6,SOX11,ST8SIA2	10
Lipid Metabolism,Molecular Transport,Small Molecule Biochemistry	Release of eicosanoid	0.00175		-0.187	S100A10,STAT3,TNFRSF1A,VIM	4
Cellular Movement	Cell movement of tumor cell lines	0.0018		-1.68	ANXA2,ATF3,CD44,CD9,GAP43,ITGA5,KLF6,LIF,MMP12,Nes,PTP4A3,S100A10,STAT3,VIM	14
Cellular Function and Maintenance	Function of leukocytes	0.0018			ATF3,CD44,CD9,JAK3,MMP12,Mt2,STAT3,TNFRSF1A	8
Endocrine System Development and Function,Lipid Metabolism,Small Molecule Biochemistry,Vitamin and Mineral Metabolism	Steroidogenesis of hormone	0.00182		0	ATF3,LIF,TNFRSF12A,VIM	4
Cell Death and Survival,Embryonic Development	Cell viability of embryonic cells	0.00184			CD9,LIF,SOX11	3
Cell-To-Cell Signaling and Interaction	Adhesion of colorectal cancer cell lines	0.00184			CD44,ITGA5,STAT3	3
Cell Morphology,Nervous System Development and Function	Morphology of neuroglia	0.00187			CD9,LIF,Mt2,ST8SIA2,VIM	5
Cellular Development,Cellular Growth and Proliferation,Nervous System Development and Function,Tissue Development	Development of central nervous system cells	0.00189			ISL2,SLC17A6,ST8SIA2,VIM	4
Digestive System Development and Function	Development of digestive system	0.00192			ATF3,CLMP,GRIN1,ITGA5,KLF6,SOX11,TNFRSF1A,VIM	8
Cell Death and Survival,Cellular Development,Cellular Function and Maintenance,Embryonic Development	Self-renewal of embryonic stem cell lines	0.00193			LIF,STAT3	2
Cell Morphology	Morphology of hematopoietic cell lines	0.00193			CD44,LIF	2
Cancer,Organismal Injury and Abnormalities	Growth of soft tissue sarcoma	0.00193			S100A10,STAT3	2
Cancer,Hematological Disease,Immunological Disease,Organismal Injury and Abnormalities	IG-MYC translocation positive Burkitt lymphoma	0.00193			JAK3,STAT3	2
Behavior	Operant performance	0.00193			HTR1B,SLC17A6	2
Cellular Assembly and Organization,Cellular Function and Maintenance	Density of microtubules	0.00193			LIF,STAT3	2
Digestive System Development and Function,Gastrointestinal Disease,Hematological System Development and Function,Lymphoid Tissue Structure and Development,Organ Morphology,Organismal Development,Organismal Injury and Abnormalities,Tissue Morphology	Abnormal morphology of small Peyer's patches	0.00193			JAK3,TNFRSF1A	2
Cellular Development,Cellular Growth and Proliferation,Embryonic Development,Organismal Development	Proliferation of embryonic stem cells	0.00196			CD44,LIF,STAT3	3
Neurological Disease,Psychological Disorders	Schizoaffective disorder	0.00196			CHRNA6,CHRNB3,GRIN1,HTR1B	4
Gastrointestinal Disease,Hepatic System Disease,Organismal Injury and Abnormalities	Liver Damage	0.00197		0.44	CD44,LIF,Mt2,STAT3,TNFRSF1A	5
Connective Tissue Development and Function,Tissue Development	Growth of connective tissue	0.002		-1.95	ANXA2,ATF3,CD44,ITGA5,JAK3,LIF,SOX11,STAT3,TNFRSF12A,TNFRSF1A,VIM	11
Behavior	Conditioning	0.00203		0.283	GRIN1,HTR1B,NLGN3,SLC17A6,SLC6A8,ST8SIA2	6
Hematological System Development and Function,Tissue Morphology	Quantity of antigen presenting cells	0.00203		-1.706	JAK3,LIF,MMP12,Mt2,STAT3,TNFRSF1A	6
Metabolic Disease,Organismal Injury and Abnormalities	Amyloidosis	0.00204			CHRNA6,CHRNB3,DOK5,GAP43,GRIN1,Nes,NPTX1,OSMR,STAT3,VIM	10
Nutritional Disease	Weight gain	0.00207	Increased	2	CLMP,HTR1B,KLF6,LIF,SAT1,SLC17A6,STAT3	7
Cellular Movement	Cell movement of myeloid cells	0.00209		-1.631	ANXA2,CD44,CD9,JAK3,KLF6,MMP12,S100A10,STAT3,TNFRSF1A	9
Cancer,Organismal Injury and Abnormalities	Stage II epithelial cancer	0.00209			ANXA2,CD44,TUBB3	3
Embryonic Development,Organismal Development,Reproductive System Development and Function	Implantation of embryo	0.00209			LIF,STAT3,TRO	3
Psychological Disorders	Schizophrenia spectrum disorder	0.00217			CHRNA6,CHRNB3,GAP43,GRIN1,HTR1B,NELL2,NLGN3,NPTX1,STMN2	9
Cell Death and Survival	Cell death of leukemia cell lines	0.00218		-1.358	CAMK1,CD44,LIF,SAT1,STAT3,TNFRSF1A,TUBB6	7
Cardiovascular Disease,Organismal Injury and Abnormalities	Atherosclerosis	0.00219			CD44,GRIN1,KLF6,MMP12,OSMR,STAT3,TNFRSF1A,TUBB3	8
Cell Morphology	Sprouting	0.0022		-1.284	ANXA2,ATF3,CD44,ECEL1,GAP43,GRIN1,NLGN3,POU4F1,STAT3	9
Cell-To-Cell Signaling and Interaction,Cellular Assembly and Organization	Cell-cell contact	0.0022		-1.12	CD44,CD9,ECEL1,GAP43,GRIN1,ITGA5,Nes,NLGN3,NPTX1,POU4F1,VIM	11
Organismal Functions,Organismal Injury and Abnormalities,Tissue Morphology	Closure of wound	0.00222			ANXA2,ITGA5,VIM	3
Cancer,Hematological Disease,Immunological Disease,Organismal Injury and Abnormalities	Mature T-cell neoplasm	0.00223			ITGA5,JAK3,KLF6,LIF,MMP12,OSMR,STAT3,TUBB3	8
Cell Death and Survival,Organismal Injury and Abnormalities	Apoptosis of epithelial cell lines	0.00225		0.109	ATF3,CD44,ITGA5,SRXN1,STAT3,TNFRSF1A	6
Cancer,Organismal Injury and Abnormalities,Tissue Morphology	Quantity of tumor	0.00225		0.277	ANXA2,ATF3,KLF6,Mt2,STAT3	5
Cellular Movement	Cellular infiltration	0.00226		0.38	ANXA2,CD44,JAK3,LIF,MMP12,S100A10,STAT3,TNFRSF1A	8
Gastrointestinal Disease,Inflammatory Disease,Inflammatory Response,Organismal Injury and Abnormalities	Inflammation of ileum	0.00227			STAT3,TNFRSF1A	2
Cellular Development,Cellular Growth and Proliferation,Connective Tissue Development and Function,Tissue Development	Proliferation of synovial fibroblasts	0.00227			LIF,STAT3	2
Cellular Development,Nervous System Development and Function	Differentiation of radial glial cells	0.00227			LIF,STAT3	2
Inflammatory Disease,Inflammatory Response,Organismal Injury and Abnormalities,Respiratory Disease	Pulmonary sarcoidosis	0.00227			CHRNA6,CHRNB3	2
Cellular Function and Maintenance,Hematological System Development and Function	Presence of mononuclear leukocytes	0.00227			CD44,JAK3	2
Cell Morphology,Connective Tissue Development and Function,Skeletal and Muscular System Development and Function,Tissue Development,Tissue Morphology	Size of osteoclasts	0.00227			CD44,LIF	2
Cardiovascular Disease	Malignant hypertension	0.00227			CHRNA6,CHRNB3	2
Cell-To-Cell Signaling and Interaction,Nervous System Development and Function	Glutamate mediated receptor currents	0.00227			GRIN1,TNFRSF1A	2
Nutritional Disease,Psychological Disorders	Hypophagia	0.00227			GRIN1,TNFRSF1A	2
Cellular Development,Cellular Growth and Proliferation,Connective Tissue Development and Function,Skeletal and Muscular System Development and Function,Tissue Development	Formation of osteoclasts	0.00228		-1.067	ANXA2,CD44,LIF,TNFRSF1A	4
Organismal Injury and Abnormalities	Sclerotic lesion	0.00231			CD44,MMP12,OSMR,TNFRSF1A,TUBB3	5
Cell-To-Cell Signaling and Interaction,Nervous System Development and Function	Firing of neurons	0.00236			GRIN1,HTR1B,STAT3	3
Hematological System Development and Function,Inflammatory Response,Tissue Morphology	Quantity of macrophages	0.00238		-1.387	LIF,MMP12,Mt2,STAT3,TNFRSF1A	5
Cell Death and Survival	Apoptosis of T lymphocytes	0.00244		0.116	CD44,CD9,JAK3,Mt2,STAT3,TNFRSF1A	6
Dermatological Diseases and Conditions,Neurological Disease,Organismal Injury and Abnormalities	Hyperalgesia	0.00245		0.756	CD44,GRIN1,NPTX1,SLC17A6	4
Cancer,Neurological Disease,Organismal Injury and Abnormalities	Primary central nervous system tumor	0.00245			CLMP,KLF6,OSMR,TUBB3	4
Cell Morphology,Nervous System Development and Function	Innervation of tissue	0.00245			GAP43,ISL2,NPTX1,POU4F1	4
Cell Morphology,Cellular Assembly and Organization,Cellular Function and Maintenance	Formation of cellular protrusions	0.00248	Decreased	-2.578	ATF3,AVIL,CD44,CD9,ECEL1,GAP43,GRIN1,NLGN3,POU4F1,POU4F2,SPATA13,STAT3,TNFRSF12A,TNFRSF1A,VIM	15
Cancer,Hematological Disease,Immunological Disease,Organismal Injury and Abnormalities	Neoplasia of leukocytes	0.00248			ANXA2,ANXA6,ATF3,CD44,CLMP,GRIN1,ISL2,ITGA5,JAK3,KCTD19,KLF6,LIF,MMP12,OSMR,S100A10,SOX11,STAT3,STMN2,TUBB3,TUBB6,VIM	21
Cancer,Organismal Injury and Abnormalities,Respiratory Disease	Advanced lung cancer	0.00249		0.343	ANXA2,ATF3,CD44,KLF6,STAT3,TUBB3	6
Cell-To-Cell Signaling and Interaction,Molecular Transport,Small Molecule Biochemistry	Quantity of monoamines	0.0025		0.235	GAP43,HTR1B,LIF,S100A10,SLC6A8	5
Gastrointestinal Disease,Organismal Injury and Abnormalities	Abnormality of ileum	0.00251			JAK3,STAT3,TNFRSF1A	3
Cell Death and Survival	Cell viability of stem cells	0.00251			CD9,LIF,SOX11	3
Cancer,Neurological Disease,Organismal Injury and Abnormalities	Central nervous system solid tumor	0.00253	Decreased	-2	ANXA2,CD44,CLMP,DPP10,GAP43,HTR1B,JAK3,KLF6,LIF,Nes,NPTX1,OSMR,SOX11,STAT3,TNFRSF1A,TUBB3	16
Gastrointestinal Disease,Inflammatory Disease	Crohn disease	0.00254			CD44,CHRNA6,CHRNB3,GRIN1,STAT3,TNFRSF1A	6
Cancer,Organismal Injury and Abnormalities	Metastatic solid tumor	0.00255		-0.152	ANXA2,ATF3,CD44,CD9,KLF6,Mt2,STAT3,STMN2,TNFRSF1A,TUBB3	10
Cancer,Hematological Disease,Immunological Disease,Organismal Injury and Abnormalities	Lymphoma	0.00257			ANXA2,ANXA6,ATF3,CD44,CLMP,GRIN1,ISL2,ITGA5,JAK3,KLF6,LIF,MMP12,OSMR,SOX11,STAT3,TUBB3,TUBB6	17
Cancer,Hematological Disease,Organismal Injury and Abnormalities	Lymphocytic neoplasm	0.00257			ANXA2,ANXA6,ATF3,CD44,CLMP,GRIN1,ISL2,ITGA5,JAK3,KCTD19,KLF6,LIF,MMP12,OSMR,S100A10,SOX11,STAT3,STMN2,TUBB3,TUBB6,VIM	21
Cellular Development,Cellular Growth and Proliferation	Cell proliferation of tumor cell lines	0.00259		-0.137	ANXA2,ANXA6,ATF3,CAMK1,CD44,GAP43,ITGA5,JAK3,KLF6,LIF,POU4F1,POU4F2,PTP4A3,S100A10,SAT1,SOX11,STAT3,TES,TNFRSF1A,TUBB3	20
Cell Cycle	G1 phase of tumor cell lines	0.00259			ANXA2,CAMK1,ITGA5,LIF,POU4F1,STAT3	6
Cell-To-Cell Signaling and Interaction,Hematological System Development and Function	Interaction of T lymphocytes	0.00263			CD44,ITGA5,JAK3,NPTX1	4
Cell Death and Survival,Cellular Development,Nervous System Development and Function,Tissue Development,Tissue Morphology	Regeneration of neurons	0.00263		-0.849	LIF,Mt2,STAT3,VIM	4
Cellular Movement	Migration of lung cancer cell lines	0.00263		-0.528	ATF3,S100A10,STAT3,VIM	4
Organismal Injury and Abnormalities,Respiratory Disease	Acute lung injury	0.00263			CHRNA6,CHRNB3,STAT3,TNFRSF1A	4
Cellular Growth and Proliferation,Embryonic Development	Cytostasis of embryonic cell lines	0.00264			SAT1,STAT3	2
Cellular Assembly and Organization,Cellular Compromise,Cellular Function and Maintenance	Destabilization of microtubules	0.00264			STAT3,STMN2	2
Neurological Disease	Coma	0.00264			CHRNA6,CHRNB3	2
Inflammatory Disease,Organismal Injury and Abnormalities,Respiratory Disease	Early acute respiratory distress syndrome	0.00264			CHRNA6,CHRNB3	2
Hematological Disease,Immunological Disease	Lymphoproliferative disorder	0.00265			ANXA2,ANXA6,ATF3,CD44,CLMP,GRIN1,ISL2,ITGA5,JAK3,KCTD19,KLF6,LIF,MMP12,OSMR,S100A10,SOX11,STAT3,STMN2,TUBB3,TUBB6,VIM	21
Cell Morphology	Morphology of antigen presenting cells	0.00272			JAK3,LIF,Mt2,TNFRSF1A	4
Gastrointestinal Disease,Organismal Injury and Abnormalities	Abnormality of small intestine	0.00272			CLMP,JAK3,STAT3,TNFRSF1A	4
Cell-To-Cell Signaling and Interaction,Nervous System Development and Function	Activation of neuroglia	0.00272			ANXA2,ITGA5,TNFRSF12A,VIM	4
Gastrointestinal Disease,Inflammatory Disease	Inflammatory Bowel Disease	0.00276			CD44,CHRNA6,CHRNB3,GRIN1,JAK3,STAT3,TNFRSF1A	7
Gastrointestinal Disease,Organismal Injury and Abnormalities	Benign oral disorder	0.0028			CD44,GRIN1,LIF,MMP12,SOX11,STAT3,TUBB3,TUBB6	8
Embryonic Development,Organismal Development	Development of body trunk	0.00285		-1.729	ANXA2,ATF3,CD44,CD9,GRIN1,JAK3,KLF6,LIF,MMP12,POU4F1,POU4F2,SOX11,STAT3,TNFRSF1A,TUBB3,TUBB6	16
Cancer,Organismal Injury and Abnormalities	Lymphoid cancer	0.00287			ANXA2,ANXA6,ATF3,CD44,CLMP,GRIN1,ISL2,ITGA5,JAK3,KCTD19,KLF6,LIF,MMP12,OSMR,S100A10,SOX11,STAT3,STMN2,TUBB3,TUBB6,VIM	21
Digestive System Development and Function	Ingestion by rodents	0.0029		0	GRIN1,HTR1B,LIF,OSMR,TNFRSF1A	5
Cellular Movement,Immune Cell Trafficking,Lymphoid Tissue Structure and Development	Homing of lymphatic system cells	0.00292			CD44,CD9,JAK3,STAT3	4
Embryonic Development,Organ Development,Organ Morphology,Organismal Development,Organismal Injury and Abnormalities,Respiratory Disease,Respiratory System Development and Function,Tissue Development	Abnormal morphology of pulmonary alveolus	0.00292			CD9,GRIN1,LIF,MMP12	4
Cancer,Hematological Disease,Immunological Disease,Organismal Injury and Abnormalities	Non-Hodgkin lymphoma	0.00292			ANXA2,ANXA6,ATF3,CD44,ISL2,ITGA5,JAK3,KLF6,LIF,MMP12,OSMR,SOX11,STAT3,TUBB3,TUBB6	15
Cancer,Hematological Disease,Immunological Disease,Organismal Injury and Abnormalities	T-cell non-Hodgkin lymphoma	0.00292			ITGA5,JAK3,KLF6,LIF,MMP12,OSMR,STAT3,TUBB3	8
Cell Morphology	Morphology of breast cancer cell lines	0.00297			CD9,POU4F2,VIM	3
Hematological System Development and Function,Immune Cell Trafficking,Inflammatory Response,Tissue Development	Accumulation of phagocytes	0.00301			CD44,ITGA5,OSMR,STAT3	4
Cellular Movement	Migration of tumor cell lines	0.00302	Decreased	-2.13	ANXA2,ATF3,CD44,CD9,ITGA5,KLF6,MMP12,Nes,PTP4A3,S100A10,STAT3,VIM	12
Developmental Disorder,Neurological Disease,Organismal Injury and Abnormalities	Cortical dysplasia	0.00304			GRIN1,TUBB3	2
Neurological Disease,Organismal Injury and Abnormalities	Intracranial hypertension	0.00304			CHRNA6,CHRNB3	2
Developmental Disorder,Neurological Disease	Congenital cranial dysinnervation disorder	0.00304			TUBB3,TUBB6	2
Digestive System Development and Function,Hepatic System Development and Function,Organ Development	Growth of liver	0.00305		0.096	Mt2,OSMR,STAT3,TNFRSF12A,TNFRSF1A	5
Cancer,Hematological Disease,Immunological Disease,Organismal Injury and Abnormalities	Mature B-cell neoplasm	0.00309			ANXA2,ANXA6,ATF3,CD44,GRIN1,ISL2,JAK3,KCTD19,OSMR,S100A10,SOX11,STAT3,STMN2,TUBB3,TUBB6,VIM	16
Digestive System Development and Function	Morphology of digestive system	0.0031			ATF3,CLMP,Hrk,JAK3,KLF6,LIF,Mt2,OSMR,SAT1,STAT3,TNFRSF1A	11
Cell Death and Survival,Neurological Disease,Organismal Injury and Abnormalities	Apoptosis of cerebral cortex cells	0.00312		0.849	ATF3,KLF6,NPTX1,TNFRSF1A	4
Cancer,Organismal Injury and Abnormalities	Angiogenesis of tumor	0.00312			ANXA2,CD44,KLF6,STAT3	4
Organismal Injury and Abnormalities	Abnormality of peritoneum	0.00314			ATF3,CD44,JAK3	3
Organismal Development	Mass of organism	0.00319	Increased	2.007	GRIN1,Mt2,OSMR,SAT1,SLC17A6,STAT3,TNFRSF1A	7
Digestive System Development and Function	Development of gastrointestinal tract	0.00321			CLMP,GRIN1,ITGA5,SOX11,TNFRSF1A,VIM	6
Neurological Disease,Organismal Injury and Abnormalities,Psychological Disorders,Skeletal and Muscular Disorders	Parkinson's disease	0.00321			ANXA2,GAP43,GRIN1,S100A10,TUBB2B,VIM	6
Cardiovascular System Development and Function,Tissue Development	Formation of endothelial tube	0.00331			ATF3,CD44,STAT3	3
Nervous System Development and Function,Neurological Disease,Organ Morphology,Organismal Development,Organismal Injury and Abnormalities	Abnormal morphology of brain	0.00332			CHRNA6,GAP43,GRIN1,LIF,POU4F1,POU4F2,SLC17A6,SOX11,ST8SIA2	9
Embryonic Development,Organ Development,Organ Morphology,Organismal Development,Organismal Injury and Abnormalities,Respiratory Disease,Respiratory System Development and Function,Tissue Development	Abnormal morphology of lung	0.00335			CD9,GRIN1,LIF,MMP12,SOX11	5
Cell Morphology	Morphology of tumor cell lines	0.0034			CD44,CD9,LIF,POU4F2,STAT3,VIM	6
Embryonic Development,Organismal Development,Tissue Development	Growth of embryonic tissue	0.0034			CD44,GAP43,LIF,POU4F1,SOX11,STAT3	6
Cancer,Neurological Disease,Organismal Injury and Abnormalities	Glioblastoma	0.00345			CD44,GAP43,KLF6,LIF,SOX11,STAT3,TNFRSF1A,TUBB3	8
Cardiovascular System Development and Function,Cellular Movement	Migration of endothelial cells	0.00345		-0.942	ANXA2,CD44,CD9,PTP4A3,STAT3,TNFRSF12A,VIM	7
Hematological Disease,Metabolic Disease,Organismal Injury and Abnormalities	Hypoxemia	0.00346			CHRNA6,CHRNB3	2
Cell-To-Cell Signaling and Interaction,Cellular Assembly and Organization,Nervous System Development and Function,Tissue Morphology	Quantity of excitatory synapses	0.00346			GRIN1,NPTX1	2
Connective Tissue Development and Function,Connective Tissue Disorders,Organismal Injury and Abnormalities,Skeletal and Muscular Disorders,Skeletal and Muscular System Development and Function,Tissue Development,Tissue Morphology	Loss of bone	0.00346			STAT3,TNFRSF1A	2
Cell-To-Cell Signaling and Interaction,Hair and Skin Development and Function	Adhesion of keratinocytes	0.00346			CD44,STAT3	2
Hair and Skin Development and Function,Organismal Injury and Abnormalities	Re-epithelialization of wound	0.00346			TNFRSF1A,VIM	2
Lipid Metabolism,Small Molecule Biochemistry	Synthesis of ganglioside	0.00346			CD9,ST8SIA2	2
Cell-To-Cell Signaling and Interaction	Binding of squamous cell carcinoma cell lines	0.00346			CD44,ITGA5	2
Immunological Disease,Inflammatory Response	Abnormal function of immune system	0.00349			CD44,JAK3,TNFRSF1A	3
Lipid Metabolism,Molecular Transport,Small Molecule Biochemistry	Release of arachidonic acid	0.00349			S100A10,TNFRSF1A,VIM	3
Hematological System Development and Function,Tissue Morphology	Quantity of myeloid cells	0.00349		-0.667	ATF3,CD9,JAK3,LIF,MMP12,Mt2,STAT3,TNFRSF1A	8
Cell Cycle	Arrest in G1 phase of tumor cell lines	0.00351			ANXA2,CAMK1,ITGA5,POU4F1,STAT3	5
Cellular Movement	Invasion of lung cancer cell lines	0.00355		-1.154	ATF3,CD44,S100A10,STAT3	4
Neurological Disease	Movement Disorders	0.00357			ANXA2,CD44,CHRNA6,CHRNB3,GAP43,GRIN1,HTR1B,LIF,MYO1B,S100A10,SAT1,ST8SIA2,TNFRSF1A,TUBB2B,TUBB3,VIM	16
Cellular Movement,Immune Cell Trafficking	Leukocyte migration	0.00366	Decreased	-2.71	ANXA2,CAMK1,CD44,CD9,ITGA5,JAK3,KLF6,LIF,MMP12,S100A10,STAT3,TNFRSF1A	12
Cancer,Organismal Injury and Abnormalities,Respiratory Disease	Bronchiolo-alveolar adenocarcinoma	0.00366			MMP12,SPATA13,STAT3,TES	4
Cell Morphology,Cellular Movement	Cell spreading of tumor cell lines	0.00366			CD9,GAP43,ITGA5,STAT3	4
Cellular Development	Commitment	0.00366			GAP43,ISL2,POU4F1,STAT3	4
Cellular Movement	Invasion of prostate cancer cell lines	0.00366			ATF3,CD44,Nes,VIM	4
Neurological Disease,Organismal Injury and Abnormalities	Subarachnoid hemorrhage	0.00367			CHRNA6,CHRNB3,GRIN1	3
Respiratory System Development and Function	Respiration of mice	0.00367			GRIN1,NLGN3,SAT1	3
Cell-To-Cell Signaling and Interaction,Reproductive System Development and Function	Binding of gonadal cell lines	0.00367			CD44,CD9,ITGA5	3
Cellular Growth and Proliferation,Connective Tissue Development and Function,Tissue Development	Proliferation of connective tissue cells	0.00383	Decreased	-2.218	ANXA2,ATF3,CD44,ITGA5,LIF,SOX11,STAT3,TNFRSF12A,TNFRSF1A,VIM	10
Organismal Survival	Perinatal death	0.00387		0.625	CD44,ECEL1,GRIN1,ISL2,LIF,NLGN3,POU4F1,SLC17A6,SOX11,STAT3	10
Developmental Disorder,Neurological Disease	Hypoplasia of cranial nerve	0.0039			POU4F1,POU4F2	2
Hereditary Disorder,Inflammatory Response,Organismal Injury and Abnormalities	Familial periodic fever	0.0039			TNFRSF1A,TUBB3	2
Cellular Development,Cellular Growth and Proliferation	Arrest in proliferation of carcinoma cell lines	0.0039			LIF,STAT3	2
Cancer,Organismal Injury and Abnormalities,Reproductive System Disease	Hormone refractory metastatic prostate cancer	0.0039			KLF6,TUBB3	2
Organismal Survival	Delay in organismal death	0.0039			ATF3,TNFRSF1A	2
Cancer,Organismal Injury and Abnormalities,Reproductive System Disease	Stage IB cervical carcinoma	0.0039			CD44,TUBB3	2
Cellular Growth and Proliferation	Colony formation of sarcoma cell lines	0.0039			MMP12,STAT3	2
Cellular Compromise,Gastrointestinal Disease,Hepatic System Disease,Organismal Injury and Abnormalities	Damage of liver cells	0.0039			STAT3,TNFRSF1A	2
Nervous System Development and Function,Neurological Disease	Abnormal morphology of phrenic nerve	0.0039			CD44,ECEL1	2
Cell Morphology,Cellular Function and Maintenance	Transmembrane potential	0.00393			ANXA6,CLIC1,GRIN1,ITGA5,SRXN1,VIM	6
Infectious Diseases,Organismal Injury and Abnormalities	Septic shock	0.00394		-1.091	ARID5A,ATF3,GRIN1,STAT3,TNFRSF1A	5
Hematological System Development and Function,Inflammatory Response,Tissue Morphology	Quantity of neutrophils	0.00403		-0.2	JAK3,MMP12,Mt2,STAT3,TNFRSF1A	5
Hematological System Development and Function,Immune Cell Trafficking,Inflammatory Response,Tissue Development	Accumulation of macrophages	0.00405			CD44,OSMR,STAT3	3
Cardiovascular Disease,Organismal Injury and Abnormalities,Tissue Morphology	Size of atherosclerotic lesion	0.00405			MMP12,OSMR,TNFRSF1A	3
Cancer,Immunological Disease,Organismal Injury and Abnormalities	Splenic cancer	0.00405			CD44,STAT3,TUBB3	3
Hematological Disease	Polycythemia	0.00412			CD44,CLIC1,JAK3,LIF,STAT3	5
Cell-To-Cell Signaling and Interaction	Activation of cells	0.00422		-0.235	ANXA2,ATF3,CD44,CD9,CLIC1,ITGA5,JAK3,LIF,STAT3,TNFRSF12A,TNFRSF1A,VIM	12
Cancer,Hematological Disease,Immunological Disease,Organismal Injury and Abnormalities	Lymphocytic cancer	0.00423			ANXA2,ANXA6,ATF3,CD44,CLMP,GRIN1,ISL2,ITGA5,JAK3,KCTD19,KLF6,LIF,MMP12,OSMR,S100A10,SOX11,STAT3,STMN2,TUBB3,TUBB6	20
Cell Death and Survival	Cell viability of central nervous system cells	0.00427		-0.762	LIF,Nes,POU4F1,STAT3	4
Cell Death and Survival	Apoptosis of thymocytes	0.00427		0	CD44,JAK3,Mt2,TNFRSF1A	4
Hematological System Development and Function,Tissue Morphology	Quantity of granulocytes	0.00429		0.352	JAK3,LIF,MMP12,Mt2,STAT3,TNFRSF1A	6
Neurological Disease	Progressive motor neuropathy	0.0043			ANXA2,ATF3,CD44,GAP43,GRIN1,S100A10,TNFRSF1A,TUBB2B,VIM	9
Nervous System Development and Function,Organ Morphology,Organismal Development	Morphology of forebrain	0.00437			GAP43,LIF,POU4F1,SLC17A6,SOX11,ST8SIA2	6
Cancer,Hematological Disease,Immunological Disease,Organismal Injury and Abnormalities	Type I enteropathy-associated T-cell lymphoma	0.00438			JAK3,STAT3	2
Cancer,Organismal Injury and Abnormalities,Reproductive System Disease	Stage I invasive breast adenocarcinoma	0.00438			CD44,TUBB3	2
Cancer,Connective Tissue Disorders,Organismal Injury and Abnormalities	Extraskeletal Ewing sarcoma	0.00438			CD44,TUBB3	2
Cell Morphology,Cellular Movement,Hair and Skin Development and Function	Cell spreading of epithelial cell lines	0.00438			GAP43,VIM	2
Inflammatory Disease,Organismal Injury and Abnormalities	Systemic auto-inflammatory disorder	0.00438			TNFRSF1A,TUBB3	2
Cellular Movement	Migration of skin cancer cell lines	0.00438			ATF3,CD44	2
Nervous System Development and Function,Organ Morphology,Tissue Morphology	Quantity of retinal ganglion cells	0.00438			ISL2,POU4F2	2
Cellular Development,Cellular Growth and Proliferation,Connective Tissue Development and Function,Hair and Skin Development and Function,Organ Development,Tissue Development	Proliferation of dermal fibroblasts	0.00438			CD44,VIM	2
Connective Tissue Disorders,Organismal Injury and Abnormalities,Skeletal and Muscular Disorders,Tissue Morphology	Damage of bone	0.0044			GRIN1,LIF,STAT3,TNFRSF1A	4
Connective Tissue Disorders,Organismal Injury and Abnormalities	Abnormality of adipose tissue	0.0044			CD44,LIF,OSMR,STAT3	4
Cancer,Organismal Injury and Abnormalities,Respiratory Disease	Lung tumor	0.00443		-0.563	ANXA2,ARID5A,ATF3,CD44,CD9,CGREF1,CHRNA6,CHRNB3,DOK5,ITGA5,JAK3,KLF6,MMP12,OSMR,S100A10,SLC17A6,SLC6A8,SPATA13,STAT3,TES,TMEM74,TRO,TUBB3,VIM	24
Neurological Disease,Organismal Injury and Abnormalities,Psychological Disorders	Postoperative delirium	0.00446			CHRNA6,CHRNB3,GRIN1	3
Cardiovascular System Development and Function,Organismal Development	Formation of artery	0.00446			STAT3,TUBB3,TUBB6	3
Cancer,Organismal Injury and Abnormalities	Cancer of cells	0.0045		-0.812	ANXA2,ANXA6,ATF3,CD44,CHRNB3,CLMP,DOK5,DPP10,ECEL1,GRIN1,HHIPL1,ISL2,ITGA5,JAK3,KCTD19,KLF6,LIF,MMP12,NLGN3,OSMR,POU4F1,POU4F2,S100A10,SLC6A8,SOX11,SPATA13,ST8SIA2,STAT3,STMN2,TBC1D20,TNFRSF12A,TNFRSF1A,TRO,TUBB3,TUBB6,VIM	36
Behavior,Digestive System Development and Function	Feeding	0.00452		1.067	GRIN1,HTR1B,LIF,POU4F1,STAT3,TNFRSF1A	6
Cell Morphology,Cellular Assembly and Organization,Cellular Development,Cellular Function and Maintenance,Cellular Growth and Proliferation,Nervous System Development and Function,Organismal Development,Tissue Development	Neuritogenesis	0.00456	Decreased	-2.162	ATF3,AVIL,CD44,ECEL1,GAP43,GRIN1,NLGN3,POU4F1,POU4F2,STAT3,VIM	11
Metabolic Disease,Neurological Disease,Organismal Injury and Abnormalities,Psychological Disorders	Alzheimer disease	0.0046			CHRNA6,CHRNB3,DOK5,GAP43,GRIN1,Nes,NPTX1,STAT3,VIM	9
Psychological Disorders	Drug dependence	0.00466			CHRNA6,CHRNB3,GRIN1,HTR1B	4
Cell-To-Cell Signaling and Interaction,Drug Metabolism,Molecular Transport,Small Molecule Biochemistry	Release of dopamine	0.00467			CHRNB3,GRIN1,SLC17A6	3
Cellular Development,Skeletal and Muscular System Development and Function,Tissue Development	Differentiation of skeletal muscle cells	0.00467			ATF3,SOX11,STAT3	3
Cell Morphology,Renal and Urological System Development and Function	Shape change of kidney cell lines	0.00467			ANXA2,GAP43,VIM	3
Cardiovascular System Development and Function,Cellular Development,Tissue Development	Differentiation of endothelial cells	0.00467			CD44,LIF,STAT3	3
Cancer,Organismal Injury and Abnormalities,Renal and Urological Disease	Metastatic renal cancer	0.00467			Mt2,STAT3,TUBB3	3
Nervous System Development and Function,Tissue Morphology	Quantity of neuroglia	0.0048		-1.154	GRIN1,LIF,MMP12,STAT3	4
Organismal Development	Morphology of body cavity	0.0048			ATF3,CD44,CD9,CLMP,GRIN1,Hrk,HTR1B,JAK3,KLF6,LIF,MMP12,Mt2,OSMR,S100A10,SAT1,SLC6A8,SOX11,STAT3,TNFRSF1A	19
Connective Tissue Development and Function,Organismal Functions,Tissue Morphology	Healing of bone	0.00487			SOX11,TNFRSF1A	2
Cellular Development,Nervous System Development and Function,Tissue Development	Specification of neurons	0.00487			ISL2,POU4F1	2
Cell Morphology,Cell-To-Cell Signaling and Interaction,Cellular Assembly and Organization,Nervous System Development and Function,Neurological Disease,Tissue Morphology	Loss of synapse	0.00487			NPTX1,VIM	2
Cancer,Hematological Disease,Immunological Disease,Organismal Injury and Abnormalities	Monomorphic epitheliotropic intestinal T-cell lymphoma	0.00487			JAK3,STAT3	2
Cell-mediated Immune Response,Cellular Movement,Hematological System Development and Function,Immune Cell Trafficking	Cell movement of helper T lymphocytes	0.00487			CD44,STAT3	2
Cell-To-Cell Signaling and Interaction	Signaling of lymphatic system cells	0.00487			CD44,CD9	2
Cellular Growth and Proliferation	Colony formation of hematopoietic cell lines	0.00487			PTP4A3,STAT3	2
Cell Signaling,Post-Translational Modification	Activation of protein kinase C	0.00487			GAP43,HTR1B	2
Cancer,Organismal Injury and Abnormalities,Reproductive System Disease	Stage II breast adenocarcinoma	0.00487			CD44,TUBB3	2
Behavior	Habituation	0.00487			GRIN1,HTR1B	2
Gastrointestinal Disease,Inflammatory Disease,Organismal Injury and Abnormalities	Acute appendicitis	0.00487			CHRNA6,CHRNB3	2
Developmental Disorder,DNA Replication, Recombination, and Repair,Hereditary Disorder,Organismal Injury and Abnormalities	Down syndrome	0.00489			GAP43,GRIN1,STMN2	3
Cellular Movement,Nervous System Development and Function	Guidance of axons	0.0049			DOK5,GAP43,ISL2,POU4F2,TUBB3	5
Cancer,Hematological Disease,Immunological Disease,Organismal Injury and Abnormalities	High grade lymphocytic cancer	0.00493			ATF3,CD44,JAK3,SOX11,STAT3,TUBB3,TUBB6	7
Hematological System Development and Function,Inflammatory Response,Tissue Morphology	Quantity of phagocytes	0.00493		-1.369	ATF3,JAK3,LIF,MMP12,Mt2,STAT3,TNFRSF1A	7
Cellular Movement	Invasion of tumor cell lines	0.0051	Decreased	-2.455	ATF3,CD44,CD9,ITGA5,KLF6,MMP12,Nes,PTP4A3,S100A10,STAT3,VIM	11
Cancer,Hematological Disease,Immunological Disease,Organismal Injury and Abnormalities	Enteropathy-associated T-cell lymphoma	0.00511			JAK3,STAT3,TUBB3	3
Free Radical Scavenging	Formation of reactive oxygen species	0.00511			GRIN1,STAT3,TNFRSF1A	3
Drug Metabolism,Endocrine System Development and Function,Lipid Metabolism,Small Molecule Biochemistry,Vitamin and Mineral Metabolism	Synthesis of progesterone	0.00511			ATF3,TNFRSF12A,VIM	3
Organismal Injury and Abnormalities	Injury of mice	0.00511			LIF,MMP12,Mt2	3
Cell-mediated Immune Response,Cellular Movement,Hematological System Development and Function,Immune Cell Trafficking,Lymphoid Tissue Structure and Development	Homing of T lymphocytes	0.00511			CD44,JAK3,STAT3	3
Cell Morphology,Inflammatory Response	Morphology of phagocytes	0.00523			JAK3,LIF,Mt2,TNFRSF1A	4
Cancer,Organismal Injury and Abnormalities,Reproductive System Disease	Cervical carcinoma	0.00533			CD44,MMP12,STAT3,TUBB3,VIM	5
Cell-To-Cell Signaling and Interaction,Hematological System Development and Function	Interaction of antigen presenting cells	0.00534			CD44,ITGA5,NPTX1	3
Neurological Disease	Paresis	0.00534			HTR1B,TUBB3,TUBB6	3
Cell Cycle	Arrest in interphase	0.00539			ANXA2,CAMK1,CD44,ITGA5,JAK3,KLF6,POU4F1,STAT3	8
Cancer,Organismal Injury and Abnormalities	Poorly differentiated adenocarcinoma	0.0054			STAT3,TUBB3	2
Cancer,Organismal Injury and Abnormalities,Reproductive System Disease	Stage I-III ductal breast carcinoma	0.0054			CD44,TUBB3	2
Neurological Disease	Facial nerve disorder	0.0054			POU4F1,TUBB6	2
Cellular Growth and Proliferation	Colony formation of ovarian cancer cell lines	0.0054			ATF3,TES	2
Cancer,Dermatological Diseases and Conditions,Organismal Injury and Abnormalities	Metastatic skin squamous cell carcinoma	0.0054			CD44,TUBB3	2
Cancer,Cell Death and Survival,Organismal Injury and Abnormalities,Tumor Morphology	Apoptosis of chronic lymphocytic leukemia cells	0.0054			CD44,STAT3	2
Cancer,Organismal Injury and Abnormalities	Metastatic carcinoma	0.00544			CD44,KLF6,Mt2,STAT3,TUBB3	5
Cellular Development,Cellular Growth and Proliferation,Nervous System Development and Function,Tissue Development	Growth of axons	0.00544		-0.271	GAP43,LIF,POU4F1,STAT3,VIM	5
Cell Morphology,Cellular Function and Maintenance	Transmembrane potential of mitochondria	0.00544			ANXA6,CLIC1,ITGA5,SRXN1,VIM	5
Cellular Movement	Migration of breast cancer cell lines	0.00545		-1.297	ANXA2,ATF3,CD44,CD9,STAT3,VIM	6
Cancer,Organismal Injury and Abnormalities,Reproductive System Disease	Cervical cancer	0.00545			ANXA2,CD44,MMP12,STAT3,TUBB3,VIM	6
Neurological Disease,Psychological Disorders	Schizophrenia	0.00552			CHRNA6,CHRNB3,GAP43,GRIN1,HTR1B,NELL2,NPTX1,STMN2	8
Cellular Development,Cellular Growth and Proliferation	Cell proliferation of ovarian cancer cell lines	0.00552		-0.813	ATF3,CD44,KLF6,STAT3	4
Cell-To-Cell Signaling and Interaction,Hematological System Development and Function,Immune Cell Trafficking,Inflammatory Response	Activation of monocytic myeloid derived suppressor cells	0.00554			STAT3	1
Cell-To-Cell Signaling and Interaction,Inflammatory Response	Anti-inflammatory response of macrophages	0.00554			STAT3	1
Cell-mediated Immune Response,Cell-To-Cell Signaling and Interaction,Cellular Movement,Hematological System Development and Function,Immune Cell Trafficking	Adhesion of lymphokine activated killer cells	0.00554			CD44	1
Cell-To-Cell Signaling and Interaction,Hematological System Development and Function,Inflammatory Response	Anti-inflammatory response of neutrophils	0.00554			STAT3	1
Cell Death and Survival	Apoptosis of lymph node cells	0.00554			CD44	1
Cancer,Organismal Injury and Abnormalities	Angiogenesis of head and neck tumor	0.00554			ANXA2	1
Cardiovascular System Development and Function,Organismal Development,Tissue Morphology	Area of left common carotid artery	0.00554			VIM	1
Neurological Disease,Organismal Injury and Abnormalities,Psychological Disorders,Skeletal and Muscular Disorders	Abnormal involuntary movement of limb	0.00554			S100A10	1
Cell-To-Cell Signaling and Interaction,Nervous System Development and Function	Activation of POMC neurons	0.00554			LIF	1
Cancer,Organismal Injury and Abnormalities	Advanced stage sinonasal mucosal melanoma	0.00554			CD44	1
Cancer,Cell Death and Survival,Organismal Injury and Abnormalities,Tumor Morphology	Apoptosis of gastric cancer cells	0.00554			STAT3	1
Cellular Compromise	Acidification of breast cancer cell lines	0.00554			CD44	1
Cell-To-Cell Signaling and Interaction,Hematological System Development and Function,Immune Cell Trafficking,Inflammatory Response	Aggregation of monocyte-derived dendritic cells	0.00554			CD44	1
Cancer,Organismal Injury and Abnormalities	Advanced TNM stage head and neck squamous cell cancer	0.00554			CD44	1
Cancer,Cell-To-Cell Signaling and Interaction,Organismal Injury and Abnormalities	Adhesion of hairy cell leukemia cells	0.00554			CD44	1
Nucleic Acid Metabolism,Small Molecule Biochemistry	Activation of NADPH	0.00554			STAT3	1
Nervous System Development and Function	Adaptation of hair cells	0.00554			MYO1B	1
Neurological Disease,Ophthalmic Disease,Organismal Injury and Abnormalities	Abnormal visual pursuit	0.00554			POU4F2	1
