# Supplementary material for: Transcriptional control of retinal ganglion cell death after axonal injury
Source: Cell Death Dis. 2022 Mar 16;13(3):244. doi: 10.1038/s41419-022-04666-3 (PMC8927149; doi:10.1038/s41419-022-04666-3)
Supplement: Supplementary file 8 — Complete list of upstream regulators for each genotype from Ingenuity Analysis Pathway [file 41419_2022_4666_MOESM8_ESM.xlsx]

## Sheet: UP_CONCvsDNT_WT
¬© 2000-2020 QIAGEN. All rights reserved.
Upstream Regulator	Expr Fold Change	Molecule Type	Predicted Activation State	Activation z-score	p-value of overlap	Target Molecules in Dataset	Mechanistic Network
HTT	-1.02	transcription regulator		1.774	3.76e-27	ACAT2,ADAM23,ADCY5,AKT2,ALDOC,ARPP21,ATF3,ATP1A3,ATP2A2,ATP2B2,ATP2B3,BBC3,BCL11B,BCL2L11,BCL3,BCL6,BMP1,CAMK2A,CAMK2B,CASP3,CAST,CAVIN3,CD74,CD9,CDKN1A,CEBPB,CHKA,CHRNB2,COCH,COL16A1,CORO2B,COX6A2,CPLX2,CSF1R,CTTN,CX3CL1,CYP51A1,DDIT3,DHCR7,DLG3,EBF1,ELAVL4,EPB41L3,ETV1,FASN,FDFT1,FDPS,FGF1,FGFR1,FOSL1,GABRA1,GABRG1,GABRG2,GADD45G,GAP43,GFAP,GLUL,GNAL,GNAO1,GPC1,GPR88,GRIN1,GRIN2A,GRM1,HMGCR,HMG…
CREB1	1.085	transcription regulator	Activated	6.154	2.36e-25	AKT3,ARC,ATF3,ATF5,BAG3,CA10,CALB2,CALCB,CALN1,CAPN5,CARS1,CCN1,CCND3,CD68,CD9,CDK14,CDKN1A,CEBPB,CEBPD,CGREF1,CHGA,CLMP,COCH,CPEB1,CREM,CRH,CRYM,CSRNP1,CTNNA2,CYP51A1,DUSP1,ECEL1,EDIL3,ESRRG,FASN,FGF13,FGL2,GADD45A,GADD45B,GADD45G,GAL,GAP43,GNAL,GPNMB,HLA-A,HMGCR,HMGCS1,HMOX1,HPCA,HPGD,HTR2A,IDI1,IER2,IGSF10,IMPACT,INA,JPT1,JUN,JUNB,KCNC4,KCND2,KIAA1549L,LDLR,LITAF,LSS,LYPD6,MCAM,MCL1,MCTP1,MEST…	338 (7)
beta-estradiol		chemical - endogenous mammalian		0.865	2.19e-23	A2M,AARS1,ADAMTS1,ADGRG2,ADM2,ADORA1,AHR,AKAP2,ALCAM,ALK,ANK1,ANXA3,APBA1,AR,ARC,ARNT2,ATF3,ATF5,ATP1B1,ATP2B2,BAZ1A,BBC3,BCAT1,BCL2L11,BCL6,C4A/C4B,CACNB1,CACNB4,CALB1,CALCB,CAMK2A,CAP2,CASP3,CAST,CBX6,CCN1,CCND3,CD44,CD74,CDK5R1,CDKN1A,CEBPB,CEBPD,CEBPG,CHGA,CHRM1,CLIC4,CLSTN2,CLU,COCH,COX6A2,CP,CRABP2,CREM,CSTB,CTNNA2,CTSH,CTTN,CYP51A1,CYTH4,DDIT3,DHCR7,DLG2,DLG3,DMTN,DSCAM,DUSP1,EDN2,EFNA1,EF…
forskolin		chemical toxicant	Activated	2.474	2.34e-21	ADAMTS1,ADCYAP1,ALDOC,ARC,ARHGAP1,ATF3,ATP1B1,BAG3,BCL2L11,BCL3,CAP2,CCND3,CD44,CD68,CD9,CDC42SE1,CDK14,CDKN1A,CEBPB,CEBPD,CGREF1,CLU,CREM,CRH,CSF1,CTTN,DAB2,DDIT3,DHCR7,DNM1L,DUSP1,ECEL1,FLNC,FOSL1,FOSL2,GADD45A,GADD45B,GADD45G,GAL,GAP43,GFAP,GNAL,GNAS,GPRC5B,GRIP1,HAPLN1,HLA-DQA1,HMOX1,HPGD,IER2,IGFBP3,IGFBP5,INA,ITGA3,ITPR1,JAK3,JUN,JUNB,JUND,KITLG,LARGE1,LITAF,MGAT3,MMP19,MMP9,MSMO1,Mt1,Mt2,M…	408 (13)
ATF4	1.175	transcription regulator	Activated	5.493	1.27e-20	AARS1,ASNS,ATF3,ATF5,BBC3,BCAT1,CARS1,CDKN1A,CEBPB,CEBPG,CHAC1,DDIT3,EIF2S2,EIF4EBP1,FASN,GADD45A,GARS1,IGFBP5,IGFBP7,JUN,LGALS3,MCL1,MTHFD2,NARS1,NUPR1,OSMR,PCK2,PHGDH,PSAT1,PSPH,PYCR1,SARS1,SERPINF1,SHMT2,SIGMAR1,SLC1A4,SLC3A2,SLC7A1,SLC7A11,SLC7A3,SLC7A5,SOD2,STAT3,STC2,TNFRSF12A,TRIB3,WARS1,WFS1,XPOT	291 (8)
IFNG		cytokine	Activated	6.004	6.44e-20	A2M,ADCY5,ADGRG2,ADORA1,AHR,ALDH1L1,ARC,ARL6,ARNT2,ASNS,ATF3,ATP1B1,ATP2A2,BBC3,BCAN,BCL2L11,BCL3,Bst2,C1QA,C1QB,C1QC,C4A/C4B,CALB1,CALB2,CASP3,CCND3,CD44,CD63,CD68,CD74,CD83,CDK5R1,CDKN1A,CEBPB,CEBPD,CHAC1,CHST11,CLIC4,CP,CREM,CSF1,CSF1R,CTSC,CTSH,CTSS,CX3CL1,CX3CR1,DDIT3,DDX60,DUSP1,EFNB2,ELAVL2,ETS2,F3,FASN,FCER1G,FGF1,FGF12,FGF2,FGL2,FLRT2,GBP2,GFAP,GLIPR2,GLUL,GNAO1,GNAS,GPR158,GPRC5B,HERC6,…	401 (12)
lipopolysaccharide		chemical drug	Activated	5.802	5.91e-19	ADORA1,AHR,AKAP2,ALCAM,AMPD3,ANXA3,APOBEC1,AR,ARC,ARHGAP1,ARHGEF3,ARPC1B,ATF3,ATP2A2,AXL,BAG3,BCL2L11,BCL3,BCL6,C3AR1,CALCB,Calm1 (includes others),CASP3,CCN1,CCND3,CD37,CD44,CD53,CD68,CD74,CD83,CD9,CDK5R1,CDKN1A,CEBPB,CEBPD,CLIC4,COL5A3,COX6A2,CP,CREM,CRH,CRLF2,CSF1,CSF1R,CSTB,CTSC,CUX2,CX3CL1,CX3CR1,DDIT3,DHCR24,DUSP1,DUSP16,DUSP8,EFNB2,EMB,ETS2,F3,FASN,FCER1G,FGF2,FGL2,FYB1,GADD45A,GADD45B,GAP…	435 (12)
tetradecanoylphorbol acetate		chemical drug	Activated	4.96	8.47e-19	ADAMTS1,ASAH2,ATP1A3,ATP2A2,AXL,BTC,CAPG,CCN1,CCND3,CD44,CD68,CDK5R1,CDKN1A,CHGA,CREM,CRH,CSF1,CSF1R,CTSH,CTTN,DAB2,DUSP1,DUSP8,DYNC1I1,EFNB2,EIF4EBP1,EPHA2,EPHA4,ETS2,F3,Fam13a,FCER1G,FGF2,FOSL1,FOSL2,FSTL3,GAL,GAP43,GNB3,GPR35,GRIN2A,HAPLN1,HSD17B2,HTR2A,IGFBP3,IGFBP5,IKZF1,IRF8,ISLR2,ITGAM,ITGB2,JAK3,JUN,JUNB,JUND,KLF6,LAMB3,LDLR,LIF,LTBR,LYZ,MCL1,MKNK1,MME,MMP12,MMP19,MMP9,MYC,MYH9,NCF1,NKAIN…	402 (13)
TNF		cytokine	Activated	4.734	4.16e-18	A2M,ABCD2,ABR,ADCY5,ADGRG6,ADORA1,AGFG2,ALCAM,AMPD3,AR,ARC,ATF3,ATP2A2,BBC3,BCL2L11,BCL3,BCL6,BTBD3,C3AR1,CASP3,CAVIN3,CCN1,CCND3,CD44,CD83,CDK5R1,CDKN1A,CEBPB,CEBPD,CEBPG,CHST11,CLIC4,CLU,CNTF,COL16A1,CP,CREB3,CREM,CRH,CSF1,CSF1R,CTSC,CTSS,CTTN,CX3CL1,CX3CR1,DBI,DDIT3,DUSP1,DUSP16,EFNA1,EFNB2,EMP1,EPHA2,F3,FADS1,FASN,FCER1G,FDPS,FGF2,FGFR1,FOSL1,FOSL2,GABRA1,GABRB2,GABRG2,GADD45A,GADD45B,GADD45G…	408 (13)
IL6		cytokine	Activated	4.643	9.08e-18	A2M,ADAMTS1,AHR,ARL6,ATF3,ATP2A2,BBC3,BCL2L11,BCL3,BCL6,BTC,CASP3,CD44,CD53,CD68,CD74,CD83,CDKN1A,CEBPB,CEBPD,CLU,CP,CRH,CSF1,CTSC,CX3CR1,DUSP1,DUSP16,EOMES,ETS2,F3,FGF2,GADD45A,GADD45B,GADD45G,GAL,GAP43,GBP2,GFAP,GRIN1,HLA-A,HLA-DQA1,HMOX1,HPGD,IGFBP3,IGFBP5,IL1R1,IL6ST,IRF9,ITGAM,ITPR1,JUN,JUNB,JUND,LARGE1,LDLR,LGALS1,LIF,LY86,LYZ,MCL1,MMP12,MMP9,Mt1,Mt2,MYC,OSBPL1A,PDGFA,PIM1,PLAT,PRPH,PTGFR,P…	401 (11)
TGFB1	1.467	growth factor	Activated	4.47	1e-17	ADGRG2,ADORA1,AHR,ALDH5A1,ANXA2,AOPEP,ARHGEF2,ARNT2,ASNS,AXL,BBC3,BCL2L11,BCL3,BCL6,BMP1,C1QA,C1QB,C1QC,C3AR1,CALB2,CALCB,Calm1 (includes others),CARS1,CASP3,CCN1,CCND3,CD44,CD68,CD83,CDC42SE1,CDH4,CDK5R1,CDKN1A,CEBPB,CHST11,CLIC4,CLU,CNN3,COL16A1,CREB3,CSF1,CSF1R,CTSC,CTSH,CTSS,CTTN,CX3CL1,CX3CR1,DAB2,DMTN,DUSP1,ELF4,ELMO1,EOMES,EPHA2,EPRS1,ESRP1,F3,FAM3C,FASN,FCER1G,FGF12,FGF2,FGF9,FGFR1,FLNA,F…	447 (14)
APP	-1.091	other		1.712	1.34e-17	ADCYAP1,ALDOC,APLP2,ARC,ATP1A3,ATP1B1,ATP2B2,AXL,BBC3,BCL2L11,C4A/C4B,CALB1,CAPN1,CASP3,CAST,CD44,CD68,CD74,CDK5R1,CLIC1,CLU,CP,CPLX1,CPLX2,CPNE6,CRABP2,CRYM,CSF1,CSF1R,CTTN,DBI,DNM1L,DPYSL2,DSTN,DYNLL2,EIF5A2,ELAVL4,EOMES,ETS2,FGF2,FGFR1,FLNA,FXYD1,GABBR2,GAP43,GBP2,GFAP,GNAO1,GPC1,GRIN1,GRIN2A,HECW1,HERC6,HEY1,HEY2,HK1,HMGCR,HMOX1,HPCA,Hrk,HSPB1,IGFBP5,IL6ST,INA,ITGA3,ITGAM,JUN,JUNB,JUND,KCNC4,…
PDGF BB		complex	Activated	3.691	2.23e-17	ACAT2,ADARB1,ASAH2,ATF3,ATP2A2,BCL3,CCN1,CCND3,CD44,CDKN1A,CEBPB,CEBPD,CP,CSF1,CSF1R,DAB2,DBNDD1,DDIT3,DUSP1,ETS2,F3,FASN,FGF2,FGFR1,FLNA,FOSL1,FXYD5,GADD45A,GBP2,GLUL,HMGCR,HMGCS1,HMOX1,IER2,ITGA5,JUN,JUNB,KLF6,LDLR,LGALS3,LIF,MCL1,MMP12,MMP9,Mt1,Mt2,MYC,PDGFA,PFN2,PIM1,PLAT,RBP1,RGS2,RXRG,SAT1,SCD,Scd2,SERPINA3,SERPINE1,SLC1A1,SLC7A1,SOCS3,SOD2,STAT3,TGM2,TNFRSF12A,TRIB3,VAPB,ZFP36	320 (13)
POU4F1	-2.693	transcription regulator		-0.264	3.64e-15	ADCYAP1,ADGRG2,AVIL,CACNB1,CACNB3,CACNG5,CALB2,CDKN1A,CHRNA3,DLG2,ETV1,FGF13,GAL,GNAS,INA,IRX2,IRX6,ISL2,KCNIP1,KCTD8,NECAB2,NTRK3,PIRT,POU4F1,POU4F2,POU4F3,PPP1R1C,PRPH,PVALB,RGMA,RUNX1,SLC6A17,SNAP25,SNCG,TAC1
BDNF	1.152	growth factor	Inhibited	-2.948	5.71e-15	ACOT7,ADCYAP1,ANXA2,AR,ARC,ARPP21,ATP1A3,BAG3,BCL2L11,CALB2,CAMK2A,CASP3,CCN1,CDKN1A,CHGA,CP,CPLX2,CYGB,DNAJB5,DUSP1,ELOVL6,FLNA,GAP43,GFAP,GLUL,GNAI1,GNAO1,GRIN1,GRIN2A,HMGCR,IFRD1,ITPR1,JUN,KIF5A,LGALS1,LIMK1,Mapre2,MAPT,NCDN,NELL2,OMG,PCDH8,PRSS12,PTBP1,RAB3A,REEP5,RGS4,RNH1,RPRM,S100A10,SH3BGRL2,SNAP25,SOD2,SORL1,SPP1,SYN1,SYN2,TAC1,THRA,Tmsb4x (includes others),TTC3,TUBB3,VGF,VIM,VSNL1,YWHAG	387 (13)
bucladesine		chemical toxicant		0.108	6.9e-15	ADAMTS1,AR,C3AR1,CD44,CDK5R1,CDKN1A,CEBPB,CHGA,CLU,CREM,DUSP1,EOMES,F3,FGFR1,FOSL2,FSTL3,GADD45B,GALNT16,GAP43,GFAP,GLUL,HCRTR1,HMGCR,HMOX1,HS3ST1,IGFBP3,IGFBP5,ITGB2,JAK3,JUN,JUNB,KCNAB2,KITLG,LAMB3,LDLR,LIF,LRRN3,MCAM,MMP9,Mt1,MYC,NAP1L5,PDE4B,PDE5A,PGR,PLIN3,PTCH1,RELA,RGS2,SCRT1,SERPINE1,SIGMAR1,SLC6A17,SNAP25,SOCS3,SYT4,TF,VGF
AGT	-1.236	growth factor	Activated	2.516	7.6e-15	ACAT2,ADAM23,ANXA3,ARHGEF9,ASAH2,ATF3,ATP1B1,Calm1 (includes others),CASP3,CCND3,CD44,CDKN1A,CGREF1,COLEC10,CP,CRABP2,CREB5,CREM,CTSS,DAB2,DUSP1,EFNB2,ELMSAN1,ETV1,F3,FASN,FBXO21,FDFT1,FGF13,FGF2,GABBR1,GAP43,GRIN1,HEY1,HMGCR,HMGCS1,HMOX1,HSPB1,IDI1,IGFBP3,IGFBP5,IL6ST,ITGA5,JUN,KITLG,LAMB1,LDLR,LIF,LSS,MAPT,MMP9,MSMO1,MYC,NCF1,NFKB2,NMNAT2,PDGFA,PNKD,PTGFR,RELA,RGS2,RRAS,SCN2A,SERPINE1,SLC1A1,SO…	257 (13)
IL1B		cytokine	Activated	4.776	1.13e-14	A2M,ADAMTS1,AMPD3,ARC,ASAH2,ATF3,ATF5,ATP2A2,BCL3,CALB1,CASP3,CCNJ,CD44,CD74,CD83,CDKN1A,CEBPB,CEBPD,CEBPG,CNTF,CP,CREM,CRH,CSF1,CSRNP1,CTSS,CX3CL1,CX3CR1,DAB2,DBI,DDIT3,DUSP1,EFNA1,EIF4EBP1,ETS2,F3,FGF2,FOSL1,GADD45A,GADD45B,GBP2,GNAS,HEXB,HLA-A,HMOX1,Hrk,HSPB1,IER2,IFRD1,IGFBP3,IGFBP5,IL1R1,ITGA5,ITGAM,JUN,JUNB,JUND,KCNH8,LAMB3,LDLR,LIF,MAPT,MCL1,MMP12,MMP9,Mt1,Mt2,MYC,NFKB2,NIBAN1,OSMR,PCDH7,P…	408 (13)
EGF	1.082	growth factor	Activated	3.806	2.18e-14	ALCAM,AR,ARC,ARHGEF2,ATF3,ATP2A2,BBC3,CASP3,CCN1,CCND3,CD44,CDC42EP1,CDH4,CDKN1A,CEBPB,CEBPD,CLU,CREM,CSF1R,DDIT3,DUSP1,EFNB2,EPHA2,ETS2,F3,FASN,FGF2,FGFR1,FOSL1,FSTL1,GADD45A,GFAP,HMGCS1,HMOX1,HPGD,IDI1,IER2,IGFBP3,IGFBP5,IL1R1,ITGAM,JUN,JUNB,JUND,MCL1,MMP12,MMP9,MYC,NCF1,PDCD4,PDPN,PFKM,PGR,PLAT,PLXDC1,PRKCH,PTPRN,RUNX1,S100A10,S100A4,SCD,Scd2,SERPINA3,SERPINE1,SNAP25,SOCS3,SOX4,SPP1,ST3GAL4,ST…	389 (13)
25-hydroxycholesterol		chemical reagent	Activated	3.687	3.04e-14	ACAT2,ASNS,ATF3,CHAC1,DDIT3,FASN,FDFT1,FDPS,FOSL1,FOSL2,HMGCR,HMGCS1,HMOX1,INSIG1,JUN,JUNB,JUND,LDLR,MAFF,PTCH1,SCD,SREBF2,STARD4,SV2A,TRIB3	245 (9)
SCAP	-1.016	other	Inhibited	-4.268	3.3e-14	ALDOC,ASNS,ATF3,ATF5,CYP51A1,DDIT3,DHCR7,ELOVL6,FASN,FDFT1,FDPS,HMGCR,HMGCS1,IDI1,INSIG1,LDLR,LGALS3,LSS,MSMO1,Mt2,MTHFD2,NSDHL,SCD,Scd2,SLC7A1,SPRR1A,SQLE,SREBF2,STARD4,TRIB3	207 (5)
D-glucose		chemical - endogenous mammalian		-1.239	4.16e-14	AARS1,ADARB1,ADCY5,ALDOC,ANXA3,ASNS,ATF3,ATF5,ATP2A2,ATP2B2,ATP2B3,BBC3,BCAT1,BCL2L11,CALB1,CARS1,CCND3,CDK5R1,CDKN1A,CEBPB,CLU,COX6A2,CREM,CX3CL1,DBI,DDIT3,DIRAS2,DUSP1,ELOVL6,FASN,FGF2,FTO,GFAP,GLUL,GPD1,HAPLN1,HK1,HMGCR,HMOX1,HSPB1,IER2,IL6ST,ITGA5,ITPR1,JUN,JUNB,LAMB1,LDLR,MCAM,MCL1,MIDN,MMP9,Mt1,Mt2,MYC,NCF1,NPY1R,PC,PCK2,PCSK2,PDCD4,PFKM,PGM2,PKM,PLCB1,PLIN3,PRKAA2,PRKCB,PTPRN,PYCR1,RGS2,RT…
ethanol		chemical - endogenous mammalian		1.103	6.59e-14	ATF3,C3AR1,CAPN1,CAPN5,CASP3,CDKN1A,CEBPB,CEBPD,CHRNA4,CHRNA6,CHRNB3,CLIC4,CLU,CRH,DDIT3,DUSP1,ELMOD1,FASN,FOSL2,GABRA1,GABRG2,GADD45A,GFAP,GNAI1,GNAS,GRIN1,GRIN2A,HEY1,HLA-A,HMOX1,IL1R1,ITGAM,JUN,KLF6,LGALS1,LSS,MAP2K4,MGST3,MME,MMP12,MMP9,MYC,NCF1,Nrgn,NSDHL,PLAT,RBP1,RELA,SCD,SERPINE1,SLC7A11,SOD2,SQLE,SRXN1,STAT1,STAT3,STAU2,TNFAIP6,TRIB3,TTC3
LY294002		chemical - kinase inhibitor		-0.413	1.17e-13	ADAMTS1,AR,ATF3,ATP2B2,BBC3,BCL2L11,BCL6,CASP3,CCN1,CCND3,CD44,CD74,CD83,CDK5R1,CDKN1A,CEBPB,CP,CREM,CTNNA2,DDIT3,DHCR24,DLG2,DSCAM,DUSP1,EFNB2,ETS2,F3,FASN,FDFT1,FGF2,FLRT2,FOSL1,GFAP,GPD1,HAPLN1,HMGCR,HMGCS1,HMOX1,IDI1,IER2,IGFBP3,IGFBP5,ITGAM,JUN,JUNB,JUP,LAMB1,LAMB3,LIF,MAP2K4,MCL1,MMP9,MYC,NEFH,NPTX1,NTRK3,PDE4B,PIM1,RAB3A,RAB6A,RELA,RGS2,RXRG,SCD,SEMA3C,SERPINE1,SLA,SLC1A1,SOCS3,SPP1,SPRY1,…
POR	1.07	enzyme	Activated	2.451	1.76e-13	ACAT2,AHR,ASNS,ATF5,BTC,CAPRIN2,CD74,CYP51A1,DHCR24,DHCR7,ELOVL6,FDFT1,FDPS,FGF1,GADD45B,GBP2,GPHN,HLA-A,HLA-DQA1,HLF,HMGCR,HMGCS1,HMOX1,IDI1,INSIG1,LDLR,LGALS1,LSS,MSMO1,Mt1,NSDHL,SCD,Scd2,SERPINA3,SQLE,SREBF2,STARD4,STAT1,SUSD2,TMEM176A,TUBB2B,ZMAT4
NGF	1.255	growth factor		-0.438	2.54e-13	A2M,ANXA2,ASIC1,ASIC2,ATF3,BBC3,BCL2L11,CALCB,CD83,CDK5R1,CDKN1A,CRH,DPYSL5,DUSP1,ECEL1,FOSL1,FOSL2,GADD45A,GAL,GAP43,GRIA4,GRIN1,GRIN2A,HMOX1,Hrk,JUN,JUNB,LDLR,MMP9,MYC,Nefm,PPP2R2C,RELA,RGS4,SCN2A,SHTN1,SNAP25,SORT1,SQSTM1,STAT3,STMN4,TAC1,TNFRSF12A,VGF
EIF2AK3	1.111	kinase	Activated	3.289	2.8e-13	AARS1,ASNS,ATF3,ATF5,CARS1,CEBPB,CEBPG,CTSC,CYB5R1,DDIT3,EIF4EBP1,EPRS1,ETS2,FGF2,FOSL1,GADD45A,HSPA9,JUN,LONP1,MTHFR,MYC,NARS1,NFKB2,NUPR1,PCK2,SARS1,SHMT2,SLC1A4,SQSTM1,TARS1,WARS1,WFS1,YARS1,ZFP36	318 (12)
HRAS	-1.02	enzyme	Activated	2.559	1.41e-12	A2M,ADARB1,ADRA2C,AKAP2,ANXA2,ANXA3,ASNS,ATP1A3,ATP2A2,B4GALT3,BCL2L11,BMP1,C1QC,CAPG,CCND3,CD44,CDKN1A,CEBPB,CEBPD,CGREF1,CHGA,CHST11,CLU,CREB3,CSF1,CTSC,CTSS,DDIT3,DNER,DUSP1,EIF3C,EIF4EBP1,EIF5A2,FAM167A,FASN,FDFT1,FGF2,FLNA,FLRT2,FOSL1,FOSL2,FSTL1,FSTL3,GADD45G,HEY1,HEY2,HMOX1,HSPB1,IGFBP5,IL13RA1,ITGA5,ITGAM,JUN,JUNB,JUP,KCNC1,KLF6,LYZ,MCAM,MMP9,MSMO1,MYC,NOL3,PDCD4,PDGFA,PLS3,PRKCB,PTGFRN,R…	317 (12)
REST	1.06	transcription regulator		1.916	2.3e-12	B3GAT1,CACNG2,CHRNB2,CNTNAP1,CRH,FGF12,FGF14,GAP43,GRIK3,GRIN1,GRIN2A,GRM1,HPGD,INA,KCNAB2,KCNQ2,KCNQ3,KIAA1549L,NCAM2,NEFH,Nefm,NELL1,Nes,NPTXR,NTRK3,POU4F1,PTPRN,RAB3A,SCN2A,SNAP25,SYN1,SYT4,SYT7,TAC1,TRPM2,TUBB3
tretinoin		chemical - endogenous mammalian		1.919	4.45e-12	A2M,ADAM11,AHR,ALK,ANXA2,APBA2,ARHGAP1,ASNS,ATP2A2,B3GALT5,BCL3,BCL6,BTC,C1QA,C3AR1,CACNG5,CALB1,CALCB,Calm1 (includes others),CASP3,CAVIN3,CCN1,CCND3,CD44,CD53,CD63,CD68,CD74,CD9,CDH6,CDK5R1,CDKN1A,CEBPB,CEBPG,CHKA,CIDEA,CP,CRABP2,CREM,CRH,CSF1R,CSRNP1,CTSC,CTSS,CX3CR1,CYP2S1,DAB2,DBI,DDIT3,DDX60,DPYSL5,DUSP1,EIF3C,EIF4EBP1,ELF4,ETV1,F3,FASN,FCER1G,FGF12,FGF2,FGFR1,FLRT1,FOSL1,FOSL2,GAP43,GARS1,…
JUN	1.645	transcription regulator	Activated	2.135	4.66e-12	A2M,ACAT2,AKT3,ANXA2,AR,ASNS,ATF3,AXL,BBC3,BCL2L11,BCL3,C3AR1,CCN1,CCND3,CD44,CD68,CDK5R1,CDKN1A,CHGA,CLU,CRH,CSF1,CSF1R,CX3CL1,CYGB,DUSP1,F3,FGF2,FLNC,FOSL1,GAP43,HMOX1,HPGD,Hrk,IGFBP3,IGFBP7,ITGAM,JUN,JUNB,LGALS3,LIF,MMP12,MMP9,MTHFR,MYC,NEFH,NRCAM,PDCD4,PGR,PRKCE,PTPRN,S100A10,SCD,SERPINE1,SLC7A1,SNCG,SOCS3,SOD2,SPP1,SPRR1A,STAT1,TF,Tmsb4x (includes others),VIM,YWHAG,ZFP36	478 (14)
IGF1	-1.194	growth factor		1.889	1.43e-11	A2M,BBC3,BCL2L11,C1QA,C4A/C4B,CASP3,CCN1,CCND3,CD44,CDKN1A,CEBPB,CEBPD,CHGA,CLU,CSF1,DDIT3,DUSP1,EDN2,EFNB2,F3,FASN,FGFR1,Fmnl1,GADD45A,GADD45G,GAP43,GFAP,GPD1,HAPLN1,HMGCR,HMOX1,IER2,IGFBP3,IGFBP5,IL1R1,ITGA3,ITGA5,JUN,JUNB,KCNQ2,MAPT,MCL1,MSTN,MYC,NEFH,Nefm,NUPR1,OSMR,PCK2,PGR,PIM1,PKM,PRLR,RELA,SCD,SERPINE1,SNCG,SOCS3,SPP1,SQLE,SYN1,TAP2,TF,TGFBI,THY1,TMEFF2,TNFRSF12A,TUBB3,VIM,YPEL3,ZFP36
NFkB (complex)		complex	Activated	2.991	1.48e-11	A2M,ADRA2C,AHR,ATF3,ATP2A2,BBC3,BCL3,CALB1,CCN1,CD44,CD74,CD83,CDKN1A,CEBPB,CEBPD,CGREF1,CLU,CNTF,CREB3,CREM,CSF1,CX3CL1,DDIT3,DOK5,EFNA1,EOMES,F3,FGF1,FGF2,GADD45A,GADD45B,GAP43,GBP2,GFAP,GNAS,GRIN1,HLA-A,HMOX1,HSPA9,HSPB1,ITGAM,ITPR1,JUN,JUNB,LIF,LITAF,MCL1,MMP9,MSTN,MYC,NFKB2,RAB3C,RELA,RRAS,RUNX1,SELPLG,SERPINA3,SERPINE1,SLC2A6,SLC7A1,SLC7A5,SOCS3,SOD2,SPP1,STX4,TAC1,TAP2,TGM2,TMOD2,TNFAIP6,T…	371 (11)
FGF2	3.136	growth factor	Activated	3.589	2.87e-11	AR,ARC,BBC3,BCL6,CALB1,CCN1,CCND3,CDKN1A,CNTF,CSF1,DDIT3,EFNB2,ETV1,F3,FGF2,FGFR1,FLNA,FOSL1,GADD45A,GAP43,GFAP,GPNMB,GRIN2A,IGFBP3,IGFBP5,ITGA3,ITGA5,JUN,JUNB,KCNC1,MAPT,MCAM,MMP9,MYC,Nes,PCSK2,PDGFA,PLAT,PLXDC1,PRKCE,RUNX1,S100A10,S100A4,SCD,SERPINE1,SOCS3,SPP1,SPRY1,SQSTM1,ST3GAL4,TAC1,TF,Tmsb4x (includes others),TNFRSF12A,TUBB3,VGF,VIM,YWHAZ	363 (13)
isoquercitrin		chemical drug	Inhibited	-2.897	3.31e-11	ACAT2,CYP51A1,DHCR7,FASN,FDFT1,FDPS,HMGCR,INSIG1,LDLR,MSMO1,SQLE,SREBF2	191 (4)
PD98059		chemical - kinase inhibitor	Inhibited	-3.22	4.58e-11	ACAT2,ACOT7,AR,ATF3,BBC3,BCL2L11,BCL6,CASP3,CD37,CD44,CD74,CD83,CDC42EP1,CDK5R1,CDKN1A,CEBPB,CEBPD,CHN1,CLU,CREM,CRH,CTSH,DDIT3,DUSP1,EMP1,F3,FASN,FGF2,FOSL1,GADD45A,GAP43,GRIN1,HMOX1,HPGD,IGFBP3,ITGAM,ITGB2,JUN,JUNB,JUND,KCNH8,LAD1,LDLR,MCL1,MGLL,MMP12,MMP9,MYC,OSMR,PC,PDGFA,PGR,PIM1,PLAT,RELA,RNASE4,RUNX1,S100A10,S100A4,SERPINE1,SIGMAR1,SLC3A2,SOCS3,SPP1,SPRR1A,SQLE,ST3GAL4,STAT3,TF,TSC22D1,TUB…	380 (14)
HDAC4	-1.091	transcription regulator			4.9e-11	ARC,ATF3,C1QC,CALB1,CALCB,CAMK2A,CAP2,CDKN1A,CHN1,CNKSR2,DGKB,DLG2,FGF13,FOSL1,GABRA1,GABRB2,GADD45A,GPHN,LGI1,MAPK10,MMP9,NRCAM,PRKCB,RAB3C,RGS2,RGS4,RTN1,SH3GL2,SNAP25,SYN1,SYN2,TNFRSF12A
hexachlorobenzene		chemical toxicant	Activated	4.022	5.17e-11	A2M,ANXA2,ASNS,C4A/C4B,CACNG5,CD44,CLU,CP,EFEMP2,FXYD5,GAS5,GPNMB,LGALS3,MMP9,MYC,S100A10,SPP1,TES,TNFRSF12A,VIM
EGR1	1.743	transcription regulator		0.917	5.76e-11	AR,ARC,ATF3,ATP2A2,BCL2L11,CASP3,CD44,CDK5R1,CDKN1A,CHGA,CLU,CREM,CSF1,EIF4EBP1,F3,FGF2,FOSL1,GADD45A,GADD45B,GNAS,HMGCR,HMOX1,HPGD,ITGAM,JUN,JUNB,JUND,LDLR,LYZ,MMP9,MYC,PCSK2,PDGFA,SERPINE1,SOD2,SPP1,SQLE,SYN1
IgG		complex		-0.562	7.08e-11	ARSB,ATP1B1,CD9,CDKN1A,CEBPB,CEBPD,CRABP2,CSF1,CTSC,DDIT3,DHCR7,DUSP1,EMP1,GFAP,GNAS,HSPB1,IER2,JUND,LDLR,LGALS1,LGALS3,MMP12,MMP9,MYC,PDPN,PIM1,PLS3,SERPINE1,STK24,TUBB2A,ZFP36
prostaglandin E2		chemical - endogenous mammalian		1.546	7.41e-11	ADAMTS1,AHR,ANXA2,ARC,ATF3,B3GALT5,BCL2L11,CASP3,CD44,CD83,CDKN1A,CEBPB,CEBPD,CHGA,CREM,CSF1,DUSP1,FASN,FGF2,FOSL1,FOSL2,FSTL3,GFAP,HMOX1,IGFBP5,IGFBP7,IL1R1,ITGA5,ITGAM,JAK3,JUN,MCL1,MMP19,MMP9,MYC,PDE4A,PDE4B,PGR,RGS2,RIN1,SOCS3,ST3GAL4,TNFAIP6,UCP2,VIM
thapsigargin		chemical toxicant	Activated	4.248	7.44e-11	AR,ARC,ASNS,ATF3,ATP2A2,BBC3,BCL6,CAPN5,CD83,CDKN1A,CEBPB,CHAC1,CLU,CP,CREM,DDIT3,EIF4EBP1,GADD45A,GADD45B,HAPLN1,HMGCR,HMOX1,HSPA9,IER2,IL1R1,ITGB2,JUN,LONP1,MCL1,MMP9,MTHFR,MYC,PCK2,SERPINI1,SESN2,STARD5,TGM2,WFS1	342 (13)
SB203580		chemical - kinase inhibitor	Inhibited	-3.887	8.05e-11	ANXA3,ATF3,BBC3,BCL2L11,C3AR1,C4A/C4B,CD83,CDK5R1,CDKN1A,CEBPD,CNTF,CX3CL1,CX3CR1,DDIT3,DUSP1,EFNA1,ETS2,F3,FYB1,GADD45A,GBP2,HAPLN1,HMOX1,IGFBP3,IQSEC1,ITGAM,JUN,JUNB,JUND,MMP12,MMP9,MSTN,MYC,NEFH,NFKB2,PDE4B,PDGFA,PLAT,RELA,RUNX1,S100A10,SERPINE1,SERPING1,SOCS3,SOD2,SPP1,STAT1,STC2,TGM2,TNFAIP6,UCP2,VIM	373 (13)
SREBF1	-1.013	transcription regulator		-1.807	8.98e-11	AARS1,ABCD2,ALDOC,AR,CAP2,CDKN1A,CEBPB,CEBPD,CIDEA,CYP51A1,DBI,DBNDD1,DHCR7,ELOVL6,FADS1,FASN,FDFT1,FDPS,GPNMB,GRSF1,HMGCR,HMGCS1,HMOX1,IDI1,INSIG1,KCNA2,LDLR,LGALS3,LSS,MSMO1,NSDHL,NUPR1,PCK2,PLS3,RBP1,SCD,Scd2,SERPINA3,SERPINE1,SQLE,STARD4,SV2A,TF,TNFRSF1B,UCP2,VGF
levodopa		chemical - endogenous mammalian	Inhibited	-2.724	1.34e-10	ADGRB2,ADRA2C,AGFG2,APBA2,ARC,ARPP21,ATG16L1,ATP2A2,AXL,B3GALT5,BBC3,BTBD3,C1QA,C4A/C4B,CAPG,CASP3,CD63,CEBPG,CHAC1,CHRNA4,CHST11,COCH,CORO2B,CRYM,CTSC,CYTH4,DGKB,DLG2,DMTN,DUSP1,ECEL1,ETS2,FCHSD1,Fcrls,FDPS,FOSL1,FXYD5,GABRG2,GADD45B,GFAP,GNAS,GPD1,GPR158,GRIN1,HAPLN4,HECW1,HEXB,HLA-A,HPCA,HS6ST2,HTR1B,IGFBP5,ITPKA,JPH3,JUNB,KCNA6,KCNC4,KCND2,KLF6,LAPTM5,LIX1,LRRTM3,MAP3K1,MICAL1,MSMO1,MYO1B,NOL…
estrogen receptor		group		-1.613	1.35e-10	AKT2,AKT3,AXL,CALB1,CALB2,CALCB,CAPG,CD44,CD68,CDH4,CLN8,CNNM1,CNNM4,FGF1,FGF12,FGF13,FGFR1,FLNC,GAL,ITGA3,JPH3,JUN,JUP,LDLR,LYN,MAPT,MMP15,MMP24,MMP9,MSN,MYC,NCAM2,PCDH10,PCDH18,PCDH20,PCDH7,PCDH8,PDGFA,PGR,PRLR,RGS2,SAT1,SERPINE1,SYNPO,UGT8,VIM
cytokine		group	Activated	3.065	1.4e-10	BCL3,CCN1,CLU,CRH,CSF1,CX3CL1,DDIT3,DUSP1,EFNA1,F3,FGF2,GFAP,HMOX1,JUN,LIF,MMP12,MMP9,MYC,PLAT,PRPH,S100A4,SERPINE1,SOCS3,SOD2,STAT3,TNFAIP6,TNFRSF1B	281 (10)
dexamethasone		chemical drug		-0.537	1.54e-10	ACOT7,ADAMTS1,ALCAM,ALDH1L1,AMPD3,ANO4,ARHGAP17,ARHGEF2,ASNS,ATP1B1,ATP2A2,BBC3,BCL2L11,BCL3,BCL6,BMP1,C1QB,C3AR1,CALB1,CALCB,Calm1 (includes others),CAPN1,CARS1,CASP3,CCN1,CCND3,CCNJ,CD44,CD74,CD83,CDH4,CDKN1A,CEBPB,CEBPD,CHGA,CLIC1,CLIC4,CNN3,CNTF,CP,CRABP2,CRH,CSF1,CSF1R,CX3CL1,CX3CR1,CYP2S1,CYP51A1,DDIT3,DHCR24,DNER,DNM1L,DUSP1,DUSP16,EDN2,EFNA1,EIF4EBP1,ELOVL6,F3,FASN,FGF2,FLRT2,FOSL1,FOSL2,…
tosedostat		chemical drug	Activated	3.97	1.54e-10	ASNS,ATF3,ATF5,CARS1,CDKN1A,CEBPB,CHAC1,DDIT3,GADD45A,PSAT1,SARS1,SESN2,SLC7A11,STC2,TRIB3,WARS1
gentamicin C		chemical drug	Activated	4.472	1.6e-10	A2M,ADAMTS1,ANXA2,ASNS,C4A/C4B,CACNG5,CD44,CLU,CP,EFEMP2,FXYD5,GAS5,GPNMB,LGALS3,MYC,S100A10,SPP1,TES,TNFRSF12A,VIM
TP53	1.231	transcription regulator	Activated	2.08	1.65e-10	A2M,ABAT,ADGRB3,AKT3,ANK1,ANXA2,ANXA3,APBB2,APOBEC1,AR,ARHGAP1,ARHGEF2,ARPC1B,ASNS,ATF3,BBC3,BCAT1,BCL2L11,BCL3,BMP1,C1QC,CAMK2B,CARHSP1,CARS1,CASP3,CCN1,CCND3,CD44,CDKN1A,CEBPB,CEBPD,CGREF1,CHD3,CLIC4,CLU,CNN3,CP,CREB3,CSF1,CSF1R,CSTB,CTSH,CX3CL1,CYP51A1,DBI,DDIT3,DDX39A,DHCR24,DHCR7,DNM1L,DSTN,DTX1,DUSP1,EDIL3,EFNA1,ELF4,EPHA2,F3,FAM3C,FASN,FDFT1,FDPS,FGF13,FGF2,FGFR1,FKBP1B,FLRT2,FOSL1,FSTL1,F…	363 (13)
cholesterol		chemical - endogenous mammalian	Activated	3.942	1.73e-10	ADAM11,ATF3,C1QC,CD68,DBI,DDIT3,DHCR7,F3,FADS1,FASN,FDFT1,FDPS,FGF2,GNAI1,GRIN1,HMGCR,HMGCS1,IDI1,INSIG1,ITGAM,KITLG,LAPTM5,LDLR,LGALS3,LYZ,MAPT,MME,MPEG1,MSMO1,NSDHL,PSAT1,PTCH1,SCD,SCP2,SLC7A5,SOCS3,SQLE,SREBF2,STARD4,STARD5	314 (14)
cisplatin		chemical drug	Activated	4.679	1.96e-10	A2M,ADAMTS1,AGFG2,ANK1,ANXA2,ASNS,ATF3,BBC3,BCL2L11,C4A/C4B,CACNG5,CAPN1,CASP3,CD44,CD53,CDKN1A,CHKA,CLSTN3,CLU,CP,CSF1,DDIT3,DNAJC27,DPYSL5,DUSP1,EEF2K,EFEMP2,F3,FADS3,FASN,FOSL1,FXYD5,GABRB2,GADD45A,GAP43,GAS5,GPNMB,GRIN2A,HK1,HMGCR,HMGCS1,HMOX1,IGFBP3,IL6ST,INPP5D,JUN,JUND,LAMB1,LAMB3,LDHB,LGALS3,LYZ,MCAM,MCL1,Mt1,MYC,NCF1,NEFL,PCDH20,PDE3B,PDE4A,PHGDH,PLAT,RAB27B,RAB6A,RELA,RHOBTB2,RNF144B,RR…	382 (13)
crocidolite asbestos		chemical toxicant	Activated	3.556	2.01e-10	BCAT1,CD44,FOSL1,FOSL2,GADD45A,JUN,JUNB,JUND,LIF,MMP12,MYC,SPP1,SRC,TNFRSF1A,ZYX	348 (12)
2-bromoethylamine		chemical reagent	Activated	4.101	2.2e-10	A2M,ADAMTS1,ANXA2,C4A/C4B,CACNG5,CD44,CLU,CP,EFEMP2,FXYD5,GPNMB,LGALS3,MYC,S100A10,SPP1,TNFRSF12A,VIM
arsenic trioxide		chemical drug	Activated	3.157	2.97e-10	ACAT2,BBC3,CD44,CDKN1A,CYB5R1,CYP51A1,DDIT3,DHCR24,DHCR7,FADS1,FASN,FDFT1,FDPS,HMGCR,HMGCS1,HMOX1,IDI1,ITGAM,LSS,MCL1,MMP9,MSMO1,MSN,MYC,NCF1,RELA,SCD,SHMT2,SLC7A11,SQLE,SREBF2,VDAC1	422 (13)
IL2		cytokine	Activated	4.175	3.29e-10	AHR,ARNT2,ATF5,BBC3,BCL6,CAPN5,CASP3,CCND3,CD44,CD83,CD9,CDK5R1,CDKN1A,CRH,CSF1,CSF1R,CSRNP1,CTSC,CX3CR1,CYTH4,EMP1,EOMES,EPHA4,FCER1G,FGF13,FGF2,FGFR1,FGL2,GADD45B,GADD45G,GARS1,GFAP,IDI1,IL1R1,JAK3,JUN,JUND,KLF6,LAPTM5,LDLR,LIF,MME,MMP9,MYC,Nrgn,PDCD4,PDE3B,PDE4A,PDE4B,PIM1,PLCB1,PROS1,PTCH1,RGS2,RHOC,S100A4,SELPLG,SOCS3,SPP1,STAT3,STC2,TNFRSF12A,TNFRSF1A,TNFRSF1B,TRIB3,VDAC1,VIM,YARS1	348 (12)
TSC2	1.007	other	Inhibited	-3.979	3.48e-10	A2M,ANXA2,ARC,ATF3,CCND3,CD68,CDKN1A,CP,DDIT3,DYNC1I1,GAP43,GFAP,GPNMB,HMOX1,HSPB1,IGFBP5,LDHB,LGALS3,MCL1,Mt1,NIBAN1,NSDHL,NTRK3,PLP2,PVALB,S100A6,SCD,SLC14A1,SOD2,STAT1,TMEM176A,UCP2,ZFP36	294 (12)
methylprednisolone		chemical drug		0.419	3.97e-10	A2M,ABAT,ANXA2,ANXA3,ARSB,ASNS,ATP1B1,ATP2A2,C1QB,Calm1 (includes others),CAMK1,CD44,CD74,CD9,CDKN1A,CELA1,CIDEA,CNN3,CREM,CTNNA2,CTSC,CTSH,CTSS,DAB2,DUSP1,EFNA1,EMP1,F3,FDFT1,FGL2,FSTL1,GADD45A,GBP2,GPC1,GPD1,HMOX1,HSD17B2,IL1R1,IL6ST,INPP4A,INSIG1,ITPR1,JUN,JUP,KCNAB2,LAD1,LDLR,MAP3K1,MMP9,Mt1,MYC,MYO1B,MYO1G,NSDHL,PAQR7,PC,PDE3B,PJA2,PLAT,PLS3,PSAT1,RAPGEF4,RGS2,SCP2,SERPINA3,SERPINE1,SLC39A1,…
chloropromazine		chemical drug		-0.088	4.29e-10	ACAT2,CD83,DHCR7,FDFT1,FDPS,HMGCR,HMGCS1,IDI1,LDLR,LSS,MSMO1,PLCB1,SCD,SERPINA3,SQLE,SREBF2,WIPI1
U0126		chemical - kinase inhibitor	Inhibited	-3.13	4.32e-10	ALDH1L1,ARC,ARHGEF2,ASIC2,ATF3,BCL2L11,CACNB3,CCND3,CD44,CDK5R1,CDKN1A,CEBPB,CEBPD,CHGA,CNTF,CSF1R,DAB2,DBNDD1,DDIT3,DUSP1,EIF4EBP1,EMP1,EPHA2,ETV1,F3,FGF2,FOSL1,GADD45B,GFAP,HAPLN1,HMOX1,HPGD,IER2,INPP4A,ITGA3,ITGA5,JUN,JUNB,JUND,LAMB1,LDLR,LIF,MCL1,MMP12,MMP9,MYC,OSMR,PGR,PRKCB,RUNX1,RXRG,SCN1B,SERPINE1,SOCS3,SPP1,SPRR1A,SPRY1,STAT3,STC2,TAC1,TAP2,TF,TGM2,TSC22D1,TUBA4A,VIM,WWTR1,ZFP36	341 (14)
MFSD2A	1.133	transporter			5.81e-10	ALDOC,CYP51A1,DHCR7,FADS1,FASN,FDFT1,IDI1,INSIG1,LDLR,LSS,SCD,Scd2,SREBF2,STARD4
CG		complex	Activated	3.386	6.35e-10	ADAMTS1,ADCYAP1,AR,BCAT1,BTC,C3orf80,CCND3,CDKN1A,CEBPB,CEBPD,CLU,CNNM1,CREM,DBI,DHCR7,DUSP1,EDN2,EFNB2,ELAVL2,EMB,EMP1,FGF9,FGL2,GAL,GPC1,HAPLN1,HLA-A,HLA-DQA1,HMGCR,HPGD,IGFBP3,JUN,KCNJ3,LDLR,LIF,LRRN3,MCAM,MCL1,MMP19,MMP9,PGR,PLAT,PLXND1,PRLR,PTGFR,RGS2,RGS4,RUNX1,S100A10,S100A6,SCUBE1,SNAP25,SPP1,SPRR1A,SRXN1,TAC1,TNFAIP6,TNFRSF12A	379 (13)
vancomycin		biologic drug	Activated	4.727	6.44e-10	A2M,ADAMTS1,ANXA2,ASNS,C4A/C4B,CACNG5,CD44,CLU,CP,EFEMP2,FXYD5,GAS5,GPNMB,HMOX1,LGALS3,MYC,S100A10,SCD,SOD2,SPP1,TES,TNFRSF12A,VIM
FSH		complex		-0.168	6.77e-10	ADAMTS1,ADCYAP1,AHR,AR,ARHGAP1,ATP2A2,AXL,BTC,CAP2,CDK14,CITED1,CREM,CRYM,CX3CL1,DAB2,DHCR7,DHH,DUSP1,ECEL1,EFNA1,FGF2,FGFR1,FLNC,FOSL1,FOSL2,GNAS,GPRC5B,GRIN2A,HCRTR1,IGFBP3,ITGA3,ITGA5,ITPR1,JUN,JUNB,KITLG,LDLR,LGALS1,MCL1,MMP9,MSMO1,MYC,NOL3,NPY1R,PGR,PKM,PLAT,PLIN3,PPP2R5B,PRLR,PTPRN,RAP1GAP,RGS4,RPRM,SERPINE1,SNAP25,STAT1,STK24,STX4,TF,TLN1,TNFAIP6,Tpm4,VGF
cyclosporin A		biologic drug	Activated	3.053	7.4e-10	A2M,ADORA1,ANXA2,ASNS,ATF3,BCAT1,BCL2L11,C4A/C4B,CACNG5,CALB1,CASP3,CD44,CD68,CD83,CDKN1A,CLU,CP,CX3CR1,EDIL3,EFEMP2,F3,FASN,FDFT1,FLNA,FXYD5,GAS5,GFAP,GPNMB,HMGCR,HMOX1,ITPR1,JUN,LDLR,LGALS3,LYN,MMP9,MTHFS,MYC,NRCAM,PDCD4,PDE3B,PKM,PRKACB,PRKCH,PRLR,RUNX1,S100A10,SCD,SDCBP,SERPINE1,SLC8A2,SLC8A3,SPP1,SREBF2,SYT7,TNFRSF12A,TSPAN9,VIM	367 (13)
fenamic acid		chemical reagent	Activated	4.426	7.51e-10	A2M,ADAMTS1,ANXA2,ASNS,C4A/C4B,CACNG5,CD44,CLU,CP,EFEMP2,FXYD5,GAS5,GPNMB,LGALS3,MYC,S100A10,SPP1,TES,TNFRSF12A,VIM
inosine		chemical - endogenous mammalian	Activated	3.761	8.57e-10	A2M,ALCAM,ANXA2,ARPC1B,C1QA,C1QB,C1QC,C4A/C4B,CD63,CD68,EIF4EBP1,GAP43,GFAP,Mt1,PPP1R14B,RHOC,SERPING1,VIM
allopurinol		chemical drug	Activated	4.146	1.02e-09	A2M,ADAMTS1,ANXA2,ASNS,C4A/C4B,CACNG5,CD44,CLU,CP,EFEMP2,FXYD5,GAS5,GPNMB,HMOX1,LGALS3,MYC,S100A10,SPP1,TES,TNFRSF12A,VIM	280 (7)
SNCA	-1.39	enzyme		1.598	1.21e-09	BCL11B,Bst2,CASP3,CD68,CD74,CDH6,CHRNA4,CHRNA6,CNIH2,CRYM,DDIT3,DNM1L,DPP10,FGF13,GBP2,GFAP,GNG4,HLA-DQA1,HPCA,IL13RA1,ITPKA,KCNIP4,KLHL1,LDHB,MMP9,NCF1,Nefm,NPTX1,NPTXR,Nrgn,PLXNC1,RAB3A,RIT2,RPH3A,SERPINE1,SORCS3,STX1B,SYN1,SYN2,TBR1,TMEFF2,TMEM255A,TRIB3,TUBB3,YWHAG
STAT3	1.951	transcription regulator	Activated	3.303	1.33e-09	A2M,AHR,BCL2L11,BCL3,BCL6,CASP3,CD74,CD83,CD9,CDKN1A,CEBPB,CEBPD,CTTN,CX3CL1,DDIT3,EOMES,F3,FASN,FCER1G,FGF2,FGL2,FLRT3,GADD45A,GADD45G,GAP43,GBP2,GFAP,HERC6,HEY1,HLA-A,HLA-DQA1,HMOX1,HTR2A,IGFBP5,IL1R1,IL6ST,IRF9,ITGAM,ITGB2,JUNB,LDHB,LIF,LTBR,LYZ,MCL1,MMP12,MMP9,Mt1,MYC,PGR,PIM1,RUNX1,SERPINA3,SERPINE1,SMAD9,SOCS3,SOD2,STAT1,STAT3,STC2,SYNPO,TNFRSF1B,VIM,WARS1,ZFP36	357 (12)
HDL-cholesterol		complex		-0.836	1.47e-09	ALDH1L2,CEBPB,CHAC1,CREM,CYP51A1,DHCR7,EIF2S2,EIF4EBP1,FDFT1,FOSL2,HMGCS1,IDI1,MSMO1,NUPR1,SQLE,TRIB3,TRIM66
phenylbutazone		chemical drug	Activated	4.202	1.49e-09	A2M,ADAMTS1,ANXA2,ASNS,C4A/C4B,CACNG5,CD44,CLU,CP,EFEMP2,FXYD5,GAS5,GPNMB,LGALS3,S100A10,SPP1,TNFRSF12A,VIM
CSF3		cytokine	Activated	2.478	1.55e-09	C3AR1,CAPG,CCND3,CD44,CEBPB,CX3CR1,GADD45A,GADD45B,GADD45G,GFAP,HLA-DQA1,HMOX1,ITGAM,ITGB2,JAK3,JUN,KITLG,LYZ,MCL1,MMP9,MYC,NME2,PIM1,PRKCB,PRKCE,SOCS3,STAT3,TNFRSF1A,TNFRSF1B,YPEL3	369 (13)
TCL1A		transcription regulator			1.58e-09	APOBEC1,C1QA,C1QB,C1QC,C3AR1,CD68,CTSC,CTSH,CTSS,FCER1G,GPNMB,HMOX1,ITGAM,ITGB2,MCL1,MMP12,MMP19,MMP9,MPEG1,SLC11A1,TREM2
IL10		cytokine		1.712	1.89e-09	ARNT2,BCL3,CASP3,CCND3,CD44,CD68,CD83,CDKN1A,CSF1,CSF1R,CTSS,CX3CR1,DUSP1,ETS2,F3,FCER1G,Fcrls,FLRT2,GPRC5B,HMOX1,HPGD,IL1R1,IL6ST,INPP5D,ITGAM,JUN,KITLG,LGALS1,LIF,MMP9,PDE4B,PHGDH,SELPLG,SOCS3,STAT1,STAT3,TAP2,TNFRSF1A,TNFRSF1B,ZFP36
F2		peptidase	Activated	4.208	1.95e-09	BCL3,CASP3,CCN1,CD44,CD63,CD68,CDC42EP1,CDKN1A,CLIC1,CLU,CX3CL1,DOK5,DUSP1,F3,FGF2,FOSL1,FOSL2,HMOX1,IER2,IGFBP5,JUN,JUNB,KLF6,MGLL,MMP9,MYC,MYH9,NCF1,PDGFA,PGR,PLAT,PRKCE,PROS1,RAB3A,RELA,RHOJ,RNH1,SERPINE1,SLC2A6,SLC7A1,SOD2,TAP2,TNFRSF12A,TNNT2,TUBB3,VASP	306 (14)
PSEN1	-1.017	peptidase		-1.111	2.04e-09	ARC,ATP1A3,ATP1B1,ATP2A2,AXL,C1QA,C1QB,C1QC,C3AR1,CASP3,CD74,CD9,CDK5R1,CPLX2,CRYM,CTSC,CTSS,CYP51A1,DBI,DNM1L,DPYSL2,DSTN,DUSP1,DYNLL2,EIF5A2,EMP1,GADD45B,GAS5,GFAP,GNAO1,GRIN1,GRIN2A,HK1,HPCA,IMPACT,KCNAB2,MAP6,MAPT,MME,MMP9,MYC,NUPR1,PKM,PVALB,RHOQ,SELPLG,SH3GL2,SNAP25,SRC,STX1B,SYN1,SYT13,TPPP,TUBA1C,TUBA4A,TUBB2A,TUBB2B,TUBB3,TUBB6,VDAC1,VSNL1,WARS1,YWHAZ
IL5		cytokine		1.997	2.32e-09	A2M,ALDOC,ANXA2,ASNS,ATP1B1,BCL3,BCL6,CCND3,CD63,CDKN1A,CTSC,CX3CR1,DNTTIP2,EIF4EBP1,FGL2,FOSL2,GADD45A,GADD45G,GBP2,GLIPR2,HMGCR,IDI1,IER2,IL13RA1,ITGAM,KCNAB2,MKNK1,MMP9,MYC,PDE4B,PIM1,PKM,PSAT1,PYCR1,RAP1GAP,RASGRP2,RBPMS,S100A4,S100A6,Scd2,SEMA4A,SLC7A5,THY1,TUBB2B,VIM,ZYX
APOE	-1.031	transporter	Inhibited	-2.984	2.75e-09	ATF3,CACNG2,CAMK1,CASP3,CCN1,CD44,CD68,CHRNB3,CLN8,CLU,CSF1,CTNND2,CTSS,DDIT3,F3,GLUL,HMGCR,HMOX1,ITGA3,ITGA5,ITGAM,JUN,LARGE1,LDLR,LTBR,MAP3K1,MAPT,MMP9,MYO1B,NCF1,NEFH,NELL2,NMNAT2,PC,PCDH9,PCSK2,PRKCB,PRKCQ,PTP4A3,RELA,SERPINA3,SERPINE1,SOCS3,SOD2,SPP1,SREBF2,THY1,TNFRSF1A,TREM2,UCP2,ZYX	348 (13)
CNTF	1.662	cytokine	Activated	2.766	2.79e-09	A2M,CASP3,CEBPD,CNTF,EDN2,FASN,FGF2,FGFR1,GFAP,IL6ST,JUNB,LIF,Rbfox3,SATB2,SCD,SERPINA3,SOCS3,STAT1,STAT3,TAC1,VIM,ZFP36	351 (11)
OGA	1.011	enzyme		1.212	2.92e-09	ADGRG2,ALDOC,APOBEC1,C1QA,C1QB,C3AR1,CADPS,CALB1,CAPN1,CD44,CD53,CD68,CDKN1A,CEBPB,CREB5,CREG2,CSF1R,CX3CR1,DAB2,DHCR7,EFNB2,EPHA4,FDFT1,FDPS,FGF13,FGF9,FGFR1,FLNA,GADD45A,GADD45G,GLUL,GRIN3A,HMGCR,HMGCS1,HPGD,IGFBP3,IGFBP5,IGFBP7,IL6ST,JUN,LAMB1,LIF,LSS,MCAM,MGLL,MSMO1,NSDHL,OGDH,PFKM,PLCE1,PLD4,PLIN3,S100A6,Scd2,SOCS3,SREBF2,STARD4,STAT1,TGFBI,THRA,TNFRSF12A,TSPAN4,TUBA4A,VIM,WWTR1
KIT	-1.175	transmembrane receptor			2.99e-09	ANXA3,BCL2L11,C3AR1,CCND3,CD44,CD53,CD63,DAB2IP,ETV1,HMOX1,ITGAM,ITGB2,KITLG,LGALS3,LIF,MCL1,MYC,PIM1,PRKCQ,RAB27B,RAP1GAP,SERPINI1,SOCS3,SPP1,STAT1,STAT3
LEP		growth factor		1.594	3.16e-09	AR,ATP2A2,CASP3,CCN1,CD63,CD68,CDKN1A,CEBPB,CIDEA,CRH,ELOVL6,F3,FASN,FGFR1,GADD45A,GAL,GAP43,GFAP,GNAS,HEY2,HMGCR,IGFBP3,IL1R1,ITGAM,JUN,JUNB,JUND,LDLR,LIF,MCL1,MMP12,MMP19,MSMO1,MYC,NCF1,NPY1R,PCSK2,PGR,PLAT,PRKAA2,SCD,Scd2,SCP2,SERPINE1,SNAP25,SOCS3,SOD2,SPP1,SREBF2,STAT3,SYN1,TNFRSF1A,UCP2,VGF,VIM,ZFP36
IL3		cytokine	Activated	2.803	3.35e-09	APBA2,ATF5,BCL2L11,C1QA,Calm1 (includes others),CASP3,CCND3,CD53,CD63,CD83,CDKN1A,CEBPG,CREM,CSF1,CSF1R,CTTN,DDIT3,FASN,FGFR1,FOSL2,GADD45A,GADD45B,GADD45G,GNAO1,GNAS,HK1,HLA-A,Hrk,HSPA9,ITGAM,JUN,JUNB,LIF,LYN,MCL1,Mt1,MYC,NARS1,NCF1,PDPN,PHGDH,PIM1,SERPINA3,SLC3A2,SOCS3,SOX4,SSBP1,TARS1,UCP2,VASP,YPEL3,YWHAG	321 (14)
SOD1	1.016	enzyme			3.46e-09	ALDOC,ATP1A3,ATP6V1G2,BAG3,C1QA,CALCB,CASP3,CAST,CLU,CP,CSF1R,ETS2,FGFR1,FOSL2,GFAP,GNAS,HMOX1,HSPB1,HSPB8,JPT1,JUN,JUNB,KCNC4,LIMK1,MMP9,Mt1,Mt2,NEFH,NEFL,Nefm,PRPH,SNCG,SOD2,SPP1,SQSTM1,TLN1,Tmsb4x (includes others),TUBB4A,VAPB,VGF
MKNK1	1.244	kinase		-0.961	3.51e-09	ACOT7,ANXA2,ATP1A3,BAG3,CAMK2A,CCN1,CP,CPLX2,FLNA,GAP43,GNAI1,GNAO1,IFRD1,KIF5A,Mapre2,MAPT,MYC,NCDN,NELL2,PCDH8,PTBP1,RAB3A,RNH1,SNAP25,SYN2,THRA,TTC3,VIM,VSNL1,YWHAG
triamterene		chemical drug	Activated	4.33	3.63e-09	A2M,ADAMTS1,ANXA2,ASNS,C4A/C4B,CD44,CLU,CP,EFEMP2,FXYD5,GAS5,GPNMB,LGALS3,MYC,S100A10,SPP1,TES,TNFRSF12A,VIM
ERK		group	Activated	2.806	4.4e-09	ADGRG6,AXL,BCL2L11,CCND3,CDK5R1,CDKN1A,CEBPD,CLU,CTTN,DPYSL2,DUSP1,EPHA2,FGF2,FOSL1,FOSL2,HEY1,HEY2,HMOX1,ITGAM,ITGB2,JUN,JUNB,LAMB1,LDLR,LIF,MAFF,MCAM,MCL1,MMP9,MYC,RGS4,SERPINE1,SORT1,SOX4,STAT1,STMN4,TGM2,VASP,ZFP36	354 (13)
ursolic acid		chemical drug		-1.132	4.53e-09	ATF3,ATG16L1,CASP3,CDKN1A,EIF2S2,EIF3C,EIF4EBP1,FASN,FGF2,MMP9,MYC,NARS1,PDCD4,RELA,SARS1,SOD2,STAT3
SP600125		chemical - kinase inhibitor	Inhibited	-2.067	4.71e-09	ACAT2,ATF3,BCL2L11,CASP3,CCN1,CD44,CD83,CDK5R1,CDKN1A,CEBPB,CSF1R,F3,FASN,GADD45A,HMOX1,Hrk,ITGA3,JUN,JUNB,LDLR,MCL1,MMP12,MMP9,MTHFD2,MTHFR,PCK2,PGR,RGS4,SCD,SERPINE1,SGPL1,SOCS3,SOD2,SPP1,TNNT2,ZFP36	368 (14)
AR	-2.316	ligand-dependent nuclear receptor		0.026	4.71e-09	ADCYAP1,AR,ATP1A3,ATP2A2,C4A/C4B,CALCB,CAMK2A,CAST,CDK14,CDKN1A,CEBPB,CEND1,CUX2,DBI,DHCR24,DHCR7,DHH,DNM1L,EDN2,ELMO1,EMB,ETS2,ETV1,GDI1,GFAP,HMGCR,IGFBP3,IGFBP5,IL1R1,KCNJ3,KITLG,MME,MSMO1,MSTN,MTHFD2,MYC,MYO1B,Nrgn,NUPR1,OVOS2,PCDH11X,PDGFA,PGR,PLAT,PLS3,PROS1,PTCH1,RAB3C,SERPINE1,SLC7A11,SPP1,STAT1,TBXAS1,TEAD3,TF,TNFRSF12A,TNNT2,TUBB3,VIM,VSNL1,ZYX
TFRC	-1.211	transporter	Inhibited	-2.186	6.17e-09	ANXA2,ATF3,ATF5,BBC3,BCL2L11,CASP3,CDKN1A,CHAC1,DDIT3,ECEL1,GADD45A,HMOX1,Hrk,ITGAM,ITGB2,JUN,MMP12,PHGDH,PLD4,SOX11,SPRR1A,SRXN1,STC2,TNFRSF12A	279 (7)
CEBPB	3.045	transcription regulator		1.207	6.18e-09	ARL6,ASNS,CDKN1A,CEBPB,CEBPD,CP,CRH,CSF1R,CTSC,DAB2,DDIT3,DHCR7,EFNB2,GADD45A,GFAP,GLIPR2,GNAS,HLA-A,IGFBP3,IRF9,JUN,LDLR,LIX1,LYN,MYC,NDRG4,NUPR1,PLXND1,PRKAR2B,PRLR,PTGFR,RAD18,RGS4,SAT1,SCD,SEPTIN3,SERPINE1,SLC7A1,SOCS3,SPP1,SPRR1A,STAT3,TAC1,TF,TMEM176A,TMEM50B,TNFAIP6,TNFRSF1A,TRIB3,TUBB3,VIM,ZYX
phenacetin		chemical drug	Activated	3.212	6.18e-09	A2M,ANXA2,CACNG5,CD44,CLU,CP,GAS5,LGALS3,MYC,S100A10,SPP1,TES,TNFRSF12A,VIM
SREBF2	-1.157	transcription regulator	Inhibited	-3.437	1.22e-08	ALDOC,CDKN1A,CYP51A1,DBI,DHCR7,ELOVL6,FASN,FDFT1,FDPS,HMGCR,HMGCS1,IDI1,INSIG1,LDLR,LSS,MSMO1,NSDHL,PTCH1,SCD,SQLE,SREBF2,STARD4	280 (8)
mifepristone		chemical drug		-1.877	1.41e-08	ATF3,BCAT1,C1QB,CALCB,CASP3,CD74,CDKN1A,CEBPB,CEBPD,CLU,DUSP1,EFNB2,F3,FDFT1,FGF2,GAL,HPGD,IGFBP3,ITGAM,JAK3,JUN,JUNB,LAMB3,LDLR,MME,MMP9,Mt1,MYC,NME2,NPY1R,PC,PGR,PLAT,PTPN5,RELA,RFX2,RGS2,RHOC,S100A6,SERPINE1,SERPING1,SNAP25,SOX11,SPP1,TNFAIP6
KRAS	-1.039	enzyme	Activated	2.061	1.75e-08	AHR,ALDOC,AOX1,APLP2,ATF3,ATP1B1,AXL,BTC,CAMK1,CASP3,CCND3,CD44,CD74,CDKN1A,CEBPB,CLU,CTNND2,CX3CL1,DDIT3,DUSP1,EFNA1,EPHA2,ETV1,F3,FOSL1,FRRS1L,FSTL1,GADD45A,GFAP,GLUL,HMOX1,HSPB1,IRF9,JUN,JUNB,KLF6,LAMB3,LIF,MCAM,MMP9,MYC,NFKB2,NKD1,NME2,NRN1,NSF,PDE4B,PDPN,PIM1,PKM,PLAT,PPP1R1C,PRPH,RAB7A,RELA,RHEBL1,RHOC,RNASE4,RNH1,S100A4,SERPINA3,SLC3A2,SMPD3,SORT1,SPP1,SQSTM1,SREBF2,STAT1,STAT3,THY1,TMEM98…	335 (12)
AGN194204		chemical drug	Activated	2.918	2.16e-08	ACAT2,ANXA2,ATF3,CDKN1A,CHKA,CLIC4,CRABP2,CYP51A1,DHCR7,DUSP1,EMP1,FDFT1,FDPS,GADD45A,GBP2,GNAI1,GNAS,IDI1,ITGB2,KLF6,LGALS1,LSS,MMP9,MYC,NSDHL,PDCD4,PIM1,PROS1,SCD,Scd2,SLC3A2,SPP1
ATP7B	-1.011	transporter	Inhibited	-3.357	2.32e-08	CP,CYP51A1,ELOVL6,FASN,FDFT1,FDPS,HMGCR,HMGCS1,IDI1,LDLR,LSS,MSMO1,Mt1,Mt2,SQLE,SREBF2
SMARCA4	-1.063	transcription regulator		1.317	2.64e-08	A2M,AHR,ASNS,CALB2,CASP3,CD44,CD63,CD74,CDKN1A,CEBPB,CORO6,CP,CSF1,CTSH,CTSS,CYB5R2,DYSF,EBF1,ELOVL6,ENTPD3,EPHA4,ETS2,F3,FADS3,FAM167A,FGF9,FOSL2,GADD45A,GADD45B,GADD45G,GPR158,HEXB,HEY1,HPGD,HS3ST1,IGFBP5,IGFBP7,IL1RAPL1,ITGA3,ITGA5,ITPR1,JUN,KCNQ3,KIFAP3,LGALS1,LGALS3,MAFF,Mt1,MYC,MYT1L,NAP1L3,NFKB2,NTNG1,PDE4B,PLAT,PLEKHO1,Ppfia4,PTCH1,RBP1,RGS2,S100A6,SERPINE1,SERTAD1,SKAP2,SLC11A1,SPP1,THY1…
nicotine		chemical drug		0.808	2.67e-08	AHR,CASP3,CD44,CDKN1A,CHGA,CHRNA3,CHRNA4,CHRNA6,CHRNB2,DBI,FGF2,GRIN2A,GRM1,HCRTR1,HMOX1,ITGAM,JUNB,LDLR,LGALS3,LITAF,MMP9,NSF,PLAT,RAB6A,RELA,SERPINE1,SERPINF1,SLC1A1,SPP1,STAT1,ZFP36
UCP1		transporter	Activated	4.135	2.7e-08	AARS1,ARHGEF2,ASNS,ATF5,CEBPG,CYB5R1,DDIT3,EIF4EBP1,EMB,ESRRG,FASN,GADD45A,GARS1,ITPR1,MTHFD2,MYC,NUPR1,PCK2,PHGDH,PSAT1,PSPH,PYCR1,SERPINE1,SHMT2,SLC3A2,Snhg12,STBD1,TPPP,TRIB3,TTLL7,UCP2,XPOT
ESR2		ligand-dependent nuclear receptor		-0.902	2.74e-08	ADAMTS1,ADORA1,ANK1,AR,ARNT2,ATF3,ATF5,BBC3,BCAT1,C3orf80,CALCB,CDK5R1,CDKN1A,CEBPD,CHRM1,CHST15,CNNM1,COL16A1,CYTH4,DHCR7,DMTN,ELAVL2,EMB,FASN,FGFR1,GABBR2,GFAP,HPGD,IGFBP3,JUNB,KCNJ3,LAPTM5,LRRN3,MGAT3,MME,MYC,NELL2,PCYOX1,PDGFA,PGR,PLXDC1,PRKCH,PSAT1,PTGFR,PYCR1,RHOQ,SCUBE1,SOCS3,SOX11,SOX4,SPP1,SRXN1,ST8SIA6,SUCLA2,SUSD4,SYNPO,TAC1,TGM2
MAPK9	-1.087	kinase		-0.121	3.14e-08	BCL2L11,BMP1,CACNB3,CDKN1A,CEBPB,FASN,FGL2,FOSL1,FOSL2,GADD45B,IER2,IRF9,JUN,JUNB,JUND,KLF6,LIF,MMP12,MMP9,MYC,NME2,PLAT,PTCH1,SCD,SELPLG,SOD2,THRA,ZFP36,ZYX
INSIG1	-1.445	other	Activated	3.153	3.21e-08	CD68,CYP51A1,DHCR24,DHCR7,ELOVL6,FADS1,FASN,FDFT1,FDPS,HLA-DQA1,HMGCR,HMGCS1,IDI1,IRF8,LDLR,LSS,SCD,Scd2,SELPLG,SQLE,SREBF2,STARD4,UCP2	205 (5)
ATN1	-1.007	transcription regulator			3.35e-08	ATP1A3,ATP1B1,BCL6,BMP1,EBF1,ETV1,FGF1,IGFBP5,JUP,KCNA2,KCNAB2,MCAM,NEFH,NEFL,Nefm,NPTX1,NSG2,OPRL1,PABPC4,PRKACB,PTBP1,PVALB,SOX11,SOX4,SPP1,STX1B,STX4,THRA,Tmsb4x (includes others),TUBA4A,VAMP1,VSNL1
cycloheximide		chemical reagent		0.16	3.49e-08	ADCYAP1,AHR,AR,BMP1,CAMK2A,CCN1,CCND3,CD44,CDKN1A,CEBPB,CEBPD,CSF1,DUSP1,FGF2,FGFR1,FOSL2,GADD45A,GADD45B,GADD45G,GAP43,GNAI1,GNAS,HMOX1,IGFBP5,ITGAM,JUN,JUNB,JUND,KCND2,LONP1,MCL1,MME,MMP12,MMP19,Mt1,MYC,PDGFA,PGR,PLAT,PRKAR2B,RGS2,RHOBTB2,SCD,SERPINE1,SOCS3,SPP1,THRA,TNFAIP6,Tpm4,TRHR
indomethacin		chemical drug	Activated	3.381	3.6e-08	A2M,ADAMTS1,ANXA2,ASNS,C4A/C4B,CACNG5,CD44,CDKN1A,CEBPB,CLU,CP,CRH,EFEMP2,FASN,FGF2,FRMPD4,FXYD5,GAS5,GPNMB,HMOX1,IL1R1,ITGAM,LDLR,LGALS3,MMP12,MYC,PGR,PIM1,PRLR,S100A10,SLC7A5,SPP1,TES,TNFRSF12A,UCP2,VIM	388 (14)
MAPK8	-1.052	kinase		1.672	3.99e-08	ADARB1,BBC3,BCL2L11,CDKN1A,CEBPB,DUSP1,EOMES,FOSL1,FOSL2,HMOX1,Hrk,JUN,JUND,KLF6,LIF,MMP9,MTHFR,MVP,MYC,NEFL,PTCH1,RBP1,RELA,RGS4,SESN2,SOD2,TAC1,TRHR,ZFP36
RTN4	-1.017	other	Inhibited	-2.704	4.01e-08	CPLX1,DPYSL2,DPYSL5,FGF1,GAP43,GFAP,GNAO1,IMPACT,INA,JUN,JUND,NEFL,SPRR1A,STAT1,TSPAN2,TUBB4A,YWHAB,YWHAG
carboplatin		chemical drug	Activated	2.84	4.21e-08	A2M,ASNS,CACNG5,CASP3,CD44,CLU,CP,FXYD5,GPNMB,LGALS3,MYC,PNKD,SPP1,TNFRSF12A,VIM
IL6ST	1.274	transmembrane receptor	Activated	3.278	4.25e-08	A2M,ATP2A2,CSF1R,ECEL1,GFAP,JUN,JUNB,MYC,PIM1,SOCS3,SPRR1A,STAT3,TNFRSF1A,TNFRSF1B	404 (13)
FOXO4	1.036	transcription regulator		1.034	4.67e-08	ANXA3,BCL2L11,BCL6,C1QA,CDKN1A,CYP51A1,DHCR24,ELOVL6,FASN,FDFT1,GADD45A,GADD45B,HMGCR,HMGCS1,IDI1,IGFBP7,IL1R1,ITGAM,ITGB2,MMP9,SCD,Scd2,SERPINE1,SOD2,SREBF2
homocysteine		chemical - endogenous mammalian		0.585	4.79e-08	ADM2,ANXA2,ATF3,CDKN1A,CLU,DDIT3,F3,FDPS,FGF1,FGF2,FOSL2,GADD45A,HMGCR,HMOX1,IDI1,ITGAM,MTHFR,SOCS3,SREBF2,TRIB3
paclitaxel		chemical drug	Activated	2.031	4.83e-08	ALDH1L1,ARHGEF2,ASIC2,ATF3,BCL2L11,CACNB3,CD44,CD53,CDKN1A,CLU,DDIT3,EMP1,EPHA2,ETV1,FLNA,FOSL1,GADD45B,GFAP,HLA-A,IER2,IGFBP3,INPP4A,ITGA3,ITGA5,JUN,JUND,MAP3K1,MCL1,MMP9,MYC,NCS1,OSMR,PHGDH,PLIN3,PNKD,SAT1,SCN1B,SOD2,SPRY1,STAT3,TAP2,TSC22D1,TUBA4A,WWTR1	382 (13)
STAT1	1.327	transcription regulator	Activated	3.849	4.88e-08	A2M,AXL,BCL2L11,BCL6,C4A/C4B,CASP3,CCND3,CDKN1A,CEBPD,CREM,CTSS,CX3CL1,CX3CR1,DDX60,FCER1G,FGF2,FGL2,GBP2,HERC6,HEY1,HLA-DQA1,Hrk,IL1R1,IRF8,IRF9,JUN,MMP9,MYC,NLRC5,PDGFA,PIM1,PRKCE,RUNX1,S100A10,SERPINA3,SERPING1,SOCS3,SPRR1A,STAT1,STAT3,WARS1	359 (13)
lomustine		chemical drug	Activated	4.123	5.07e-08	A2M,ANXA2,ASNS,C4A/C4B,CACNG5,CD44,CLU,CP,FXYD5,GPNMB,LGALS3,MYC,S100A10,SPP1,TES,TNFRSF12A,VIM
wortmannin		chemical - kinase inhibitor		-0.619	5.14e-08	AR,BCL2L11,CASP3,CCND3,CD44,CDKN1A,CEBPD,CIDEA,CSF1,CX3CL1,DDIT3,DLG2,F3,FASN,GAP43,GPD1,GRIN1,HAPLN1,HMOX1,IRF8,ITGAM,JUN,KCNH8,MCL1,MMP9,MSN,MYC,PGR,SERPINE1,SLC1A1,SOCS3,VIM
PRKCD	1.131	kinase	Activated	2.127	5.16e-08	CD68,CDKN1A,CEBPB,CX3CL1,DDIT3,ETS2,FOSL1,FOSL2,GFAP,ITGAM,JUN,JUNB,KLF6,LAMB3,LDLR,LIF,MMP12,MMP9,MYC,NFKB2,PDCD4,PDLIM7,PTCH1,RELA,SERPINE1,SPRY1,STAT3,TTC9,TUBB2A,ZFP36	322 (13)
ALDH2	-1.064	enzyme	Inhibited	-3.302	5.72e-08	ATF5,CALCB,MTHFD2,PHGDH,PSAT1,PSPH,SHMT2,SLC1A4,SLC3A2,SLC7A11,SLC7A3,SLC7A5
IL1		group	Activated	3.012	6.34e-08	ADAMTS1,AHR,AR,CDKN1A,CEBPD,CP,CRH,CSF1,CSF1R,CTSC,DUSP1,F3,GFAP,HMGCR,HMOX1,IL1R1,ITGAM,ITGB2,JUN,KITLG,LAMB1,LDLR,LIF,LYZ,MMP9,MYC,PDGFA,RELA,SERPINE1,SOCS3,SOD2,TAC1,TGM2,THY1,TNFAIP6,TNFRSF1B	365 (15)
HMGA1	1.211	transcription regulator		1.201	6.35e-08	CCN1,CD44,CITED1,COX6A2,CTSC,CTSH,DAB2,DDIT3,DHCR7,FOSL2,FSTL1,HMGCR,HS3ST1,IDI1,IER2,IGFBP3,IGFBP7,INSIG1,JUNB,KITLG,LAMB1,MAPT,MMP9,MYC,MYO1F,NF2,SOX4,STAT3,ZYX
Ins1		other		0.171	6.59e-08	CCND3,CDKN1A,CEBPB,CEBPD,DDIT3,EIF4EBP1,ELOVL6,FADS1,FASN,FDFT1,FGF2,GPD1,HMGCR,HMGCS1,IGFBP3,IGFBP5,IL6ST,JUN,JUNB,LDHB,LDLR,MAPT,Mt1,MYC,PGR,PLAT,PRKCB,PRKCQ,PRLR,PTGFRN,PTPRN,SCD,Scd2,SERPINE1,SNAP25,SOCS3,SOD2,STAT3,STX4,SYT3,TF,THY1,UGT8,VIM
H89		chemical - kinase inhibitor		-0.783	9.24e-08	CD83,CDKN1A,CEBPB,CHGA,CNTF,CREM,CRH,DUSP1,FGF2,HAPLN1,HMOX1,IGFBP5,MMP9,MYC,PDE3B,PGR,RELA,RUNX1,SERPINE1,SIGMAR1,SNAP25,SOD2,TNFAIP6,UCP2
Creb		group		1.162	9.31e-08	ADCYAP1,APBA2,ARHGEF9,ARPC5,ATF3,ATP2A2,BBC3,C3AR1,CCN1,CDKN1A,CEBPD,CHGA,CNTF,COX6A2,CREM,CRH,CSF1R,CYP51A1,DUSP1,FCER1G,Fcrls,FOSL1,GABBR1,GABRG2,GNAS,HPGD,HSPB8,ITGAM,JUN,JUNB,KCNC1,LDLR,MCAM,MCL1,NMNAT2,PDE3B,PDE4B,PLAT,PLIN3,PRKAA2,PYCR1,RGS2,SLC7A11,SOX4,SYNPO,TAC1,TF
nitrofurantoin		chemical drug		1.511	9.97e-08	A2M,ADAMTS1,ANXA2,ASNS,C4A/C4B,CASP3,CLU,CP,CTSS,DBI,DDIT3,GADD45A,GAS5,GPNMB,HMGCR,HMGCS1,HMOX1,IFRD1,IGFBP3,LGALS3,MMP12,Mt1,MYC,PLAT,PRKCB,S100A10,SCP2,SPP1,TNFRSF12A,YWHAZ
Ca2+		chemical - endogenous mammalian	Activated	2.911	1.09e-07	ADCYAP1,AHR,AR,ARC,ATF3,ATP2A2,CCN1,CCND3,CD83,CDKN1A,CEBPB,CEBPD,CREM,CTTN,DDIT3,DUSP1,FASN,FGF2,FOSL1,FOSL2,GRIP1,HMGCR,ITGA3,ITPR1,JUN,JUNB,JUND,KCND2,MCAM,MMP19,MMP9,Nes,PLS3,SERPINE1,SPP1,SREBF2,SYT4,TAC1	422 (13)
cyclic AMP		chemical - endogenous mammalian	Activated	2.419	1.18e-07	ADCYAP1,ARC,CDKN1A,CEBPB,CEBPD,CHGA,CNTF,CREM,CRH,CRYM,DDIT3,F3,FGF2,FOSL2,GAP43,IGFBP3,IGFBP5,JUN,JUNB,MEST,MME,MMP9,MYC,PDE4B,PGR,PRKAR2B,PRLR,PTCH1,SERPINE1,SOCS3,SOD2,STAT3,TF,VGF,YWHAG	331 (15)
MECP2	-1.063	transcription regulator	Inhibited	-2.58	1.19e-07	CALB2,CAMK2A,CAMK2B,CAPG,CRH,DPYSL2,FXYD1,GABBR2,GRIN2A,IGFBP3,INA,JUNB,Mt1,MYC,NEFH,Nefm,NPY1R,PCDH10,RAB39B,RPH3A,S100A4,SCN2A,SYN1,SYT4,VIM,YWHAB,YWHAZ
lovastatin		chemical drug		-0.811	1.21e-07	ACAT2,ADAMTS1,AR,ATF3,CCND3,CDKN1A,DDIT3,DHCR7,FASN,FDFT1,FDPS,GAP43,HMGCR,HMGCS1,HMOX1,IMPACT,LDLR,MCL1,MYC,PLAT,RHOC,SERPINE1,SREBF2,SV2A
enalapril		biologic drug	Activated	2.688	1.29e-07	A2M,ADAMTS1,ASNS,C4A/C4B,CACNG5,CLU,CP,EFEMP2,LGALS3,MYC,SERPINE1,SPP1,TNFRSF12A,UCP2	185 (8)
AKT1	-1.007	kinase		1.305	1.29e-07	ACAT2,AR,BCL2L11,C1QC,CASP3,CCND3,CD74,CDKN1A,CEBPD,CIDEA,CLU,DHCR7,FASN,FGF2,FSTL1,FXYD5,HMGCR,HMGCS1,HMOX1,HUNK,IGFBP5,JUND,LAMB1,LDHB,LSS,MCL1,MMP9,MSMO1,MSTN,MYC,NFKB2,PGR,PKM,SCD,SERPINE1,SERPINF1,SLC3A2,SORT1,SPP1,SREBF2,VIM
sulindac sulfide		chemical drug	Activated	2.048	1.35e-07	ADRA2C,AGTPBP1,ARL6,ARPC1B,ATF3,CDKN1A,CEBPB,GADD45A,GADD45G,GARS1,IFRD1,INSIG1,MSMO1,MTHFD2,PGR,RAP1GAP,STAT3,STC2,TUBA4A
GNA15		enzyme			1.39e-07	ADARB1,CEBPD,CP,DAB2,DDIT3,FOSL1,FXYD5,GADD45A,GBP2,GLUL,HMOX1,LGALS3,Mt1,MYC,PFN2,PLAT,RBP1,RGS2,SCN2A,SERPINA3,SLC7A1,SOD2,TRIB3
hydrogen peroxide		chemical - endogenous mammalian	Activated	3.199	1.43e-07	ACAT2,ANXA2,AR,ATF3,BBC3,BCL2L11,CASP3,CCND3,CD63,CD68,CDKN1A,CEBPG,CLU,CSF1,CTSS,CYP51A1,DDIT3,DHCR7,DUSP1,DUSP16,DUSP8,EPHA2,ETS2,FASN,FDFT1,FDPS,FGF2,FOSL1,GADD45A,GADD45B,HMGCR,HMOX1,INSIG1,JUN,KITLG,LDLR,MCAM,MMP9,MSMO1,MYC,Nedd4,NOL3,PDCD4,PIM1,RTN3,SERPINE1,SLC7A11,SOD2,SPP1,SQLE,SREBF2,STAT3,TGM2,TRIB3,TSPAN4,TUBA4A,TUBB2A,UCP2,VIM	374 (12)
NR3C1	-1.016	ligand-dependent nuclear receptor		-0.643	1.44e-07	A2M,AIFM3,AKT2,ARHGEF3,ATP1B1,BAG3,BCL2L11,BCL6,C4A/C4B,CCN1,CD83,CDKN1A,CEBPB,CIDEA,CRABP2,CRH,CSRNP1,DBI,DNER,DUSP1,DUSP16,DYNLL2,EDN2,EFNA1,ELMOD1,EMP1,F3,FCER1G,GADD45A,GADD45B,GAP43,GBP2,GLUL,GRIA4,GRIN1,GRIN2A,GRM1,IER2,IRF8,ITGB2,JUN,JUND,LAD1,LIF,MCL1,MEST,MMP9,Mt1,MYC,NFKB2,NOL3,PDCD4,PDE4B,PDGFA,PDPN,PRKACB,PRKCB,PRKCE,PRLR,PRPH,RAPGEF4,RELA,RGS2,SEMA3C,SERPINE1,SGPL1,SH3KBP1,SOX4,SPP1,…
mibolerone		chemical drug	Inhibited	-2.223	1.52e-07	AHR,ALCAM,AR,C4A/C4B,CD74,CLU,CYP51A1,DBI,F3,FDPS,FOSL2,GADD45G,GPNMB,HEXB,HLA-DQA1,HMGCS1,IGFBP3,JUN,LDLR,LSS,MME,MYC,NME2,PRKCH,Scd2,SPARCL1,SQLE,TF,TGFBI,UCP2
IL1A		cytokine	Activated	2.446	1.54e-07	ADAMTS1,ASIC1,ASIC2,BCL3,CCN1,CD44,CD83,CDKN1A,CSF1,FGF2,FGFR1,HMOX1,IGFBP5,ITGA5,JUN,KITLG,LIF,MCAM,MMP12,MMP9,MYC,PDGFA,RELA,SERPINA3,SERPINE1,SOD2,SPP1,TAC1	360 (13)
CHUK	1.031	kinase		1.737	1.63e-07	AMPD3,ATF3,CDKN1A,CEBPB,CEBPD,CLU,CP,CSF1,CX3CL1,F3,GADD45B,GBP2,GRIN2A,HEY1,HEY2,HLA-A,HMOX1,JUNB,MMP9,Mt1,Mt2,MYC,NFKB2,PCDH7,RBP1,RELA,SEMA3C,SOCS3,SPP1,SQSTM1,SRC,TNFRSF1B,VEGFB
epigallocatechin-gallate		chemical drug		0.498	1.63e-07	AHR,AR,AXL,CACNB3,CASP3,CCN1,CDKN1A,CEBPB,F3,FOSL1,FOSL2,GADD45A,GADD45B,GDI1,HMOX1,IL1R1,IL6ST,JUN,JUNB,JUND,JUP,LDLR,LTBR,MMP9,MYC,PGR,PRKCE,RELA,SERPINE1,STAT1,SYT3,TAC1,VIM
CTNNB1	-1.015	transcription regulator		1.143	1.72e-07	ABCD2,ADGRG2,ADRA2C,AHR,ALCAM,AR,BBC3,BCL2L11,BMP1,CAPN1,CCN1,CD44,CDKN1A,CHGA,CLU,CRABP2,CTNNA2,CTNND2,CYP51A1,DDIT3,DNAJC6,DTX1,EDIL3,ELMO1,EOMES,ETV1,FCAMR,FCER1G,FGF9,FOSL1,FSTL3,GADD45B,GADD45G,GAP43,GFAP,GLUL,GNAO1,GNG10,HAPLN1,HSD17B2,IGFBP5,IL1R1,IRF8,ITGB2,JUN,LAMB1,LGALS3,MCL1,MME,MMP15,MMP9,MPEG1,MYC,NAP1L5,NKD1,NPTX1,NRCAM,OSBPL1A,PCDH9,PDE4B,PLS3,PTCH1,RAB3A,S100A4,SCD,SEMA3C,SERPINA…
CFTR	1.321	ion channel		0	1.75e-07	ASNS,CAPG,FADS1,FDFT1,FDPS,HPGD,HSD17B2,IDI1,ITPR1,OSBPL1A,SCD,Scd2,SCP2,SOCS3,SQLE,STAT1,Tmsb4x (includes others)
ESR1	1.01	ligand-dependent nuclear receptor		-1.576	1.85e-07	ADGRG6,ADORA1,AKT2,ALCAM,ALK,ANXA3,AR,ARHGAP1,ARHGEF2,ARHGEF9,ATF3,ATF5,ATP1B1,BCAT1,BCL2L11,BCL6,CALB1,CAMK1,CAMK2B,CAP2,CCND3,CD83,CDC42SE1,CDK5R1,CDKN1A,CEBPB,CEBPD,CEBPG,CLN8,COL16A1,COPG1,CP,CPLX1,CRABP2,CTSC,CTSS,DAB2,DHCR7,DLG2,DMTN,EEF2K,EFNA1,EFNB2,EIF5A2,F3,FASN,FGF12,FGFR1,FLNA,FOSL1,FOSL2,GABBR2,GADD45B,GAL,GFAP,GNAS,GPR158,HAX1,HDAC11,HMGCR,IFRD1,IGFBP3,IGFBP5,IL6ST,JAK3,JUN,JUNB,JUN…
MAP2K1	-1.11	kinase	Activated	2.285	1.87e-07	AHR,ALDH1L1,ATF3,BCL2L11,CALCB,CD44,CDKN1A,DAB2,DUSP1,F3,FASN,FGF2,FLNA,FOSL1,GPRC5B,GRIN1,ITGA5,ITPR1,JUN,JUND,JUP,LDLR,LGALS3,MMP12,MMP9,MYC,NET1,PIM1,RAP1GAP,TGM2	388 (13)
AG490		chemical - kinase inhibitor	Inhibited	-2.722	1.88e-07	A2M,CASP3,CCND3,CD68,CDKN1A,CTTN,FGF2,GFAP,HPGD,MCL1,MMP9,MYC,PIM1,S100A10,SOCS3,SOD2,SPP1,STAT1	390 (12)
TNFSF11		cytokine		1.551	1.9e-07	C3AR1,CCND3,CD44,CD83,CDK14,CDKN1A,CSF1R,DAB2,DUSP1,DUSP16,F3,FOSL1,GADD45B,HMOX1,IFRD1,IL13RA1,IRF8,ITGA5,ITGAM,JUN,JUNB,LIMK1,MMP9,MYC,NFKB2,PCDH7,PDGFA,PIM1,RRAS,SERPINE1,SIGMAR1,SOCS3,SOD2,SPP1,SRC,SRXN1,STAT1,TNFRSF1B,YWHAZ
ISL1	-1.132	transcription regulator		0	1.9e-07	A2M,ADCYAP1,ADGRG2,AVIL,CALB2,DLG2,ETV1,FGF13,GAL,GNAS,ISL2,NTRK3,PIRT,POU4F1,POU4F2,POU4F3,PPP1R1C,PRPH,RUNX1
ethionine		chemical toxicant	Activated	3.44	2.2e-07	C4A/C4B,CACNG5,CD44,CLU,CP,GPNMB,LGALS3,MYC,S100A10,SPP1,TES,TNFRSF12A
NRG1		growth factor		1.318	2.36e-07	AR,ARHGEF2,CAPN1,CASP3,CCN1,CCND3,CDC42EP1,CDH4,CDKN1A,DDIT3,DUSP1,EPHA2,FGF1,FSTL1,HMGCR,HMOX1,IDI1,IER2,ITGAM,JUN,JUNB,JUND,MCL1,MGLL,MMP9,MYC,PDCD4,PDGFA,PGR,RAB3A,RUNX1,SLC1A1,SOX4,TF,VEGFB,VIM,ZFP36
IL4		cytokine	Activated	3.761	2.53e-07	AHR,ALDOC,ANXA2,ARSB,ATP1A3,BCL3,BCL6,CAPG,CASP3,CCND3,CD44,CD74,CD83,CDKN1A,CNTF,CRLF2,CSF1,CSF1R,CTSC,CX3CL1,ELAVL4,EOMES,EPRS1,F3,FASN,FCER1G,Fcrls,FLNA,FLRT2,GADD45G,GBP2,GLIPR2,HMGCR,HPGD,IER2,IL13RA1,IL1R1,IL6ST,IRF8,IRF9,ITGB2,JAK3,JUN,JUNB,JUND,KCNAB2,KITLG,KLF6,LGALS1,LGALS3,LIF,MATK,MCL1,MMP12,MMP9,MYC,MYH9,MYOF,Nedd4,NFKB2,PDE4B,PIM1,PREPL,PROS1,RIN1,S100A10,Scd2,SELPLG,SEMA4A,SERPINB6…	426 (12)
OSM		cytokine	Activated	2.563	2.54e-07	A2M,ADAMTS1,ADGRG6,AHR,AMPD3,ANXA2,ANXA3,ARHGEF2,ASNS,BTC,CALB2,CDKN1A,CEBPD,CNTN6,CTSH,DHCR24,DNM1L,EIF4EBP1,ETS2,F3,FASN,FGF2,GADD45G,GAP43,GBP2,GLUL,GPNMB,GRIN2A,HLA-A,HMOX1,IGFBP3,IL13RA1,IL6ST,IRF9,JUN,JUNB,LARGE1,LDLR,LIF,LITAF,MAGED2,MGLL,MMP9,MYC,NELL2,OGDH,OSMR,PDCD4,PDGFA,PDPN,RNASE4,RUNX1,SERPINA3,SERPINE1,SERPING1,SOCS3,SPP1,STAT1,STAT3,SULT4A1,TAP2,TECR,USP46,ZC3HAV1	313 (10)
FOS	1.259	transcription regulator		1.095	2.65e-07	A2M,AMIGO1,APLP2,ARPC5,ATF3,BCL2L11,C3AR1,CASP3,CAST,CD44,CD68,CHGA,CLU,COL16A1,CRABP2,CRH,CTSH,ELOVL6,EMB,F3,FASN,FGF2,FLRT2,FOSL1,FSTL1,GAS5,HMOX1,HPGD,Hrk,HSPB8,IGFBP5,JUN,JUNB,KITLG,KLF6,LARGE1,LGALS3,LYPD6,MMP9,Mt2,MYC,MYH9,NET1,NPTX1,NSDHL,PCDH11X,PDPN,PGR,PLAT,PRKCE,PTPRN,RAP1GAP,RBP1,RGMA,RGS4,RNH1,RUNX1,S100A10,SCD,SEMA3A,SERPINE1,SNCG,SOCS3,SPP1,TAC1,TGFBI,Tpm4,VIM,YWHAZ
bromobenzene		chemical toxicant	Activated	2.55	2.68e-07	CAPN1,CDKN1A,DDIT3,FDFT1,FDPS,GADD45A,HMGCS1,HMOX1,HSPB1,JUN,JUND,LONP1,MSMO1,Mt1,Mt2,MYC,TSC22D1,TUBB2B
MTOR	-1.064	kinase		0.131	2.8e-07	AR,ATP2A2,AVIL,BCL2L11,CASP3,CCND3,CDKN1A,CEBPB,CEBPD,CHKA,DDIT3,EFNA1,EOMES,EPRS1,FASN,FDPS,GAP43,GPHN,HSPB1,IL1R1,ISLR2,KCND2,LDHB,MAPT,MCL1,MICAL1,MMP9,MYC,PDE4A,PDK2,PGR,PKM,PRKAR2B,PTBP1,RAP1GDS1,SLC8A2,SNCG,SOCS3,SOX4,SQSTM1,SRC,SREBF2,STAT1,STAT3,TNFRSF1A,TPPP,UBE2O
RAF1	1.047	kinase		1.454	2.84e-07	ACAT2,ACOT7,BCL2L11,BCL6,CD37,CD44,CD74,CDC42EP1,CDKN1A,CHN1,CTSH,EMP1,HSPB1,IER2,IGFBP3,IL1R1,ITGAM,JUN,LAD1,LIF,MGAT5,MGLL,MMP9,MYC,OSMR,PC,PLAT,SQLE,ST3GAL4,TGM2,TSC22D1,TUBA4A,TUBB2A
STAT5B	-1.049	transcription regulator		0	2.93e-07	A2M,AR,ATP2A2,BCL6,CASP3,CCND3,CDKN1A,CIDEA,COX6A2,CUX2,EBF1,FOSL2,GADD45A,GPD1,LTBR,MCL1,MYC,NOL3,PIM1,PRLR,RELA,SCD,SOCS3,TNFRSF1A,WARS1,ZFP36
INSR	1.024	kinase	Inhibited	-2.206	2.95e-07	ARHGEF2,ATF3,C1QA,Calm1 (includes others),CD83,CDKN1A,CORO2B,COX6A2,CSTB,CYP51A1,DHCR7,DUSP1,FASN,FDFT1,FDPS,FLNC,GADD45A,HMGCR,HMGCS1,IDI1,IER2,ITGA5,JUNB,KIFAP3,LGALS1,LSS,LYZ,MKNK1,MMP12,MMP9,MPEG1,MSMO1,MYC,NFKB2,NSDHL,OGDH,PDCD4,PDE4B,PIM1,PRKCQ,PTPRN,RAB7A,SAT1,SCD,SCP2,SERPINE1,SKAP2,SOCS3,SQLE,SREBF2,ST8SIA2,SUCLA2,THRA,TNFRSF1A,TSC22D1,UCP2	367 (14)
L-triiodothyronine		chemical - endogenous mammalian		-1.002	3.19e-07	A2M,ABCD2,AKT2,AR,ATP1A3,ATP1B1,ATP2A2,BBC3,BCL3,C4A/C4B,CD44,CDKN1A,CLU,CTSH,DAB2IP,DUSP1,EFNA1,FASN,FGFR1,HLF,IGFBP3,ITPR1,LDLR,LYZ,MGST3,MMP9,MYC,Nrgn,NTNG1,PCK2,PCSK2,PDK2,PGR,PRKCQ,RASD2,RCAN2,RGS2,SCD,Scd2,SERPINE1,ST3GAL4,TF,THRA,TRHDE,TRHR,UCP2,VGF
glucocorticoid		chemical drug		0.023	3.42e-07	AHR,BCL2L11,CCND3,CDKN1A,CEBPB,CEBPD,CHGA,CLU,CRH,CSF1,CSF1R,DDIT3,DUSP1,FASN,GLUL,GPR158,HMOX1,IGFBP3,INPP5D,JAK3,MMP9,Mt1,MYC,NCF1,PLAT,RESP18,SERPINE1,SOCS3,SPP1,TNFRSF1A
cerivastatin		chemical drug		-1.091	3.78e-07	CDKN1A,DBI,F3,FDPS,FGF2,HMGCR,HMGCS1,HMOX1,HSPB1,IDI1,ITGB2,JUN,MMP9,MYC,NET1,PDGFA,PLAT,SERPINE1
SP1	1.026	transcription regulator		-1.028	4.22e-07	ABCD2,ADAMTS1,ANK1,AR,ASNS,ATF3,ATP2A2,BBC3,CASP3,CCND3,CDKN1A,CEBPB,CEBPD,CHGA,CHRNA3,CPLX1,CRABP2,CREM,CYP51A1,DHCR24,F3,FASN,FGF2,FGFR1,FLNA,FOSL1,GNAS,GRIN1,GRM1,HMGCR,HMOX1,IGFBP3,ITGAM,ITPR1,JUN,KCNQ2,KCNQ3,KLF6,LDLR,MCL1,MMP9,Mt1,MYC,NPTXR,PDGFA,PGR,PIM1,PKM,PRKAR2B,PRKCB,PRKCE,PRLR,RASGRP2,RECQL4,RELA,RRAS,SERPINE1,SLC11A1,SLC7A1,SNAP25,SNCG,SOD2,SPP1,SPTB,SRC,SREBF2,STAT1,VIM
GnRH-A		chemical reagent	Activated	3.111	4.61e-07	ADCYAP1,AR,ATF3,CD53,CD68,CDKN1A,CIDEA,CREM,FOSL1,FXYD5,GADD45B,IER2,JUN,JUNB,KLF6,RFX2,RGS2,SCN1B,SERPINE1,ZFP36	196 (10)
DICER1	1.014	enzyme		-1.275	4.76e-07	ACVR1C,AXL,BCL2L11,CAMK2A,CASP3,CCN1,CD44,CDKN1A,CRH,CRYM,DHCR24,EOMES,HMGCR,IRF8,ITGA5,JUN,LHFPL6,MCAM,MMP9,MYC,NEFH,PDCD4,PRKCQ,PROS1,PTPRN,PTPRN2,RTN1,RUNX1,SEMA3C,SERPINE1,SERPINF1,SOCS3,STAT1,SYNPO,VIM
decitabine		chemical drug		0.96	4.9e-07	ADAM23,ADCY5,ANXA2,B3GALT5,BCL2L11,CCND3,CD44,CD9,CDH4,CDH6,CDKN1A,CGREF1,CHRNB3,CLU,CX3CR1,DUSP1,FLNC,GADD45B,GADD45G,GLRB,GRIN2A,HPGD,HSPB8,HTR1B,IGFBP3,IGFBP7,ITGA3,JUNB,JUP,KLF6,LDLR,LGALS3,MGST3,MMP9,MYC,NPTX1,PCDH8,PCDH9,PGR,PKP2,PLCE1,PTCH1,RNASE4,RPRM,RTL8C,S100A10,SAT1,SLC22A17,SNCG,SOCS3,SPP1,STAT1,TBX20,TGFBI,TMEFF2,TUBA4A,VIM
Alpha catenin		group	Inhibited	-3.861	5.18e-07	ADAMTS1,BCL3,FSTL1,GAP43,IGFBP7,IL6ST,ITGA5,ITGAM,LYN,LYZ,MMP12,MMP19,MMP9,MYC,NKD1,RHOC,RHOJ,SOCS3,TGM2,TNFAIP6,TNFRSF12A,VIM,ZYX	287 (8)
resveratrol		chemical drug		1.39	5.28e-07	AR,ATF3,CASP3,CD68,CDKN1A,CSF1R,CX3CL1,CX3CR1,DDIT3,F3,FASN,FOSL1,FOSL2,HEY1,HEY2,HMGCR,HMOX1,IGFBP3,JUN,JUND,LDLR,LITAF,MCL1,MMP9,MYC,PDCD4,PDGFA,PGR,PRKAA2,PTCH1,RELA,SERPINE1,SESN2,SOD2,SPP1,SQSTM1,VASP
PRKCE	-1.183	kinase		0.417	5.28e-07	CCN1,CCND3,CDKN1A,CEBPB,CHRNA6,CHRNB3,IL6ST,JUN,JUNB,LDLR,MMP9,MYC,PDCD4,PDGFA,PIM1,PRKCE,RGS2,STAT3
IL27		cytokine	Activated	2.632	5.28e-07	AHR,CCND3,CD63,CD74,CEBPD,CX3CL1,EOMES,GADD45G,GBP2,HLA-A,HLA-DQA1,HPGD,ITGAM,MYC,PIM1,SOCS3,STAT1,VIM	357 (12)
CD44	1.982	other	Activated	2.343	5.28e-07	CD44,CD63,CDKN1A,CELA1,CIDEA,CLU,CRABP2,CX3CL1,CX3CR1,DDIT3,FASN,GADD45A,ITGA3,ITGA5,JUN,LAMB1,LGALS1,LGALS3,MCL1,MMP12,MMP9,MYC,MYO1B,NECAP2,NFKB2,PDCD4,PTP4A3,SPP1,SRC,THY1,VIM,ZYX	245 (12)
captopril		chemical drug	Activated	2.569	5.32e-07	A2M,ASNS,C4A/C4B,CACNG5,CD44,CLU,CP,EFEMP2,F3,GAS5,HMOX1,LGALS3,MMP9,S100A10,SERPING1,SPP1,TNFRSF12A	282 (7)
morphine		chemical drug		0.999	5.5e-07	ARC,CALB1,CALCB,CASP3,CDKN1A,FOSL1,FOSL2,GFAP,GNAS,GRIN1,GRIN2A,ITGAM,JUNB,KCNAB2,MAP3K1,MMP9,Nedd4,NET1,NTRK3,OPRL1,PLAT,RELA,SLC1A1,SYNPO
STK11	1.043	kinase	Activated	2.077	5.7e-07	A2M,AKAP2,ALCAM,ATF3,AVIL,CDKN1A,FOSL1,Foxp2,GADD45A,GADD45B,IGFBP5,JUNB,KCNA2,KCNQ2,KLHL29,MCAM,MMP9,MYC,NAP1L5,NCAM2,NET1,NFKB2,NRCAM,PTPRN,SERPINE1,SERPINI1,SORL1,SPARCL1,SPP1,SYT4,TARS1	390 (15)
poly rI:rC-RNA		biologic drug	Activated	2.843	5.71e-07	ARID5A,ATF3,AXL,Bst2,BTC,CCND3,CD44,CD74,CD83,CEBPB,CEBPD,CHN1,CSF1,CX3CL1,DUSP1,ELAVL2,FGF2,GADD45B,GBP2,HLA-A,IRF9,ITGA5,ITGAM,JUN,JUNB,KLF6,LIF,LIMK1,LYN,LYZ,MMP9,MVP,MYC,NLRC5,PCK2,PIM1,PRKCQ,RELA,RGS2,SAT1,SERPING1,SOD2,STAT1,TAP2,TNFAIP6,VASP,VIM,ZC3HAV1,ZFP36	404 (12)
genistein		chemical drug		0.169	6.21e-07	A2M,ALDH5A1,AR,BCL3,CASP3,CD44,CD68,CD74,CDKN1A,CLU,CTSH,CX3CL1,CX3CR1,DNASE2,DUSP1,F3,FXYD5,GALNS,HEXB,HLA-A,HLA-DQA1,HMGCR,HMOX1,HPGD,ITGB2,JUN,JUNB,JUND,LAPTM5,LDLR,LY86,MAP3K1,MMP9,Mt1,MYC,OGDH,PDCD4,PGR,PIM1,PLAT,PRLR,RELA,RPH3A,SERPINE1,SLC11A1,SLC36A1,SOD2,SORT1,SPP1,SQSTM1
INSIG2	1.01	other	Activated	2.933	7e-07	ELOVL6,FASN,FDFT1,FDPS,HMGCR,INSIG1,LDLR,SCD,SREBF2	202 (5)
ezetimibe		chemical drug	Inhibited	-2.969	7e-07	CYP51A1,DHCR7,FDFT1,FDPS,HMGCR,HMGCS1,IDI1,LDLR,SREBF2	188 (9)
KCNK9	-1.351	ion channel		-0.724	7.08e-07	A2M,ACVR1C,CALB1,ECEL1,GADD45B,GAL,HTR1B,NEFL,SLC14A1,SLC6A17,SNCG,TAC1
PRL		cytokine	Activated	3.958	7.63e-07	A2M,ANXA2,ANXA3,ATP2A2,BCL6,CAMK1,CCND3,CDKN1A,CEBPD,CLU,CNN3,CRH,CTSH,CTSS,GPNMB,HERC6,IGFBP3,IGFBP5,IRF9,JUN,MME,MSN,MYC,NUPR1,PC,PDK2,PDPN,PIM1,PLAT,PRLR,PTGFR,RNASE4,SCP2,SERPINA3,SOCS3,SPP1,STAT1,TECR,Tmsb4x (includes others),VIM,YWHAG	287 (9)
GH1		growth factor		0.963	8.45e-07	ATF3,CCND3,CEBPB,CEBPD,CLU,DBI,DDIT3,FASN,GADD45A,GRIN1,GRIN2A,IGFBP3,JUN,JUNB,JUP,LDLR,PRLR,SHMT2,SOCS3,SPP1,TNFRSF1A,VIM,ZFP36
LIF	4.705	cytokine	Activated	2.961	8.84e-07	A2M,CD9,CDKN1A,CEBPB,CEBPD,COCH,CSF1R,ECEL1,GAL,GFAP,GRAMD2B,HEY1,IL6ST,JUN,JUNB,LARGE1,MYC,Nes,PGR,PIM1,PRPH,RGS4,SERPINA3,SOCS3,SOD2,SPP1,SPRR1A,STAT3,TAC1,TMEM176A	292 (12)
dihydrotestosterone		chemical - endogenous mammalian		0.777	9.88e-07	ADAMTS1,ADCYAP1,AR,ATP2A2,C4A/C4B,CALCB,CASP3,CCND3,CD63,CD74,CDKN1A,CLU,COL5A3,CX3CL1,DBI,DHCR24,EFNA1,EIF4EBP1,ETV1,FASN,FGF2,FGFR1,GAP43,GFAP,GLUL,Gm12854/S100a11,GPD1,HLA-A,HMGCR,HPGD,HSPB1,IGFBP3,IGFBP5,IGFBP7,IL6ST,JUN,LDLR,LGALS1,LYZ,MAFF,MAK,MCAM,MGLL,MME,MMP9,Mt1,MYC,NCF1,PC,PDCD4,PHGDH,PROS1,RELA,SCD,SCP2,SERPINB6,SLC1A4,SLC25A37,SLC3A2,SORT1,SPP1,SQLE,SREBF2,STBD1,TF,TGM2,Tmsb4x (inclu…
TAC1	1.428	other		1.043	9.95e-07	CASP3,CCN1,CUX2,GFAP,HMOX1,KCND2,KITLG,MAPT,MME,Nefm,PLAT,PTCH1,SERPINE1,SERPINI1,TAC1
MYC	2.854	transcription regulator		0.019	1.08e-06	ADAMTS1,ADARB1,ALCAM,AOPEP,AR,ASNS,AXL,BBC3,BCAT1,BCL6,CASP3,CAST,CCND3,CD44,CD9,CDKN1A,CEBPD,CHKA,CHST15,CITED1,CLIC4,CLU,CRABP2,CSTB,DBI,DDIT3,DUSP1,EBF1,EIF2S2,EIF4EBP1,EMP1,EOMES,EPHA2,F3,FASN,FGFR1,FLNA,FOSL1,FSTL1,FUT8,FXYD1,GADD45A,GADD45B,GADD45G,GBP2,GDI1,GLUL,GPC1,HAPLN1,HLA-A,HMOX1,HSPA9,HSPB1,IKZF1,IMPACT,IRF9,ITGA3,ITGAM,JUN,KLF6,LAMB3,LDHB,LGALS1,LRRN1,LYZ,MCL1,MGST3,MMP9,MSN,Mt1,Mt…
bee venom		chemical - endogenous non-mammalian		0.097	1.08e-06	ARC,CREM,DDIT3,ETS2,FYB1,GADD45A,GPR35,HSPB1,IFRD1,IPO5,ITGA5,JUN,JUNB,MSN,MYH9,NUPR1,RGS2,SLC7A11,SOCS3,TSC22D1
haloperidol		chemical drug		-1.96	1.21e-06	CCND3,CRH,DPP6,FGF2,GFAP,GRIN1,GRIN2A,GRM4,HMGCR,HMGCS1,LDLR,PCSK2,PRKAR2B,PRKCE,PVALB,RESP18,SCN1B,SCN2B,SIGMAR1,SYN2,TAC1
mercuric chloride		chemical toxicant		1.985	1.24e-06	CDKN1A,DDIT3,GADD45A,HMOX1,HSPA9,HSPB1,JUN,JUNB,Mt1,Mt2,SPP1
E. coli B5 lipopolysaccharide		chemical - endogenous non-mammalian	Activated	3.84	1.26e-06	ADAMTS1,BCL3,BCL6,CD44,CD83,CDKN1A,CIDEA,CX3CL1,CX3CR1,DBI,DUSP1,ETS2,F3,FASN,GBP2,HLA-A,HMOX1,IL13RA1,IL1R1,IL6ST,JUNB,LDLR,LIF,NCF1,PDE4B,RELA,SERPINE1,SOCS3,SOD2,SPP1,STAT3,TGM2	373 (11)
IL17A		cytokine	Activated	2.799	1.28e-06	BTC,CCN1,CD68,CD83,CEBPB,CEBPD,CTTN,CX3CL1,EDIL3,FGF2,FOSL1,GADD45A,GBP2,HEXB,HSPB8,ITPR1,JUN,LIF,MAP3K1,MMP9,MYC,OSMR,PTGFR,SOCS3,STAT3,TNFRSF1B,YWHAG	373 (11)
doxorubicin		chemical drug	Activated	3.935	1.33e-06	A2M,ADAMTS1,ANXA2,AR,ASNS,ATF3,ATP2A2,BBC3,BCL2L11,C4A/C4B,CACNG5,CASP3,CCN1,CD44,CDK14,CDKN1A,CLU,CP,CREM,DDIT3,DUSP1,EFEMP2,F3,GADD45A,GAS5,GPNMB,HMOX1,IGFBP7,JUN,LGALS3,MCL1,MVP,MYC,NOL3,PANK1,PFKM,PRKAA2,RELA,RRP1B,RUNX1,S100A10,SCN3B,SOD2,SPP1,SSBP1,STAT1,STAT3,TAP2,TES,TNFRSF12A,TNFRSF1A,UBE2N,VIM	317 (12)
IKZF1	2.298	transcription regulator		-0.356	1.37e-06	AXL,BCL6,CCND3,CDKN1A,DNAJC6,DTX1,EBF1,EMP1,FGF13,FGFR1,FLT3,KITLG,LHFPL2,LHFPL6,LYN,MYC,MYO1B,PRKCQ,PRRT3,RAPGEF4,RUNX1,SH3BP5,TMEM119,TNNT2,TYROBP
Jnk		group	Activated	2.848	1.37e-06	A2M,ADARB1,BCL2L11,CASP3,CD44,CD83,DDIT3,DUSP1,F3,GADD45A,GAP43,HMOX1,JUN,JUND,KLF6,MCL1,MMP12,MMP9,MYC,NCF1,PLAT,RBP1,SERPINE1,SESN2,SOCS3,SOD2,TGM2,TNFRSF12A,ZFP36	379 (14)
MYOC		other		1.067	1.41e-06	ADAMTS1,CD44,CNKSR2,DAB2,DDIT3,EPHA2,ESRP1,GPRASP1,IGFBP5,LAMB1,NOL3,PGR,PLXNC1,PRKCB,RAB27B,SESN2,SLC7A11,SOX11,SPP1,STC2
testosterone		chemical - endogenous mammalian		0.19	1.44e-06	A2M,ANXA3,AR,ATP1B1,BCL3,CALCB,CASP3,CAST,CDKN1A,CLU,COX6A2,CYP51A1,DHCR24,EIF4EBP1,FGFR1,FOSL1,FOSL2,GADD45A,GPC1,HCRTR1,HMGCR,IGFBP3,IGFBP5,JUN,JUND,LGALS1,MAK,MSTN,Mt1,NFKB2,NXPH1,PDE3B,PDE5A,PRKCB,PRKCE,PRLR,PTCH1,RELA,SOD2,STAT3,TAP2,TBXAS1,TF,TUBB2A,TUBB3,UGT8,YWHAZ
ATF3	5.976	transcription regulator		1.747	1.45e-06	ASNS,ATF3,BBC3,CD83,CDKN1A,CHAC1,CX3CL1,DDIT3,GBP2,HSPB1,JUN,LDLR,NFKB2,SERPINE1,SLC11A1,SPRR1A,STAT3
N-methyl-D-aspartate		chemical drug		1.95	1.46e-06	ARC,ATP2B2,ATP2B3,BCL2L11,CALB1,CNTF,EDN2,FGF2,GFAP,GRIN1,GRIN2A,GRM1,LIF,MYC,PCDH8
LEPR	1.281	transmembrane receptor		1.656	1.56e-06	ADCYAP1,ATP2A2,CD63,CD68,EIF4EBP1,FASN,FYB1,GADD45B,GADD45G,GAP43,GFAP,HMGCR,IGFBP3,ITGAM,LDLR,LIF,MMP12,MMP19,PC,SERPINE1,SMARCD3,SNAP25,SOCS3,SREBF2,STAT3,UCP2,VGF
lactacystin		chemical - protease inhibitor		1.243	1.57e-06	ASAH2,ASNS,ATF3,BAG3,CCND3,CD9,CDKN1A,CLIC1,DDIT3,DUSP1,FOSL1,GFAP,GNAI1,HLA-A,HMOX1,HSPB1,HSPB8,IFRD1,IGFBP5,LDLR,MMP9,NCS1,PRKCE,PRLR,PTPN5,SAT1,SLC1A1,SLC3A2,SQSTM1,SREBF2,TUBB2A,TUBB4A,UBE2N
docosahexaenoic acid		chemical drug		-0.621	1.63e-06	ABCD2,CD44,CDKN1A,CSF1,DDIT3,DPYSL2,ELOVL6,FADS1,FASN,HMOX1,HPGD,LDLR,MAPT,MMP9,MSTN,MYC,PDE5A,PLAT,RELA,SCD,SERPINE1,SOCS3,SORL1,TNFRSF1A,TNFRSF1B,UCP2
RUNX3		transcription regulator		0.181	1.7e-06	BBC3,BCL2L11,CCN1,CDKN1A,EOMES,FGF2,FGF9,FLNA,FSTL1,IL6ST,ITGAM,KCTD15,MMP9,MYC,NAP1L5,PCDH7,REEP1,RTN1,RUNX1,SPP1,STC2,THY1,VIM
gentamicin		chemical drug	Activated	4.237	1.77e-06	ABAT,ALCAM,ATF3,C4A/C4B,CD9,CEBPB,CHKA,CLU,CPEB1,DDIT3,DDX39A,GADD45A,GAS5,HMOX1,HSPB1,IFRD1,IGFBP3,JUN,JUNB,KLF6,LITAF,MYC,MYO1G,Nedd4,PC,PHGDH,PSAT1,PTBP1,RESP18,SLC1A1,SPP1,SQSTM1,TANGO2,TARS1,THY1,TMEM120A,TSC22D1,UGT8,ZNF622	188 (7)
glutamine		chemical - endogenous mammalian	Inhibited	-2.714	1.84e-06	AARS1,ASNS,ATF5,BCAT1,BCL2L11,CARS1,CEBPB,DDIT3,DUSP1,GADD45A,HK1,JUNB,MCL1,MYC,NFKB2,PCK2,PYCR1,TUBB4A,VIM,WARS1	310 (13)
PPARA	-1.007	ligand-dependent nuclear receptor		0.276	1.87e-06	ABCD2,ACAT2,ANXA2,ASNS,C1QA,C1QB,CD63,CDKN1A,CDS2,CEBPB,CEBPD,CHKA,CIDEA,CYP51A1,DBI,DHCR7,ELOVL6,FADS1,FASN,FBXO21,FDFT1,FDPS,GLUL,GPD1,HLA-DQA1,HMGCR,HMGCS1,HMOX1,IDI1,IGFBP3,IGFBP5,INSIG1,LAMB3,LSS,MGLL,MGST3,MMP9,MSMO1,MYC,NCF1,NSDHL,PAQR7,PC,SAT1,SCD,SCP2,SQLE,SREBF2,STBD1,TMEM98,UCP2
NR5A2		ligand-dependent nuclear receptor	Activated	2.339	1.96e-06	CDKN1A,CEBPB,CEBPD,CELA1,FASN,GADD45G,HMGCR,JUN,JUNB,LDLR,Mt1,MYC,RGS4,TNFRSF1B	190 (3)
cyclophosphamide		chemical drug	Activated	2.384	1.96e-06	ATF3,C4A/C4B,CACNG5,CD44,CLU,CP,FLT3,GAP43,GAS5,KITLG,LGALS3,MYC,SPP1,TNFRSF12A	290 (12)
K+		chemical - endogenous mammalian		-1.376	1.98e-06	ADCYAP1,ATF3,BCL2L11,CALCB,CASP3,GABRB2,Hrk,ITPR1,JUN,KCNC1,NPTX1,RTN3
HDAC1	1.016	transcription regulator		0.048	2.01e-06	ABCD2,AMPD3,AR,ARC,ATF3,BBC3,BCL6,CD44,CDKN1A,CSF1R,DAB2IP,DUSP1,GLUL,GNAS,GRM1,INA,MME,MMP9,Mt1,Mt2,MYC,MYO1F,NEFH,Nefm,Nes,NKD1,PDGFA,RECQL4,SCN2A,SERPINE1,SPP1,SQSTM1,STAT3,SYT4,TGM2,TUBB3
WT1		transcription regulator		1.621	2.02e-06	APLP2,ASNS,CDKN1A,CLIC1,CLIC4,CSF1,CSF1R,CX3CL1,EFNA1,FDFT1,FDPS,FGF1,FGFR1,IDI1,IRF8,ITGAM,JUNB,JUND,JUP,LGALS3,LSS,MCL1,MMP9,MYC,PCK2,PDGFA,POU4F2,Scd2,SERPINE1,SH3BP5,SPRY1,SQLE,SQSTM1,SREBF2,TARS1,TSC22D1,TYROBP,WARS1,YARS1
resiquimod		chemical drug		1.168	2.12e-06	ATF3,CD44,CD83,CEBPB,CREB5,CSF1R,ETS2,FCER1G,FGF2,HEY1,HSPB1,JUN,LIF,MCL1,MSN,PKM,PLAT,RAB7A,SOD2,SPP1,TMEM154,TRPM2,WARS1,YWHAB
ERBB4	-1.098	kinase		-0.733	2.14e-06	CDKN1A,DDIT3,DUSP1,EFNB2,GADD45A,GAP43,GPC1,HMOX1,IGFBP5,JUN,MYC,PGR,SERPINA3,SLC1A1,SOCS3,SPARCL1,TBXAS1,TLN1,Tmsb4x (includes others)
arachidonic acid		chemical - endogenous mammalian	Activated	2.08	2.14e-06	CD83,CLU,DDIT3,ELOVL6,F3,FADS1,FASN,FOSL1,HMOX1,JUN,KLF6,LDLR,PRKCB,RGS2,SCD,TNFRSF1A,TNFRSF1B,UCP2,VIM	313 (13)
PI3K (complex)		complex	Activated	2.502	2.32e-06	ATF3,BBC3,BCL2L11,CASP3,CCND3,CD44,CDK5R1,CDKN1A,CEBPB,CHGA,DDIT3,DUSP1,FOSL1,GAP43,HK1,HMGCR,HMOX1,ITGAM,ITGB2,JUN,MAP2K4,MCAM,MCL1,MMP12,MMP9,MTHFD2,MYC,NFKB2,PDCD4,PIM1,PRKAR2B,RELA,RGS2,SERPINE1,SNCG,SOCS3,SPP1,TGM2,TUBB3	355 (13)
trichostatin A		chemical drug	Activated	2.412	2.41e-06	ADAMTS1,AR,ARC,ARHGAP1,AVIL,BBC3,BCL2L11,CAP2,CASP3,CAST,CD44,CD9,CDKN1A,CGREF1,CLU,COCH,CREM,DUSP1,DUSP16,F3,FASN,FOSL2,FUT8,GADD45A,GADD45G,GRIN1,HDAC11,HMGCR,HMGCS1,IGFBP3,IKZF1,INA,IRF8,ITGAM,JUP,LDLR,MGST3,MMP9,MYC,MYOF,NEFH,Nefm,Nes,NFKB2,PCDH20,PCDH8,PGR,PIM1,PLCE1,RAB6A,RECQL4,RELA,RTL8C,S100A10,SAT1,SCP2,SEMA3A,SEMA3C,SGPL1,SQSTM1,SREBF2,TGM2,TNFRSF1A,TTC39A,VIM	338 (12)
isobutylmethylxanthine		chemical toxicant		-0.829	2.42e-06	CD44,CDKN1A,CEBPB,CEBPD,CHGA,CRABP2,CREM,CRH,GRIP1,ITGB2,JUN,JUNB,Mt1,Mt2,MYC,PDE3B,PGR,PLAT,PRLR,PTGFRN,PTPRN,RAB7A,SCD,Scd2,SERPINE1,SOD2
Pka		complex		0.749	2.54e-06	ARC,CCND3,CD44,CDKN1A,CEBPB,CNTF,CREM,CYP51A1,DDIT3,DUSP1,HMGCR,HMOX1,JUN,JUNB,KLF6,LDLR,MEST,NCF1,PDE4B,RGS2,RUNX1
carbon tetrachloride		chemical toxicant	Activated	2.208	2.54e-06	AOX1,ATF3,Calm1 (includes others),CASP3,CDKN1A,CELA1,DDIT3,DUSP1,GADD45A,GADD45B,HMOX1,HSPB1,IGFBP5,IL13RA1,JUN,JUNB,JUND,MGLL,MMP9,Mt1,Mt2,MYC,PDGFA,PRKCH,RBP1,S100A6,SOD2,SPP1,TF,TNFRSF12A	389 (15)
H2AB3 (includes others)		other		1.941	2.55e-06	ARC,ATF3,ATF5,BBC3,BCL2L11,CDKN1A,CHAC1,EFNA1,JAK3,LIPH,PCDH9,PRPH,TMEM151B
E. coli B4 lipopolysaccharide		chemical toxicant	Activated	3.092	2.68e-06	AMPD3,BAZ1A,C1QB,CASP3,CD83,CYTH4,EMB,ETS2,F3,FCER1G,FGL2,FIBIN,FLT3,GADD45G,GBP2,GNAI1,GPNMB,HLA-A,HMOX1,HSPB8,IL1R1,INPP5D,MCL1,NCF1,PANK1,PIM1,PROS1,RHOC,SLC14A1,Snhg16,SOCS3,SOD2,STC2,TF,TNFRSF1A,TNFRSF1B	399 (13)
Il3		cytokine		0.744	2.71e-06	ATF5,BCL2L11,CCND3,CD68,CDKN1A,CSF1,CSF1R,ITGAM,LYZ,MCL1,MYC,PIM1,PRKCE,SPP1,TNFRSF1A,TNFRSF1B,YWHAG
EGFR	-1.028	kinase		1.469	2.71e-06	ACOT7,AR,BCL2L11,BCL6,BTC,CDKN1A,CEBPB,CHKA,DDIT3,DUSP1,EFNB2,EPHA2,F3,FASN,FOSL1,FOSL2,GADD45A,GAS5,GFAP,GPC1,HSPB1,IER2,IGFBP3,IGFBP5,JUN,JUNB,JUND,MCL1,MME,MMP9,MTHFR,MYC,NSF,OSMR,PKM,PLAT,PPP1R1C,RELA,RHEBL1,RRAS,RUNX1,SERPINA3,SERPINE1,SLC7A11,SOCS3,STAT3,TBXAS1,TGM2,TNFAIP6,TUBA4A,TUBB4A,VIM
PP2/AG1879 tyrosine kinase inhibitor		chemical - kinase inhibitor		-1.13	2.9e-06	BCL2L11,CDKN1A,DUSP1,FGF2,HMOX1,ITGAM,KCNH8,LYN,NCF1,RELA,RHOC,SERPINE1,SOD2,SPP1,SRC,VIM
Interferon alpha		group	Activated	4.3	2.97e-06	ATF3,AXL,BCL3,BCL6,Bst2,C3AR1,CASP3,CCND3,CD83,CDKN1A,F3,FASN,FOSL2,GBP2,HERC6,HLA-A,IL1R1,IL6ST,IRF8,IRF9,ITGAM,ITPR1,LARGE1,LIF,MCL1,MYC,NF2,PIM1,PLAT,PRKCE,PTBP1,RELA,SAT1,SOCS3,SPRY1,SREBF2,STAT1,STAT3,TAP2,TBC1D10A,TTC28,UNC93B1,WARS1,ZC3HAV1	360 (12)
BCL6	1.356	transcription regulator	Inhibited	-2.13	3.01e-06	A2M,ALCAM,BCL3,BCL6,CD44,CDKN1A,CSF1,CUX2,DPYSL2,FGF2,GADD45A,HAPLN1,HERC6,IL13RA1,IRF8,IRF9,ITGA3,JUNB,KLF6,LDHB,LDLR,LITAF,MYC,PFKM,RGS4,SCP2,SEPTIN8,SERPINE1,SOCS3,VWA5A	320 (12)
CREBBP	-1.02	transcription regulator		-0.69	3.45e-06	ADCYAP1,AR,ARHGEF3,ARID5A,BCL6,CAMK2B,CAPG,CCN1,CCND3,CD44,CD53,CDKN1A,CNN3,CORO2B,CSF1,DTX1,DUSP1,EOMES,FDPS,FGF2,FOSL2,GNAS,GRAMD2B,GRIN1,GRIN2A,GRM1,HDAC11,HMGCS1,JUN,JUND,JUP,LDLR,MMP9,MYC,MYO1F,NTRK3,PDE3B,PGR,RAPGEF4,RGS2,RNF157,SCN4B,SERPINA3,SLC7A11,SMPD3,SOCS3,TAP2,WFS1
ADCYAP1	3.584	other		1.785	3.55e-06	ADCYAP1,B4GALT3,CEBPB,CEBPD,CHGA,CNN3,CNTNAP4,CRH,EDIL3,EMB,EPHA2,GABRB2,GAP43,GFAP,GPR101,HAPLN1,HK1,ITGAM,MCAM,MEST,MME,MYC,NECAP2,NPY1R,NSDHL,RELA,S100A10,SERPINA3,SERPINF1,SNAP25,SOCS3,TGFBI,TSC22D1,TUBB2B,UCP2
PGR	-1.892	ligand-dependent nuclear receptor		1.214	3.61e-06	ADAMTS1,ADARB1,AR,ATP1B1,BCL6,CALCB,CCND3,CD44,CDKN1A,CEBPB,CEBPD,CRH,DPYSL2,DSCAM,F3,GABRA1,GAL,GLUL,HPGD,IGFBP5,IL1R1,MATK,MVP,MYC,NET1,PDGFA,PFN2,PGR,PRKCH,PRLR,RAB27B,RASGRP2,RHOC,RUNX1,S100A6,SLC7A5,SNAP25,ST3GAL4,STAT1,STAT3,TGFBI,VASP
F2R	1.019	G-protein coupled receptor		1.963	3.63e-06	AKT3,BCL2L11,CASP3,CCN1,CD44,DUSP1,F3,HMOX1,IGFBP7,LAMB1,LAMB3,LDHB,MCAM,MMP9,PGR,PLAT,S100A4,TGM2,VIM
DYSF	1.494	other			3.63e-06	ANXA2,C1QB,CD53,CD68,CD74,CD83,CTSH,CTSS,HLA-A,HLA-DQA1,HSPB1,LGALS3,LYZ,MMP12,MPEG1,PROS1,S100A4,SERPINA3,TMEM50B
potassium chloride		chemical drug		-0.664	3.63e-06	ATF3,ATP1B1,ATP2B2,ATP2B3,BCL2L11,CALB1,CASP3,CIDEA,DDIT3,GRIN2A,Hrk,IGFBP5,JUN,MYC,NPTX1,SLC8A2,SLC8A3,SPP1,SYT4
FAS	1.641	transmembrane receptor		-0.545	3.64e-06	AKAP2,AKT2,ANXA2,CAMK2B,CASP3,CAST,CD44,CD83,CDK5R1,CDKN1A,CEBPD,CSF1,EFNA1,F3,FGL2,GADD45G,GBP2,GPNMB,IL13RA1,INPP4A,INPP5D,ITPR1,JUN,JUND,LDLR,LGALS3,MAP2K4,MME,MMP9,PDLIM7,PRKCB,PTPRN,PTPRN2,PVALB,RASGRP2,RELA,RND1,SERPINE1,SOD2,SORL1,SPP1,TLN2,TNFAIP6,TNFRSF1A,TNFRSF1B,TUBA4A,ZFP36
FOXO3	-1.032	transcription regulator		0.904	3.84e-06	AHR,ANXA3,AR,BBC3,BCL2L11,BCL6,C1QA,CCN1,CCND3,CDKN1A,DDIT3,DNM1L,DOK5,EIF4EBP1,FASN,GADD45A,GADD45B,GLUL,HMGCR,IGFBP7,IL1R1,ITGAM,ITGB2,JUNB,MCAM,MMP9,MSTN,Mt1,Mt2,MTHFD2,MYC,NOL3,NUPR1,PDE3B,PRKAA2,RELA,RTN3,SERPINE1,SLC1A4,SLC7A1,SOD2,SREBF2,TNFRSF1A,TNFRSF1B,UCP2,VIM
brefeldin A		chemical - endogenous non-mammalian		1.942	3.85e-06	ATP2A2,BBC3,CD44,CEBPB,DDIT3,GADD45B,HLA-A,HMOX1,HSPA9,KCND2,LONP1,SESN2,STARD5
5-azacytidine		chemical drug	Activated	2.818	3.94e-06	ANXA2,BBC3,CD44,CDKN1A,DUSP1,EPHA2,F3,FOSL1,GADD45A,IRF8,KLF6,LDHB,MAFF,MCL1,Mt1,MYO1B,PCDHA12,SHANK3,SLC3A2,SLC7A5,SOCS3,SOX11,TGM2,ZYX
Ap1		complex	Activated	2.533	4.06e-06	ATF3,BCL2L11,C3AR1,CD44,CLU,DDIT3,F3,FOSL1,GFAP,HMOX1,HPGD,IFRD1,IGFBP3,JUN,MMP12,MMP9,MYC,S100A4,SERPINE1,SNCG,SPP1	313 (12)
TNFRSF1A	2.047	transmembrane receptor		1.803	4.06e-06	CASP3,CD44,CD68,CD83,CDKN1A,CLMP,EFNA1,GFAP,ITGAM,JUN,KIF14,MMP9,PDGFA,PIM1,RELA,SERPINE1,SOCS3,SOD2,SRC,TMCC2,TNFRSF1A
CD40	1.55	transmembrane receptor		1.114	4.56e-06	BCL2L11,BCL6,CCND3,CD44,CD83,CDKN1A,CSF1,CX3CL1,DUSP1,F3,IL13RA1,ITGAM,ITGB2,JUN,LGALS3,LTBR,MMP9,MYC,NEFH,Nefm,NFKB2,PIM1,RELA,SERPINE1,TAP2
progesterone		chemical - endogenous mammalian		0.898	4.74e-06	ACOT7,ADAMTS1,ADARB1,ADCYAP1,AMPD3,AR,ATF3,ATP1B1,BCAT1,BCL6,CALCB,CAPRIN2,CASP3,CCND3,CDKN1A,CEBPB,CEBPD,CP,CRH,CSF1,DDIT3,EFNA1,F3,GABRA1,GABRB2,GAL,GAP43,GARS1,GFAP,HEY1,HMGCR,HSD17B2,HUNK,IGFBP3,IGFBP5,ITGA5,JUN,LAMB3,LGALS1,LGALS3,LIF,LITAF,MME,MMP9,MYC,NET1,NME2,NPY1R,PDGFA,PDPN,PGR,PKM,PNKD,PRLR,PROS1,RAB27B,RBP1,RNASE4,S100A6,SCD,Scd2,SOD2,SPP1,ST3GAL4,TGFBI,TNFRSF1A,VEGFB,VIM,YWHAG
17-alpha-ethinylestradiol		chemical drug		1.637	4.81e-06	AARS1,ASNS,BCAT1,BCL3,C1QB,C1QC,CD53,CD68,CD74,CDKN1A,CSF1R,CTSS,EIF2S2,F3,INPP5A,JUN,LDLR,LY86,MMP9,PGR,SLC11A1,SPOCK2,SPSB2,TGM2
CEBPA	1.393	transcription regulator		-0.096	5.08e-06	A2M,ASNS,C3AR1,CDKN1A,CEBPB,CEBPD,CRABP2,CSF1,CSF1R,DHCR7,EBF1,EFNB2,FASN,FTO,GADD45A,GAL,HMGCR,HMOX1,HPGD,IGFBP3,ITGAM,JUN,JUNB,LGALS1,LITAF,MYC,NF2,PFN2,PLXND1,PRLR,PTGFR,RGS2,RIN1,SCD,SERPINE1,SERPINF1,SERPINI1,SOCS3,SOD2,SPP1,SPRR1A,TAC1,TBXAS1,THRA,TNFAIP6,TNFRSF1A,TUBB2A
LDL		complex	Activated	3.744	5.37e-06	ATF3,ATP2A2,AXL,CAMK2B,CAPN1,CD68,CDKN1A,CREM,CX3CR1,DDIT3,DUSP1,EMB,F3,FDPS,GNAI1,HMGCR,HMOX1,IGFBP3,INSIG1,ITPR1,JUN,LAMB3,LDLR,MCL1,MMP12,MMP9,NCF1,PLAT,SERPINE1,SOCS3,SOD2,SREBF2,TNFAIP6	346 (13)
MMP9	-2.141	peptidase		0.17	5.4e-06	CALCB,CD44,CD68,CDKN1A,DDIT3,GADD45A,HPGD,HTR1B,MATK,MMP12,MMP9,MSTN,MYC,Nefm,TYROBP,VIM
TLR7		transmembrane receptor	Activated	2.209	5.53e-06	ATF3,CD44,CD83,CDKN1A,CEBPB,CREB5,ETS2,FCER1G,FGF2,IL1R1,INPP5D,IRF9,JUNB,PLAT,SOD2,STAT1,TMEM154,TRPM2	379 (12)
IFNAR1	1.038	transmembrane receptor	Activated	2.763	5.53e-06	ATF3,AXL,CSF1,HLA-A,HMGCR,HMGCS1,IDI1,LIF,MYC,PLAT,SERPINE1,SOCS3,SOD2,SQLE,SREBF2,STAT1,TGM2,VEGFB	354 (15)
MBTPS1	1.002	peptidase		-1.89	5.8e-06	FASN,FDFT1,FDPS,HMGCR,LDLR,SCD,SREBF2
CCL5		cytokine		1.825	5.8e-06	AHR,ALCAM,CD44,DUSP1,EMP1,GFAP,IER2,ITGAM,MMP19,MMP9,SQLE,STAT1,STAT3,VASP,ZFP36
CHD4	-1.011	enzyme		0	5.8e-06	ADORA1,ARC,CDKN1A,CPNE6,ELAVL2,GNB3,HMOX1,JUN,NT5DC2,OPRL1,PRPH,SCN3B,SPRY1,SQLE,SYDE1
IL13		cytokine		0.556	6.11e-06	ADORA1,ATF3,BCL3,C3AR1,CASP3,CD37,CD44,CEBPB,CIDEA,CTSC,CTSH,CTSS,CX3CL1,DHCR24,DNASE2,F3,FADS1,GPNMB,HK1,HMOX1,IL13RA1,IL1R1,KITLG,KLF6,MATK,MCL1,MMP12,MMP9,MSMO1,PDGFA,PLXNC1,SERPINE1,SERPINF1,SLA,SOCS3,SORT1,SPP1,SPRR1A,TGM2,TNFRSF1A,TNFRSF1B
KITLG	1.459	growth factor	Activated	2.896	6.21e-06	AXL,BCL2L11,BMP1,CALCB,CASP3,CCND3,CD68,CDKN1A,CLIC1,CSF1,CX3CL1,DHCR24,EFNB2,FGFR1,GFAP,HMOX1,IGFBP3,LAPTM5,LDLR,MME,OSBPL1A,PDCD4,PIM1,PKM,PRKCB,PRKCE,PRKCQ,RCC2,ST3GAL4,STAT3,TNFRSF1A,Tpm4,UCP2	327 (14)
RASSF1	1.107	other		0.192	6.28e-06	ABAT,CASP3,CDKN1A,CLU,CRABP2,DAB2,EFNB2,EMP1,EPB41L3,FGF2,IGFBP3,LIF,LITAF,MYC,PCDH7,PROS1,SPP1,TGM2,TUBB2A,TUBB2B
MAPT	-1.179	other		1.007	6.29e-06	ATP1A3,ATP1B1,CAPN1,CASP3,CAST,CDK5R1,CDKN1A,CPLX2,CRYM,DBI,DNM1L,DPYSL2,DSTN,DYNLL2,EIF5A2,GFAP,GNAO1,GRIN1,HK1,HPCA,JUN,MAP1A,MAP6,MAPT,NFKB2,NMNAT2,PKM,PVALB,SH3GL2,SNAP25,STX1B,SYN1,THY1,TPPP,TUBA1C,TUBA4A,TUBB2A,TUBB2B,TUBB3,TUBB6,VDAC1,VSNL1,YWHAZ
CD38	1.835	enzyme		1.382	6.46e-06	ALDOC,ANXA2,ASNS,ATP1B1,BCL6,CD44,EIF4EBP1,FGL2,GADD45G,GBP2,GLIPR2,KCNAB2,LGALS3,PIM1,PKM,PSAT1,PYCR1,RAP1GAP,RASGRP2,RBPMS,S100A4,S100A6,Scd2,SEMA4A,SLC7A5,SOCS3,THY1,TUBB2B,VIM
CD40LG		cytokine	Activated	2.557	6.71e-06	AHR,AKAP2,ALCAM,ARSB,ATF3,ATF5,AXL,BCL6,CAST,CCND3,CD44,CD63,CD83,CDKN1A,CLU,CSF1,CTSC,DUSP1,F3,FOSL2,GADD45A,GRSF1,HLA-DQA1,IL13RA1,ITGAM,JUN,JUNB,JUND,MCL1,MYC,NEFH,NET1,NFKB2,PIM1,PREPL,RELA,RGS2,SELPLG,SERPINE1,SOD2,STAT1,STAT3,TAP2,TGM2,TNFAIP6,TREM2	398 (12)
ADRB		group		-0.561	6.72e-06	ACAT2,ARHGEF3,ATF3,ATF5,AXL,CASP3,CD68,CDKN1A,CREM,CYP51A1,DDIT3,ENDOD1,FDPS,GADD45A,HMGCS1,HMOX1,INSIG1,JUN,JUNB,LSS,MMP9,MSMO1,NSDHL,SLC7A11,SQSTM1,SRXN1,YPEL3
F7		peptidase	Activated	2.116	6.74e-06	AR,CCN1,F3,FOSL1,GADD45A,IER2,LIF,MYC,RELA,ZFP36	302 (13)
Hdac		group		-1.055	7.35e-06	ADAMTS1,AHR,ARC,ATF3,BCL6,CDKN1A,CRABP2,CRH,CSF1R,CX3CL1,DDIT3,FOSL1,GADD45B,HPGD,IGFBP3,JUN,JUP,KLF6,MYC,NDRG4,ROBO2,SEMA3C,SMARCD3,SMPD3,SPP1,SPRY1
simvastatin		chemical drug		-0.99	7.87e-06	ADAMTS1,ANXA3,AR,ARHGEF2,CASP3,CCN1,CD9,CDKN1A,F3,FADS1,HK1,HMGCR,HMOX1,HS3ST1,IGFBP3,IMPACT,ITGB2,LDLR,MAPT,MMP9,MYC,NCF1,PLAT,RELA,S100A6,SERPINE1,SOCS3,SPP1,STAT1,VIM
curcumin		chemical drug		-0.983	7.92e-06	AR,AXL,BBC3,BCL2L11,CASP3,CCND3,CD44,CDKN1A,CEBPB,CHGA,CLIC1,DDIT3,F3,FGF2,FOSL1,FOSL2,GABBR1,GFAP,GLUL,HMOX1,HPCA,IGFBP5,ITGAM,JUN,JUNB,JUND,MAPT,MCL1,MMP9,MYC,OGDH,PDE3B,PIM1,RAB3A,RELA,SERPINE1,SOCS3,SREBF2,STAT3,TNFRSF1A,UCP2,VEGFB,VIM
IRF8	1.719	transcription regulator		0.437	7.92e-06	ATF3,BCL6,CASP3,CD37,CD74,CD83,CDKN1A,CREM,CSF1R,CTSS,CUX2,DAB2,IRF8,ITGAM,KLF6,LIF,MMP9,MYC,PCDH7,STAT1,TYROBP
STAT5A	-1.106	transcription regulator		-0.676	8.26e-06	A2M,AR,BCL6,CASP3,CCND3,CD68,CDKN1A,CEBPB,EOMES,FASN,FCER1G,FOSL2,GADD45A,GADD45G,IL6ST,LAMB3,LTBR,MCL1,MYC,NOL3,PIM1,PRLR,RAB27B,RIMKLA,SERPINA3,SH3GL2,SOCS3,SYTL2,TGFBI,TNFRSF1A,WARS1,YWHAG,ZFP36
GPER1	1.371	G-protein coupled receptor	Activated	2.16	8.37e-06	ATF3,CCN1,CDKN1A,CEBPD,DDIT3,DUSP1,EDN2,FASN,IER2,JUN,MYC,RND1,SLC1A1,ZFP36	372 (14)
DDIT3	1.893	transcription regulator	Activated	3.2	8.37e-06	ATF3,ATF5,AVIL,BBC3,BCL2L11,CEBPD,DDIT3,HMOX1,ITGAM,SARS1,STAT3,TRIB3,WARS1,XPOT	304 (8)
TWIST1		transcription regulator		0.807	8.76e-06	ADAMTS1,AKT2,ALCAM,AOPEP,AR,AXL,CASP3,CD44,CDKN1A,CLU,EFNB2,FIBIN,FOSL1,GPC1,IGFBP5,MME,OLFML3,PCDH18,RHOC,SPOCK2,SPP1,ST8SIA2,TF,TGFBI,VIM,ZYX
PDX1		transcription regulator		1.104	8.88e-06	ANXA2,ATF3,ATP2A2,BBC3,CD44,CREM,CX3CL1,EFNA1,F3,FGF1,FGF2,FGFR1,GAP43,GFAP,GNAS,HK1,IGFBP3,INSIG1,JUN,JUNB,KLF6,MAPT,Mt1,MYC,PC,PDE4B,PHGDH,PPP2R2C,SPP1
L-glutamic acid		chemical - endogenous mammalian		1.298	9.88e-06	BAG3,BCL2L11,CALB1,CASP3,CDKN1A,FADS1,FASN,FGF2,GADD45B,GRIN1,GRIN2A,JUN,JUNB,Kcnn2,MGLL,RELA,Scd2,SLC1A1,SORL1,TAP2
PTH		other		1.63	1.03e-05	ADAMTS1,ATP2A2,CDKN1A,CEBPB,CREM,CSF1,DUSP1,EFNB2,FOSL2,IGFBP3,IGFBP5,JUN,MME,PALM,PDGFA,RAP1GAP,RGS2,RUNX1,SLC43A2,SOCS3,SORT1,SPP1,SRC,TMEM119
ST8SIA1	-1.028	enzyme			1.04e-05	C1QA,C1QB,C1QC,C3AR1,C4A/C4B,CDKN1A,HMGCR,MMP9
kainic acid		chemical toxicant	Activated	3.474	1.04e-05	ATF3,CALB2,CAPN1,CASP3,CEBPB,CNTF,CREM,CSF1R,CSRNP1,DUSP1,FGF2,FOSL1,FOSL2,GABRB2,GADD45B,GAP43,GFAP,GRM4,JUN,JUNB,JUND,KCNQ2,KCNQ3,MMP9,OPRL1,SPP1	323 (12)
Pkc(s)		group	Activated	2.112	1.07e-05	AHR,ATF3,BCL11B,BCL2L11,CCN1,CCND3,CDKN1A,DDIT3,DUSP1,ELAVL4,F3,FGF2,FOSL1,GADD45A,GADD45B,GAP43,HMGCR,HMOX1,HPGD,ITGA5,JUN,JUNB,KLF6,MMP9,PTPRN,RGS2,SERPINE1,SPP1,STC2,TAC1	353 (12)
LMNB1	-1.029	other	Activated	2.975	1.08e-05	CYP51A1,DHCR7,FASN,FLT3,FSTL1,HMGCR,HMGCS1,HS6ST2,LARGE1,LDLR,MSMO1,REEP5,SCD,SQLE,TGFBI
tunicamycin		chemical - endogenous non-mammalian	Activated	4.13	1.09e-05	ASNS,ATF3,ATP2A2,AVIL,AXL,BBC3,CCND3,CDKN1A,CEBPB,CEBPD,CHAC1,DDIT3,EIF4EBP1,GADD45B,HAPLN1,HMOX1,HSPA9,IFRD1,LONP1,MCL1,MMP9,MTHFR,MYC,NARS1,PCK2,S100A4,SCD,SESN2,SIGMAR1,SLC7A11,STARD5,WARS1,WFS1	327 (12)
MTORC1		complex		-1.626	1.13e-05	AHR,ELF4,FASN,FDPS,HMGCR,IDI1,INSIG1,MYC,Nedd4,PKM,SCD,SREBF2
thioacetamide		chemical toxicant	Activated	3.106	1.19e-05	ADAMTS1,ANXA2,ASNS,C4A/C4B,CACNG5,CD44,CLU,CP,CYGB,EMP1,FSTL1,GAS5,GFAP,GPD1,GPNMB,HK1,Hrk,IGFBP3,JUN,LGALS1,LGALS3,MYC,PKM,PRLR,PTGFRN,S100A10,Scd2,SCN1B,SLC7A11,SPARCL1,SPP1,SPRR1A,TES,TGM2,TNFRSF12A,VSNL1	275 (7)
rosuvastatin		chemical drug	Inhibited	-2.345	1.2e-05	CYP51A1,DHCR7,FDFT1,FDPS,HMGCR,HMGCS1,HMOX1,IDI1,LDLR
IKBKB	1.019	kinase		1.707	1.21e-05	AMPD3,ATF3,CD44,CDKN1A,CEBPB,CEBPD,CLU,CP,CSF1,CSF1R,CX3CL1,F3,FASN,GADD45A,GBP2,HLA-A,HMOX1,IGFBP7,JUNB,MMP9,Mt1,Mt2,MYC,NFKB2,PCDH7,RBP1,RELA,S100A4,SEMA3C,SOCS3,SOD2,STAT3,TLN1,Tmsb4x (includes others),TNFRSF1B
Calmodulin		group		0.304	1.28e-05	ARPC5,Calm1 (includes others),CD44,CORO6,DLG3,F3,FLT3,LGI3,LINGO1,LRRTM3,NSF,RPH3A,SYT2,TMEM74,TSPAN2,VAMP1
IL1RN		cytokine	Inhibited	-2.609	1.28e-05	ATF3,CD44,CHAC1,CNTF,CRH,CTSS,HERC6,IGFBP5,IRF9,KLF6,LIF,MMP9,RELA,SERPINE1,SPP1,TAC1	335 (12)
Tgf beta		group	Activated	2.12	1.41e-05	CCN1,CDKN1A,CLU,CSF1,CSF1R,CX3CR1,DAB2,FGF2,FSTL1,GADD45B,HEY1,HMOX1,IGFBP3,IGFBP5,INPP5D,ITGA5,JUN,JUNB,LIF,MMP9,MYC,PDGFA,PLAT,RUNX1,SERPINE1,SOCS3,SPP1,TGFBI,VIM	423 (13)
IRS1	1.005	enzyme		-0.599	1.42e-05	CEBPB,CEBPD,CIDEA,CRABP2,DDIT3,EFNB2,FASN,GAS5,GLRB,HMGCR,HMOX1,LDLR,MYC,PDGFA,SPARCL1,SPP1,SREBF2,TGFBI,THRA,TNNT2,TRIB3,UCP2
PEX5L	-1.008	ion channel	Activated	2.619	1.46e-05	DHCR7,FDFT1,FDPS,HMGCR,IDI1,LSS,SREBF2
fluticasone propionate		chemical drug		0.552	1.48e-05	C1QB,CD74,CD83,EMP1,GADD45B,GAL,HLA-DQA1,HPGD,IRF8,MMP19,MMP9,OLFML3,SERPINE1,SERPINF1,SLA,SPP1,SPRY1,STAT1,TGM2,TSC22D1,WARS1
dopamine		chemical - endogenous mammalian		0.176	1.48e-05	ADRA2C,ASIC2,CACNA2D2,DDIT3,GABBR1,GABRG2,GPR22,GPRC5B,GRIA4,GRIN1,GRM4,HMOX1,JUN,KCNAB3,KCND2,LDLR,NCF1,SCN1A,SCN1B,TAC1,TLN1
NFKBIA	-1.008	transcription regulator	Activated	2.302	1.49e-05	A2M,AMPD3,AXL,BCL3,CDKN1A,CEBPB,CEBPD,CLU,CP,CSF1,CX3CL1,DDIT3,EOMES,F3,FGF2,GADD45A,GADD45B,GADD45G,GAS5,GBP2,GRIN1,HEY1,HLA-A,HMOX1,ITGA3,ITPR1,JUN,JUNB,LIF,LITAF,LYNX1,MATK,MMP15,MMP9,Mt1,Mt2,MYC,NFKB2,PCDH7,PDGFA,PIM1,PLAT,RBP1,RGS4,SAT1,SEMA3C,SOCS3,SOD2,SORL1,TAC1,Tmsb4x (includes others),TNFRSF1B,YWHAZ	371 (11)
NFE2L2	1.033	transcription regulator		0.8	1.5e-05	ADCYAP1,AHR,AOX1,ARHGEF3,ATF3,CALB1,Calm1 (includes others),CDKN1A,CELA1,DDIT3,DHCR7,DNAJB5,DSTN,EIF3C,FGF13,FXYD1,GABRA1,GADD45G,GFAP,HAX1,HMOX1,HPCA,HSPA9,IFRD1,KIFC2,MAFF,MAPK10,MATK,MGLL,MGST3,MMP9,MSMO1,Mt1,NARS1,NCF1,PFN2,PHGDH,PRKCB,PSAT1,RELA,SAT1,SERPINA3,SERPINE1,SHMT2,SLC1A1,SLC1A4,SLC7A11,SOCS3,SOD2,SQSTM1,SRXN1,SYN2,TBXAS1,VSNL1
valproic acid		chemical drug		-0.277	1.52e-05	ABCD2,AMPD3,ATF3,BCL2L11,CAP2,CASP3,CCN1,CD44,CD83,CDKN1A,CDS2,CHKA,COCH,CRH,CYP51A1,DBI,DDIT3,DHCR7,DPP10,ELOVL6,FDFT1,FDPS,GADD45B,GAP43,GFAP,GLUL,HAPLN1,HMGCS1,HMOX1,IDI1,JUN,LDLR,MAPK10,MCL1,MSMO1,MTHFR,MYOF,NSDHL,PAQR7,PLAT,PPP2R2C,S100A4,SCD,SEMA3C,SERPINE1,SLC1A1,SMAD9,SPP1,SQLE,SQSTM1,STAT3,TBR1,TES,TGM2,TTC39A,TUBB3
MYD88	1.205	other		1.965	1.54e-05	BCL3,CCN1,CD44,CD83,CEBPD,CLIC4,DUSP1,ETS2,FCER1G,HLA-A,HMOX1,IGFBP5,INPP5D,IRF8,JUN,MAFF,MMP9,MYC,Nes,NFKB2,PDE4B,RELA,SERPINE1,SH3BP5,SOCS3,SPP1,TSC22D1
leukotriene B4		chemical - endogenous mammalian	Activated	2	1.58e-05	CRH,F3,FASN,ITGAM,JUN,MMP9	359 (13)
triflusal		chemical drug		-1.42	1.58e-05	CD74,CSF1,GFAP,KITLG,MAPT,RELA
1-chloro-2-(2,2,2-trichloro-1-(4-chlorophenyl)ethyl)benzene		chemical toxicant		0.346	1.58e-05	AHR,ARNT2,CDKN1A,GADD45A,GADD45B,PGR
aplidine		biologic drug		1.709	1.58e-05	DUSP1,FOSL1,JUN,JUNB,JUND,RELA
CREM	1.341	transcription regulator		0.835	1.61e-05	ARC,ATF3,ATP2A2,CEBPB,CRABP2,CREM,CSRNP1,CYP51A1,DUSP1,GADD45B,HMGCR,HMGCS1,IDI1,INA,JUNB,LDLR,LSS,MCL1,MEST,MIDN,MSMO1,SERTAD1,TAC1
benzo(a)pyrene		chemical toxicant		0.408	1.61e-05	AGTPBP1,AHR,ALG2,BBC3,BCL2L11,CASP3,CCN1,CDK14,CDK5R1,CDKN1A,CEBPG,DOK5,FASN,FGF9,GNAI1,GNAO1,GPC1,HMOX1,HS6ST2,HSPB1,ITPR1,JUN,MAFF,MAP2K4,Mt2,PLCB1,PRKCQ,RAP1GAP,RHOC,SERPINE1,SLC1A4,SQSTM1,TF,YPEL3
RETN	-1.038	other		0.973	1.65e-05	CX3CL1,CX3CR1,FASN,HMOX1,LDLR,PLAT,RELA,SCD,SERPINE1,SOCS3,SPP1,STAT3
(+)-MK-801		chemical drug		-0.625	1.67e-05	ARC,ATP2B2,CACNB3,CDKN1A,CREM,CRH,FGF2,GDI1,GRIN1,ITGAM,JUN,JUNB,JUND,NPTXR,SYT3,TAC1
Ngf		group		0.48	1.68e-05	ANXA2,CALB1,CLU,DUSP1,IER2,JUN,MAP1A,MAP6,SERPINE1,TAC1,THY1,TTLL7,VGF
acetaminophen		chemical drug		0.58	1.72e-05	A2M,CASP3,CAST,CDKN1A,DDIT3,GADD45A,GLUL,HMGCR,HMGCS1,HMOX1,IFRD1,IGFBP3,JUN,MCL1,Mt1,MYC,PRKCB,SCP2,SERPINF1,SOCS3,TF,YWHAZ
HIF1A	-1.005	transcription regulator		0.698	1.75e-05	ADAMTS1,ALDOC,ASNS,ATP2A2,AXL,CARS1,CCN1,CD44,CDKN1A,CHKA,CSF1,CYP2S1,DTX1,ESRRG,GADD45B,HMOX1,HSPB1,IGFBP3,IGFBP5,ITGA5,ITGB2,ITPR1,JUN,JUP,KIFC2,LGALS1,MAFF,MCL1,MMP9,MYC,NEFL,NRN1,PCDH10,PDGFA,PKM,R3HCC1L,RAB11FIP4,RELA,SERPINE1,SESN2,SLC25A37,SOCS3,SOD2,SSBP1,STAT3,STC2,SULF1,TAC1,TRIM66,VASP,VIM
SH3TC2	1.08	other		1.265	1.84e-05	CYP51A1,DHCR24,DHCR7,FDPS,HMGCR,HMGCS1,IDI1,LSS,NSDHL,SQLE
mir-155		microRNA		-1.903	1.89e-05	ANXA2,BCL6,CD68,CDKN1A,CEBPB,DYNC1I1,HMOX1,IL13RA1,INPP5D,IRF8,MME,PDCD4,RELA,SDCBP,SERPINE1,SOCS3,STAT3,YWHAZ
TCF		group			1.89e-05	ADGRG2,CD44,CTNNA2,CTNND2,FGF9,HSD17B2,IL1R1,JUNB,LGALS3,MME,MYC,NRCAM,PLS3,PTCH1,SEMA3C,SERPINA3,SERPINE1,TSC22D1
FN1	1.161	enzyme		1.183	1.92e-05	APLP2,BCAT1,CD83,CDKN1A,CEBPB,CLIC4,DHCR24,EPB41L1,F3,FGF2,FLNA,G3BP2,HK1,IL1R1,ITGA5,ITGAM,JUND,MMP9,MYC,PGR,PTBP1,SDCBP,SERPINE1,SOCS3,SPP1,SQSTM1,TGM2,VDAC1,VIM,YWHAZ,ZYX
MAP2K1/2		group		1.693	1.93e-05	ARC,ATF3,BCL2L11,DDIT3,DUSP1,FOSL1,HMOX1,HSPB1,JUN,MCL1,MMP9,MYC,PDGFA,PGR,VIM
26s Proteasome		complex		-1.925	2.02e-05	AHR,AR,ATF5,BAG3,BCL2L11,BCL3,CD68,CDKN1A,DDIT3,FOSL1,GAS5,GFAP,GRIN1,HSPB8,JUNB,MMP12,MYC,NFKB2,PGR,SOCS3,SQSTM1,SRC,STAT1,TGM2,VIM,WIPI1
EIF2AK4	1.008	kinase	Activated	2.377	2.09e-05	ASNS,ATF3,CHAC1,DDIT3,PCK2,PHGDH,PSAT1,PSPH,SOD2
Hbb-b2		other		1.89	2.09e-05	BCL2L11,C1QA,CALCB,CD44,CD74,CMTM3,LY86,PRLR,TF
MAPK14	-1.029	kinase	Activated	2.246	2.11e-05	CD83,CEBPD,CYP51A1,DAB2,DUSP1,EFNA1,FASN,FDPS,FOSL2,GADD45A,GNAS,HMGCR,HMOX1,JUN,JUNB,JUND,KITLG,LDLR,MMP9,SOCS3,SOD2,SREBF2,TGM2,ZFP36	430 (16)
Calcineurin protein(s)		complex		-1.219	2.16e-05	ARC,ATP2A2,BCL2L11,CYGB,DUSP1,ITPR1,KCNQ2,KCNQ3,PVALB,RGS2,SERPINE1,SLC8A2,SPP1,STAT3
STAT5a/b		group		0.633	2.17e-05	AHR,BCL2L11,BCL6,CDKN1A,DUSP1,EBF1,EMP1,EPHA4,FCER1G,IDI1,MCL1,MYC,PDE4B,PIM1,RBP1,SOCS3
okadaic acid		chemical toxicant		1.247	2.17e-05	AR,BCL2L11,BCL6,CCND3,CRABP2,FOSL2,JUN,JUNB,JUND,MAPT,MCL1,MMP9,MYC,PIM1,SPP1,SQSTM1
butyric acid		chemical - endogenous mammalian		0.716	2.22e-05	A2M,ANXA2,AR,CALB1,CALCB,CASP3,CD44,CD83,CDKN1A,CLU,CSF1,DHCR24,DPP6,DUSP1,FASN,FSTL1,GADD45A,GBP2,GDI1,GRIN1,HK1,IGFBP3,IL1R1,INPP5D,ITGA5,ITGAM,MCL1,MMP12,MMP9,MVP,MYC,NF2,NFKB2,PLAT,PRKCB,PRLR,PTPRN,RELA,SAT1,SERPINE1,SOCS3,SPP1,STAT3,TGFBI,TGM2,THRA,TUBA4A,VEGFB
salmonella minnesota R595 lipopolysaccharides		chemical - endogenous non-mammalian	Activated	2.686	2.32e-05	AXL,BCL3,CD83,CEBPD,ETS2,FOSL1,HLA-DQA1,IRF8,JUN,JUNB,MAFF,Nes,NFKB2,PDE4B,SERPINE1,SOCS3,TSC22D1	352 (11)
5-N-ethylcarboxamido adenosine		chemical reagent		0.607	2.38e-05	BAG3,BCL3,CEBPD,CREM,DUSP16,FGF2,GADD45A,HLA-DQA1,HMOX1,IER2,JUNB,KCNA2,KLF6,PDE5A,RGS2,SERPINE1,SOCS3,SRXN1
Z-LLL-CHO		chemical - protease inhibitor	Activated	2.224	2.41e-05	AHR,AR,ATF3,BCL2L11,CAMK2A,CCND3,CDKN1A,CEBPB,CLIC1,CLU,CTNND2,DDIT3,DUSP1,DUSP8,EIF4EBP1,FGF2,GFAP,GNAI1,HMOX1,HSPA9,HSPB1,JUN,MCL1,MMP9,MYC,NCF1,NFKB2,PDCD4,PGR,PRKAA2,PRLR,PTGFR,PTPN5,RGS4,RHOBTB2,SLC1A1,SOD2,SQSTM1,STAT1,TUBB4A,UBE2N	330 (14)
TP73		transcription regulator		0.024	2.44e-05	ADAM23,ATF3,BBC3,BCL2L11,CASP3,CCN1,CCND3,CD83,CDKN1A,CITED1,CNN3,CX3CL1,DDIT3,EPHA2,FASN,FGF2,FKBP1B,GADD45A,GPNMB,HSPB8,IGFBP3,IGFBP5,INPP4A,ITGA5,LYZ,MMP19,NAP1L3,NUPR1,PDGFA,PDPN,PTP4A3,RFX2,RNF144B,RPRM,RUNX1,SAT1,SERPINA3,SERPINB6,SERPINE1,SERPINF1,SERPING1,SPP1,THY1,TNFRSF12A,TNFRSF1A,TNFRSF1B,TREM2,YWHAB
RBPJ	1.019	transcription regulator		0.538	2.5e-05	CD44,CDKN1A,CELA1,CSF1,DTX1,DUSP1,EPHA4,FGF1,FGF11,FGF13,FGF2,FGF9,GNAI1,HEY1,HEY2,IRF8,JUN,KITLG,LIF,MSTN,MYC,SOX4
cocaine		chemical drug	Activated	2.55	2.51e-05	ARC,CAMK2A,DUSP1,EFNB2,FGF2,FOSL1,GABRA1,GABRB2,GABRG2,GADD45A,GADD45B,GRIN1,GRM1,INA,JUN,JUNB,KCNC1,MAPT,MCL1,MEST,MIDN,NFKB2,PVALB,SERTAD1,SIGMAR1,STAT1,TAC1,UBASH3B	304 (12)
IL12 (complex)		complex	Activated	3.342	2.68e-05	AHR,BCL3,CASP3,CD44,CD63,CSF1,EOMES,FGF2,GADD45B,GADD45G,GAS5,IRF8,ITGB2,JUN,MMP9,MYC,PDCD4,PIM1,SELPLG,SOCS3,TNFRSF1A	342 (11)
8-bromo-cAMP		chemical reagent		1.273	2.75e-05	CEBPB,CLU,CREM,CRH,DUSP1,FGF2,GFAP,GNAI1,HPGD,JUN,KITLG,LDLR,MYC,Nes,PDE3B,PDE4A,PDE4B,PGR,PLAT,PTGFR,SERPINE1,SPP1,SYNPO
IL18	1.04	cytokine	Activated	2.058	2.8e-05	ATF3,BCL6,CD44,CD83,CSF1,FOSL2,GADD45B,GADD45G,INPP5D,ITGAM,JUN,LIF,MMP15,MMP9,SPP1,TF	378 (12)
MET	1.169	kinase		1.156	2.93e-05	ARID5A,CD44,CDKN1A,DAB2,FGL2,HMOX1,HSPB1,ITGA3,JUN,MYC,PIM1,RUNX1,SH3BP5,SLA,SOCS3,SOD2,SPP1,TSC22D1,VIM
oleic acid		chemical - endogenous mammalian		-0.357	2.93e-05	BBC3,CLU,CX3CL1,DDIT3,DUSP1,FASN,GADD45A,GADD45B,HMGCR,HMOX1,IGFBP3,LDLR,Mt1,Mt2,NCF1,PLIN3,SCD,SERPINE1,UCP2
ATP		chemical - endogenous mammalian		0.125	2.93e-05	AHR,BCL2L11,CALCB,CAPN1,CD83,DUSP1,F3,FLNA,GRIN2A,ITGAM,MYC,SAT1,SERPINE1,SREBF2,SYT4,TNFRSF1B,TUBB3
eicosapentenoic acid		chemical drug		0.691	2.93e-05	CD44,CD83,CEBPB,CEBPD,CIDEA,CSF1R,DDIT3,FADS1,HMOX1,IL1R1,JUN,LDLR,MMP9,RELA,SERPINE1,TNFRSF1A,TNFRSF1B
RNA polymerase II		complex			3.13e-05	ADAM23,ARID5A,ASNS,CAP2,CD83,CDKN1A,CSF1,DDIT3,DUSP1,FOSL1,FOSL2,GADD45A,GADD45B,GBP2,HLA-DQA1,IGFBP3,JUN,JUNB,KCNAB2,KITLG,LDLR,MMP9,MYC,PRLR,RPRM,SOCS3,SOD2,SPP1,SYT4,TAP2,TLN1,Tmsb4x (includes others),TNNT2
PRKCQ	-1.333	kinase		0.484	3.23e-05	CD44,CDKN1A,FOSL1,MMP9,NFKB2,PRKCH,STAT3
CYP51A1	-1.202	enzyme	Activated	2.646	3.23e-05	DHCR24,HMGCR,LSS,MSMO1,NSDHL,SQLE,SREBF2
HRG		other		1.89	3.23e-05	C1QA,C1QB,C1QC,CD74,CD83,HLA-DQA1,SPP1
hydrocortisone		chemical - endogenous mammalian		-0.464	3.23e-05	ALDH1L1,CCND3,CEBPB,CEBPD,CRH,FGF2,FGF9,GABBR2,GADD45B,GAP43,GLUL,GNAS,GPR153,IGFBP3,IGFBP5,IGFBP7,ITGAM,Mt1,PRLR,SERPINE1,STC2
ACOX1	-1.056	enzyme	Inhibited	-2.61	3.27e-05	ADAMTS1,ANXA2,CD63,CDKN1A,CHRNB2,CSTB,DDIT3,ETS2,FASN,GADD45A,HLA-DQA1,IMPACT,KLF6,LGALS3,LONP1,MGLL,NUPR1,RGS2,SQSTM1,TRIB3,UCP2,UGT8,UPP2
PPP3CA	-1.054	phosphatase		1.969	3.32e-05	ATP2A2,B3GAT1,CD9,CDKN1A,FXYD1,GFAP,Hrk,LITAF,PDK2,PDPN,PTGFR,S100A4,SPP1,TF,VIM
Bay 11-7082		chemical - kinase inhibitor		-1.15	3.36e-05	CAVIN3,CD44,CD83,F3,GLRB,HAX1,HMOX1,MCL1,MMP9,PIM1,S100A4,SOD2
IL12A		cytokine		1.779	3.49e-05	CASP3,CCND3,FGF2,IRF9,MMP9,SELPLG,SOCS3,STAT1,STAT3
formaldehyde		chemical - endogenous mammalian		0.707	3.49e-05	FOSL1,FOSL2,GABBR1,GABBR2,GRIN1,JUN,JUNB,JUND,MMP9
Lh		complex		0.106	3.54e-05	ADAMTS1,AR,ARHGAP1,ATP2A2,AXL,BTC,CAP2,CDK14,DAB2,DHCR7,DUSP1,FLNC,GNAS,GPRC5B,ITGA3,ITPR1,MCL1,MMP19,MMP9,MSMO1,NOL3,PGR,PLAT,PLIN3,PPP2R5B,PTPRN,RGS4,RPRM,RUNX1,SNAP25,SOD2,STAT1,STK24,TLN1,TNFAIP6,TNFRSF12A
ZNF217	1.113	transcription regulator		1.155	3.58e-05	ATL1,CITED1,CREB5,DPP6,EOMES,HAPLN1,IGFBP3,MYC,MYO1B,NEFL,NMNAT2,PKP2,PLAT,SEMA3A,SLC6A15,VSNL1
S100A8		other		-1.583	3.66e-05	A2M,ADAMTS1,ATF3,BCL3,C1QB,CALCB,CNTN6,COX6A2,CP,EFNA1,FOSL1,FXYD1,HEY2,HMOX1,ITGAM,MMP9,NTRK3,PRSS12,ROBO2,RXRG,SCUBE1,SOCS3,STAC2,UNC5A,VGF
calcimycin		chemical reagent	Activated	2.792	3.69e-05	AR,ATF3,ATP2A2,BCL2L11,CALCB,CD83,CRH,DDIT3,FGF2,FOSL1,JUN,JUNB,MTHFR,MYC,SERPINE1,SYN1,SYT4	306 (12)
ketamine		chemical drug		1.774	3.75e-05	ARC,CASP3,CREM,GFAP,HK1,HMOX1,KLF6,PVALB
FCGR1A		transmembrane receptor			3.96e-05	CSF1,F3,ITGAM,ITGB2,RMC1
RPS6KA5	-1.05	kinase	Activated	2.205	3.96e-05	DUSP1,FOSL1,JUN,JUNB,MYC	423 (14)
RHOC	1.633	enzyme		-1.342	3.96e-05	ATF3,CDKN1A,DDIT3,GLUL,NAT8L
midostaurin		chemical drug		0.156	3.96e-05	BCL2L11,FLT3,HMOX1,MCL1,VIM
1-methyl-4-phenyl-1,2,3,6-tetrahydropyridine		chemical toxicant		0.911	4.29e-05	CALB1,CASP3,FGF2,GFAP,GRM1,HMOX1,HSPB1,ITGAM,JUN,LIF,MAP2K4,PVALB,SOD2,TNFRSF1A,TNFRSF1B
tamoxifen		chemical drug		0.772	4.36e-05	ADORA1,CCN1,CDKN1A,CLU,EIF4EBP1,EPHA4,FADS1,FASN,GAP43,HMGCR,HMGCS1,IGFBP3,JUN,JUNB,LDLR,LIF,LSS,MAFF,MYC,NRCAM,PGR,SCD,Scd2,SCN1B,SERPINA3,SLC1A1,SLC7A5,SOD2,SPP1,SQSTM1,TSPAN9,UCP2,WIPI1,YPEL3
Ptprd	-1.055	phosphatase	Inhibited	-2.449	4.37e-05	A2M,CDKN1A,CEBPD,GADD45G,IGFBP5,MYC	266 (7)
DBI	1.321	other	Inhibited	-2.449	4.37e-05	ELOVL6,FASN,HMGCR,LSS,SQLE,SREBF2	190 (4)
CSF1	1.842	cytokine	Activated	2.515	4.39e-05	BCL2L11,CCND3,CD68,CDKN1A,CSF1,CSF1R,DUSP1,ETS2,FCER1G,IL6ST,ITGA5,ITGAM,JUN,JUNB,MMP12,MMP9,MYC,NFKB2,NKIRAS1,PGR,PKM,RUNX1,SLC7A5,STAT1,TNFRSF1A,TNFRSF1B	349 (13)
RAS		group		0.678	4.4e-05	ARHGEF2,BCL2L11,CCND3,CDKN1A,FOSL1,GBP2,GRIN1,HMOX1,JUN,LDLR,LIF,MMP9,MYC,PDCD4,PDGFA,SERPINE1,SOD2,STAT1,TGM2
RORC	1.033	ligand-dependent nuclear receptor			4.4e-05	ABCD2,ADGRL1,ASNS,ATP1B1,DHCR24,ELOVL6,FDFT1,GADD45B,HMGCR,HPGD,IL1R1,MGST3,Mt1,Mt2,NSDHL,Scd2,SLC29A4,SLC2A13,UBE2O
CSF1R	1.544	kinase		0.863	4.41e-05	CDKN1A,CSF1,CSF1R,HMOX1,JUN,JUNB,MMP9,MYC,PGR,STAT3
sterol		chemical - endogenous mammalian		1.348	4.41e-05	ABCD2,DBI,DHCR7,FASN,FDFT1,FDPS,HMGCR,LDLR,Scd2,SREBF2
isoproterenol		chemical drug		1.437	4.67e-05	ADCY5,ATF3,BCL2L11,CREM,Cyp4f16/Cyp4f37,FGF2,FOSL1,FOSL2,HMOX1,INA,JUN,JUNB,MMP9,PDGFA,PLAT,RAB7A,SCD,SOD2,TBC1D10A,TUBB3,UCP2
leukotriene D4		chemical - endogenous mammalian	Activated	2.891	4.68e-05	ADAMTS1,ATF3,CCN1,CITED1,CREM,DUSP1,F3,FOSL2,MCL1,RELA,RGS2,ZFP36	356 (14)
ATP-gamma-S		chemical reagent		-0.562	4.76e-05	ASAH2,CD83,CREM,CSF1,CSF1R,GAP43,MMP19,MMP9,MPEG1,SOD2,WARS1
S100A9		other		-1.535	4.82e-05	A2M,ADAMTS1,ATF3,BCL3,C1QB,CALCB,CNTN6,COX6A2,CP,EFNA1,FOSL1,FXYD1,HEY2,ITGAM,MMP9,NTRK3,PRSS12,ROBO2,RXRG,SCUBE1,SOCS3,STAC2,UNC5A,VGF
actinomycin D		biologic drug	Inhibited	-2.715	4.85e-05	AR,ARC,BCL2L11,CASP3,CCN1,CDKN1A,DUSP1,F3,FASN,FGFR1,FLNA,FOSL2,GADD45A,HK1,HMOX1,IGFBP5,JUN,MCL1,MMP12,Mt1,MYC,RELA,RGS2,RGS4,SERPINE1,SOCS3,SPP1,TBC1D10A,TF,THRA,TNFRSF1B	364 (13)
clozapine		chemical drug		-1.2	5.06e-05	ACAT2,CIDEA,DHCR7,FASN,FDPS,HMGCR,HMGCS1,LDLR,PRKACB,PRKAR2B,PVALB,SCD,SREBF2,TAC1
tyrphostin AG 1478		chemical - kinase inhibitor		-1.497	5.06e-05	BTC,CDKN1A,F3,HAPLN1,ITGAM,KCNH8,MCL1,MME,MMP9,NCF1,RELA,RUNX1,S100A10,TNFAIP6
ritonavir		chemical drug		-0.555	5.08e-05	ACAT2,BMP1,CARS1,CCNJ,DHCR7,FDFT1,FDPS,GBP2,HMGCR,HUNK,IDI1,IFRD1,KIF14,KITLG,LDLR,MME,MMP9,MSMO1,MYC,SCD,SQLE,SREBF2
RORA	-1.024	ligand-dependent nuclear receptor		-1.342	5.4e-05	ABCD2,ADGRL1,ASNS,ATP1B1,DHCR24,ELOVL6,FASN,FDFT1,GADD45B,HMGCR,HPGD,ITPR1,MGST3,Mt1,Mt2,NSDHL,SCD,Scd2,SLC29A4,SLC2A13,SOCS3,UBE2O,UCP2
verapamil		chemical drug		-0.57	5.6e-05	ANXA2,CAPN1,HMGCR,JUN,KCNC1,KCNC2,LDLR,S100A10,S100A6
SBDS	1.041	other			5.75e-05	CALB1,CHAC1,CPLX1,CRYM,DDIT3,GABBR2,GADD45B,GAP43,IGFBP7,MAFF,P2RX5,PCDH7,PPP2R2C,RGS4,SPP1,TRIB3,UBE2QL1
streptozocin		chemical drug	Activated	3.114	5.87e-05	AR,ATF3,ATP1B1,CALB1,CCND3,CLU,ELOVL6,FASN,GFAP,GNAS,HMOX1,LGALS3,MMP9,NCF1,NTRK3,PCSK2,PDK2,PTPRN,RELA,SCD,SCP2,SERPINE1,SLC1A1,SOD2,SPP1,TNFRSF1A,VDAC1,VIM	450 (13)
rosiglitazone		chemical drug		-0.398	6.28e-05	ADAMTS1,ATL1,C1QA,C1QB,C1QC,C4A/C4B,CASP3,CD68,CDKN1A,CIDEA,CSF1,EOMES,F3,FASN,FGF1,FGF13,FOSL1,GBP2,GPD1,HMOX1,HPGD,HSPA9,IGFBP5,INSIG1,ITGAM,LAMB3,MGLL,MMP9,PC,PFKM,PRLR,RELA,RGS2,SCD,SEMA3C,SERPINE1,SERPINF1,SOCS3,SOD2,TSC22D1,UCP2,WWTR1
ADA		enzyme		-0.845	6.43e-05	ADORA1,MMP12,MMP9,PDE5A,PLAT,SERPINE1,SPP1
EOMES	-1.312	transcription regulator		-1.451	6.5e-05	ADCYAP1,ALCAM,BCL6,CAP2,CRYM,EOMES,GNAL,IGFBP3,KCNQ3,NEFL,Nefm,PDPN,RGS2,ROBO2,SATB2,STAT3,TBR1,TGFBI,ZCCHC12
dibutyl phthalate		chemical toxicant	Activated	2.57	6.51e-05	AR,JUN,JUNB,MYC,RELA,SERPINE1,SPP1,SREBF2	343 (9)
pitavastatin		chemical drug	Inhibited	-2.8	6.51e-05	CYP51A1,FDFT1,FDPS,HMGCR,HMGCS1,IDI1,LSS,SQLE
4-tert-octylphenol		chemical toxicant		-0.378	6.51e-05	CLSTN2,DLG3,EMP1,MYC,PGR,RESP18,S100A6,SRC
cigarette smoke		chemical toxicant	Activated	2.215	6.6e-05	AHR,AOX1,CASP3,CCN1,CDKN1A,CHRNB2,CRLF2,DDIT3,DNAJB5,FOSL1,GADD45G,HMOX1,HSPA9,JUN,KITLG,MAFF,MMP12,MMP9,PDK2,SERPINA3,SERPINE1,SLC1A4,SOD2,SQSTM1,STAT1,Tmsb4x (includes others),TREM2,TTC3,VEGFB	276 (11)
JUND	1.295	transcription regulator		-0.29	6.75e-05	BCL3,CLU,F3,FOSL1,HMOX1,HPGD,JUND,MMP9,SAT1,SOX4,SPP1
oxaliplatin		chemical drug		0.244	6.75e-05	ANXA2,BBC3,CASP3,CDKN1A,GAP43,GFAP,SAT1,SQSTM1,STAT1,STAT3,VIM
COL18A1	1.064	other	Inhibited	-3.758	6.87e-05	CHGA,EFNA1,EFNB2,F3,FGF2,FGFR1,GFAP,ITGB2,JUN,JUNB,MCL1,MYC,RELA,SERPINE1,STAT1,STAT3,TNFRSF1A,VDAC1	312 (15)
TLR2		transmembrane receptor		0.985	7.2e-05	ATF3,CAST,CEBPB,CEBPD,DUSP1,GRIN1,GRIN2A,HLA-DQA1,HMOX1,MMP9,PTGFR,RELA,SCD,SLC7A11,SOCS3,SQSTM1
arsenite		chemical toxicant		1.726	7.27e-05	AHR,CDK14,CDKN1A,DDIT3,DUSP1,GADD45A,GPC1,HMOX1,HS6ST2,HSPA9,HSPB1,JUN,MAFF,MCL1,Mt2,MYC,PLCB1,RNH1,SERPINE1,SQSTM1
triamcinolone acetonide		chemical drug		-1.233	7.31e-05	ALDH5A1,ATF3,BCL2L11,CAPG,CD44,CHKA,DDIT3,DUSP1,EFNB2,EPHA4,IER2,IGFBP3,IL6ST,INSIG1,JUN,JUNB,LDLR,MYC,PLXNC1,PSPH,RGS2,RUNX1,SCD,SERPINA3,SOD2,SOX4,SPP1,SPRY1,STC2,UGT8
PDE8A	-1.015	enzyme	Activated	2	7.67e-05	CYP51A1,FDPS,HMGCR,LDLR	195 (5)
Adaptor protein 1		complex			7.67e-05	CD44,MMP9,MYC,SOD2
IL9R	1.148	transmembrane receptor			7.67e-05	BCL3,JUNB,MYC,PIM1
DUSP1	1.399	phosphatase		-0.954	7.69e-05	ACVR1C,CIDEA,DUSP1,FOSL1,JUN,MGLL,PAQR7,PDGFA,PLAT,SERPINE1,SOD2,SYNPO,ZFP36
CEBPD	3.088	transcription regulator		0.896	7.69e-05	ASNS,CEBPB,CEBPD,CLU,CRH,CSF1R,DDIT3,GFAP,IGFBP5,ITGAM,MYC,PDGFA,TNFAIP6
EPO		cytokine		1.572	7.74e-05	ANK1,ARL6,BCL2L11,BCL3,BCL6,CASP3,CCND3,CDKN1A,CLIC1,CNTF,CRH,DDIT3,DHCR24,FGF2,GLUL,Hrk,JUN,JUNB,LAPTM5,LDLR,MCL1,MYC,NUPR1,OSBPL1A,PDCD4,PIM1,PRKCB,PRKCQ,RCC2,RELA,SOCS3,SPP1,ST3GAL4,STAT3,TF,UCP2
IGF2	-1.055	growth factor	Activated	2.375	7.83e-05	ARHGEF2,CDKN1A,CORO2B,DDIT3,DHCR7,DUSP1,ELOVL6,GADD45A,IER2,IGFBP3,IGFBP5,ITGA5,JUNB,KIFAP3,MMP12,MYC,PDCD4,PIM1,PRKCQ,SAT1,SERPINE1,SKAP2,SOCS3,SPP1,TGFBI,THRA	379 (16)
methapyrilene		chemical drug		0.5	8.36e-05	A2M,ABAT,ANXA2,ATF3,CP,CTSS,DBI,DDIT3,GADD45A,HMGCR,HMOX1,IFRD1,Mt1,MYC,PC,PLCB1,PRKCB,RXRG,SCD,SCP2,SLC3A2,YWHAZ
ATF2	-1.044	transcription regulator		1.956	8.51e-05	ASNS,ATF3,DDIT3,DUSP1,DUSP8,GADD45A,Hrk,JUN,MCL1,NUPR1,RELA,SOD2,SULT4A1,TF
E. coli lipopolysaccharide		chemical - endogenous non-mammalian		0.991	8.69e-05	BCL2L11,CCN1,CD83,CEBPB,CEBPD,MMP9,SOCS3,TF,TREM2
TRIB3	1.566	kinase	Inhibited	-2.95	8.69e-05	ASNS,DDIT3,GARS1,MTHFD2,PCK2,PSAT1,PSPH,STC2,TRIB3	141 (5)
GNAQ	-1.02	enzyme		1.029	8.69e-05	ADAMTS1,ATP2A2,CREM,EDN2,MYC,PGR,PLCB1,PRKCE,SERPINE1
SU6656		chemical toxicant	Inhibited	-2.975	8.69e-05	ATF3,CSF1,DDIT3,ETS2,JUNB,Mt1,Mt2,MYC,SOCS3	297 (13)
nitric oxide		chemical - endogenous mammalian	Activated	3.299	8.7e-05	AHR,AR,ATF3,BBC3,CD44,CDKN1A,CRH,CTSH,DDIT3,DUSP1,GADD45A,HEY1,HMOX1,JUN,JUNB,MMP9,Mt1,Mt2,MYC,RXRG,SPP1,SQSTM1,TLN1	323 (14)
IL7		cytokine	Activated	2.112	8.77e-05	AHR,BCL2L11,CASP3,CCND3,CDKN1A,CSF1,EBF1,GARS1,IL1R1,JAK3,LIF,LYN,MCL1,MMP9,MYC,PIM1,SOCS3	346 (13)
NCOR1	-1.037	transcription regulator	Inhibited	-2.412	8.91e-05	BCL3,CDKN1A,CREM,CRH,DBI,DHCR24,DUSP1,FASN,HK1,IGFBP3,LYZ,MME,MMP9,RELA,SERPINF1
fluoxetine		chemical drug		-0.487	8.91e-05	ADARB1,ARC,CASP3,CRH,FGF2,GNAI1,GNAS,LSS,MYC,NME2,PDE4A,PDE4B,SERPINA3,VGF,WIPI1
INS		other		1.733	8.91e-05	CCN1,CDKN1A,CEBPB,CIDEA,CRABP2,DDIT3,DUSP1,EIF4EBP1,F3,FADS3,FASN,FOSL1,FOSL2,HMGCR,IER2,IGFBP3,IGFBP5,JUN,JUNB,JUND,SCD,SREBF2,Tmsb4x (includes others),TRIB3
BCL2	-1.068	transporter		-0.812	8.97e-05	ATP2A2,BBC3,BCL2L11,CASP3,CDKN1A,CTSH,GADD45A,GAP43,Hrk,MCAM,MCL1,MMP9,NSG2,SNAP25,SQSTM1,VDAC1
dimethylnitrosamine		chemical toxicant		-0.437	9.43e-05	Calm1 (includes others),CDKN1A,HMOX1,IGFBP5,MMP9,Mt1,Mt2,PRKCH,SOD2,TGM2,VIM
bicuculline		chemical - endogenous non-mammalian	Activated	2.706	9.43e-05	ARC,ATF3,CCN1,DUSP1,GADD45B,GADD45G,IER2,JUN,JUNB,MAFF,Nedd4	81 (4)
Pde4		group		0.64	0.000101	CDKN1A,CRH,CYP51A1,FDPS,HMGCR,LDLR
PTBP1	1.09	enzyme	Activated	2.208	0.000101	CD44,FGFR1,LDLR,MYC,PKM,SERPINA3
cardiotoxin		chemical - other	Activated	2.357	0.000101	CASP3,CCND3,CSF1R,DHH,FGF11,FGF12,FGFR1,FLT3,IGFBP7,IL13RA1,IL1R1,ITGA5,ITGB2,LY86,MEST,MMP12,MMP15,MYH9,SPP1,STAT3,TNFRSF1B,TSC22D1,UCP2
TGFBR2	1.155	kinase	Activated	2.726	0.000103	AR,CCND3,CD44,CDKN1A,CLIC4,CLU,FGF2,FGF9,GADD45B,GAL,GFAP,HPGD,JUN,JUP,Kcnn2,MMP12,MMP9,MYOF,PDPN,POU4F1,PTCH1,SERPINE1,SOCS3,SPP1,STAT3,TNFRSF12A	369 (12)
tert-butyl-hydroquinone		chemical reagent		0.684	0.000107	ATF3,FLRT2,FOSL1,FOSL2,GADD45A,HMOX1,ITGAM,JUN,JUNB,MAP1A,MAP2K4,NEFH,PCDH8,RAB6A,SERPINE1,SESN2,SLC1A1
CYB5R4	1.029	enzyme		-1.048	0.000108	ATF3,DDIT3,FASN,HMOX1,Mt1,Mt2,SCD,Scd2
ECSIT	1.01	transcription regulator		1.569	0.000108	BCL3,CD44,CD83,HMOX1,JUNB,NFKB2,PIM1,SOD2
RELA	1.219	transcription regulator	Activated	2.068	0.000108	A2M,AHR,ALCAM,AR,BBC3,BCL2L11,BCL3,CASP3,CD44,CDKN1A,CEBPB,CX3CL1,DDIT3,DUSP1,ELMO1,EOMES,F3,FGF2,HMOX1,IER2,JUN,JUNB,LYN,MMP9,MYC,NEFH,NF2,NFKB2,PDE4B,PKM,RELA,S100A6,SOD2,SREBF2,TAC1,TAP2,TGM2,TUBB3,VASP,VIM	401 (12)
melatonin		chemical - endogenous mammalian		0.18	0.000111	AR,CASP3,CDKN1A,ELAVL4,FASN,GFAP,HMOX1,HSPA9,JUNB,MMP9,Mt1,PLAT,SOD2,SPP1,SQSTM1,VIM
AIP	-1.011	transcription regulator		1.786	0.000117	ADGRG6,AHR,C3AR1,CX3CR1,DUSP1,GNG4,HTR1D,NPY1R,PDE4B,PROKR1,RGS2,RGS4
ETS2	1.215	transcription regulator		1.083	0.000117	CDKN1A,CSF1R,FGF1,HMOX1,HPGD,JUN,JUNB,LYZ,MGAT5,MMP9,MYC,SPP1
Stat3-Stat3		complex	Activated	2.008	0.000118	A2M,CDKN1A,JUN,MYC,SERPINA3,SOCS3,SOD2
NADPH oxidase		complex		1.455	0.000118	F3,HMOX1,JUN,MMP12,MMP9,NCF1,SERPINE1
CTF1	1.037	cytokine			0.000118	A2M,CEBPD,FASN,IL6ST,JUNB,SERPINA3,SOCS3
ID2	1.143	transcription regulator		-0.087	0.000118	BCL2L11,BCL3,BCL6,CD44,CD83,CDKN1A,CEBPB,CSF1,DTX1,DUSP1,EOMES,ETS2,FCER1G,GADD45B,GADD45G,IRF8,KLF6,MYC,Nefm,PTPN5,RAP1GAP,RAPGEF4,SOCS3,SOX4,TF,TNFRSF1A
PRKAA1	-1.012	kinase		0.273	0.000119	ACOT7,ATF3,CDKN1A,CLU,Foxp2,KCNA2,KCNQ2,KLHL29,LITAF,MMP9,NAP1L5,NCF1,PARP3,PRKAA2,PRKACB,PTPRN,RGS2,SERPINI1,SOCS3,SOD2,SORL1,SYT4,TGM2,ZYX
RUNX1	2.768	transcription regulator		1.704	0.000119	ALCAM,ANXA2,BBC3,BCL2L11,CCND3,CD53,CDKN1A,CSF1,CSF1R,HAPLN1,HEY2,IGFBP3,JAM3,Mt1,MYH9,PCDH7,PLXND1,PRKCB,PRKCQ,RUNX1,SERPINE1,SLC24A3,SPP1,STAT3
tetrachlorodibenzodioxin		chemical toxicant		0.164	0.00012	AARS1,AHR,AR,ARNT2,ASNS,BCAT1,CALB1,CAP2,CCN1,CDKN1A,CEBPB,CYP2S1,ESRRG,ETS2,FGF9,GRIN1,HDAC11,HMOX1,HUNK,INA,INPP5A,ITGA5,JUN,JUND,KCNJ5,MMP15,MYC,Nedd4,NPTX1,PCSK2,PDE4B,PGR,PRKAR2B,PTGFR,RELA,RESP18,S100A4,SERPINE1,SPOCK2,SRC,STC2
tanespimycin		chemical drug		-0.518	0.000122	AHR,AKT2,AKT3,AR,AXL,CAPN1,CDKN1A,DDIT3,FLT3,HSPA9,JUN,LYN,MCL1,MYC,PTCH1,SERPINE1,SOD2,SRC,STAT3,SYN1
bisindolylmaleimide I		chemical - kinase inhibitor		-1.65	0.000123	CD44,CDKN1A,CLU,EIF4EBP1,FGF2,GAP43,HMOX1,JUND,KCNC1,KCNH8,MMP12,MMP9,Mt1,PDCD4,PRKCE,SERPINE1,SOD2,TNNT2
RCOR2	-1.148	transcription regulator			0.000128	INA,NEFH,Nefm,SCN2A,SYT4
cytochalasin B		chemical toxicant		-0.686	0.000128	CD63,CDKN1A,MCAM,MMP9,SELPLG
MAPK1	-1.07	kinase		0.543	0.000128	AR,ARSB,ATF3,ATP1B1,CDK5R1,CDKN1A,Cetn4/Gm7094,CRABP2,CTNNA2,DAB2,DUSP1,EMP1,ENDOD1,FLNC,GBP2,HMOX1,IGFBP7,IRF9,JUN,JUNB,JUND,LAD1,LGALS1,LGALS3,LIF,MCL1,MMP9,MVP,MYC,NRN1,NUPR1,PLXDC1,PROS1,PRSS12,SPP1,STAT1,TNFRSF1B,VIM,ZC3HAV1
SOX4	-1.293	transcription regulator		1.519	0.000129	ARPP21,BBC3,CD53,CD74,CHAC1,EMB,EMP1,EOMES,FCER1G,FGF13,Gm12854/S100a11,LHFPL6,LRRN3,LYZ,Mt1,OVOS2,PPM1F,RNASE4,SLC2A6,SLC7A3,SORT1,TES,TMEM255A,TMEM98,Tmsb4x (includes others),Tpm4,TUBB2B,VIM
GNRH		group		1.239	0.000131	ADCYAP1,ATF3,CHGA,DUSP1,IGFBP3,IGFBP5,JUN,SEMA3A,VGF
panobinostat		chemical drug		0.1	0.000131	BCL2L11,CDKN1A,CEBPD,FLNA,FLT3,MCL1,MYC,VIM,YWHAZ
ID3	1.174	transcription regulator		-0.161	0.000135	BCL2L11,BCL3,BCL6,CD44,CD83,CDKN1A,CEBPB,CSF1,DTX1,DUSP1,ELOVL6,EOMES,ETS2,FCER1G,GADD45B,GADD45G,IRF8,KLF6,MMP9,MYC,PTPN5,RAP1GAP,RAPGEF4,SOCS3,SOX4,TNFRSF1A
atorvastatin		chemical drug	Inhibited	-2.362	0.000135	CCN1,CYP51A1,DHCR24,DHCR7,DUSP1,F3,FDFT1,FDPS,GADD45B,HMGCR,HMGCS1,HMOX1,IDI1,ITGB2,JUN,JUNB,LDLR,LSS,MMP9,MSMO1,NSDHL,PLAT,SERPINE1,SPP1,SQLE,ZFP36	295 (14)
fenofibrate		chemical drug		-1.547	0.000136	ABCD2,AR,ASNS,BCL2L11,CEBPB,CLU,CSF1R,DBI,FASN,GADD45A,GLUL,GPR22,HMOX1,IL6ST,IRF8,JUN,LDHB,LDLR,MEST,MGLL,MSTN,PANK1,PCK2,RELA,SCD,SERPINE1,SOD2,SREBF2,STAT3,THRA,UCP2,VEGFB
Gm-csfR		group	Activated	2.482	0.000136	BCL3,CASP3,CD83,JUN,JUNB,MCL1,MMP9,MYC,PIM1,SOCS3	221 (13)
dalfampridine		chemical drug	Activated	3.162	0.000136	ARC,ATF3,CCN1,DUSP1,GADD45B,GADD45G,IER2,JUN,JUNB,MAFF	174 (8)
EGR2		transcription regulator		-0.446	0.000137	BCL2L11,BCL6,CALCB,CAST,CDH6,CDKN1A,CHKA,CSF1R,CYP51A1,DHCR7,DLG3,EPHA4,FGF2,GRIN2A,HMGCR,JUN,KITLG,MME,Nefm,NSF,SCD,SOCS3,SQLE
PLG		peptidase		-0.016	0.000138	CCN1,CLIC4,CSF1,CYP2S1,ELMO1,F3,IQSEC1,MMP12,MMP9,PRKAR2B,PRKCE,RAB7A,SERPINE1,VDAC1
pioglitazone		chemical drug		-1.338	0.000145	ATP2A2,CDKN1A,CEBPD,FOSL1,GFAP,HMOX1,HPGD,ITGAM,LDLR,MMP9,NCF1,PC,PDE3B,PRLR,RELA,SERPINE1,SOD2,TNFRSF1A,TNFRSF1B,UCP2
Insulin		group		0.548	0.000145	CCND3,CDKN1A,CEBPB,CHRM1,CIDEA,COX6A2,CRABP2,CRH,DBI,DUSP1,FADS1,FASN,GABRG2,GFAP,HMGCR,HMOX1,IGFBP3,JUN,KCNJ3,LAMB1,MAPT,MMP9,MYC,NCF1,PDK2,PKM,PLCB1,PLIN3,PRKAA2,PTPRN,SCD,Scd2,SERPINE1,SLC7A1,SORT1,SQLE,SREBF2,STAT3,TGFBI,UCP2,VGF
vitamin E		chemical drug	Inhibited	-3.405	0.000154	ATP1A3,CD44,CD53,CDKN1A,F3,KLF6,PLAT,PVALB,SERPINE1,SPP1,TNFRSF1A,UCP2	207 (11)
PPARG		ligand-dependent nuclear receptor		-0.173	0.000167	ATP2A2,BCL6,CDKN1A,CEBPB,CIDEA,CPLX2,CRABP2,EDN2,EIF4EBP1,ELOVL6,FASN,FDPS,FGF1,FOSL1,Gm12854/S100a11,GPD1,HMGCR,HMOX1,IGFBP3,IGFBP5,IGFBP7,INSIG1,JUN,KLF6,LAMB3,LDLR,MCTP1,MGLL,MMP9,NCF1,NSF,PC,PCK2,PDE3B,RELA,RNF144B,SAT1,SCD,SCP2,SERPINE1,SNCG,SOCS3,SPP1,SPRR1A,TBXAS1,TRIB3,UCP2,VIM,YWHAG
3-deazaneplanocin		chemical drug		1.216	0.000169	CDKN1A,CEBPB,GPNMB,IGFBP3,IRF8,KCNC4,KLF6,LAMB3,MVP,MYC,NUPR1,SNX33,SQSTM1
phorbol esters		chemical - other		1.48	0.000169	CD44,CRH,DUSP1,IL1R1,ITGAM,JUN,JUNB,LIF,MMP9,PDGFA,PLAT,PRKCB,SOD2
FOXP1		transcription regulator		-0.788	0.000171	CNTN6,CSF1R,GAP43,ITGAM,NLGN3,NXPH1,PCDH10,ST8SIA2
nitroarginine		chemical reagent	Activated	2.254	0.000171	CD44,CD53,HMGCR,HMOX1,JUND,PLAT,SPP1,TNFRSF1A	157 (7)
FMR1	-1.017	translation regulator		1.257	0.000174	ARC,CAMK2A,CEND1,DLG2,DLGAP3,GAP43,GRIN1,KCND2,MMP9,PCDH10,PLAT,RAB3A,SHANK3,STX1B,SYN1
8-chlorophenylthio-adenosine 3',5'-cyclic monophosphate		chemical - kinase inhibitor	Activated	2.949	0.000175	ATP2A2,BCL2L11,CASP3,CDKN1A,CEBPB,CEBPD,CREM,DDIT3,DUSP1,GRIP1,HSD17B2	309 (14)
TNFSF13B		cytokine		1.234	0.000175	BCL2L11,BCL6,CD83,CTSS,HLA-DQA1,JUN,MCL1,MMP9,MYC,NFKB2,SPP1
methyl methanesulfonate		chemical toxicant	Activated	2.626	0.000175	ADGRB3,ATF3,CDKN1A,DDIT3,GADD45A,GADD45B,GADD45G,JUN,LIF,MCL1,VIM	286 (11)
camptothecin		chemical drug	Activated	2.467	0.000178	AKAP2,AKT2,ANXA2,APBB2,AR,ATF3,BBC3,CAMK2B,CASP3,CAST,CD53,CD83,CDKN1A,CHAC1,CHST11,CIDEA,CLN8,CSF1,DNM1L,F3,FGL2,FUT8,GADD45A,GADD45B,GADD45G,GBP2,GPHN,GPNMB,HLA-A,HLA-DQA1,IGFBP3,IL13RA1,INPP4A,INSIG1,ITPR1,JUN,LDLR,LGALS3,LIMK1,LITAF,MAFF,MAP2K4,MCL1,MMP9,Mt1,MYC,NFKB2,PDLIM7,PRKAR2B,PTPRN,PTPRN2,PVALB,RASGRP2,RECQL4,ROR2,SAT1,SERPINE1,SOD2,SORL1,SPP1,STC2,TGFBI,TLN2,TNFAIP6,TNFRSF1B,TUBA4A,TU…	306 (10)
DMD	-1.018	other		-1.987	0.00018	APLP2,ARPP21,C1QB,CAMK2B,CDKN1A,CTSS,ENTPD3,GALNT17,GDAP1,GPD1,KCNC1,KY,LIF,LYZ,MPEG1,MSTN,MYT1L,PFKM,PKM,PTGFRN,PVALB,RAP1GAP2,S100A10,SCN1B,SCN3B,SORT1,SPTB,SUSD4,Tmsb4x (includes others),TTLL7,VIM
Mek		group		-1.206	0.00019	AXL,BCL2L11,CCND3,CDK5R1,CDKN1A,CLU,CSF1R,EPHA2,ETV1,FASN,FGFR1,FOSL1,GAP43,GBP2,HSPB1,IER2,JUN,JUNB,MAFF,MCL1,MMP9,MYC,NOL3,RUNX1,SEMA3C,SERPINE1,SNCG,SORL1,SPRY1,VIM
CP-55940		chemical reagent			0.000191	ALDOC,AR,CSF1,GADD45A,HTR2A,JUN,JUNB,MYC,PRKCB,YWHAZ
EBI3		cytokine	Activated	2.397	0.000192	CCND3,EOMES,GADD45G,GBP2,HLA-A,HLA-DQA1,MYC,PIM1,STAT1	367 (13)
MYOD1		transcription regulator		1.38	0.000193	ADORA1,BCL6,CCND3,CDKN1A,DUSP1,DYSF,FOSL1,FSTL1,GADD45A,GADD45G,HDAC11,HSPB8,IGFBP5,JUNB,KLF6,Nes,NPTX1,PDGFA,PFKM,PLEKHO1,Ppfia4,PRKAR2B,RRAS,RUNX1,SRC,SUSD2,TNNT2
IKBKG	-1.004	kinase	Activated	2.359	0.0002	AMPD3,ATP2A2,BBC3,CEBPB,CEBPD,CLU,CP,CSF1,CX3CL1,GBP2,HLA-A,JUNB,KCND2,Mt1,Mt2,NFKB2,PCDH7,SEMA3C,SOCS3,TNFRSF1B	358 (10)
trans-hydroxytamoxifen		chemical drug	Inhibited	-2.236	0.0002	ANXA3,ARNT2,CBX6,CLU,CTSH,DUSP1,EFNA1,EPB41L3,IL1R1,KLF6,LAMB1,LHFPL2,LITAF,MAPT,MYO1B,NELL2,PVALB,RAP1GAP,SNCG,TTC9
PPARGC1A	-1.076	transcription regulator		-1.475	0.000201	BBC3,CD68,CDC42EP1,CDKN1A,CEBPB,CEBPD,CIDEA,CPLX1,FASN,HAPLN1,INSIG1,LDLR,MMP15,MSMO1,NEFH,NSDHL,PCK2,PDK2,PRKAA2,PVALB,SCD,SESN2,SOCS3,SOD2,SPARCL1,STAC2,SYT2,THRA,TNFRSF12A,TRIB3,UCP2
RGS10	-1.322	enzyme			0.000204	BCL6,CX3CL1,IL6ST,ITGAM,ITGB2,TNFRSF1A,TNFRSF1B
SLC9A3		ion channel			0.000204	CD74,CELA1,IRF8,Mt1,Mt2,STAT1,TAP2
PURA	-1.058	transcription regulator		1.103	0.000204	AR,CDKN1A,GFAP,ITGAM,MYC,NEFH
NF2	1.111	other		0.391	0.000204	CDKN1A,GLUL,HMOX1,MMP9,MYC,NF2
NFIL3	1.22	transcription regulator	Inhibited	-2.425	0.000204	CDKN1A,EOMES,FASN,GADD45A,GADD45B,SCD	261 (7)
tacrolimus		chemical drug		1.647	0.000205	BCL2L11,CALB1,CALB2,CASP3,DAB2IP,DPYSL5,ETV1,FLNA,GABRA1,GAP43,GPRC5B,ITPR1,JUN,JUNB,MYC,NPTX1,PDCD4,PDE3B,PRKACB,SDCBP,SLC8A2,SLC8A3,SOD2,SPP1,TNFRSF12A
IL15	1.06	cytokine		1.931	0.000208	AHR,AKT2,ALDOC,APBA1,BBC3,BCL2L11,CASP3,CCND3,CD44,CD53,CD74,CD83,CDKN1A,CSF1,CX3CR1,DPYSL5,EOMES,FYB1,GARS1,GNAS,GPC1,HK1,HMOX1,IL1R1,JUN,JUNB,LIF,LYN,MCL1,MKNK1,MYC,PDCD4,PDE4B,PGM2,PIM1,PKM,SELPLG,SORL1,SYNPO,TNFRSF1A,TYROBP,YARS1,ZFP36
lysophosphatidic acid		chemical - other	Activated	2.628	0.000214	AKT2,BCL6,CCN1,CSF1,DUSP1,F3,ITGAM,JUN,JUNB,LIF,MMP9,MYC,SERPINE1,TF,VIM	360 (13)
Mapk		group	Activated	2.145	0.000214	ARC,CDKN1A,CEBPB,F3,HMOX1,HPGD,JUN,JUNB,MMP9,MYC,RELA,SNCG,SPP1,STAT1,TUBB3	304 (12)
5-O-mycolyl-beta-araf-(1->2)-5-O-mycolyl-alpha-araf-(1->1')-glycerol		chemical - endogenous non-mammalian		0.277	0.000215	ATF3,BCL3,CD44,CD83,CX3CR1,DUSP1,MGLL,MMP9,NFKB2,PDE4B,SLC7A11,SOCS3,SOD2
methamphetamine		chemical drug		0.889	0.000219	CAST,CREM,FOSL2,GFAP,HMOX1,JUN,LGALS1,MMP9,MYC,NAT8L,SIGMAR1,TAC1,TNFRSF1A,TNFRSF1B
ZNF106	-1.043	other	Inhibited	-3.317	0.000234	C4A/C4B,ENPP5,GPNMB,HSPB1,LGALS1,LGALS3,LYZ,SERPINA3,SLC11A1,TNFRSF12A,UGT8
NOTCH1	1.033	transcription regulator		0.2	0.000238	BCL6,CCN1,CCND3,CD44,CD68,CDKN1A,CEBPB,CEBPD,CHGA,CHST1,CSF1R,DTX1,EFNB2,EPHA4,FCER1G,FGF2,FOSL1,GFAP,HEY1,HEY2,HMOX1,IGFBP3,IRF8,ITGAM,MCAM,MYC,NCF1,RELA,SERPINE1,SPP1
STAT6	1.068	transcription regulator		0.628	0.000238	ADAM11,BCL3,BCL6,CDKN1A,CTSS,FASN,FCER1G,FLRT2,GADD45B,GADD45G,GBP2,Gm12854/S100a11,HMGCR,IER2,IL6ST,IRF9,LIF,MMP12,MMP9,PDGFA,PROS1,S100A10,Scd2,SERPINB6,SERPINE1,SERPINF1,SQSTM1,TMTC1,TNIK,ZFP36
SPP1	2.116	cytokine		0.89	0.000242	BCL2L11,CD44,CD9,CDKN1A,DHCR7,ETS2,GFAP,HMGCR,HMOX1,INSIG1,ITGA3,LIF,MMP9,MYC,NRCAM,PDGFA,S100A4,S100A6,SERPINE1,SERPINF1,SPARCL1,SPP1,VIM
diethylstilbestrol		chemical drug		-0.174	0.000247	ADM2,AHR,AR,BCAT1,BTC,C1QA,CDKN1A,CLN8,CLSTN2,CLU,CRABP2,CTTN,DLG3,EMP1,ENDOU,FDPS,GADD45A,GAL,GAP43,HLA-A,IGFBP3,PDGFA,PGR,RESP18,RUNX1,S100A6,SRC
dimethyl sulfoxide		chemical drug		0.712	0.00025	CCND3,CEBPB,DDIT3,EIF4EBP1,FUT8,HMOX1,ITGAM,ITGB2,JUN,JUND,MYC,NCF1,NUPR1,SLC8A3,SMPD3,SPNS2,SQSTM1,SRC
pirinixic acid		chemical toxicant		1.017	0.000256	ACAT2,ALDOC,ANXA2,ASNS,CCND3,CD63,CDKN1A,CIDEA,CLU,DBI,ELOVL6,F3,FADS1,FASN,FCER1G,GADD45A,GADD45B,GLUL,GPD1,GPR22,HLA-DQA1,HMGCR,HMGCS1,HMOX1,HSPB1,INSIG1,IRF8,ITGAM,JUNB,LAMB3,LDHB,LDLR,LGALS3,MCL1,MEST,MGLL,MGST3,MMP9,MYC,PCK2,PDCD4,RXRG,SCD,SCP2,SERPINE1,THRA,UCP2
SPI1	2.351	transcription regulator	Activated	2.102	0.000257	BCL6,C1QC,C3AR1,CD68,CDKN1A,CSF1,CSF1R,CTSS,DAB2,EBF1,ETS2,FCER1G,IKZF1,IRF9,ITGA5,ITGAM,ITGB2,JUN,LYZ,MCL1,MME,MYC,NCF1,RELA,SPP1,VIM	397 (14)
2-amino-5-phosphonovaleric acid		chemical - other		-1.347	0.000257	ADAMTS1,ARC,ARID5A,B3GALT5,BBC3,BBS12,DOK7,DUSP1,GADD45A,GADD45B,GADD45G,GRIN1,IFRD1,JUN,JUNB,LHFPL2,NPY1R,NRN1,NUDT9,OLFM1,PLEKHO1,Pou6f2,RGS2,RMC1,RUNX1T1,SPATA13
IL12B		cytokine		1.486	0.000261	CEBPD,EOMES,INPP5D,IRF9,SELPLG,SOCS3,STAT1,STAT3
sirolimus		chemical drug		-1.252	0.000262	AR,ASNS,BBC3,BCL2L11,BCL3,CASP3,CCND3,CD68,CDKN1A,CEBPB,CLIC1,CSF1,DDIT3,DPYSL2,F3,FASN,FGF9,GAP43,GPD1,HMOX1,IDI1,IGFBP5,IRF9,JUNB,LAMB1,LDHB,LGALS3,MAPT,MCL1,MMP9,Mt1,MYC,PDCD4,PIM1,PKM,RCAN2,RELA,RHOQ,S100A4,SCD,SERPINE1,SLC3A2,SOCS3,SQLE,SQSTM1,SRC,STAT1,STX4,TARS1,TUBB2A,UCP2,VIM,ZFP36
TNFRSF8	1.159	transmembrane receptor		0.196	0.000262	CDKN1A,CTSC,GBP2,JUNB,MYC,NFKB2,PCDH7,PDPN,PFKM,RELA
AKT2	1.157	kinase		0.346	0.000262	AKT2,BCL2L11,CDKN1A,CEBPB,CIDEA,MMP9,NFKB2,PDCD4,SPRY1,VIM
RAC1	1.008	enzyme		1.011	0.000263	ATF3,BCL6,DPYSL2,DUSP1,FGF2,FOSL1,HMOX1,HSPB1,JUN,MMP9,MYC,NF2,SOD2,STAT1,STAT3
SB-431542		chemical reagent	Inhibited	-2.853	0.000263	CD44,CLIC4,EOMES,ETS2,GADD45B,GAL,GFAP,IGFBP7,Kcnn2,MYC,SERPINE1,SPP1,STAT3,TNFAIP6,TNFRSF12A	172 (8)
P38 MAPK		group	Activated	2.526	0.000266	ANK1,ATF3,BBC3,CD44,CD83,CDKN1A,CEBPB,CEBPD,DDIT3,DUSP1,F3,FGF2,FLNA,GDI1,HMOX1,IGFBP5,ITGAM,ITGB2,JUN,JUNB,MCL1,MMP12,MMP9,MYC,Nedd4,Nes,RAB7A,RBP1,RGS4,RUNX1,SATB2,SERPINE1,SOCS3,SORCS3,STAT1,TNFRSF1A,ZFP36	319 (12)
GPD1	1.437	enzyme			0.000272	ANXA2,ASNS,BCL6,CD63,CGREF1,CHRNA4,ELOVL6,FADS3,GADD45A,NIBAN1,NOL3,PSAT1,SERPINA3,SUSD4
SLC25A13	-1.117	transporter			0.000272	ANXA2,ASNS,BCL6,CD63,CGREF1,CHRNA4,ELOVL6,FADS3,GADD45A,NIBAN1,NOL3,PSAT1,SERPINA3,SUSD4
SIN3A	1.014	transcription regulator	Inhibited	-2.236	0.000272	BCL6,CASP3,DDIT3,GADD45B,INA,KLF6,MMP9,MYC,NEFH,Nefm,SCN2A,SERPINE1,SYT4
SYVN1	1.028	transporter	Activated	2.449	0.000272	AHR,APLP2,AXL,BCAT1,CD44,DAB2,DUSP1,EPHA2,F3,FASN,HLA-A,HSPB1,ITGA3,LDHB,MCAM,MGRN1,MYOF,NFKB2,PTBP1,SLC3A2,SLC43A2,SLC7A5,TARS1,ZC3HAV1	280 (7)
PRKAA2	-1.201	kinase		-0.346	0.000274	ACOT7,CDKN1A,CIDEA,DDIT3,FASN,Foxp2,KCNA2,KCNQ2,KLHL29,MMP9,NAP1L5,NCF1,PARP3,PTPRN,SERPINI1,SORL1,SYT4,TGM2,VIM,ZYX
NOS2		enzyme		1.758	0.000274	AR,ATP2A2,CASP3,CD44,CD53,CDKN1A,COX6A2,CP,CTSC,FASN,GPD1,HMOX1,KLF6,MMP9,PC,RELA,SERPINA3,THY1,TNNT2,TYROBP
adenosine		chemical - endogenous mammalian		1	0.000275	CX3CR1,GNAS,HMOX1,IL1R1,ITGB2,PLAT,RELA,SERPINE1,SOCS3
PAK1	-1.07	kinase		-0.447	0.000275	CDKN1A,F3,FOSL1,ITGAM,ITGB2,MMP9,NF2,PFKM,PGR
deferoxamine		chemical drug	Activated	2.423	0.000278	ANXA2,CACNB4,CCND3,CDKN1A,CP,DDIT3,DUSP1,DUSP16,ESRRG,F3,FASN,GADD45A,GADD45B,HMOX1,IGFBP3,IGFBP5,ITGAM,ITGB2,JUN,MYC,NFKB2,PKM,PLAT,PLD4,SERPINE1,SPP1,TSC22D1	292 (11)
Immunoglobulin		complex		-0.955	0.00029	BCL3,BCL6,C3AR1,CCND3,CD44,CD68,CD83,CSF1,CSF1R,DPYSL2,DUSP1,DYSF,ETS2,F3,FCER1G,GFAP,HMOX1,MAFF,MAPT,MMP9,MYC,PDGFA,RGS2,SAT1,SLC11A1,SLC25A37
CDKN1B	1.014	kinase		-0.671	0.000296	CCND3,CDKN1A,DHH,EPHA2,GAP43,GRIA4,HSPB8,ITGAM,LGALS3,MCL1,MMP9,MYC,RAB3A,RUNX1,SERPINE1,SIX3,STAT3,TMEFF2
RARA	-1.018	ligand-dependent nuclear receptor		0.942	0.000306	ARHGAP1,ARNT2,ATF5,CALB1,CD44,CD53,CD9,CDKN1A,CEBPB,CLN8,CP,CRABP2,CRH,CTSS,DUSP1,EIF5A2,FGF12,FGFR1,FOSL2,GAP43,GPR158,IL1R1,JUN,JUP,LAMB1,LGALS1,MYC,OVOS2,RBP1,RUNX1,SLC7A11,SPP1,STAT1,TTC9
TNFRSF1B	1.972	transmembrane receptor		0.47	0.000309	CASP3,EFNA1,GFAP,JUN,MAP3K1,MMP9,PDGFA,SERPINE1,SOCS3,SOD2,SRC
PIM1	1.596	other		1.004	0.000309	ATP2A2,BBC3,CCND3,CDKN1A,DNM1L,EPHA2,FOSL1,IGFBP5,MYC,PIM1,PROS1
NFKB2	1.909	transcription regulator		-0.381	0.000309	AR,BCL2L11,CD83,CDKN1A,CRH,CTSS,HLA-DQA1,MMP9,MYC,NFKB2,SOD2
SUZ12	-1.046	enzyme		0	0.00031	ATP2A2,CALB2,CBX6,DAB2IP,IGFBP3,INSIG1,JUND,LAMB3,LGALS3,LITAF,MYC,Nes,NKD1,PCDH10,PCDH20,PGR,SLC7A5,TNFRSF1B,VASP
mir-185		microRNA	Activated	2.185	0.000315	AR,FDFT1,HMGCR,LDLR,SREBF2
B4GALNT1	-1.171	enzyme			0.000315	C1QA,C1QB,C1QC,C3AR1,C4A/C4B
Igkv1-117		other			0.000315	CDKN1A,FOSL2,JUN,JUNB,MYC
NDP	1.161	growth factor	Activated	2.195	0.000315	CNTF,EDN2,FGF2,LIF,SERPINF1
pentylenetetrazol		chemical drug		1.513	0.000315	GABRA1,GABRB2,GABRG2,JUN,SYN1
ozone		chemical toxicant	Activated	2.2	0.000315	HMOX1,JUN,JUNB,RELA,SPP1	334 (13)
(5-(4-N-methyl-N(2-pyridyl)amino)ethoxy)benzyl thiazolidine-2,4-dione		chemical reagent		0.13	0.000315	CTSS,ITGAM,MMP12,PC,SCD
DL-fructose		chemical - endogenous mammalian		-1.455	0.000315	BBC3,ELOVL6,FASN,GPD1,SCD
vorinostat		chemical drug		0.948	0.000317	ABCD2,ADAMTS1,AR,ARC,BBC3,BCL2L11,CASP3,CDKN1A,CLU,DUSP1,HPGD,JUN,LGI1,LTBR,MCL1,MMP9,MYC,PTP4A3,RELA,SEMA3A,SOCS3,TNFRSF1A,VIM
ADORA2A		G-protein coupled receptor	Inhibited	-2.165	0.000322	AKT2,ALDOC,ATP1A3,ATP2A2,ATP2B3,B4GALT3,CSF1R,DSTN,DUSP1,EIF2S2,G3BP2,GDI1,HMOX1,HPCA,KIF5A,MMP9,RAB3A,RAB6A,TUBB2A,TUBB3,TUBB4A	158 (7)
ferulic acid		chemical - endogenous non-mammalian		1.342	0.000333	CASP3,CDKN1A,DPYSL2,GFAP,HMOX1,HPCA,PVALB
F3	1.261	transmembrane receptor		0.084	0.000335	CCN1,F3,FGF13,FUT8,ITGAM,LAMB1,MMP9,SEMA3A,SERPINE1,SPRY1,TGM2,UBASH3B
PTPN11	1.02	phosphatase		-0.905	0.000335	ATP2A2,CD68,CDKN1A,CSF1,CSF1R,FASN,JUN,MCL1,PIM1,RPRM,SOCS3,TAC1
4-hydroxytamoxifen		chemical drug	Activated	2.428	0.000341	ATF3,BCL2L11,CCN1,CDKN1A,CEBPB,CEBPD,CLU,COL16A1,DDIT3,DUSP1,EDN2,FGFR1,FOSL2,GABBR2,IER2,IGFBP3,JUN,JUNB,MYC,PGR,PRKCH,RHOBTB2,RND1,TMOD1,ZFP36	358 (13)
staurosporine		chemical - kinase inhibitor		-1.258	0.000349	ARC,BBC3,CASP3,CD53,CDKN1A,FOSL1,HMOX1,IGFBP5,ITGB2,MCL1,MME,MMP9,MYC,NCF1,PIM1,PLAT,SERPINA3,SERPINE1
Retinoic acid-RAR-RXR		complex	Activated	2	0.000355	CRABP2,DUSP1,IGFBP3,RBP1
PADI2	1.024	enzyme		1.067	0.000355	RAB6B,RELA,TNFRSF1B,VIM
astragalin		chemical - endogenous non-mammalian		-1	0.000355	GFAP,MMP9,RELA,STAT3
nicotiflorin		chemical reagent		-1	0.000355	GFAP,MMP9,RELA,STAT3
ZFP36L2	1.071	transcription regulator	Inhibited	-2	0.000355	NEFH,Nefm,SCN2A,SNAP25
PDE3B	1.568	enzyme			0.000355	FASN,SERPINE1,SOCS3,TRIB3
SOAT1	1.019	enzyme		-0.762	0.000355	DDIT3,FASN,HMGCR,SREBF2
asbestos		chemical toxicant		1.091	0.000355	FOSL1,JUN,JUNB,PDGFA
reactive oxygen species		chemical toxicant	Activated	3.206	0.00036	CASP3,CDKN1A,CSF1R,DDIT3,EIF4EBP1,F3,FGF2,GADD45A,HMOX1,JUN,KLF6,MCL1,MYC,SERPINE1,SOD2,UCP2	363 (13)
OSCAR		other		0	0.000375	CD83,CX3CR1,IL1R1,ITGAM,MMP19,RRAS
IGFBP7	1.301	transporter		0.557	0.000375	ASNS,CASP3,CDKN1A,MMP9,MYC,SOD2
ARG1		enzyme		0.186	0.000375	CCND3,CDK5R1,CDKN1A,DDIT3,MAPT,SQSTM1
HOXD3		transcription regulator		1.671	0.000375	IGFBP3,ITGA5,JUP,SERPINE1,TGFBI,TGM2
DDX17	1.031	enzyme		0.937	0.000375	CDKN1A,FOSL1,JUN,MYC,NET1,S100A4
desipramine		chemical drug		0.021	0.000375	CDKN1A,FGF2,HMOX1,Nes,PDE4A,PDE4B
nickel		chemical toxicant		0.509	0.000375	CRLF2,FGF2,Mt1,PGR,PLAT,SERPINE1
troglitazone		chemical drug		0.883	0.000384	ABCD2,ANGPTL6,ANXA2,AR,ATF3,BMP1,CARS1,CCND3,CCNJ,CDKN1A,CEBPD,CEBPG,DBI,DDIT3,FASN,FOSL1,GADD45A,GBP2,GPD1,HMOX1,HUNK,IFRD1,JUN,KIF14,MCL1,MME,MMP9,MYC,NCF1,PC,PDE3B,RELA,SCD,SERPINE1,SPP1,TBXAS1,TRIB3,TST,UCP2
platelet activating factor		chemical - endogenous mammalian		1.411	0.000386	CDKN1A,F3,FGF2,ITGAM,ITGB2,MMP9,SELPLG,SERPINE1,VIM
LGALS1	1.624	other		1.977	0.000386	AHR,CDKN1A,F3,LGALS1,LGALS3,MMP12,MMP9,PTCH1,SERPINE1
FOSL1	1.526	transcription regulator		-0.839	0.000386	AXL,CD44,FOSL1,HPGD,JUN,JUNB,MMP9,SERPINE1,TF
Cdc42	-1.002	enzyme		-0.333	0.000386	CSF1,CTSH,CTSS,EDN2,FGF2,FLNA,GFAP,LIF,MYH9
lipid		chemical - endogenous mammalian	Activated	2	0.000386	AR,CLU,DHCR7,FDPS,HMGCR,LDLR,PCK2,SQLE,STAT3	303 (14)
NR2E1	1.015	ligand-dependent nuclear receptor			0.000387	CDKN1A,GFAP,MAPK10,MYC,PLCE1,POU4F1,POU4F2,POU4F3
Tnf (family)		group	Activated	2.417	0.000389	ATF3,BBC3,C3AR1,CAVIN3,CRH,CSF1,F3,HTR2A,IL1R1,LAD1,MMP9,MSTN,SERPINE1,SOCS3,TNFRSF1B	303 (13)
MTPN	-1.02	transcription regulator	Activated	3.376	0.000389	Calm1 (includes others),CASP3,CCND3,CP,GAS5,JUN,Mt1,MYC,PLAT,RELA,S100A10,S100A6,SERPINE1,SPP1,TNFRSF1A	283 (8)
raloxifene		chemical drug		0.132	0.0004	ANXA3,BCL3,CBX6,CDKN1A,CLU,CSF1,CTSH,DUSP1,HMOX1,IL1R1,JUN,KLF6,LAMB1,LDLR,LITAF,MYO1B,PGR,PVALB,RAP1GAP,SERPINE1,SNCG,SPP1,TTC9,TUBA4A
SNAI2		transcription regulator		-0.469	0.000403	AR,AXL,BBC3,BCL2L11,CCN1,HPGD,ITGA3,JUP,MMP9,STAT3,VIM
10E,12Z-octadecadienoic acid		chemical - endogenous mammalian		0.103	0.000412	ABCD2,ATF3,CAMK2B,CASP3,CREB5,DDIT3,EBF1,FADS1,FASN,IL6ST,LDLR,SCD,TRIB3,UCP2
CpG oligonucleotide		chemical drug		1.073	0.000412	AHR,CD63,CD83,CEBPB,ETS2,GRM4,INPP5D,LYN,MCL1,MYC,RELA,SERPINE1,SOD2,VASP
CSF2		cytokine	Activated	3.127	0.000413	BBC3,BCL2L11,BCL3,C4A/C4B,CCND3,CD63,CD74,CD83,CDKN1A,CHST11,CSF1,CSF1R,CTSC,DDIT3,EFEMP2,F3,FOSL1,IL1R1,INPP5D,ITGAM,MCL1,MKNK1,MME,MMP9,MYC,NET1,NFKB2,OSMR,PDE4B,PHGDH,PIM1,RECQL4,RELA,SOCS3,SOD2,SPP1,SQSTM1,TGM2,TNFRSF1A,TNFRSF1B,ZFP36	411 (13)
EPAS1	1.048	transcription regulator		0.747	0.000416	ALDOC,AXL,BBC3,C1QA,Calm1 (includes others),CDKN1A,CEBPB,CHKA,CNKSR2,CYP51A1,DDIT3,DTX1,FASN,GADD45B,HMGCS1,IGFBP3,IGFBP5,ITPR1,LDLR,MAFF,NEFL,NRN1,PCDH10,SERPINE1,SLC6A8,SLC7A5,SOD2,STC2
KLF4	1.153	transcription regulator		0.496	0.000465	ADAMTS1,ALCAM,ATP2A2,BCL11B,CASP3,CD44,CDKN1A,CHST15,CITED1,CRABP2,CSF1R,DUSP1,EOMES,EPHA2,ETV1,HEY1,HEY2,ITGAM,MYC,NF2,PCDH18,PLAT,POU4F1,SERPINE1,SOD2,SPRR1A,TF,VIM
NR1H3	1.172	ligand-dependent nuclear receptor		-1.36	0.000469	ATF3,CIDEA,FASN,FDFT1,FDPS,HK1,HMGCR,LDLR,MMP9,Mt1,Mt2,PTCH1,SCD,SREBF2,THRA
SIRT1	1.004	transcription regulator		-1.083	0.000492	ARNT2,BBC3,CCND3,CD74,CD83,CDKN1A,CEBPB,CELA1,CNTN6,CRH,DDX60,EIF2S2,FASN,GADD45A,GRIP1,HLA-A,HLA-DQA1,HMGCR,HMOX1,LAPTM5,LDLR,LGALS3,MAPT,MMP9,MYC,NCAM2,NELL2,NLGN2,NLRC5,PC,PCK2,PCSK2,Scd2,SERPINE1,SLC7A11,SOD2,STAT1,STAT3,SYNPO,UCP2
Ifnar		group	Activated	3.2	0.000503	AXL,Bst2,CD74,FCER1G,GBP2,HLA-A,IRF8,IRF9,MMP9,NLRC5,SPP1,STAT1,TAP2,UNC93B1	359 (13)
calcitriol		chemical drug		0.296	0.000507	ACAT2,AHR,ANXA2,AR,ARHGEF3,BCAT1,BCL3,CALB1,CALCB,CCN1,CCND3,CDK5R1,CDKN1A,CEBPB,CEBPD,CHGA,CSF1,CSF1R,CYB5R1,DNM1L,DOK5,DUSP1,F3,FASN,FDPS,GADD45A,GADD45G,HPGD,HSD17B2,HSPA9,IGFBP3,IGFBP5,ITGAM,JUN,LGALS1,MCL1,MYC,NUPR1,PC,PDCD4,PGR,PRKCB,PTGFR,PYCR1,RBPMS,RELA,RUNX1T1,SERPINB6,SOCS3,SPP1,STAT3,SULF1,TF,THRA,UCP2,WSB1
GFI1		transcription regulator	Inhibited	-2.525	0.000512	BBC3,BCL3,CDKN1A,CSF1,ETS2,IL1R1,JAK3,JUN,LTBR,LYZ,MYC,NFKB2,RELA,SERPINA3,STAT1,TNFRSF1A	362 (12)
ERK1/2		group		1.924	0.000515	ATP1A3,BCL2L11,CD44,CDKN1A,CEBPB,DDIT3,DUSP1,EFNB2,F3,FGF2,FOSL1,HLA-A,HPGD,IGFBP3,ITGA3,JUN,JUNB,JUND,LDLR,MKNK1,MMP12,MMP9,MYC,PKM,RHOC,S100A6,SERPINE1,SOCS3,SPP1,TAC1,TAP2
sunitinib		chemical drug		-0.122	0.00052	BBC3,BCL2L11,CCND3,CD44,CDKN1A,ITGA3,ITGB2,LAMB1,LAMB3,MMP9,TGFBI
BAX	1.1	transporter		0.99	0.00052	BCL2L11,CASP3,CDKN1A,CTSH,CTSS,ETV1,HLA-A,Hrk,MMP12,MMP9,TGM2
PTHLH		other		0.728	0.00052	ADAMTS1,AR,CDKN1A,EFNB2,FOSL2,HAPLN1,MMP9,RGS2,RUNX1,SERPINE1,SMPD3
ELK1	-1.016	transcription regulator	Activated	2.534	0.00052	CDKN1A,FOSL1,JUN,JUNB,MCL1,MMP9,MTHFD2,NUPR1,SLC7A11,SPP1,ZFP36	271 (9)
SCARB1	1.007	transporter		1.976	0.000521	CX3CL1,F3,FASN,HMGCR,LDLR,SPP1,SREBF2
Trp53cor1		other		-0.174	0.000521	BBC3,CDKN1A,CITED1,MCL1,NPTX1,POU4F3,STAT3
mir-148		microRNA		0.239	0.000521	ALCAM,BCL2L11,IKZF1,LDLR,MMP15,PKM,RELA
PLAT	1.581	peptidase		0.454	0.000521	DDIT3,GFAP,JUN,MMP9,MVP,MYC,SERPINE1
DDX5	1.004	enzyme	Activated	2.206	0.000521	BBC3,CDKN1A,FOSL1,JUN,MYC,NET1,S100A4	276 (9)
Mt1	1.591	other		-1.455	0.000521	ATF3,ETS2,JUN,Mt1,MYC,RELA,SERPINE1
MAPKAPK2	1.083	kinase		-0.73	0.000532	CEBPD,DDIT3,HSPB1,HSPB8,MKNK1,MMP9,PLAT,SLA,TSC22D1
ACVRL1	-1.097	kinase		-1.633	0.000532	CDKN1A,EFNA1,EFNB2,JUP,MYC,PLAT,SERPINE1,STAT1,ZYX
TET2	-1.024	enzyme		1.213	0.000542	ANXA2,APOBEC1,ATP1A3,BCL2L11,BCL3,CHST11,CYP2S1,FGL2,FOSL2,IL1R1,ITGB2,LHFPL6,MAFF,NIBAN1,PLS3,SLC6A8,SORL1
JUNB	1.639	transcription regulator		1.005	0.000542	ACAT2,ATF3,BCL3,CD68,CLU,DUSP1,FASN,FOSL1,HMOX1,HPGD,Hrk,JUNB,MMP9,SCD,SERPINE1,SLC7A1,YWHAG
p70 S6k		group		0.114	0.000559	BCL2L11,CCND3,FASN,GAP43,PABPC4,PDCD4,SCD,VIM
ALB		transporter		1.134	0.000559	CASP3,CDKN1A,CX3CL1,DDIT3,RELA,SCD,SQSTM1,SYNPO
VTN	-1.001	other		0.769	0.000559	CDKN1A,EFNB2,F3,ITGA5,ITGAM,MMP9,S100A10,SERPINE1
HOXA7		transcription regulator		-1.48	0.000559	FLT3,LY86,Nrgn,PGR,SOX4,Tmsb4x (includes others),TSC22D1,VIM
EP300	-1.04	transcription regulator		-0.616	0.000573	AR,ARHGEF3,ARID5A,BBC3,BCL6,CAMK2B,CAPG,CCND3,CD53,CDKN1A,CHKA,CNN3,CORO2B,CRABP2,DTX1,DUSP1,FASN,FOSL2,GRAMD2B,HDAC11,HMGCR,HMOX1,IL1R1,ITGB2,JUN,JUP,MAPT,MME,MYC,MYO1F,NTRK3,PDGFA,PGR,PRLR,RAPGEF4,RBP1,RNF157,SCN4B,SLC7A11,SMPD3,SOCS3,SOD2,TBXAS1,TRHR,WFS1
SMAD3	-1.001	transcription regulator	Activated	2.843	0.000577	ADORA1,BCL2L11,CDKN1A,FSTL3,GADD45B,HEY1,HMOX1,INPP5D,JUN,JUNB,JUND,MMP12,MMP9,MSTN,MYC,NET1,PTP4A3,SERPINE1,SPP1,STAT3,TF,VIM,ZFP36,ZYX	375 (13)
HOXA9		transcription regulator		-0.588	0.000585	ARPC5,BCL2L11,CALB1,CBX6,CREM,ETS2,FLT3,GNG10,IER2,IRX6,JUN,JUNB,LY86,LYN,LYZ,MYC,Nrgn,PIM1,SDCBP,SOX4,SPP1,Tmsb4x (includes others),TSC22D1,VIM,WSB1,YWHAG
SRF	1.07	transcription regulator		1.664	0.000596	A2M,ARC,BCL2L11,CALB1,CDKN1A,DSTN,ETV1,FGF1,FGF12,FLNA,FOSL1,GADD45G,IER2,ITGAM,JUN,JUNB,LDLR,MAPK10,MCL1,MMP9,MSTN,MYH9,MYO1B,NET1,PDLIM7,RAB27B,RNH1,SEMA3A,SREBF2,TBXAS1,TLN1,TNIP2,TNNT2,Tpm4,TST,ZYX
NR1I3	-1.15	ligand-dependent nuclear receptor		1.897	0.00061	AHR,CDKN1A,EIF4EBP1,GADD45B,IL1R1,INSIG1,MAFF,Mt1,MYC,Nedd4,PDE3B,SAT1,TNFRSF1A,TUBA4A
methylmercury		chemical toxicant		-0.18	0.00061	ACVR1C,ATF5,CASP3,CD63,DHCR24,HMOX1,IGFBP3,IL13RA1,LTBR,Mt1,PLS3,PRLR,SLC1A1,TNFRSF1A
LYN	1.899	kinase		-0.492	0.000622	ATP2A2,BCL2L11,BCL3,CDKN1A,CSF1,ITPR1,MYC,NFKB2,SOCS3,STAT3
VCAN	-1.023	other	Inhibited	-2.132	0.000624	C4A/C4B,Calm1 (includes others),CASP3,CBX6,CDKN1A,CEBPB,CIDEA,CLU,F3,IRF8,ITGA3,ITGA5,LAMB1,LGALS3,MMP9,RBP1,RGS2,RNASE4,SERPING1,SOD2,SORT1,STAT1	318 (15)
SIRT2	1.034	transcription regulator	Inhibited	-2.449	0.000642	DHCR7,FDFT1,HMGCR,IDI1,LSS,SQLE
S100B	-1.026	other		0.391	0.000642	CDKN1A,CHGA,GFAP,JUN,MYC,NEFL
OSMR	2.457	transmembrane receptor	Activated	2.412	0.000642	FASN,GAP43,IL6ST,OSMR,PIM1,SCD	290 (10)
MDM4	1.001	transcription regulator		-1.577	0.000642	BBC3,CDKN1A,LGALS3,SOD2,SSBP1,VIM
LRPAP1	-1.076	other		0.128	0.000642	DDIT3,F3,LDLR,SERPINA3,SERPINE1,SORL1
CYP7A1		enzyme	Inhibited	-2.433	0.000642	FASN,FDFT1,FDPS,HMGCR,LDLR,SREBF2	100 (6)
CSNK2A1	-1.022	kinase		1.664	0.000642	AHR,ITGA3,JUP,RELA,VIM,ZFP36
mevastatin		chemical drug		-0.489	0.000642	ADAMTS1,AR,CDKN1A,DHCR7,HMGCR,LDLR
Zn2+		chemical - endogenous mammalian		0.881	0.000642	BCL2L11,MMP12,MMP9,Mt1,Mt2,Nedd4
NR1H2	1.007	ligand-dependent nuclear receptor		-1.366	0.000647	CIDEA,ELOVL6,FASN,FDFT1,FDPS,HK1,HMGCR,LDLR,MMP9,PTCH1,SCD,SREBF2,THRA
FGF19		growth factor			0.000647	FASN,FDPS,GADD45A,HMGCR,MCAM,MME,MMP12,RGS2,SCD,Scd2,SCN1B,SERPINA3,SQLE
EIF2AK2	1.309	kinase		1.709	0.000647	AKT2,ATF3,CDKN1A,CEBPB,CEBPD,DDIT3,GABBR1,MYC,NFKB2,SOCS3,SOD2,STAT1,ZC3HAV1
trovafloxacin		chemical drug	Activated	2.496	0.000647	CDKN1A,ETS2,FASN,HLA-A,HMOX1,JUNB,LDLR,PDE4B,SERPINE1,SOCS3,SOD2,STAT3,TGM2	324 (10)
BMP2	1.06	growth factor		1.279	0.00065	BTC,CALB1,CDKN1A,CLIC4,CRYM,CSF1,ESRRG,F3,FGF2,FGFR1,GADD45B,GFAP,HEY1,IGFBP5,JUN,JUNB,MMP9,MYC,NTRK3,SPP1,TAC1,TBC1D10A,TGM2,TMEM119
TLR4	1.772	transmembrane receptor		1.724	0.00065	ARID5A,ATF3,CAST,CCN1,CD44,CEBPD,DAB2,EFNA1,F3,FGL2,GADD45G,GBP2,GFAP,HMOX1,IRF8,ITGAM,MMP9,MYC,NFKB2,PGR,PLAT,PTGFR,RELA,RUNX1,SGPL1,SH3BP5,SLA,SLC7A11,SOCS3,SOD2,SPP1,STAT1,STAT3,TREM2,TSC22D1
3-deoxy-2-octulosonic acid(2)-lipid A		chemical - endogenous non-mammalian		1.342	0.000653	DHCR24,DHCR7,HMGCR,LSS,SQLE
MAPK8IP3	-1.009	other			0.000653	JUN,MAP2K4,MAP3K1,MAPK10,TF
CNB-001		chemical reagent		1.342	0.000653	ASNS,ATF3,DDIT3,SLC7A11,SYN1
tomatidine		chemical - endogenous non-mammalian	Inhibited	-2.219	0.000653	EIF2S2,EIF3C,EIF4EBP1,NARS1,SARS1
N-ethyl-N-nitrosourea		chemical toxicant			0.000653	CDKN1A,Mt1,Mt2,SPP1,TGM2
PTEN	-1.072	phosphatase		0.808	0.000665	AR,ATF3,BBC3,BCL2L11,BCL3,CCND3,CDKN1A,CEBPB,CNN3,CX3CR1,DTX1,DUSP1,EFNB2,EIF4EBP1,ETS2,F3,FASN,FDFT1,HEXB,HMGCR,IDI1,IFRD1,IGFBP3,IGFBP5,JUND,KLF6,LAD1,LDHB,LGALS3,MCAM,MCL1,MME,MMP9,MYC,Nedd4,PABPC4,PDCD4,PIM1,PRKAA2,PRKCB,RUNX1,SAT1,SCD,SERPINE1,SOCS3,SOX4,SPP1,SRC,STAT3,SUCLA2,Tmsb4x (includes others),VEGFB
IFN Beta		group	Activated	3.07	0.000673	ATF3,C3AR1,CD74,CD83,CDKN1A,CEBPB,DUSP1,HLA-A,INSIG1,IRF9,MMP9,Mt2,MYC,SPRY1,STAT1	316 (14)
bexarotene		chemical drug		-1.899	0.000684	AKT2,ALCAM,ASNS,AXL,BCL11B,CCN1,CEBPG,CPLX1,CTSH,DUSP1,EPHA2,GARS1,GFAP,GRIN3A,IER2,ITPR1,MAFF,MMP9,MTHFD2,Nes,PLAT,SCD,SLC7A1,SLC7A5,TBR1,TGM2,TUBB3
WNT5A	-1.019	cytokine		-0.972	0.000717	BTC,CAPN1,DAB2,FLNA,GABRA1,GABRG2,IRF8,LAMB3,MYC,PRLR,ROR2,SOCS3,SPP1,STAT1,STAT3,VIM
SMAD1	1.071	transcription regulator		1.544	0.000719	CDKN1A,COCH,CSF1,GADD45B,HEY1,MYC,PDGFA,SPP1,TBX20
HDAC6	-1.001	transcription regulator		1.254	0.000719	ADAMTS1,AR,GDF6,JUN,JUNB,MYC,SERPINE1,TGFBI,VIM
H-7		chemical - kinase inhibitor		-1.584	0.000719	ITGA5,JUNB,Mt1,MYC,PIM1,SERPINE1,SOD2,STAT3,TRHR
dinoprost		chemical - endogenous mammalian		1.408	0.000736	ATP2A2,FGF2,FOSL2,JUN,MMP9,MYC,PGR,PRLR,PTGFR,SCN1B,SCP2,SPP1,YWHAG,YWHAZ
TERT		enzyme		0.47	0.000747	AKAP2,AR,ASNS,ATF3,CDKN1A,CTSC,DNER,EIF5A2,FAM167A,FGF2,IL13RA1,JUP,MMP9,MYC,SOD2,SPIN1,SPP1,SYNPO,UBASH3B,VIM
2,4,5,2',4',5'-hexachlorobiphenyl		chemical toxicant		0.471	0.000757	AOX1,CDS2,CREM,EBF1,ELOVL6,FASN,FGFR1,GADD45A,GADD45B,HMGCR,HSD17B2,MYC,NOL3,RBPMS,SLC1A4,SMPD3,SREBF2,WNK2
Growth hormone		group	Activated	2.071	0.00076	BCL6,CALB1,CEBPB,CEBPD,CLU,CX3CL1,DDIT3,FASN,FDPS,FOSL2,GFAP,IGFBP3,IGFBP5,JUN,JUNB,LDLR,MMP9,MSTN,MYC,PRLR,RAB3A,RPH3A,SOCS3,SPP1,TF,TSC22D1,YWHAZ	369 (14)
E. coli serotype 0127B8 lipopolysaccharide		chemical - endogenous non-mammalian		1.8	0.000774	ADGRG2,ADORA1,ALDH1L1,BCAN,CALB2,CHST11,DDIT3,FGF1,FGF12,FGF2,GLUL,GNAO1,GPR158,GPRC5B,HMOX1,LGALS3,LIF,PCK2,SEMA4A,SLC7A11,SLC7A5,SOCS3,SOD2,STAT1,STAT3
miR-293-5p (and other miRNAs w/seed CUCAAAC)		mature microRNA		1.195	0.000783	ADORA1,ARC,CNTN4,MMP9,SEPTIN3,SYT4,VSNL1
metribolone		chemical reagent		-0.563	0.000786	ADAMTS1,AR,ATP1B1,CDK5R1,CDKN1A,CLU,CTNND2,DHCR24,ETV1,FASN,FDFT1,FDPS,GADD45G,GRIP1,HMGCR,IGFBP5,JPT1,LDLR,MGLL,MYC,PJA2,PRKACB,PROS1,RGMA,SAT1,SREBF2,TSC22D1,WIPI1
VitaminD3-VDR-RXR		complex		1.526	0.000788	CALB1,CDKN1A,GADD45A,HSD17B2,IGFBP3,IGFBP5,PDGFA,SPP1
NPPB		other	Activated	2.178	0.000788	ACAT2,FDFT1,HMGCR,HMGCS1,IDI1,LDLR,LSS,MSMO1
C3	1.59	peptidase		1.23	0.000788	C1QA,C3AR1,CASP3,CSF1,ITGAM,Rbfox3,TNFRSF1A,UCP2
amiodarone		chemical drug		-0.378	0.000788	F3,HMOX1,LDLR,LSS,SCD,SOD2,TF,WIPI1
4-methylnitrosoamino-1-(3-pyridinyl)-1-butanone		chemical toxicant		1.761	0.000788	CDKN1A,FASN,JUN,JUNB,RELA,SPP1,TBXAS1,TF
GDNF		growth factor		0.126	0.00079	AR,CALB2,CASP3,DPYSL2,GFAP,GRIN1,HTR2A,LGALS1,NRN1,NSG1,TAC1,TUBB4A,VASP
norepinephrine		chemical - endogenous mammalian		0.671	0.000801	ATP2A2,CEBPB,CREM,CRH,DUSP1,ELOVL6,EOMES,FGF2,FOSL2,GPD1,GRM1,HMOX1,LAMB3,LRRN3,MCAM,MMP9,NAP1L5,NPY1R,PDE4B,PTCH1,SERPINE1,SLC6A17
L-methionine		chemical - endogenous mammalian		-1	0.000808	CLU,DDIT3,ETS2,F3,GADD45B,NF2,PCK2,PLAT,SOD2,SPP1
oblimersen		biologic drug	Activated	2.538	0.000808	ATF3,CDKN1A,CEBPD,DUSP1,EFNB2,GADD45A,GADD45B,IFRD1,MAFF,STAT1
TYROBP	2.098	transmembrane receptor		1.432	0.000808	CD83,IL13RA1,IRF8,ITGA5,ITGAM,LHFPL2,SPP1,TNFRSF1B,TREM2,TYROBP
levothyroxine		chemical - endogenous mammalian		-0.182	0.000808	ATP2A2,BBC3,CDK14,CDKN1A,IGFBP3,Nes,Nrgn,SEMA3C,SLC7A3,THRA
mocetinostat		chemical drug			0.00082	CASP3,MCL1,MMP9
S100A10	1.691	other			0.00082	ANXA2,ASIC1,S100A10
defibrotide		biologic drug			0.00082	F3,PLAT,SERPINE1
mir-541		microRNA			0.00082	AR,PTPRN,PTPRN2
STRAP	1.02	other			0.00082	JUN,MYC,SERPINE1
RNF139	-1.017	enzyme			0.00082	FASN,FDFT1,HMGCR
ELAVL3	-1.109	other			0.00082	GAP43,Nefm,TUBB3
SRT2183		chemical reagent			0.00082	FASN,HMGCR,LDLR
ethacrynic acid		chemical drug			0.00082	CALCB,HMOX1,MCL1
FANCC	-1.044	other			0.000828	ATP1B1,CAMK2B,DLG2,FGFR1,IGFBP3,IL1R1,MTUS2,MYOF,NKD1,PRKCB,SKAP2,WWTR1
SIRT6	1.113	enzyme	Activated	2.366	0.000839	AKT3,CSF1,ELOVL6,FASN,HMGCR,LIPH,LSS,PLCB1,SCD,SOD2,SREBF2	354 (11)
IL6R	2.016	transmembrane receptor	Activated	2.729	0.000839	A2M,CDKN1A,GAL,IGFBP5,IL6ST,MCL1,MMP9,SERPINA3,SOCS3,STAT3,TAC1	296 (10)
ITK		kinase		1.863	0.000839	AHR,CD44,CX3CR1,EOMES,FCER1G,HLA-A,LYN,MYC,MYO1F,PRKCB,TF
metformin		chemical drug		-1.901	0.000867	ATF3,CASP3,CEBPB,DDIT3,F3,FASN,HMOX1,INSIG1,MMP9,MSTN,MYC,PGR,PKM,SERPINE1,SERPINF1,SORT1,UCP2
GATA4		transcription regulator		-0.482	0.000869	ADORA1,ATP2A2,CEBPG,CLSTN2,CRABP2,DAB2,FGF2,IRF8,JUN,MYC,MYH9,NF2,S100A4,SGPL1,SPP1,SPRR1A,TGFBI,TNNT2,VIM
daidzein		chemical drug		-0.277	0.000883	A2M,CASP3,FXYD5,GFAP,HLA-A,HLA-DQA1,HMGCR,ITGB2,LAPTM5,LDLR,LY86,MYC,OGDH,PRLR
bleomycin		chemical drug	Activated	2.777	0.000904	BMP1,CAMK2B,CASP3,CDKN1A,CTSS,DNER,FGFR1,FOSL1,HEY1,IL13RA1,KITLG,MMP12,MMP9,MSN,MYC,PLAT,RELA,S100A4,SERPINE1,SPP1,STAT3,TNFRSF1A	370 (13)
androgen		chemical drug		-0.786	0.000904	AR,C4A/C4B,CCND3,CD44,CHGA,CX3CR1,DHCR24,DNM1L,FGF2,FLNA,FOSL1,IGFBP5,ITGAM,JUN,MMP9,Mt1,MYC,PIM1,PRKCB,RUNX1,SOX4,STAT3
GNRH1		other	Activated	2.205	0.000957	CHRNA4,CREM,IGFBP5,JUN,JUNB,PGR,PLAT,PRKCE,PRKCQ	386 (16)
9,10-dimethyl-1,2-benzanthracene		chemical toxicant	Activated	2.234	0.000957	AHR,BTC,CDKN1A,EPHA2,GADD45A,JUN,MMP9,RUNX1,SERPINE1	308 (12)
Ro31-8220		chemical - kinase inhibitor	Inhibited	-2.326	0.000957	CDKN1A,DUSP1,FSTL3,HMOX1,ITGA5,Mt1,PDCD4,PRKCQ,SERPINE1	305 (13)
Nfat (family)		group		0.577	0.000959	CCN1,CX3CL1,ITPR1,KLF6,PDE3B,PDGFA,RHOJ,SERPINE1,SLC7A1,SOD2,SPARCL1,TNNT2,TUBB3
IFNB1		cytokine	Activated	2.331	0.000961	APOBEC1,AXL,Bst2,CASP3,CD83,CDKN1A,CREM,CX3CL1,FGF2,GBP2,HLA-A,HMGCR,HMGCS1,IDI1,IL1R1,IRF9,LAMB1,MMP9,MYC,NPTX1,PKP2,PTCH1,RNASE4,SPRY1,SQLE,SREBF2,STARD4,STAT1	356 (14)
ADP		chemical - endogenous mammalian		0.762	0.000985	CREM,F3,HMOX1,SERPINE1
EPHB1	-1.12	kinase	Activated	2	0.000985	IL6ST,JUN,JUNB,SERPINE1	313 (13)
SERCA		group		-1.964	0.000985	FOSL1,JUN,MYC,ZFP36
anacardic acid		chemical - endogenous non-mammalian			0.000985	AR,DDIT3,MMP9,PLAT
SPTAN1	-1.008	other			0.000985	CDKN1A,ITGA3,ITGA5,SPTBN4
MAP3K12	-1.049	kinase		1.103	0.000985	CASP3,JUN,POU4F1,STAT3
GABBR2	-1.586	G-protein coupled receptor			0.000985	ARC,GABBR1,GABBR2,GLUL
dimethyl fumarate		chemical drug			0.000985	F3,HMOX1,JUN,VIM
S-equol		chemical drug			0.000985	MMP9,PGR,PLAT,SERPINE1
Akt		group		1.49	0.001	A2M,AR,BBC3,BCL2L11,BCL6,CCND3,CD44,CDKN1A,CEBPB,CIDEA,CP,F3,FOSL1,HMOX1,HPGD,IL1R1,JUN,MCAM,MCL1,MMP12,MMP9,MYC,Nedd4,NET1,PGR,RELA,SERPINE1,SOCS3,SOD2,SOX4,SPP1
JAK2	1.021	kinase	Activated	2.717	0.00101	BBC3,BCL2L11,CALCB,CDKN1A,FGF2,GBP2,GFAP,HTR2A,LYN,MYC,OSMR,RBP1,SLC11A1,SOCS3,SPTB,STAT1,STAT3	290 (13)
ATM	-1.028	kinase		0.892	0.00102	BBC3,CDKN1A,CLU,DUSP1,GADD45A,GADD45B,GADD45G,HMOX1,JUN,PPP2R2C,SERPINE1,TGM2
Fgfr		group		1.706	0.00103	FGFR1,HEY1,HEY2,HMOX1,MCL1,SPP1
NFAT (complex)		complex		0.447	0.00103	ATF3,CD68,CYGB,F3,SERPINE1,SPP1
JUN/JUNB/JUND		group		1.98	0.00103	CCN1,FOSL1,HMOX1,JUN,PDCD4,STAT3
XIAP	-1.117	enzyme		-0.092	0.00103	CASP3,CDKN1A,CSF1,RELA,SERPINE1,SOD2
Mt2	2.287	other		-1.664	0.00103	ATF3,ETS2,JUN,MYC,RELA,SERPINE1
SP3	-1.016	transcription regulator		-0.706	0.00104	ABCD2,APBA1,ASNS,ATF3,CDK5R1,CDKN1A,CHRNA3,CYP51A1,DUSP1,F3,FOSL1,GRIN1,IGFBP3,JUN,LDLR,NPTXR,PGR,PKM,PRLR,RASGRP2,RELA,RRAS,SERPINE1,SOD2,SRC,STAT1,VIM
JAK1	-1.08	kinase		1.863	0.00104	BCL2L11,BCL3,CDKN1A,HLA-A,IL6ST,IRF9,OSMR,RUNX1,SOCS3,STAT1
ADRA1B	1.106	G-protein coupled receptor			0.00104	ARC,CDKN1A,CEBPB,CEBPD,CREM,DUSP1,IL6ST,JUN,LIF,Scd2
ADRA1A	-1.506	G-protein coupled receptor			0.00104	ARC,CEBPB,CEBPD,CREM,DUSP1,IL6ST,JUN,LIF,Scd2,STAT3
PRKCB	-1.125	kinase		0.308	0.00104	CD83,CDKN1A,FASN,FGF2,JUN,MMP9,MYC,PRKCB,SERPINE1,SOD2
TCR		complex	Activated	2.936	0.00104	AKT3,ARPP21,BCAT1,BCL2L11,BCL3,CCND3,CD44,EOMES,FLNA,GADD45B,GADD45G,GRM1,HSPA9,JUN,JUNB,LDHB,MCL1,MYC,NFKB2,PDCD4,PDE3B,PIM1,PRKACB,RELA,RUNX1,SDCBP,SEMA3A,SERPINA3,SOCS3,SPP1,STAT1,STAT3,TNFRSF12A,TNFRSF1A,TNFRSF1B,TSC22D1,ZBTB7B,ZC3HAV1	331 (12)
CIP2A	1.101	other		-0.745	0.00105	CORO6,GADD45A,GPNMB,GRSF1,MYC,NPTX1,PDLIM7,RHOC,S100A16,SAT1,TUBA4A
MAPK3	1.048	kinase		1.16	0.00105	BCL2L11,CDKN1A,FOSL1,JUN,JUNB,JUND,LEPROTL1,MCL1,MMP9,MYC,SPP1
anisomycin		chemical - endogenous non-mammalian		1.278	0.00105	AHR,ATF3,CDKN1A,DUSP1,DUSP8,JUN,JUNB,LDLR,MCL1,SERPINE1,SPP1
RHO	-1.067	G-protein coupled receptor	Inhibited	-2.309	0.00105	C1QA,CASP3,CD44,CD74,CEBPB,CEBPD,CSF1R,CTSS,DDIT3,MAK,Mt1,PRPH,S100A6,SERPING1	171 (7)
Vegf		group		0.295	0.00107	A2M,ADAMTS1,AGFG2,AHR,ASNS,ATF3,BCL2L11,BTBD3,CALB1,CASP3,CCN1,CD44,CHRNB2,DDIT3,DOK5,EFNA1,EFNB2,EMP1,EPHA4,F3,FGF2,FLNA,FOSL1,GPRC5B,HMOX1,IGFBP3,IL1R1,IL6ST,INSIG1,ITPR1,JUN,KITLG,LDLR,LYN,MCL1,MMP9,Mt2,MYC,NRCAM,OSMR,OVOS2,PC,PCDH10,PDGFA,PRKCB,PTPN5,RGS2,SLC7A1,SOCS3,STAT3,VEGFB,VIM,YWHAZ
RPS6KB1	1.034	kinase		-0.493	0.00109	CDKN1A,DHCR24,DLGAP3,HMGCR,MAPT,MCL1,SERPINE1,SREBF2
DACH1	-1.114	transcription regulator		-1.526	0.00109	CDKN1A,FGF2,FGFR1,IER2,IGFBP3,JUN,SERPINE1,STC2
ionomycin		chemical reagent		1.395	0.00111	ATP2A2,B3GAT1,CASP3,DUSP1,EIF4EBP1,ETS2,Hrk,HTR2A,IKZF1,ITGB2,LDLR,MMP9,MYC,PIM1,RELA,RGS2,SLC3A2,SPP1,STAT3,TRHR
LHX2	1.045	transcription regulator		1.342	0.00114	CNTF,EDN2,GNAL,LIF,NCAM2,ROBO2,SIX3
CPE	1.057	peptidase		1.412	0.00114	CHGA,HMGCR,LDLR,MYC,PCSK2,SREBF2,TAC1
taurine		chemical - endogenous mammalian		-1.6	0.00114	AXL,GFAP,INA,MMP9,NCF1,SYN1,VIM
GDF2		growth factor		0.737	0.00115	ANXA3,CDH6,CNTF,EFNB2,EMB,GADD45B,HSPB8,MMP9,MYC,NRCAM,SEMA3C,SERPINF1,SLC3A2,SPARCL1,SPP1,TUBB3
celecoxib		chemical drug		1.267	0.00115	AR,B3GALT5,CASP3,CD68,CDKN1A,CIDEA,DDIT3,F3,GADD45A,HMOX1,MCL1,MMP9,RELA,SERPINE1,ST3GAL4,TNFRSF1B
DNMT3A	-1.006	enzyme		0.776	0.00116	ADCY5,ADORA1,CAMK2A,CSF1R,ECEL1,FCER1G,FGF2,GNAO1,GRIA4,Mt1,PLD4,PRKAR2B,PRKCB,RCAN2,SLC8A2,SOCS3,SPP1,TNNT2
L-serine		chemical - endogenous mammalian		-1.999	0.00121	CDKN1A,PCK2,PHGDH,PSAT1,PSPH
ABT-737		chemical drug	Activated	2.111	0.00121	BCL2L11,CDKN1A,CEBPB,GADD45A,MCL1	299 (11)
CYLD	-1.069	transcription regulator		-1.209	0.00121	FCER1G,JUN,NFKB2,NTRK3,SERPINE1
AChR		complex			0.00121	ALDOC,ASNS,IL6ST,SERPINA3,SERPINI1
DAB2IP	-1.112	other		-1.205	0.00121	CD44,CDKN1A,CLU,MYC,VIM
CSF2RA	1.214	transmembrane receptor		1.287	0.00121	ITGAM,JUN,JUNB,MYC,PIM1
azetidyl-2-carboxylic acid		chemical reagent		1.387	0.00121	ASNS,ATP2A2,CLU,DDIT3,HSPA9
amlodipine		chemical drug		-1.342	0.00121	ANXA2,HMGCR,IGFBP5,LDLR,S100A10
growth factor		group	Activated	2	0.00121	CLU,DUSP1,FGFR1,GLUL,MYC	247 (7)
CDH1	1.084	other		-0.853	0.00124	CD44,EIF4EBP1,FOSL1,IGFBP3,JUN,JUP,MCAM,MMP19,MMP9,MYC,S100A4,VIM
halofuginone		chemical drug			0.00125	C4A/C4B,CD44,CP,CYGB,EMP1,FSTL1,HK1,Hrk,IGFBP3,LGALS1,MMP9,PKM,PRLR,PTGFRN,Scd2,SCN1B,SPARCL1,SPP1,TGM2,VSNL1
NPC1	-1.02	transporter		-0.994	0.00126	CD68,DDIT3,HMGCR,LDLR,LGALS3,SCD,SREBF2,STAT1,STAT3
MTA1	-1.018	transcription regulator		1.865	0.00126	EMP1,EPHA2,GPRIN3,HUNK,MMP9,MYC,PGR,SIX3,STAT3
CD5		transmembrane receptor		1.539	0.00126	BCL3,CEBPB,IL13RA1,LDLR,MSMO1,PCK2,PIM1,STAT1,STAT3
diphenyleneiodonium		chemical reagent		-1.044	0.00126	F3,HMOX1,MMP12,MMP9,PDE5A,RELA,SERPINE1,SOD2,UCP2
palmitic acid		chemical - endogenous mammalian	Activated	2.915	0.00129	ATF3,BBC3,BCL2L11,CASP3,CDKN1A,CIDEA,DDIT3,ELOVL6,FASN,HMOX1,MCL1,Mt1,Mt2,NCF1,PFKM,SCD,SERPINE1,SOCS3,SORT1,SQSTM1,TRIB3,UCP2	352 (13)
Histone h3		group			0.0013	ABCD2,ADCY5,ANK1,BCL2L11,CD9,CDK14,CDKN1A,CRH,CSF1R,DAB2IP,DUSP16,EFNA1,EOMES,FASN,FGFR1,IGFBP3,JUN,MAGED2,MGLL,MMP9,Mt1,NCF1,Nes,NKD1,PCDHA12,PGR,POU4F3,PRLR,PROS1,PTCH1,RAB27B,RGS4,RPRM,RUNX1T1,SATB2,SCD,SCN1A,SCRT1,SHANK3,SOCS3,SOD2,SPP1,Tpm4,ZMAT4
CDKN2A		transcription regulator		1.263	0.0013	A2M,BBC3,BCL2L11,CAPG,CASP3,CCND3,CDKN1A,CEBPB,CEBPD,CX3CL1,DUSP1,EBF1,EFNA1,FGFR1,GADD45G,GNAS,HOXB9,HUNK,IGFBP5,JUN,LGALS3,MCL1,MYC,NFKB2,PDGFA,RECQL4,S100A6,SERPINE1,SERTAD1,TNFRSF1A,TNFRSF1B,VIM,VPS41
AICAR		chemical - endogenous mammalian		1.233	0.00131	BBC3,CASP3,CDKN1A,CEBPB,FASN,MMP9,MSTN,SCD,SERPINE1,SESN2,SOCS3
STAT4		transcription regulator	Activated	2.183	0.00131	ALDOC,ANGPTL6,BCL2L11,BCL3,CAPN5,COPG1,FCER1G,FYB1,GADD45G,GAS5,HEXB,MAP3K1,MATK,Mt1,MTHFS,MYC,PFN2,PKP2,S100A4,SAT1,SELPLG,SERPINE1,SERTAD1,SOCS3,STAT1,STC2,STK32C,TCEAL6,TUBB2B,VDAC1	323 (12)
amphetamine		chemical drug		1.015	0.00131	ASIC2,ATF3,CAMK2A,CSF1R,EFNB2,F3,FOSL1,FOSL2,JPT1,JUN,JUNB,RGS2,RGS8,TAC1,TLN1
estrogen		chemical drug		1.201	0.00131	AR,AXL,BCL3,CALB1,CALCB,CCN1,CDKN1A,CLU,CRH,DSCAM,DUSP1,GAL,GAP43,HMGCR,IGFBP5,ITGA5,JUN,JUNB,LDLR,LGALS1,LIF,MYC,PGR,PIM1,PLAT,PRLR,SERPINA3,SPP1,Tmsb4x (includes others),TSPAN4,ZFP36
ADRA1D	1.072	G-protein coupled receptor			0.00132	ARC,CEBPB,CEBPD,CREM,DUSP1,IL6ST,JUN,LIF,Scd2,STAT3
AHR	1.339	ligand-dependent nuclear receptor		-1.264	0.00134	A2M,CCND3,CDKN1A,CELA1,CGREF1,COL16A1,CYP2S1,ESRRG,FGF9,FOSL1,GADD45A,HEY2,HMGCR,HUNK,ITGA5,ITGAM,JUN,JUNB,Mt1,Mt2,MYC,NPTX1,PCDH8,PDE4B,PLAT,RBP1,SCD,SEMA3A,SERPINE1,SLC1A1,SLC1A4,SOCS3,SOD2,SPP1,STAT3,TGFBI,VIM
CYP1A1		enzyme		1.342	0.00134	ANXA3,CACHD1,CHRNA4,CTTN,GPC1,HOXB9,KITLG,MAPT,Mt1,Mt2,NEFL,PRPH,PTP4A3,ST3GAL4,TNNT2,TSC22D1
budesonide		chemical drug		0.511	0.00139	BCL2L11,CDK5R1,CDKN1A,CEBPG,GNAI1,GNAO1,ITGAM,ITPR1,JUN,MAP2K4,PRKCQ,RAP1GAP,RHOC
MMP12	5.257	peptidase		1.103	0.00139	ARPC1B,DNM1L,IL6ST,LIF,MMP9,MYH9,PKM,PLS3,SEPTIN8,SPARCL1,TLN1,TLN2,YWHAG
cobalt chloride		chemical reagent		1.85	0.00139	ADAMTS1,BBC3,CDKN1A,CLU,CP,DUSP1,HMOX1,MCL1,PKM,SERPINF1,SLC1A1,SORL1,VDAC1
GNB2	1.019	enzyme			0.00147	AHR,ARC,CD83,CDKN1A,CREM,DUSP1,FOSL2,PDE4B
JAK1/2		group		-1.155	0.00151	BCL11B,Bst2,CD74,CNIH2,GBP2,HLA-DQA1,HPCA,ITPKA,NPTX1,NPTXR,Nrgn,TBR1
NS-398		chemical reagent		1.254	0.00151	BCL2L11,CASP3,CDKN1A,CHGA,F3,FGF2,HAPLN1,MCL1,MMP9,PCDH7,PDCD4,SPP1
IL21		cytokine	Activated	2.577	0.00153	BCL2L11,BCL6,CASP3,CDKN1A,EOMES,FCER1G,FGL2,HERC6,MCL1,MMP12,MMP9,RUNX1,SOCS3,STAT3,TYROBP	359 (12)
SRC	1.15	kinase		1.891	0.00153	CDKN1A,DUSP1,F3,FOSL1,JUN,LDLR,MCL1,MMP9,MYC,PRKCE,SPP1,SRC,STAT3,SYNPO,VIM
1,4-bis[2-(3,5-dichloropyridyloxy)]benzene		chemical toxicant	Activated	2.435	0.00153	CDKN1A,EIF4EBP1,FASN,GADD45B,IL1R1,INSIG1,MAFF,Mt1,Nedd4,PDE3B,SAT1,SCD,TNFRSF1A,TUBA4A,UCP2
SNAI1		transcription regulator		0.287	0.00155	AXL,CCN1,CCND3,CDH4,CDKN1A,CTTN,ESRP1,FASN,FLNA,FLNC,FOSL1,HPGD,MMP9,TF,THY1,TMOD1,VASP
POU2F1	-1.042	transcription regulator			0.00155	A2M,AOX1,BBC3,BCL6,CSF1R,GADD45A,GAS5,GBP2,JUND,NDRG4,PRKAA2,RELA,SERPING1,SESN2,SLC7A11,SPP1
ETS		group			0.00159	C3AR1,CRH,DAB2,HPGD,JAK3,SERPINE1
TLX3		transcription regulator		-1.501	0.00159	GABRA1,GABRB2,GRIA4,GRIN3A,NPY1R,TAC1
LHCGR		G-protein coupled receptor		-0.08	0.00159	ADAMTS1,AR,EDN2,PGR,PRLR,TNFAIP6
CCR5	1.847	G-protein coupled receptor		0.769	0.00159	CASP3,CD9,F3,MMP9,TNFRSF1A,TNFRSF1B
carvedilol		chemical drug		-1.342	0.00159	ATP2A2,F3,FASN,GAP43,HMOX1,MYC
9Z,11E-octadecadienoic acid		chemical - endogenous mammalian		0.034	0.00159	EBF1,FADS1,FASN,IL6ST,LDLR,UCP2
CXCL8		cytokine		1.336	0.00161	AR,CD44,CD74,F3,IFRD1,ITGA5,ITGAM,ITGB2,LGALS3,MMP9,ZFP36
TSH		complex		1.795	0.00161	CCND3,CDKN1A,CTSS,GNAI1,IGFBP3,IGFBP5,JUNB,Mt1,MYC,SOCS3,SOD2
aspirin		chemical drug		0.497	0.00161	AR,CDKN1A,CNTF,CSF1,CX3CL1,DDIT3,KITLG,MCL1,MMP9,NCF1,RELA
entinostat		chemical drug	Activated	3.084	0.00161	ARC,BBC3,BCL2L11,CD83,CDKN1A,DUSP1,IGFBP3,ITGAM,MCL1,MMP9,SERPINE1	306 (15)
lysophosphatidylcholine		chemical - other		-0.943	0.00161	F3,FASN,HMGCR,JUN,RGS2,SERPINE1,SREBF2
STAT		group	Activated	2.596	0.00161	A2M,CDKN1A,CEBPD,IL6ST,JUNB,SERPINA3,SOCS3	167 (7)
arginine		chemical - endogenous mammalian		-1.048	0.00161	AXL,DDIT3,MYC,PCK2,SCD,SLC7A5,SOD2
TRH		other		1.203	0.00161	CDK14,DUSP1,JUN,JUNB,PRKCE,PRLR,TRHR
NTF3		growth factor		0.647	0.00161	ETV1,GRIN2A,JUN,PVALB,RELA,TAC1,VGF
TERC		other			0.00161	CDKN1A,CLU,GFAP,HMGCR,THRA,TUBB2A,UPP2
phorbol 12,13-didecanoate		chemical toxicant		1.132	0.00161	CDKN1A,CSF1,DUSP1,MCL1,MYC,PRKCE,SOD2
ETS1	1.09	transcription regulator		1.151	0.00162	CD44,CDKN1A,CSF1R,ETS2,HMOX1,HPGD,HSPB8,INSIG1,ITGB2,JUNB,MCL1,MGAT5,MMP9,MYC,NCF1,PTPRN2,RUNX1,SERPINB6,SERPINE1,SPP1,TBXAS1,THY1
FOXL2		transcription regulator		0.451	0.00162	ATF3,GPRC5B,LIF,MAFF,RGS2,SOD2,SOX4,SPRY1,TNFRSF1A
Collagen(s)		complex		0.896	0.00162	BCL3,C3AR1,C4A/C4B,CCN1,CD63,CD68,DDIT3,ITGAM,PSAT1
hyaluronic acid		chemical - endogenous mammalian	Activated	2.451	0.00165	BCL3,CD44,CD83,CSF1R,JUN,MMP12,MMP9,NCF1,PDCD4,RHOC,SERPINE1,SOCS3,SPP1	199 (12)
BTK		kinase	Activated	2.473	0.00165	BBC3,CCND3,CDKN1A,CEBPB,EMP1,HMOX1,IRF9,JUN,MTHFD2,NFKB2,PIM1,RELA,STAT1	357 (12)
GW501516		chemical drug		-0.555	0.00165	CDKN1A,F3,FASN,FGFR1,GPD1,IGFBP3,IGFBP5,LAMB3,MMP12,PLAT,SCD,SNCG,UCP2
lithium		chemical drug		-0.183	0.00165	ADCY2,CASP3,CDKN1A,CRH,DPP10,GNAI1,JUN,MMP9,NCS1,NPTX1,RAB7A,SYN1,TAC1
MAP2K6	-1.11	kinase	Activated	2.416	0.00166	ATP2A2,CD83,CDKN1A,CHGA,IRF9,JUN,LDLR,MMP9,RELA,STAT1	236 (15)
isotretinoin		biologic drug		1.461	0.00166	CALB2,CDKN1A,CRABP2,FASN,HPGD,IGFBP3,MMP9,NFKB2,RBP1,SERPINA3
WNT3A		cytokine		0.103	0.00171	ADM2,AHR,ATP1B1,CCN1,CD44,CD68,CEBPB,DNAJC6,EOMES,GADD45G,GAP43,GPNMB,HEY2,IGFBP5,JUN,KITLG,MYC,Nes,NKD1,PDGFA,RUNX1,RUNX1T1,SLC7A1,SPRY1,THY1,TRIB3,TUBB3,VIM,ZCCHC12
THRA	-1.141	ligand-dependent nuclear receptor		-0.768	0.00179	ATP2A2,CD44,CDKN1A,CTSH,FASN,FGFR1,HMOX1,JUN,LDLR,Nrgn,PCSK2,PGR,RCAN2,SERPINE1,SREBF2
caffeic acid phenethyl ester		chemical drug		-0.847	0.00179	ABCD2,CASP3,CD44,CD83,CDKN1A,DDIT3,F3,HMOX1,HSPB1,KLF6,NFKB2,PTGFR,S100A6,STAT3,VIM
PSEN2	1.045	peptidase		-1.812	0.00179	ATP2A2,C1QA,C1QB,C3AR1,CASP3,CD74,CD9,CTSC,CTSS,CYP51A1,EMP1,GAS5,GFAP,IMPACT,KCNAB2,THY1
TRIM24	1.067	transcription regulator	Inhibited	-2.874	0.00179	Bst2,CALB1,DDX60,EMB,FLRT3,GBP2,GLUL,Gm12854/S100a11,HERC6,IRF9,LGALS3,PRKCQ,SERPINE1,SPP1,STAT1,TGFBI	256 (7)
VEGFA	1.01	growth factor	Activated	2.317	0.00181	ADAMTS1,CASP3,CCN1,CD68,CD83,CDKN1A,CLIC4,CSTB,CTSS,EFNB2,EOMES,ETS2,F3,FGF2,FGFR1,HK1,HMOX1,IGFBP5,INPP5D,JUNB,MCL1,MMP12,MMP15,MMP9,MVP,NME2,PIM1,PLAT,RUNX1,SERPINE1,SHMT2,SNCG,SOD2	319 (12)
topotecan		chemical drug	Activated	2.399	0.00187	ARPC1B,ATF3,ATRNL1,BCL3,C4A/C4B,CD83,CDKN1A,CHD3,CNTN4,DPP10,FAM3C,FRMPD4,HLA-DQA1,HS3ST1,IL1RAPL1,JUNB,MCL1,MYC,NXPH1,PCDH9,PDE4B,PLCB1,PRKAR2B,ROBO2,SESN2,SLC7A5,SOX4,TST	289 (9)
8-bromoguanosine 3',5'-cyclic monophosphate		chemical - kinase inhibitor		1.51	0.00195	CDK14,CDKN1A,CNTF,HMOX1,ITGAM,JUNB,MMP9,S100A10
ATF1	1.045	transcription regulator			0.00195	CEBPB,CYP51A1,FOSL1,HMOX1,JUN,PDE3B,SOD2,YWHAZ
tempol		chemical drug	Inhibited	-2.138	0.00195	F3,MMP9,NCF1,RELA,SERPINE1,SOD2,SPP1,UCP2	291 (11)
3,4,5,3',4'-pentachlorobiphenyl		chemical toxicant		-0.653	0.00196	CALB1,CAP2,CD44,EPB41L3,ETS2,FGF9,GADD45A,GRIN1,IGFBP3,JUN,PRKAR2B,PTGFR,RESP18
imatinib		chemical drug		-0.669	0.00196	BCL2L11,CASP3,CDKN1A,CEBPB,DAB2,HMOX1,ITGAM,LYN,MCL1,MME,MYC,STAT1,STAT3
Gsk3		group		-0.32	0.00197	BBC3,BCL2L11,DDIT3,FASN,HMGCR,JUN,LDLR,MYC,SPP1,SREBF2,STAT1
mir-223		microRNA	Activated	2.528	0.00203	ALCAM,AMPD3,APOBEC1,CACNA2D2,CSF1,DNAJC6,EMP1,FGL2,HMGCS1,MSMO1,Mt2,MYOF,S100A6,SGPL1,SLC39A1,STAT3,TGFBI
CSF2RB		transmembrane receptor	Activated	2.2	0.00204	ITGAM,JUN,JUNB,MYC,PIM1	310 (16)
Stat5 dimer		complex		0.277	0.00204	BCL6,EBF1,IGFBP3,MCL1,MYC
Integrin		complex		1.069	0.00204	AHR,JUN,MMP9,MYC,SOCS3
Endothelin		group		1.342	0.00204	CD74,JUN,MAPT,MYC,RELA
dactolisib		chemical drug		-1.053	0.00204	BCL2L11,CDKN1A,EIF4EBP1,MCL1,SQSTM1
EPOR	-1.159	transmembrane receptor			0.00204	JUN,JUNB,MYC,PIM1,SOCS3
rolipram		chemical drug		1.412	0.00204	BCL2L11,DUSP1,MMP9,PDE4B,SYNPO
BIRC5		other			0.00206	C1QC,CASP3,CD53,CD74,CDKN1A,HLA-DQA1,ITGA5,LYZ,MCL1,VIM
AMPK		complex		-0.638	0.00207	AR,BCL2L11,CDKN1A,FASN,HMOX1,LDHB,LITAF,MMP9,MSTN,NCF1,SERPINE1,SLC6A8,STAT1,UCP2,VIM
RUNX2	1.334	transcription regulator		0.768	0.00207	C4A/C4B,CDKN1A,CEBPD,CREB3,FLRT2,GADD45B,GNAS,HAPLN1,LGALS3,PCDH18,RUNX1,SELPLG,SERPINE1,SPP1,TLN1
Bvht		other		0.333	0.00207	CYGB,EBF1,MMP19,SERPINF1,SMARCD3,TBX20,TMOD1,TNNT2,VIM
minocycline		chemical drug	Inhibited	-2.772	0.00207	ATF3,CASP3,CNTF,GFAP,IL6ST,ITGAM,RGMA,TNFRSF1A,TNFRSF1B	361 (11)
trinitrobenzenesulfonic acid		chemical reagent	Activated	2.333	0.00207	CALCB,CD44,CD68,ITGAM,MMP12,MMP9,SOCS3,TAC1,TNFRSF12A	339 (10)
THRB	-1.016	ligand-dependent nuclear receptor		-0.62	0.00208	ABCD2,AKT2,AKT3,ATP1A3,ATP2A2,CCND3,CTSH,FASN,FDPS,FGFR1,FOSL1,FSTL1,GDI1,IGFBP3,JUN,LDLR,LYZ,MMP9,NKD1,PCSK2,SERPINE1,SREBF2,TGFBI
N-Cadherin		group			0.00213	AKT3,CDKN1A,MMP9,SOX11
cyclooxygenase		group		0.762	0.00213	HMOX1,LIF,RGS2,TAC1
Ppp2c		group		-0.152	0.00213	CDKN1A,DUSP1,EIF4EBP1,PIM1
GNE	-1.064	kinase	Inhibited	-2	0.00213	ASNS,CHAC1,DDIT3,TRIB3
CHRM3	-1.23	G-protein coupled receptor			0.00213	CCN1,HMOX1,ITGA3,MMP9
IDO1		enzyme	Activated	2	0.00213	SLC1A4,SLC3A2,SLC7A11,SLC7A5
CD99		other			0.00213	JUND,MMP9,NEFH,TUBB3
BTC	1.484	growth factor		0	0.00213	FASN,ITGAM,MMP9,TNFAIP6
nicorandil		chemical drug			0.00213	ATF3,CASP3,JUN,NCF1
silicon dioxide		chemical drug		1.067	0.00213	FOSL1,JUN,JUNB,NCF1
cyproterone acetate		chemical drug		-0.152	0.00213	AR,GAP43,MYC,PRLR
IFNA2		cytokine		1.798	0.00214	ATF5,BAG3,CCDC92,CDKN1A,DDX60,EPB41L3,FGF2,GBP2,GNAS,HERC6,HLA-A,HMGCS1,IRF9,LYN,MMP9,MYC,NLGN2,PLAT,PPP2R2C,SOCS3,STAT1,TGM2,TNFRSF1A,ZC3HAV1
NKX2-1		transcription regulator		0.958	0.00214	ADCYAP1,CD74,CLU,CYGB,EDIL3,HLA-A,KITLG,LYZ,MAPT,Nes,NKD1,PC,PDPN,PFN2,RNASE4,SCD,SERPINE1,SREBF2,SSBP1,THY1,UGT8
N-nitro-L-arginine methyl ester		chemical drug		1.362	0.00218	ATF3,CASP3,CD68,CD83,CDK14,CSF1,GFAP,HMGCR,HMOX1,MMP9,NSF,SERPINE1
cadmium		chemical toxicant		1.916	0.00218	CASP3,CDKN1A,HMOX1,ITPR1,JUN,LGALS3,Mt1,Mt2,MYC,PGR,RBP1,SERPINF1
HEXIM1	1.057	transcription regulator			0.00223	BBC3,CDKN1A,FGF2,FGF9,PTBP1,Tmsb4x (includes others),VIM
SOD2	-1.13	enzyme		0.364	0.00232	ANKRD29,CDKN1A,DDIT3,HMOX1,MMP9,MYC,MYO3B,SERPINE1,SOD2,SORT1,TMC1,UCP2,YWHAZ
UTP		chemical - endogenous mammalian	Activated	2.358	0.00234	F3,FLNA,KCNC4,KCND2,SERPINE1,SPP1	291 (12)
PDGF-AA		complex		-1.539	0.00234	CDKN1A,FGF2,GFAP,LDLR,PDGFA,VIM
JAG2	-1.025	growth factor		-1.633	0.00234	BCL6,CEBPB,IL13RA1,IL1R1,MMP12,SPP1
ARRB1	-1.13	other			0.00234	F3,FASN,JUNB,MYC,SERPINE1,SPP1
PRLR	-3.239	transmembrane receptor		1.673	0.00234	A2M,CDKN1A,FGF2,IGFBP5,MYC,PIM1
PCDH11Y		other		1.664	0.00234	CCND3,CD44,CHGA,FOSL1,JUN,MYC
linalool		chemical - endogenous non-mammalian			0.00234	DHCR7,HMGCR,PCK2,SQLE,STAT3,UCP2
methyl-beta-cyclodextrin		chemical drug		-1.172	0.00234	FDFT1,HMGCR,LDLR,MAPT,MYC,SERPINE1
alitretinoin		chemical drug		-0.139	0.00237	AR,ATP1A3,CALB1,CCND3,CD83,CDKN1A,CIDEA,DUSP1,FASN,ITGAM,MMP9,RBP1,RXRG,SCD,SPP1,VIM
Pdgf (complex)		complex		1.944	0.00238	CD44,CDKN1A,F3,FGF2,HEY1,HEY2,HMOX1,ITGA5,JUN,JUNB,LDLR,MYC,SERPINE1,SV2A
fatty acid		chemical - endogenous mammalian		1.431	0.00238	AHR,CCN1,CIDEA,CREM,DDIT3,FADS1,FASN,HMOX1,ITGAM,LDLR,MMP9,SCD,SERPINE1,UCP2
TGFA	1.131	growth factor	Activated	2.736	0.00239	CDKN1A,CEBPB,FOSL2,GFAP,ITGAM,JUNB,MMP9,PLAT,S100A10,SERPINE1,VIM	308 (14)
SGK1	-1.045	kinase		-1.961	0.00239	ASIC1,BCL2L11,CDKN1A,GRIN2A,KCNA2,KCNQ2,KCNQ3,LIF,SLC1A1,SLC3A2,SLC6A8
HIPK2	-1.051	kinase		0.127	0.00239	ANK1,AVIL,CDKN1A,CIDEA,CITED1,GNB3,LGALS3,POU4F1,SLC25A37,SPTB,VIM
dextran sulfate		chemical drug	Activated	2.781	0.0024	ADAMTS1,AHR,C4A/C4B,CALCB,CD74,CD83,CHGA,EFEMP2,EFNB2,FGF1,FGFR1,HMOX1,MMP9,MYC,OSMR,PDGFA,PHGDH,PTP4A3,RECQL4,SERPINE1,SOCS3,STAT3,TGM2,TNFRSF1B,VEGFB	323 (11)
DMP1		other		0.707	0.00254	C1QB,CORO2B,CX3CR1,ELAVL2,Fcrls,FGF1,PIANP,SPP1
zymosan		chemical - endogenous non-mammalian		1.671	0.00254	ARNT2,CNTF,CSF1,HMOX1,ITGAM,LIF,SOCS3,THRA
salicylic acid		chemical drug		-0.848	0.00254	ARC,CASP3,CSF1,DDIT3,F3,KITLG,MCL1,MMP9
IL22	1.278	cytokine		-0.765	0.00255	HMOX1,HSPB1,MCL1,MMP9,MYC,PDGFA,RAB7A,SERPINA3,SOCS3,SOD2
CXCR4	-1.343	G-protein coupled receptor		1.171	0.00255	AXL,CD44,CD9,CDKN1A,F3,IGFBP7,JUNB,MYC,PGR,RRAS
ITGB1	1.11	transmembrane receptor		-0.359	0.0026	CDKN1A,EIF4EBP1,FLNA,GFAP,ITGA5,JUN,JUNB,LAMB1,MMP9,MYC,SERPINE1,VIM
HIC1	-1.092	transcription regulator		0.923	0.0026	CDKN1A,EPHA2,FADS1,GRSF1,ITPR1,LIF,MCAM,MMP12,SLC7A11,SNAP25,SPP1,WDR6
benzene		chemical toxicant		-0.38	0.0026	ACVR1C,ATF5,CASP3,CD63,CDKN1A,DHCR24,IGFBP3,IL13RA1,LTBR,PLS3,PRLR,TNFRSF1A
NFKB1	1.026	transcription regulator		0.081	0.00261	A2M,ADORA1,AR,BCL3,CCN1,CDKN1A,CREB3,CSF1,CX3CL1,DTX1,DUSP1,GNAO1,HMOX1,IGFBP3,ITPR1,LGALS1,MCL1,MMP9,MYC,NFKB2,PDGFA,RELA,SOD2,STAT1
MAP3K1	1.203	kinase	Activated	2.917	0.00262	ATF3,DUSP1,HMOX1,HSPB1,JUN,LDLR,PGR,RGS4,SERPINE1	352 (13)
SOCS3	2.832	phosphatase	Inhibited	-2.408	0.00262	ATF3,CDKN1A,CRH,FASN,JUN,SCD,SOCS3,STAT3,TNFRSF1B	342 (15)
ERBB2	1.208	kinase		1.966	0.00272	AKT2,ALDOC,ANXA2,APLP2,AR,BCL3,BMP1,CAVIN3,CCND3,CD9,CDC42SE1,CDKN1A,CEBPB,CLU,CSF1R,DDIT3,DHH,DTX1,EDN2,EIF4EBP1,EMP1,ETV1,FASN,FGF9,FSTL1,FSTL3,GNAI1,GPC1,HEY1,HSPB1,HSPB8,IGFBP3,IGFBP5,IL6ST,ITGA5,JUN,JUNB,JUP,LAMB1,LGALS1,LGALS3,LITAF,MCL1,MGAT5,MME,MMP12,MMP9,MYC,NDRG4,NET1,NFKB2,PCK2,PDCD4,PFN2,PLAT,S100A4,S100A6,SERPINA3,SERPINE1,SERPINI1,SLC66A2,SOX4,SPARCL1,SQLE,SRC,ST3GAL4,STAT3,TAP2,TG…
VDR	-1.489	transcription regulator		-0.867	0.00272	AKT2,CALB1,CDKN1A,CEBPB,F3,GADD45A,GPD1,IGFBP3,JUN,LDLR,MYC,SPP1,UCP2
mycophenolic acid		chemical drug		0.832	0.00272	ATF3,CCN1,CCND3,CD63,CDKN1A,CLU,DUSP1,LDLR,MME,NFKB2,RGS4,SERPINE1,SOD2
R5020		chemical reagent	Activated	2.632	0.00272	BCL6,CDKN1A,CEBPB,F3,GAL,HSD17B2,IL1R1,MYC,NET1,PGR,RGS2,STAT1,STAT3	164 (7)
etoposide		chemical drug		1.382	0.00276	ATF3,BBC3,BCL2L11,CASP3,CDKN1A,DUSP1,FASN,GADD45A,GADD45G,HK1,Hrk,JUN,MCL1,MME,MYC,NFKB2,PFKM,RHOBTB2,RNF144B,SOD2,SQSTM1,TNFRSF1A
MRTFA	1.082	transcription regulator		0.607	0.00276	ARPC1B,CTTN,DHCR24,FLNA,HLA-A,LIMK1,MMP9,MYH9,PFN2,PGR,RAB27B,RUNX1,TBXAS1,Tpm4,TST
cholecalciferol		chemical - endogenous mammalian	Activated	2.574	0.00277	ANXA2,CD83,CEBPB,CEBPD,CSF1,IGFBP3,ITGAM,ITGB2,JUN,PLD4,PRKCB,PVALB,SERPINE1,SPP1	289 (11)
HOXA10		transcription regulator		-1.091	0.00282	BCL2L11,CDKN1A,FCER1G,HLA-DQA1,HLF,HMGCR,IGFBP3,IGFBP5,IL1R1,LYZ,MSN,PDPN,PHGDH,PROS1,RBP1,RELA,RIT2,RNASE4,SAT1,SCD,Scd2,TTC3,YWHAG
romidepsin		biologic drug		-0.729	0.00288	BCL2L11,CDKN1A,DDIT3,DUSP1,FGF2,JUN,MCL1,MMP9,MYC,NF2,RHOC
NR4A1	1.05	ligand-dependent nuclear receptor		-1.019	0.00296	ATF3,BCL2L11,CIDEA,COL16A1,CRABP2,CSF1,DDIT3,FASN,GPD1,HMOX1,JUP,KITLG,LDLR,MMP9,Mt1,PFKM,RAP1GAP2,SAT1,SCD,SERPINE1,UCP2
plicamycin		chemical drug		-0.645	0.00298	AHR,AKT2,AXL,BBC3,CACNG2,CDKN1A,CX3CL1,F3,FASN,GPD1,HMGCR,HMOX1,OLFM1,PLXDC1,SERPINE1,SNAP25,SOCS3
ACTL6A	-1.015	other		-1.342	0.00301	BBC3,BCL2L11,CDKN1A,ETS2,HMOX1,MCL1,MYC
ANXA2	1.46	other		-0.311	0.00301	CDKN1A,GADD45A,IGFBP3,JUN,MYC,S100A10,SESN2
GHR	1.245	transmembrane receptor		-1.172	0.00301	CDKN1A,IGFBP3,MYC,PRLR,RELA,SOCS3,SPP1
mevalonic acid		chemical - endogenous mammalian		0.968	0.00301	FASN,GNAI1,HMGCR,LDLR,PLAT,SERPINE1,SREBF2
monocrotaline		chemical toxicant		1	0.00301	ATP2A2,GAP43,HMOX1,PDGFA,SMAD9,SPP1,TUBB3
L-lysine		chemical - endogenous mammalian			0.00305	DDIT3,PCK2,SOD2
norethindrone acetate		chemical drug			0.00305	F3,PLAT,SERPINE1
CYP3A		group			0.00305	HMGCS1,SQLE,SREBF2
CNOT6	-1.046	enzyme			0.00305	CDH18,IGFBP5,MAPK10
ZMIZ1	-1.02	other			0.00305	DTX1,MYC,SERPINE1
RNASE2		enzyme			0.00305	CD83,CSF1,TNFRSF1A
ATOH7		other			0.00305	POU4F2,SOX11,SOX4
MYF5		transcription regulator			0.00305	CCND3,CDKN1A,PDGFA
miR-382-5p (miRNAs w/seed AAGUUGU)		mature microRNA			0.00305	CNTN4,SEPTIN3,VIM
ELAVL4	-1.383	translation regulator			0.00305	GAP43,MAPT,NRN1
TDO2		enzyme			0.00305	AHR,SLC1A4,SLC7A11
RPS6KA4	-1.033	kinase			0.00305	DUSP1,JUN,JUNB
RPL11	1.086	other			0.00305	CDKN1A,MYC,PDCD4
TDG	1.045	enzyme			0.00305	CRABP2,MYC,RBP1
CTH	1.114	enzyme			0.00305	ASNS,CDKN1A,DDIT3
HOXA1		transcription regulator			0.00305	DAB2,PRLR,SLC14A1
Pde4d	-1.136	enzyme			0.00305	ADCYAP1,ITGB2,PGR
NTRK3	-1.208	kinase			0.00305	GRIN1,NTRK3,SYN1
4-aminophenol		chemical - endogenous mammalian			0.00305	CLU,SPP1,VIM
mercury		chemical toxicant			0.00305	Mt1,PGR,PLAT
Raf		group		0.015	0.00308	BCL2L11,CDKN1A,ETV1,FOSL1,GRIN1,IER2,JUN,MAFF,MCL1,MYC,SEMA3C,SPRY1
PRNP	1.05	other		0	0.00308	AHR,CASP3,CD44,DAB2,ETS2,FGF9,FOSL1,HSPA9,HSPB1,HTR5A,MYC,SNAP25
Collagen type I (complex)		complex		0.923	0.00311	CD83,EIF4EBP1,ITGA3,MCL1,MMP12,MMP9,MYC,PGR,S100A10,VIM
BCL2L1	-1.1	other		0.266	0.00311	CASP3,CD44,GFAP,Hrk,ITGA3,ITPR1,MCL1,MMP9,TNFRSF1A,TUBB3
SLC13A1	1.361	transporter		-0.277	0.00318	CHD3,CHRNB3,ELOVL6,GBP2,HSPB1,INSIG1,Mt1,NRN1,SCD,SPP1,TUBA1C,UPP2,YARS1
NFYA	1.079	transcription regulator		0.632	0.00318	BBC3,CDKN1A,COL5A3,FASN,GADD45A,GADD45B,JUN,JUNB,JUND,PKM,RGS4,SCD,Scd2
LIPE	1.071	enzyme		0	0.0032	ATF3,BCL6,CD74,CEBPB,CP,FASN,HLA-DQA1,JUP,KITLG,MAPT,NET1,PC,PVALB,RXRG,SCD,Scd2,SUCLA2,YWHAG
EBF1	-1.438	transcription regulator		1.188	0.0032	AKT2,AKT3,BCL6,CEBPB,EBF1,EIF4EBP1,FASN,INPP5D,MAPK10,MKNK1,PCK2,PDE3B,PRKAA2,PRKAR2B,RHOQ,SCD,SOCS3,STAT1
KDM1A	1.031	enzyme		-0.507	0.00321	ADCY5,Bst2,CDH4,CDKN1A,EBF1,EOMES,FASN,PSAT1,RIN1,SCD,SCN1A,SCN2A,SERPINE1,SNAP25
Rp-cAMPS		chemical - kinase inhibitor		0.447	0.00323	HMOX1,INA,RBP1,SPP1,SYNPO
PD 0325901		chemical drug		-0.537	0.00323	BCL2L11,CHKA,ETV1,MCL1,MYC
Smad2/3-Smad4		complex	Activated	2.19	0.00323	CDKN1A,IGFBP3,IGFBP5,MYC,SERPINE1
AGPAT2	1.071	enzyme		1.387	0.00323	CEBPB,ELOVL6,FASN,PLD4,SCD
NRG (family)		group	Inhibited	-2.236	0.00323	CHRNA3,CHRNA4,CHRNA6,CHRNB2,CHRNB3
DDB2	1.036	other		0.957	0.00323	BBC3,CDKN1A,MMP9,SEMA3A,SOD2
ATP2A2	-1.143	transporter		1.342	0.00323	ATP2B3,DDIT3,FASN,SCD,SYT3
HOXB4		transcription regulator		1.342	0.00323	CCND3,FOSL1,JUNB,MYC,PGR
RPL22	1.079	translation regulator			0.00323	ATF3,BBC3,BCL2L11,CDKN1A,DDIT3
TAB1	1.029	enzyme		0.555	0.00323	CDKN1A,GBP2,JUN,RGS2,SERPINE1
lisinopril		biologic drug		-0.555	0.00323	CAST,JUN,LDLR,PDGFA,S100A6
diacylglycerol		chemical - endogenous mammalian			0.00323	PRKCB,PRKCE,PRKCH,PRKCQ,UCP2
onapristone		chemical drug		-1	0.00323	ADAMTS1,ADCYAP1,NPY1R,PGR,RUNX1
CRNDE		other		0.739	0.00327	CDKN1A,DUSP8,EPHA2,GADD45B,IL1R1,PDGFA,RASGRP2,RIN1,RRAS
Pro-inflammatory Cytokine		group		0.6	0.00327	CLU,CTNND2,F3,FGF2,GLUL,HMOX1,LGALS1,MMP9,SOCS3
NR0B2		ligand-dependent nuclear receptor		-0.109	0.00327	CDKN1A,CYP51A1,ESRRG,FASN,HMGCR,PCK2,SCD,SERPINE1,SPP1
triptolide		chemical drug		-1.108	0.00327	AR,CASP3,CDKN1A,DUSP1,JUN,MMP19,MYC,RELA,SOCS3
NCSTN	-1.004	peptidase	Inhibited	-2.121	0.00327	CD68,CEBPB,CEBPD,CSF1R,FCER1G,IRF8,NCF1,VIM
GNB1	-1.072	enzyme			0.00327	AHR,ARC,CD83,CDKN1A,CREM,DUSP1,FOSL2,PDE4B
colchicine		chemical drug	Activated	2.796	0.00327	ADCYAP1,ATF3,CRH,GAP43,JUN,JUND,MCL1,TNFRSF1A	353 (13)
valsartan		chemical drug	Inhibited	-2.217	0.00327	CAPN1,F3,FGF2,GFAP,NCF1,RELA,SERPINE1,SPP1	319 (10)
PTH1R	-1.125	G-protein coupled receptor			0.00334	AR,CALB1,CSF1,CSF1R,DUSP1,SPP1
PIAS1	-1.042	transcription regulator		-0.447	0.00334	CDKN1A,FASN,GADD45A,MCL1,SCD,STAT1
CD9	1.53	other			0.00334	CALB2,CASP3,ITGA3,ITGA5,MMP9,MYC
pifithrin alpha		chemical reagent		-1.532	0.00334	AR,BBC3,CDKN1A,HMOX1,RELA,SQSTM1
Ro41-5253		chemical reagent		-1.082	0.00334	CDKN1A,CRABP2,CSF1R,F3,PLAT,SMPD3
ERN1	1.032	kinase		0.342	0.00337	ATF3,ATP2A2,CDH6,CEBPB,CEBPD,DDIT3,FASN,JUN,LAD1,MCL1,NARS1,PROS1,SCD,SLC7A1,TSPAN2,WARS1,WFS1
GLI1		transcription regulator		0.322	0.00347	ARC,ARPC5,C11orf96,CDKN1A,CLU,CSF1,ELAVL2,EMB,FGF1,HEY2,IGFBP7,INSIG1,JUP,MEST,MMP9,PCDH18,PDGFA,PIM1,PLXDC1,PRKCE,PTCH1,SPP1,TSC22D1,VIM
ANGPT2	-1.14	growth factor	Activated	2.306	0.00347	ARHGEF2,BCL2L11,CASP3,CD68,CDKN1A,CEBPB,CRH,DDIT3,HMGCS1,HMOX1,LYN,MAPK10,MMP9,NCF1,PDCD4,PROS1,SERPINE1,SERPING1,SOD2,SRXN1,TNFRSF12A,TNIK,TUBB3,VIM	318 (14)
NKX2-3		transcription regulator		-1.595	0.00348	ASNS,CD68,CSRNP1,CX3CL1,DDX60,FGF2,FLRT2,GBP2,HEY1,HEY2,HSD17B2,MCTP1,NT5DC2,PHGDH,PLCB1,PRSS12,PSAT1,REEP1,SEMA3A,SHMT2,STAT1,TAP2,TTC3,UNC5A,UNC93B1,ZC3HAV1
C5		cytokine	Activated	2.607	0.00363	ATF3,BCL6,CD63,CSF1,EFNB2,F3,ITGAM,ITGB2,MMP9,PLAT,SERPINE1,ZFP36	333 (13)
BCR (complex)		complex	Activated	2.44	0.00371	BCL2L11,BCL6,CASP3,CCND3,CD44,GBP2,JUNB,MCL1,MYC,NFKB2,PIM1,RELA,S100A10	353 (13)
LDLR	-1.556	transporter		0.343	0.00371	ALCAM,APOBEC1,CD68,DDIT3,ELOVL6,F3,FASN,HMGCR,LDLR,MMP9,MYC,SCD,SPP1
CXCL12	-1.039	cytokine	Activated	2.461	0.00372	AXL,BCL3,BMP1,CD44,CD9,CX3CL1,FLNA,IGFBP7,JUN,JUNB,MAPK8IP2,MMP9,MYC,PGR,RHOC,RRAS,SELPLG,SOCS3,SSBP1,TF,TNFRSF1B,VIM	287 (12)
Hsp90		group		1.672	0.00378	AHR,AXL,BAG3,BCL6,CLU,LYN,MCL1,MYC,SRC,SYN1
FGF7		growth factor		0.222	0.00378	CD44,CDKN1A,CEBPD,CSF1,FASN,MMP9,S100A10,SCD,SERPINE1,STAT1
3,3'-diindolylmethane		chemical drug		1.305	0.00378	AR,ATF3,BBC3,CDKN1A,FASN,HLA-A,HMOX1,RELA,TAP2,VIM
iron		chemical - endogenous mammalian		-1.497	0.00378	CCND3,CDKN1A,DDIT3,GADD45A,GADD45B,GADD45G,HMOX1,Mt1,SOD2,TF
calcipotriene		chemical drug		1	0.00394	FOSL1,JUN,JUNB,SPP1
AFF4	-1.021	transcription regulator			0.00394	MYC,PTBP1,STC2,Tmsb4x (includes others)
PPP3CB	-1.04	phosphatase		0.254	0.00394	B3GAT1,CDKN1A,GADD45A,RUNX1
PIAS2	-1.019	transcription regulator		1.165	0.00394	AR,CDKN1A,LDLR,SLC11A1
TLE1	-1.102	transcription regulator			0.00394	ATF3,DUSP1,MCL1,NUPR1
STK3	-1.042	kinase		0.152	0.00394	PDPN,SOX4,SPP1,WWTR1
SOCS6	-1.044	other		1	0.00394	CEBPD,PLAT,SLA,STAT3
PDCD4	-1.184	other		-1.982	0.00394	CASP3,JUN,MYC,PDCD4
MAPKAPK3	1.634	kinase		-0.849	0.00394	DDIT3,HSPB1,HSPB8,MKNK1
Sik1	-1.005	kinase		-0.831	0.00394	CREM,DUSP1,FASN,GPD1
meloxicam		chemical drug		-0.038	0.00394	CDKN1A,HPGD,RELA,TAC1
Complement		complex		1.131	0.00394	CLU,F3,ITGAM,PDGFA
PRKAA		group		-0.281	0.00398	CDKN1A,DUSP1,FASN,MCL1,NCF1,STAT1,VIM
NTRK1	-1.204	kinase		-0.541	0.00398	CALCB,CDKN1A,GADD45A,LGALS1,MMP9,SOD2,TSC22D1
FLT3	-1.629	kinase			0.00398	BCL2L11,CCND3,CEBPB,LYZ,MCL1,MYC,PIM1
sildenafil		chemical drug		-0.378	0.00398	CASP3,CEBPB,FGF1,GFAP,HMOX1,PDE5A,VEGFB
CDK9	1.067	kinase			0.00404	CDKN1A,HLA-DQA1,MMP9,MYC,PTBP1,RUNX1,STC2,Tmsb4x (includes others),VIM
GHRL		growth factor		-1.115	0.00404	DDIT3,FASN,IL1R1,PCSK2,PRKAA2,PTPRN2,SCD,SPP1,UCP2
rotenone		chemical toxicant		1.154	0.00404	CASP3,DDIT3,GFAP,HMOX1,HTR1B,ITGAM,MAPT,MMP9,UCP2
cadmium chloride		chemical toxicant	Activated	2.189	0.00404	AR,DDIT3,GADD45A,HMOX1,HSPB1,JUN,Mt1,Mt2,MYC	352 (13)
HGF	-1.087	growth factor	Activated	2.118	0.00409	A2M,ADAMTS1,AHR,ARPC5,ASNS,ATF3,CCN1,CD44,CDKN1A,CHRNB2,CSF1,DDIT3,DOK5,EFNB2,EMP1,EPHA4,F3,FAM3C,FLNA,FOSL1,HK1,HMOX1,IGFBP3,IL6ST,INSIG1,IRF8,ITPR1,KITLG,LDLR,MCL1,MMP9,MYC,NRCAM,OSMR,PDGFA,PIM1,RGS2,RIN1,SEMA3A,SERPINE1,SLC7A1,SOCS3,SOD2,SPP1,TNFAIP6,TNFRSF1A,VIM,YWHAZ	367 (13)
Notch		group		0.993	0.0041	CCND3,CDKN1A,DUSP1,GADD45B,HEY1,HEY2,MCL1,MYC,Nes,NET1,RELA
MED13	-1.028	transcription regulator		0.447	0.00415	CIDEA,CLSTN3,ELOVL6,FASN,GPD1,HMGCR,PRKAR2B,SCD
JAG1	-1.052	growth factor		0.993	0.00415	CDKN1A,DTX1,DUSP1,DUSP8,HEY1,HEY2,MYC,SPP1
PAX3		transcription regulator			0.00416	ARC,ASNS,CAPN1,CDKN1A,CLU,CTTN,F3,FGF9,FLT3,LAMB3,MCAM,MEST,MKNK1,MMP9,NFKB2,OLFM1,PCSK2,PHGDH,PRMT2,SLA,SOX4,ST8SIA2,TSC22D1,YARS1
HDAC3	-1.007	transcription regulator		0.005	0.00426	CDKN1A,ELOVL6,FASN,HMOX1,JUP,MMP12,MMP9,MYC,SCD,SERPINE1,SPP1,VIM
NTRK2	-1.004	kinase		0.788	0.0043	BCL2L11,CDKN1A,FGF2,HEY2,MYC,PVALB,RAB3A,SERPINE1,SERTAD1,SNAP25,SPP1,SYN1,VIM
phytohemagglutinin		chemical drug		0.46	0.00443	AKT2,ARSB,BCL3,CACNB3,CAP2,CASP3,CCND3,CD44,CD83,CHN1,CSF1,EPRS1,FOSL2,GNAI1,GPD1,HPCA,HPGD,JAK3,MAP1A,MMP12,MMP9,OMG,PCYOX1,PRLR,SARS1,SLC6A8,SOX4,SPP1,STAT1,STAT3,VPS41
PD173074		chemical reagent		-0.711	0.00455	CEBPB,EFNA1,F3,HEY1,MYC,NUPR1,PRKCH,PRR5,SPNS2,TGM2
PIK3CA	-1.025	kinase		1.254	0.00455	ALCAM,CD44,CEBPB,CEBPD,FASN,ITGAM,SERPINE1,SREBF2,THY1,VIM
NKX3-1		transcription regulator			0.00455	AR,CX3CR1,IGFBP3,MMP9,MYC,PIM1,PRKCB,RUNX1,SOX4,STAT3
rottlerin		chemical toxicant		-0.216	0.00455	CCND3,CDKN1A,DDIT3,EEF2K,HMOX1,JUN,MMP9,PDCD4,RGS2,ZFP36
MPZ		other			0.00461	DDIT3,FDFT1,HMGCR,HMGCS1,SOX4,SQLE
UBE3A	-1.051	enzyme		-0.056	0.00461	AR,ARC,CAMK2A,CDKN1A,PGR,SERPINE1
PDPK1	-1.013	kinase		-0.444	0.00461	A2M,CDKN1A,DYNC1I1,MYC,PDGFA,SERPINE1
1-methyl-4-phenylpyridinium		chemical toxicant		1.633	0.00461	BBC3,BCL2L11,CASP3,DDIT3,MAPT,TRIB3
GSTP1	1.024	enzyme			0.00471	DYNC1I1,Fam13a,GPR35,GRIN2A,HMOX1,ISLR2,JUN,NKAIN3,PAQR7,SERPINE1,SLC7A11,STK40,SULT4A1,SUSD4,TMOD2
mir-122		microRNA		-1.785	0.00471	ADGRB2,ARHGAP1,CLIC4,FOSL2,FUT8,MTHFD2,PKM,PLIN3,RCC2,SERPINB6,SLC7A1,TGM2,VIM,WARS1,YARS1
IL10RA	1.183	transmembrane receptor		-0.936	0.00481	ABAT,AKT3,CACHD1,CCN1,CELA1,CYP2S1,ETV1,FADS3,Fcrls,FSTL1,GBP2,HLA-A,HPGD,ITGAM,KITLG,NLRC5,REPS2,SERPINB6,SLC2A6,SLC7A11,SOCS3,STAT1,STAT3,TAC1,TAP2,TGM2,TRPM2
USF1	-1.007	transcription regulator		0.312	0.00484	CTSS,DUSP1,FASN,IGFBP3,LDLR,Mt1,MYH9,SERPINE1,SPP1,SYNPO,UCP2
DNAJC3	1.013	other			0.00485	CALB2,DDIT3,NEFL,Nrgn,SNCG
ZBTB33	-1.096	transcription regulator		0	0.00485	BBC3,BCL6,CDKN1A,MYC,S100A4
CX3CL1	-1.128	cytokine		1.114	0.00485	CX3CL1,FGF2,GFAP,HMOX1,MMP9
FDFT1	-1.337	enzyme	Activated	2.219	0.00485	FASN,FDPS,HMGCR,SQLE,SREBF2	163 (7)
rimonabant		chemical drug		-1.342	0.00485	BBC3,FGF2,MMP9,PRLR,SERPINE1
parthenolide		chemical drug		1.477	0.00485	DDIT3,HMOX1,LIF,MMP9,SOD2
diosgenin		chemical - endogenous non-mammalian		-1.477	0.00485	F3,HMGCR,HMGCS1,SERPINE1,SREBF2
ZBTB16	1.052	transcription regulator		-1.539	0.00486	BCL6,CASP3,CD44,CD74,CD83,CDKN1A,DTX1,EMB,IL6ST,LY86,MMP9,MYC,SPP1,TSC22D1
FBXW7	-1.006	enzyme		-0.2	0.00495	ADAM22,DTX1,HEY1,HSPB1,JUN,MTHFD2,MYC,NFKB2,SERPINE1
FGF10	-1.223	growth factor		0.666	0.00495	ANXA2,ANXA3,CEBPB,CTSH,CYP51A1,LDLR,LSS,S100A6,SCD
SOCS1		other	Inhibited	-3.286	0.00496	A2M,CCND3,CD44,CDKN1A,DUSP1,FCER1G,JUN,MMP12,RELA,SOCS3,STAT1,STAT3,TGM2	391 (14)
POU2F2	1.1	transcription regulator		1	0.00497	ALDOC,BBC3,BCL6,COCH,EBF1,EIF2S2,JUN,MYC,SCD,SPP1,STAT3,TNFRSF12A
PML	1.077	transcription regulator		1.774	0.00503	CDKN1A,FASN,GADD45A,HMGCR,HMOX1,HSPB1,JUP,LDLR,LYZ,MAFF,PRKCH,SCD,SQSTM1,SREBF2,TAP2,UCP2,VIM,YWHAG
BMP7	1.038	growth factor		1.856	0.00508	ADORA1,CD44,CDKN1A,CEBPB,CEBPD,CIDEA,EDN2,F3,FASN,IGFBP3,IGFBP5,S100A4,SERPINE1,SOCS3,SPP1,SULF1
T3-TR-RXR		complex		-1.912	0.00517	FASN,LDLR,PDE3B,RCAN2,SREBF2,SYT2,UCP2
WWTR1	1.295	transcription regulator	Activated	2.219	0.00517	CCN1,CD44,ITGB2,NF2,SERPINE1,SPP1,THY1
Fcer1		complex		0.842	0.00517	ATP2A2,CD83,CSF1,ITPR1,JUN,LIF,RELA
ALDH1A2		enzyme		-1.609	0.00517	ATF3,CCN1,CD44,CSF1,FGF2,SPP1,TGFBI
NGFR	1.056	transmembrane receptor		0.128	0.00517	GFAP,JUN,LDLR,PLAT,SERPINE1,SNAP25,SORT1
herbimycin		chemical - kinase inhibitor		-1.912	0.00517	CCND3,DUSP1,JUNB,MMP9,SERPINE1,SOD2,TNFRSF1A
propofol		chemical drug		0.431	0.00517	CASP3,HMOX1,MMP9,NCF1,NET1,SOD2,ZFP36
D-galactosamine		chemical - endogenous mammalian		1.342	0.00517	JUN,JUNB,JUND,MCL1,MYC,SOD2,TNFRSF1A
thymoquinone		chemical drug		0.768	0.00521	AR,CASP3,CDKN1A,HMOX1,MCL1,MMP9,PKM,SAT1
N-acetyl-L-cysteine		chemical drug	Inhibited	-2.383	0.00532	AR,ATP1A3,BCL2L11,CASP3,CCN1,CDKN1A,DDIT3,FASN,FGF2,HAX1,HMOX1,ITGAM,JUN,MMP9,MYC,PGR,RELA,SERPINE1,SOD2,SPP1	308 (13)
MYB	1.25	transcription regulator		0.533	0.00533	2900026A02Rik,CAMK2B,CNN3,COX6A2,FUT8,IGFBP3,IGFBP5,ITPR1,JUN,KITLG,MYC,RGS8,SPP1,TRHR,VIM
EZH2	1.063	transcription regulator		0.254	0.00534	ARHGAP1,ATF3,BCL2L11,CACNG4,CCND3,CD63,CDKN1A,CX3CL1,CYB5R2,DAB2IP,EFNA1,EOMES,FLT3,IGFBP3,IKZF1,JPH3,LAMB3,LYPD6B,MMP9,MYC,NKD1,PCDH10,PCDH20,PGR,RAB6A,RAP1GAP,RUNX1,S100A4,SCP2,SGPL1,SLC7A11,SPOCK2
heparin		chemical - endogenous mammalian		-0.204	0.00545	CD83,DUSP1,F3,IGFBP3,IL1R1,IL6ST,MMP9,PLAT,TNFAIP6,VIM
ADAM10	1.011	peptidase			0.00555	ABAT,AGTPBP1,ATP2A2,CAMK2A,CD74,CSF1,GADD45G,GRIN2A,IL6ST,ITGA5,PVALB,RGS4,SCN2A,SHANK3
KMT2A	1.053	transcription regulator		-1.682	0.0057	ABCD2,BAG3,CDKN1A,KLF6,MGLL,MYC,PGR,RGS4,SATB2,SCN1A,ZMAT4
sphingosine-1-phosphate		chemical - endogenous mammalian		1.26	0.0057	ANXA2,CD44,FGF2,GAP43,JUN,MMP9,Nefm,PDGFA,PRPH,SERPINE1,VIM
propylthiouracil		chemical drug			0.0057	CCND3,CELA1,CHKA,FADS1,GLUL,JUN,LGALS1,LRRC4,MGST3,PCSK2,Serpinb1b,THRA,TRHDE
HNF1B		transcription regulator		-1.151	0.00577	B3GALT5,CD44,DUSP1,IGFBP3,ITGA3,KIFAP3,LAMB1,RNASE4,S100A4,S100A6,SEMA3C,SULF1
PRDM1	-1.098	transcription regulator		-0.915	0.00587	BCL2L11,BCL6,CD44,CD53,CD74,DBNDD1,DUSP16,FAM167A,FOSL1,HLA-DQA1,IRF8,ITPR1,LGALS1,LRRN1,MCL1,MYC,PCDH18,SERPINA3,SLC25A37,TNFAIP6
DNMT3B	1.045	enzyme		1.809	0.00593	ADCY5,ADORA1,ATP2A2,CAMK2A,CDKN1A,DDIT3,ELF4,FGF2,HTR2A,MAP3K1,MYC,NAP1L2,PLP2,PRKCB,RAB39B,RCAN2,RGS4,SLC7A11,SLC8A2,STAT1,TNNT2
AGER	1.378	transmembrane receptor		0.928	0.00601	CDKN1A,CHGA,CSF1,F3,MMP12,MMP9,NEFL,SERPINE1,TUBB3
LCN2	1.945	transporter		0.57	0.00601	ATF5,CAPG,FASN,GFAP,HMOX1,LDLR,MSN,SCD,VIM
CCN5		growth factor	Inhibited	-2.345	0.00601	CD44,IGFBP7,ITGA5,JUN,JUP,LAMB3,PDGFA,SERPINE1,VIM	168 (7)
MUC1		other		1.009	0.00601	CD83,FASN,MYC,PDGFA,PYCR1,RELA,SOD2,STAT1,VIM
PELP1	-1.008	other		-0.816	0.00601	DAB2,HS3ST5,MMP9,MYC,PRKCQ,PSAT1,RBP1,SRC,ZNF804A
PDGF-DD		complex		0.816	0.00622	CASP3,CLU,FGF2,TNFRSF12A,TUBB6,VEGFB
STK40	1.197	kinase			0.00622	C1QA,C1QB,FGF1,HLA-DQA1,PDPN,ST8SIA6
ABCB4	-1.117	transporter		-0.883	0.00622	ABCD2,LGALS3,NFKB2,PDGFA,SERPINE1,SPP1
CDC42		enzyme	Activated	2	0.00622	ATF3,BCL2L11,CASP3,JUN,STAT3,TGM2	292 (12)
losartan potassium		chemical drug		-1.004	0.00631	ATP2A2,CASP3,CNTF,CREM,F3,MAPT,MMP9,PDGFA,PLCB1,SERPINE1,SOCS3,SPP1,TUBB3,UCP2
TP63		transcription regulator	Activated	2.117	0.00634	ADAMTS1,AHR,ARL14EP,AXL,BBC3,BCL2L11,BCL3,CASP3,CAST,CCN1,CCND3,CDKN1A,CYGB,EMP1,EPHA2,F3,FASN,FOSL1,GADD45A,IGFBP3,IGFBP7,ITGA3,JUNB,KLF6,LYN,MAFF,MYC,PKP2,RELA,RIN1,RUNX1,S100A4,SERPINE1,SERPINF1,SLC7A11,THY1,TNFRSF1A,VIM	301 (12)
ADIPOQ		other		0.134	0.00641	BCL3,CDKN1A,CRH,DUSP1,F3,FASN,GPD1,HMOX1,LDLR,NCF1,PDCD4,PRKAA2,SCD,SOCS3,SOD2,UCP2
ZMPSTE24	-1.065	peptidase			0.00645	ATF3,CDKN1A,GADD45A,GADD45B,GADD45G,IGFBP3,IGFBP5,SOCS3
IL11		cytokine			0.00645	A2M,ANXA2,CEBPD,IL6ST,JUNB,SERPINA3,SOCS3,SPP1
HMGB1		transcription regulator		0.388	0.00645	CASP3,CD83,CDKN1A,FASN,GFAP,GLUL,IL1R1,MMP9
IL12 (family)		group	Activated	2.553	0.00647	ATF3,BCL2L11,BCL3,BCL6,CD44,FOSL2,IRF8,LIF,PIM1,STAT1	381 (13)
etanercept		biologic drug		-1	0.00657	CD83,MMP12,NCF1,STAT1
Hmgb1		transcription regulator		-1	0.00657	CDKN1A,CHGA,NEFL,TUBB3
GAS6	1.058	growth factor		0.218	0.00657	AXL,CCN1,CD68,SOCS3
CFB	1.215	peptidase	Activated	2	0.00657	C3AR1,C4A/C4B,DDIT3,ITGAM
CCL3		cytokine		1.96	0.00657	ITGA5,ITGAM,STAT1,STAT3
PHB2	1.072	transcription regulator		-0.068	0.00657	IL6ST,PGR,SOCS3,STAT3
P2RY2	1.006	G-protein coupled receptor		1.961	0.00657	F3,GAP43,SERPINE1,TF
PTAFR		G-protein coupled receptor		0.878	0.00657	MCAM,MMP9,MYC,VIM
ST3-Hel2A-2		chemical reagent	Activated	2	0.00657	ATF3,BCL6,DDIT3,GADD45A
NUMBL	-1.033	other		-0.218	0.00657	CASP3,CDKN1A,MMP9,MYC
EREG		growth factor			0.00657	BTC,CALB1,FGF2,TNFAIP6
DAXX	1.033	transcription regulator		-1.964	0.00657	CASP3,CDKN1A,HSPB1,SERPINE1
Ncoa6	1.006	transcription regulator			0.00657	BTC,FASN,SCD,SERPINE1
E64d		chemical - protease inhibitor		0	0.00657	CD74,FGF2,ITGAM,SQSTM1
PRKCZ	-1.085	kinase		-1.172	0.00661	CASP3,HMOX1,JUN,MMP9,MYC,PHGDH,PSAT1
n-3 fatty acids		chemical drug	Activated	2.433	0.00661	ELOVL6,FADS1,FASN,HMOX1,MTHFR,PDGFA,SCD
carrageenan		chemical drug		1.622	0.00661	FOSL1,FOSL2,GFAP,JUN,JUNB,JUND,TRPM2
FGFR1	1.346	kinase	Activated	2.201	0.00667	CDKN1A,EIF3C,EIF4EBP1,FGF1,FGF2,FGFR1,JUN,LEPROTL1,LIF,MYC,PDCD4,VIM	319 (15)
Srebp		group		-0.422	0.00697	ABCD2,CDKN1A,FASN,LDLR,UCP2
PDGFRA	1.14	kinase		1.949	0.00697	CDKN1A,DAB2,MCL1,MYC,PRKCQ
ADORA2B	-1.211	G-protein coupled receptor		0.447	0.00697	MMP12,MMP9,PDE5A,SERPINE1,SPP1
thioridazine		chemical drug		1	0.00697	CDKN1A,LSS,MCL1,SERPINA3,WIPI1
cholesterol sulfate		chemical - endogenous mammalian			0.00709	FOSL1,FOSL2,JUND
flavokawain B		chemical - endogenous non-mammalian			0.00709	AR,BBC3,BCL2L11
c-Src		group			0.00709	CHKA,GFAP,HMOX1
PADI4		enzyme			0.00709	BBC3,CDKN1A,GADD45A
AKIRIN2	1.003	other			0.00709	DUSP1,MMP9,MYC
FBXO42	1.014	other			0.00709	CSF1,MMP9,STAT1
ZMIZ2	-1.061	transcription regulator			0.00709	CD44,JUN,MYC
FEZF2	-1.037	transcription regulator			0.00709	BCL11B,POU4F2,TBR1
PRKACB	-1.107	kinase			0.00709	CRH,MYC,PDE4B
TFPI	-1.077	other			0.00709	CASP3,CDKN1A,F3
BAG6	-1.012	enzyme			0.00709	BBC3,CDKN1A,SERPINE1
SLC6A4		transporter			0.00709	GNAI1,GNAO1,HTR2A
PLSCR1	1.215	enzyme			0.00709	CDKN1A,ITPR1,MYC
IL2RA		transmembrane receptor			0.00709	CCND3,JUN,MYC
CCL1		cytokine			0.00709	GRIN1,ITGB2,SERPINE1
PDE3A	-1.048	enzyme			0.00709	CDKN1A,CREM,DUSP1
BRCA2	1.02	transcription regulator			0.00709	BBC3,CDKN1A,SERPINE1
TRIM33	-1.009	transcription regulator			0.00709	MYC,RUNX1,SERPINE1
CLTC	-1.063	other			0.00709	CD74,CDKN1A,HLA-A
KLB		enzyme			0.00709	HMGCR,HMGCS1,SREBF2
IL2RB		transmembrane receptor			0.00709	CCND3,JUN,MYC
UACA	1.161	other			0.00709	CAPN1,CEBPD,DDIT3
AQP7		transporter			0.00709	CASP3,MYC,PRKCB
SNW1	-1.008	transcription regulator			0.00709	CDKN1A,MMP9,SERPINE1
PNPT1	1.043	enzyme			0.00709	CDKN1A,MYC,TNFRSF1A
premarin		chemical drug			0.00709	MYC,PGR,SERPINE1
4-coumaric acid		chemical - endogenous mammalian			0.00709	CDKN1A,FGF2,MYC
phytoestrogen		chemical drug			0.00709	AR,LIF,PGR
acetic acid		chemical - endogenous mammalian			0.00709	CASP3,JUN,JUNB
carnosine		chemical - endogenous mammalian			0.00709	FASN,HMGCR,SREBF2
cordycepin		chemical drug			0.00709	ADORA1,IL1R1,MYC
EDN1	1.144	cytokine	Activated	3.629	0.00711	ATP2A2,CCN1,FGF2,FOSL1,HEY1,ITGA5,ITGAM,JUN,JUNB,MCAM,MMP9,MSN,MYC,NCF1,PDGFA,PRKCB,PRKCE,RAB3A,SERPINE1,SOCS3,TGM2,VIM	370 (13)
corticosterone		chemical - endogenous mammalian		-0.011	0.00715	ARC,ATP1B1,CALB1,CDKN1A,CRH,DDIT3,FASN,FGF2,GFAP,GLUL,JUN,MMP9,MYC,UCP2
GSK3B	1.033	kinase		1.425	0.00715	AR,ATP2A2,CDKN1A,CTNND2,DDIT3,LAMB1,MCL1,MMP9,MYC,SERPINE1,SPP1,SQSTM1,SYN1,TUBB4A
IGFBP2	1.189	other		-0.8	0.00724	CASP3,ELOVL6,ENPP5,EPHA4,IGFBP3,ITGA5,MYC,PTGFRN,STAT3
CAMP		other	Activated	2.753	0.00724	BMP1,BTC,CD83,CSF1,FGF2,ITGAM,ITGB2,MCL1,TAC1	253 (15)
5-hydroxytryptamine		chemical - endogenous mammalian		1.498	0.00724	ARC,ASIC1,ASIC2,F3,FGF2,MYC,SERPINE1,TNFRSF1A,UCP2
CD3		complex		1.756	0.00728	AARS1,AHR,APBA1,BCL2L11,BCL6,CAMK2A,CASP3,CCND3,CD44,CD53,CD74,CD83,CREM,CRLF2,DPYSL5,EDIL3,EOMES,ETS2,FCER1G,FDPS,FYB1,GNAS,GRM1,HAX1,IGFBP5,IL1R1,IRF8,IRF9,ITPR1,JAK3,JUN,JUNB,LONP1,LYN,MTHFD2,MYC,NLGN3,OGDH,PABPC4,PCYOX1,PDE4A,PDE4B,RHOC,SELPLG,SLC7A1,SOCS3,SORL1,ST8SIA3,STAT1,SYNPO,SYT7,TGM2,THY1,TSPAN9,YARS1,ZFP36
2-deoxyglucose		chemical drug		0.023	0.00763	BCL2L11,CASP3,CDKN1A,CRH,DDIT3,JUN,MCL1,MYC,SOD2,SPP1
IRF4	-1.264	transcription regulator		-1.444	0.00764	BCL6,CD68,CTSS,CX3CR1,DBI,DDIT3,DNASE2,IL1R1,INPP5D,IRF9,MYC,PRKCQ,RAB7A,SPP1,STAT1
trichloroethylene		chemical toxicant		-0.905	0.00775	ACVR1C,ATF5,CASP3,CD63,DHCR24,IGFBP3,IL13RA1,LTBR,PLS3,PRLR,TNFRSF1A
Sos		group			0.00786	AMIGO1,APLP2,CAST,CD44,COL16A1,CRABP2,ELOVL6,FLRT2,HMOX1,HSPB8,IGFBP5,KLF6,LARGE1,Mt2,MYH9,NET1,NPTX1,NSDHL,PDPN,RAP1GAP,RBP1,RGMA,RUNX1,SCD,Tpm4,YWHAZ
peptidoglycan		chemical - endogenous non-mammalian	Activated	2.024	0.00791	CASP3,DUSP1,HMOX1,ITGB2,JUNB,MCL1,RELA,SOD2	322 (13)
FSHR		G-protein coupled receptor			0.00791	AR,CX3CL1,DUSP1,IGFBP3,KITLG,PDGFA,PGR,PLAT
carbon monoxide		chemical - endogenous mammalian		-1.119	0.00791	CASP3,CDKN1A,DDIT3,F3,HMOX1,IRF8,NCF1,SERPINE1
Smad2/3		group			0.00819	EOMES,FSTL3,RUNX1,SELPLG,SERPINE1,TGM2
Secretase gamma		complex		-0.913	0.00819	CD83,DTX1,HEY1,HEY2,MME,MYC
TLX1		transcription regulator		-0.816	0.00819	GABRA1,GABRB2,GRIN3A,MCL1,NPY1R,TAC1
VEGFB	-1.202	growth factor		-1.482	0.00819	ATF3,ATP2A2,BBC3,BCL2L11,Hrk,MMP12
HOXB13		transcription regulator		-1.633	0.00819	AR,CDKN1A,EPHA4,LRRN1,MYC,SEMA3A
SFN	1.002	other	Activated	2	0.00819	BCL6,F3,IL1R1,JUP,NET1,VIM
deoxycholate		chemical - endogenous mammalian	Activated	2.012	0.00833	CASP3,DDIT3,GLUL,HPGD,KCNJ3,LDLR,MCL1	167 (7)
NCOR2	1.02	transcription regulator		-1.06	0.00833	AR,CDKN1A,CRH,JUN,MMP12,MYC,PGR
CEBPE		transcription regulator		0.686	0.00833	CEBPB,CSF1R,ITGAM,LYZ,MMP9,MYC,NCF1
mir-30		other		-1.718	0.00833	AR,BBC3,BCL2L11,CDKN1A,GADD45A,SERPINE1,UGT8
RAC2		enzyme			0.00833	CALCB,CD74,EFNB2,PKM,S100A6,TSC22D1,ZYX
SLC16A2	1.146	transporter		-1.134	0.00833	HAPLN1,NEFH,Nefm,Nrgn,SCUBE1,SLC7A5,STAC2
mir-24		microRNA		-1.424	0.00833	BCL2L11,CCND3,CDKN1A,MYC,NET1,SERPINE1,TRIB3
PRKACA	-1.074	kinase		1.172	0.00833	BCL2L11,CCND3,CEBPB,CREM,MYC,PRKACB,SOCS3
MEF2C	-1.079	transcription regulator		-0.21	0.00848	ATF3,ATP2A2,CDKN1A,CLSTN2,IKZF1,JUN,JUNB,JUND,MMP12,S100A4,TNNT2,VIM,ZFP36
INHA	1.044	growth factor		0.998	0.00856	ADAMTS1,BCAN,CCN1,COCH,CYP51A1,DHH,FGFR1,HSD17B2,IL1R1,ITGA3,KITLG,MYC,PCDH7,PRLR,SERPINE1
KLF5		transcription regulator		-0.475	0.00864	CDKN1A,CGREF1,DUSP1,MMP9,MYC,PDGFA,RUNX1,UCP2,WFS1
psychosine		chemical - endogenous mammalian			0.00877	CEBPG,FOSL1
Cg Beta		group			0.00877	ADCYAP1,PGR
gentamicin C1		chemical drug			0.00877	CD44,SPP1
isosorbide-5-mononitrate		chemical drug			0.00877	CALCB,F3
AKAP5	1.218	other			0.00877	KCNQ2,KCNQ3
liraglutide		biologic drug			0.00877	CASP3,DDIT3
repertaxin		chemical drug			0.00877	ITGAM,MMP9
MLN8054		chemical drug			0.00877	BBC3,CDKN1A
menthol		chemical drug			0.00877	CHRNA4,CHRNA6
SPRED2	1.021	cytokine			0.00877	CRH,VIM
ZNF451	1	enzyme			0.00877	CDKN1A,SERPINE1
DNTTIP1	1.153	ligand-dependent nuclear receptor			0.00877	CREB3,MMP9
BATF2		other			0.00877	CCN1,JUN
SLU7	1.032	enzyme			0.00877	BCL2L11,CDKN1A
EIF4F		complex			0.00877	MCL1,MYC
sphingomyelinase		group			0.00877	JUN,MYC
P-TEFb		complex			0.00877	BBC3,CDKN1A
AZD8055		chemical drug			0.00877	MCL1,SQSTM1
SH3GLB1	1.024	enzyme			0.00877	MCL1,SQSTM1
ATP1A1	1.091	transporter			0.00877	HMGCR,LDLR
ANXA5	1.127	transporter			0.00877	CDKN1A,F3
DHPS	1.147	enzyme			0.00877	CDK5R1,DDIT3
AMD1	-1.038	enzyme			0.00877	MYC,Tmsb4x (includes others)
riociguat		chemical drug			0.00877	SERPINE1,SPP1
miR-509-3p (miRNAs w/seed GAUUGGU)		mature microRNA			0.00877	AR,NTRK3
CHRNA4	-1.223	transmembrane receptor			0.00877	CHRNA4,CHRNB2
ASS1	1.017	enzyme			0.00877	AXL,MYC
LIMK1	-1.526	kinase			0.00877	LIMK1,MYC
GPR34	1.387	G-protein coupled receptor			0.00877	ITGAM,ITGB2
PDE4B	-1.139	enzyme			0.00877	DUSP1,ITGB2
IFI30		enzyme			0.00877	CTSS,HLA-A
CCT5	1.033	other			0.00877	BBC3,CDKN1A
IL17B		cytokine			0.00877	CDKN1A,MMP9
H3-3A/H3-3B	1.128	other			0.00877	BBC3,CDKN1A
N4BP1	1.065	other			0.00877	JUN,JUNB
FKBP1A	-1.016	enzyme			0.00877	CDKN1A,MMP9
DDX24	-1.034	enzyme			0.00877	BBC3,CDKN1A
ING2	1.091	transcription regulator			0.00877	SERPINE1,SPP1
ZNF350		transcription regulator			0.00877	GADD45A,MMP9
NAGLU	1.05	enzyme			0.00877	LYZ,MAPT
RBM3	1.113	other			0.00877	CD44,DDIT3
GTF3A	1.198	transcription regulator			0.00877	MMP9,PIM1
Cdkal1		enzyme			0.00877	CHGA,PTPRN
KHDRBS2	-1.155	other			0.00877	CDKN1A,STAT1
CSTB	1.266	peptidase			0.00877	CEBPB,GFAP
HSPH1	-1.015	other			0.00877	BCL6,MYC
8-butyl-10-[(3-methoxy-5-pyrrol-2-ylidenepyrrol-2-ylidene)methyl]-11-azabicyclo[7.2.1]dodeca-1(12),9-diene		chemical reagent			0.00877	BBC3,CDKN1A
CRTAP	-1.044	other			0.00877	CDKN1A,SERPINE1
Rbpjl2		other			0.00877	HEY1,HEY2
IL37		cytokine			0.00877	CSF1,IL1RAPL1
HUS1	1.093	kinase			0.00877	BBC3,BCL2L11
nexrutine		chemical drug			0.00877	RELA,STAT3
CHRNB2	-1.23	transmembrane receptor			0.00877	CHRNA4,CHRNB2
ZFYVE16	1.064	other			0.00877	CDKN1A,SERPINE1
ULBP1		transmembrane receptor			0.00877	CD83,HLA-A
kanamycin A		chemical drug			0.00877	CNTF,SORT1
minalrestat		chemical drug			0.00877	FGF2,PRKCE
amsacrine		chemical drug			0.00877	JUN,MMP9
4,4'-diisothiocyanostilbene-2,2'-disulfonic acid		chemical drug			0.00877	CASP3,MAPK10
sarpogrelate		chemical drug			0.00877	F3,SERPINE1
methiothepin		chemical drug			0.00877	F3,SERPINE1
milrinone		chemical drug			0.00877	CREM,F3
picryl chloride		chemical toxicant			0.00877	HLA-DQA1,SPP1
benzoic acid		chemical - endogenous mammalian			0.00877	CD68,ITGAM
tipifarnib		chemical drug			0.00877	CDKN1A,SQSTM1
oxazepam		chemical drug			0.00877	GADD45B,TSC22D1
chloral hydrate		chemical drug			0.00877	CALCB,PTCH1
nitrendipine		chemical drug			0.00877	HMGCR,LDLR
cadmium sulfate		chemical toxicant			0.00877	HMOX1,Mt1
valspodar		biologic drug			0.00877	SLC8A2,SLC8A3
dihydro-beta-erythroidine		chemical - endogenous non-mammalian			0.00877	CHRNA4,CHRNB2
glycoconjugate		chemical - other			0.00877	MGAT3,MGAT5
zofenopril		chemical drug			0.00877	CSF1,HMOX1
L-canavanine		chemical - endogenous non-mammalian			0.00877	BAG3,HSPB8
IGF1R	-1.013	transmembrane receptor		1.418	0.00888	ANXA3,BCL2L11,CAPG,CAVIN3,CD37,CD53,CD68,CDKN1A,CEBPB,CLU,COX6A2,DDIT3,FASN,FLNC,IGFBP3,IGFBP5,ITGAM,MYC,PKM,PLAT,RELA,S100A4,Scd2,SCP2,SNCG,STAT3,TGFBI
VIP	-1.023	other		0.34	0.00896	CCND3,CEBPB,CEBPD,LGALS1,LYZ,MYC,RELA,SORT1,TNFRSF1A,VIM
3-nitropropionic acid		chemical toxicant		-0.633	0.00896	ATP1B1,CASP3,JUN,LDHB,MMP9,MYC,PC,SLC7A11,SQSTM1,TAC1
TLR9		transmembrane receptor	Activated	2.734	0.00929	ATF3,CAST,CD83,CSF1,DUSP1,GADD45B,HMOX1,IRF9,LIX1,MCL1,MYC,RELA,SERPINE1,SGPL1,SOCS3,SPRY1,STAT1,TNFRSF1B	258 (14)
FOLR1	-1.048	transporter			0.00957	ALDOC,CD9,DNASE2,GAS5,HOXB9,LYZ,NSDHL,OSBPL1A,PDCD4,PRLR,S100A4,SLC3A2,ST3GAL4,TAC1,TTC3
LEF1	1.107	transcription regulator		-0.211	0.0096	AR,CASP3,CD44,CDKN1A,MYC,NRCAM,PTCH1,SPP1
CTCF	-1.012	transcription regulator			0.0096	CDKN1A,HLA-DQA1,IL1R1,LYZ,MYC,NFKB2,PCDHA12,TUBA4A
HNRNPK	-1.021	transcription regulator		0.29	0.0096	AR,CDKN1A,IGSF10,LDLR,MYC,SLC47A1,Tmsb4x (includes others),UCP2
azoxymethane		chemical toxicant		0.454	0.0096	BBC3,CASP3,CDKN1A,IGFBP3,MYC,PRKCB,PTP4A3,STAT3
capsaicin		chemical drug		1.404	0.0096	CALCB,CAMK2A,CASP3,DDIT3,HMOX1,KITLG,MMP9,TAC1
lithium chloride		chemical drug		0.465	0.00961	AHR,AR,BCL3,CD44,CDKN1A,CTNND2,GFAP,HAPLN1,HMOX1,MAPK10,MAPT,MTHFR,MYC
NMDA Receptor		complex		0.555	0.00966	ARC,ATF3,CAMK2A,GRIN2A,TAC1
NPM1	1.06	transcription regulator		-1.119	0.00966	ALK,CSF1,IL6ST,MMP9,SOD2
BMPR2	-1.085	kinase			0.00966	CLIC4,EFNB2,EPHA4,SEMA3C,SPP1
Collagen type IV		complex		0.447	0.00966	GFAP,MMP9,MYC,RELA,SERPINE1
NREP	-1.024	other		1.342	0.00966	FGF2,ITGA3,ITGA5,MMP9,PDGFA
FOXC1	-1.012	transcription regulator			0.00966	BCL2L11,EFNB2,MMP9,SERPINE1,TSC22D1
LCAT	1.43	enzyme		0.372	0.00966	CLU,DDIT3,HMGCR,LDLR,MYC
SKI	-1.053	transcription regulator		-0.068	0.00966	BCL11B,CDKN1A,Nes,NRCAM,SERPINE1
idarubicin		chemical drug	Activated	2	0.00966	BBC3,CDKN1A,GADD45A,MCL1,SESN2	272 (7)
andrographolide		chemical drug		1.461	0.00966	AR,CASP3,HMOX1,MMP9,SRC
vinblastine		chemical drug		0.737	0.00966	AR,CDKN1A,HLA-A,MCL1,SOD2
hydroxypropyl-beta-cyclodextrin		chemical drug		1.478	0.00966	CD68,HMGCR,LDLR,SQSTM1,SREBF2
Nr1h		group		-0.292	0.0099	ABCD2,ARNT2,ATP1B1,BCL3,CSF1,ELOVL6,FASN,FGF1,ITPR1,NFKB2,PRKCQ,PTCH1,SBNO2,SCD,SYT7,THY1
berberine		chemical drug	Activated	2.023	0.01	CASP3,CDKN1A,COX6A2,HMGCR,HMOX1,LDLR,MCL1,MMP9,SAT1,SREBF2,UCP2,VIM
15(S)-HETE		chemical - endogenous mammalian		1.142	0.0101	FGF2,FOSL1,HMGCR,JUN
SAA		group			0.0101	BCL2L11,CSF1,F3,RELA
Fcor		enzyme			0.0101	BCL2L11,CDKN1A,GADD45A,SOD2
ZC3H12A	1.354	enzyme		1.213	0.0101	CEBPB,CEBPD,NCF1,TNFRSF1B
PHF21A	1.028	other		-0.085	0.0101	PTPRN,RAB3A,SCN2A,SNAP25
CIITA		transcription regulator		1.993	0.0101	CD74,HLA-A,HLA-DQA1,MMP9
POU3F2	-1.403	transcription regulator			0.0101	ALDOC,CDK5R1,CHGA,CRH
CCAT1		other		0.152	0.0101	CASP3,CDKN1A,MYC,VIM
MTA2	1.027	transcription regulator			0.0101	CDKN1A,JUN,MYC,SQLE
IL27RA		transmembrane receptor		-0.577	0.0101	BCL6,CD44,SOCS3,STAT1
NR6A1	1	ligand-dependent nuclear receptor	Activated	2	0.0101	BMP1,CAMK1,CCND3,VIM
Z-551		chemical reagent		0	0.0101	CD68,FASN,ITGAM,UCP2
superoxide		chemical - endogenous mammalian		-0.371	0.0101	CLU,HMOX1,MMP9,SOD2
tranylcypromine		chemical drug		-1.154	0.0101	CDKN1A,CRH,PDE4A,PDE4B
sertraline		chemical drug		-1.154	0.0101	DDIT3,PDCD4,PDE4A,PDE4B
alpha-tocopherol		chemical drug		-0.762	0.0101	HMOX1,JUND,MMP19,SQSTM1
anti-benzo(a)pyrene-diol-epoxide		chemical toxicant		1.954	0.0101	BCL2L11,CDKN1A,GADD45B,JUN
lycopene		chemical drug		0	0.0101	CASP3,CCND3,CDKN1A,MMP9
kaempferol		chemical toxicant			0.0101	CDKN1A,HMOX1,JUN,MMP9
chrysin		chemical - endogenous non-mammalian			0.0101	HMOX1,IL6ST,PDE5A,STAT3
Fe2+		chemical - endogenous mammalian		1.067	0.0101	HMGCR,HMOX1,SREBF2,TF
Cd2+		chemical toxicant			0.0101	DDIT3,HMOX1,Mt1,MYC
NR1I2		ligand-dependent nuclear receptor		-1.886	0.0102	AHR,CDKN1A,DHCR7,ELOVL6,FASN,GLUL,HMGCS1,INSIG1,JUN,RELA,SCD,STAT3,TF,TGM2
IRAK4	1.475	kinase			0.0102	ATF3,CSRNP1,DAB2,IER2,IFRD1,JUN,LIF,PDE4B,ZFP36
BRAF	-1.033	kinase			0.0102	BCL2L11,CDKN1A,CEBPB,CSF1,CSF1R,MCL1,MMP9,MYC,TSC22D1
ZBTB17	1.04	transcription regulator		0.277	0.0104	CDKN1A,DDIT3,JUN,LDLR,LRRN3,OSMR,ZFP36
niacinamide		chemical - endogenous mammalian		0.57	0.0104	CDKN1A,FASN,ITGAM,JUNB,MCL1,MMP9,MYC
CAMK4	-1.155	kinase		1.455	0.0106	ATF3,CDKN1A,CREM,FOSL2,JUN,JUNB
nilvadipine		chemical drug		-0.816	0.0106	CASP3,FGF2,GABRA1,GNG4,PDCD4,SDCBP
PTPN6	1.902	phosphatase	Inhibited	-2.408	0.0106	CD44,ITGB2,LYN,MYC,STAT3,VIM
POU2AF1		transcription regulator		1.253	0.0106	BCL6,CCND3,LGALS1,RBP1,S100A10,SPP1
ADRB2	-1.12	G-protein coupled receptor		-0.896	0.0106	ATP1B1,FASN,GNAS,MME,RAB6A,SPP1
4-(2-aminoethyl)benzenesulfonylfluoride		chemical - protease inhibitor		1.708	0.0106	CDKN1A,DDIT3,HMOX1,SCN1A,SERPINI1,SOD2
acetovanillone		chemical drug		-1.671	0.0106	HMOX1,MMP9,NCF1,PVALB,SOD2,UCP2
eplerenone		chemical drug		-1.758	0.0106	CD68,CRH,NCF1,PDGFA,SERPINE1,SPP1
testosterone propionate		chemical drug		-1.702	0.0106	AR,CLU,CNTN4,FDPS,LDLR,PGR
RXRA	-1.008	ligand-dependent nuclear receptor		0.148	0.0108	ABCD2,ASNS,CALB1,CCND3,CDKN1A,CEBPD,CIDEA,CRABP2,CTSH,FASN,GPD1,HMOX1,INSIG1,PC,PCK2,PCSK2,RBP1,RXRG,SAT1,SCD,SPP1,SREBF2
FOXA1		transcription regulator		-0.085	0.011	ARHGEF9,CDKN1A,DSCAM,FSTL1,GBP2,GRIN3A,HK1,LHFPL6,LYN,MYC,PGR,RPRM,SLC6A15,TF,TMEM74,TNFRSF12A
geldanamycin		chemical - endogenous non-mammalian		0.768	0.0112	AR,CEBPD,CHRM1,CLU,FGFR1,GNAO1,HDAC11,HLA-DQA1,JUN,LGI3,MAPT,MYC,RTN1,SCN2B,SNX33,STAT1,SYT2,TPPP
MAP2K4	-1.116	kinase	Activated	2.399	0.0116	ATF3,CD44,CDKN1A,FLNA,GADD45A,JUN,STAT3,TUBB2A
TBP	1.017	transcription regulator			0.0116	ASNS,CDKN1A,ETS2,HLA-A,HMGCR,LDLR,MYC,NKD1
MAP2K3	1.085	kinase	Activated	2.219	0.0116	ATP2A2,CDKN1A,DDIT3,IRF9,MMP9,RELA,SERPINE1,STAT1
quinolinic acid		chemical - endogenous mammalian		1.744	0.0116	CNTF,GFAP,JUN,JUNB,JUND,MYC,NTRK3,TAC1
DETA-NONOate		chemical reagent		1.995	0.0116	ASAH2,CDKN1A,DUSP1,HMGCR,HMOX1,MMP9,PDE3B,SERPINE1
Igm		complex		-0.46	0.0121	BCL2L11,CD44,CDKN1A,CX3CL1,MCL1,MYC,NFKB2,PDCD4,PIM1
MRTFB	1.042	transcription regulator		1	0.0121	DHCR24,FLNA,HLA-A,MYH9,RAB27B,RUNX1,TBXAS1,Tpm4,TST
ZFP36	1.321	transcription regulator		-1.96	0.0121	CDKN1A,CLMP,CTSS,FOSL1,JUN,KIF14,PIM1,SPP1,TMCC2,ZFP36
ASCL1	1.121	transcription regulator		-1.765	0.0122	CDK5R1,CDKN1A,EPHA2,GADD45G,HEY2,Nefm,POU4F2,PRKCQ,PRMT2,SNAP25,TBR1,WWTR1,ZMAT4
NFATC2	-1.107	transcription regulator		1.066	0.0123	CASP3,CDKN1A,CX3CR1,DAB2,FGL2,GPNMB,IKZF1,ITPR1,MYC,PLAT,RGS2,SH3BP5,SLC3A2,SOCS3,SRC,STAT1,TSC22D1
HDL		complex		0.436	0.0127	ATF3,CX3CL1,CX3CR1,INSIG1,ITGAM,ITGB2,LDLR
SPHK1	1.223	kinase		-0.294	0.0127	BCL2L11,CDKN1A,CTTN,DDIT3,JUN,SERPINE1,SOCS3
KDR	1.084	kinase		0.762	0.0127	A2M,ANXA2,F3,HMOX1,INPP5D,NME2,PIM1
pimagedine		chemical drug		0.239	0.0127	CASP3,CAST,GADD45B,HMOX1,LAMB1,RELA,SERPINE1
KAT5	1.023	transcription regulator		-0.308	0.0129	BBC3,CDKN1A,CHRM1,EOMES,GRIA4,IGFBP5,MAPT,MEX3C,MYC,NME2,SCN2A,SOD2
FADD	-1	other	Inhibited	-2.111	0.0129	ARID5A,CDKN1A,ELAVL2,GADD45B,JUN,JUNB,KLF6,MAP3K1,MMP9,MYC,PIM1,STAT1
LPIN1	-1.084	phosphatase	Inhibited	-2.19	0.013	CDKN1A,FASN,FDPS,HMGCR,SCD
miR-204-5p (and other miRNAs w/seed UCCCUUU)		mature microRNA		-0.447	0.013	ARPC1B,BMP1,CTSC,MMP9,SOX4
SND1	1.011	enzyme			0.013	EMP1,ETV1,LAPTM5,PTPRN2,SOX4
HOXA5		transcription regulator		1	0.013	CDKN1A,GADD45B,IER2,PGR,SAT1
CCR1		G-protein coupled receptor		0.2	0.013	CTSS,ITGAM,MMP9,SPP1,VIM
linsidomine		chemical drug		1.387	0.013	ANXA2,CRH,HMOX1,MYC,PDGFA
CGS 21680		chemical reagent		0.532	0.013	F3,GRIN1,GRIN2A,RGS2,RGS4
bisindolylmaleimide iv		chemical - kinase inhibitor		0.424	0.013	CHGA,FGF2,ITGAM,MYC,PRKCH
NR3C2	-1.061	ligand-dependent nuclear receptor		1.674	0.0132	ADAMTS1,ATP1B1,CNN3,FGF2,FKBP1B,HSPA9,JUNB,PLAT,RAPGEF4,RGS2,SEMA3C,SERPINA3,SERPINE1,TUBA4A,TUBB3
L-cysteine		chemical - endogenous mammalian			0.0132	MYC,PCK2,SCD
triciribine		chemical drug			0.0132	ATF3,BCL2L11,CIDEA
histidinol		chemical - endogenous mammalian			0.0132	ASNS,SLC7A1,SLC7A5
chondroitin sulfate A		chemical - endogenous mammalian			0.0132	CASP3,MMP9,STAT3
belinostat		chemical drug			0.0132	BCL2L11,CDKN1A,MCL1
2,5-bis(5-hydroxymethyl-2-thienyl)furan		chemical reagent			0.0132	BBC3,CDKN1A,GADD45A
PP2A		complex			0.0132	ARC,LYN,PIM1
Fibrinogen		complex			0.0132	BCL3,F3,ITGAM
Ige		complex			0.0132	FCER1G,MYC,VIM
vanillyl-N-nonylamide		chemical drug			0.0132	ATF3,DDIT3,GADD45A
EIF2A	1.004	translation regulator			0.0132	ATF5,DDIT3,PCK2
RASSF3	1.013	other			0.0132	BBC3,CASP3,CDKN1A
MTF1	1.009	transcription regulator			0.0132	MMP12,MMP9,Mt1
CNOT6L	-1.055	enzyme			0.0132	CDH18,IGFBP5,MAPK10
PRDM16	1.01	transcription regulator			0.0132	CDKN1A,GADD45G,SERPINE1
elastase		group			0.0132	HMOX1,MMP12,MMP9
SNHG16		other			0.0132	INPP5D,SCD,SQLE
BCL2L11	1.427	other			0.0132	BCL2L11,CASP3,MCL1
DYRK1B	1.02	kinase			0.0132	CCND3,CP,SOD2
LAMA5	1.188	other			0.0132	MMP9,STAT1,TNFRSF1B
MFGE8	-1.037	other			0.0132	CCND3,EDIL3,FGF2
ADORA1	-1.427	G-protein coupled receptor			0.0132	CASP3,MMP12,MMP9
NT5E	-1.068	phosphatase			0.0132	IL13RA1,SERPINE1,SPP1
PIAS3	-1.01	transcription regulator			0.0132	MMP9,RELA,SERPINA3
MAZ	-1.012	transcription regulator			0.0132	CDKN1A,MMP9,MYC
ATF7	1.241	transcription regulator			0.0132	DDIT3,DUSP1,DUSP8
AFP		transporter			0.0132	MMP9,TNFRSF12A,TSC22D1
SCUBE3	1.122	other			0.0132	MMP9,SERPINE1,VIM
NPC1L1	1.086	transporter			0.0132	HMGCR,HMGCS1,SREBF2
KRIT1	-1.04	other			0.0132	EFNB2,JUN,SOD2
IRAK3	1.563	kinase			0.0132	ETS2,INPP5D,SOD2
PPP5C	-1.02	phosphatase			0.0132	AHR,CDKN1A,DUSP1
CACNA1A	-1.174	ion channel			0.0132	ATP2B2,CD68,ITGAM
C5		other			0.0132	ITGB2,SOCS3,STAT3
pargyline		chemical drug			0.0132	CDKN1A,GFAP,PVALB
aphidicolin		chemical toxicant			0.0132	CDKN1A,GADD45A,STAT1
Trolox C		chemical drug			0.0132	MCL1,MMP9,UCP2
salmeterol		chemical drug			0.0132	DUSP1,RGS2,SOCS3
D609		chemical reagent			0.0132	ITPR1,JUN,MMP9
prodigiosin		chemical toxicant			0.0132	BBC3,CDKN1A,DDIT3
pentobarbital		chemical drug			0.0132	JUN,JUNB,JUND
mesalamine		chemical drug			0.0132	HMOX1,HPGD,SOD2
GLP-1 (7-36) amide		biologic drug			0.0132	CASP3,FASN,SCD
Muscarinic cholinergic receptor		group			0.0132	CCN1,JUN,RGS2
beta-cyclodextrin		chemical - endogenous non-mammalian			0.0132	FASN,HMGCR,SREBF2
IKBKE		kinase		-0.44	0.0134	FCAMR,HLA-A,MMP9,MYC,STAT1,ZC3HAV1
mir-25		microRNA		-1.408	0.0134	BBC3,BCL2L11,CDKN1A,GADD45A,ITGA5,MAP2K4
TBX21		transcription regulator			0.0134	CX3CR1,EOMES,IL6ST,RUNX1,SELPLG,SPP1
FOSL2	1.955	transcription regulator		0.064	0.0134	CEBPB,F3,FOSL1,Gm12854/S100a11,HPGD,SOX4
TIMP1		cytokine		0.816	0.0134	CD44,CDKN1A,IGFBP3,MME,MMP9,PLAT
FOSB	1.342	transcription regulator		-0.065	0.0134	CEBPB,CRH,FOSL1,HPGD,MMP9,SERPINE1
green tea polyphenol		chemical drug		1.342	0.0134	CASP3,CDKN1A,HMOX1,IGFBP3,JUN,MMP9
sorafenib		chemical drug		-1.111	0.0134	ATF5,CCND3,DDIT3,MCL1,PIM1,VIM
SB 216763		chemical toxicant		-1.498	0.0134	CCN1,DLG2,FASN,MYC,RGS2,SCD
MED1	1.019	transcription regulator		0.05	0.0135	BCL3,BCL6,CCNJ,CDKN1A,CIDEA,EBF1,FASN,GADD45A,IGFBP3,IKZF1,LIF,MCL1,MYC,PIM1,PRLR,SCP2,STC2
Ifn		group		1.961	0.0136	ADAMTS1,BCL6,CD44,CD83,HLA-A,IL1R1,IRF8,MMP9,SERPINE1,SPP1,STAT1
TO-901317		chemical reagent		-1.135	0.0137	ADAM11,CIDEA,DHCR7,ELOVL6,FADS1,FASN,FDFT1,FDPS,GPD1,LDLR,LGALS3,MGLL,MMP9,MPEG1,Mt1,Mt2,SCD,Scd2,SERPINA3,SIGMAR1,TGM2,THRA
EPHB4	-1.032	kinase	Activated	2.126	0.0138	INA,KITLG,MYC,NCAM2,NEFL,Nes,PDLIM7,RUNX1
2,3,4,7,8-pentachlorodibenzofuran		chemical toxicant		-0.788	0.0138	CAP2,CD44,EPB41L3,FGF9,GADD45A,PRKAR2B,PTGFR,RESP18
dehydroisoandrosterone		chemical - endogenous mammalian		0.393	0.0138	AR,CHRNA4,GFAP,LGALS3,MYC,SCD,TAP2,TNFRSF1A
mir-34		microRNA		0.282	0.014	AR,AXL,CPLX2,CTNND2,EMP1,FOSL1,HEY1,MYC,SATB2,TUBB3
TGFBR1	1.041	kinase		1.085	0.014	AHR,CDKN1A,FGF9,HEY1,HMOX1,RUNX1,SERPINE1,TGFBI,VIM,ZFP36
PI3K (family)		group		0.582	0.0142	BCL2L11,CCND3,DDIT3,FASN,HK1,HMOX1,MCL1,MMP12,MMP9,MYC,PKM,SERPINE1,SOX4,TGM2
NCOA1	-1.038	transcription regulator		1.269	0.0146	ADAM22,AHR,CDKN1A,CRH,EOMES,FGF2,LYZ,MAPK8IP2,MYC,PGR,PRLR,SERPINE1
ERBB3	1.893	kinase	Inhibited	-2.891	0.0146	CDKN1A,CLU,DUSP1,F3,GAS5,HMOX1,IER2,IGFBP5,RRAS,SERPINA3,SOCS3,TLN1
Hbb-b1		transporter		1.897	0.0146	BCL2L11,C1QA,CALCB,CD44,CD74,CMTM3,COX6A2,LY86,Mt1,PRLR,TF,UCP2
olanzapine		chemical drug		-0.412	0.0146	AOX1,ATF3,GRIP1,HMGCR,HMGCS1,HMOX1,LDLR,Npy4r,RGS2,SLC24A3,SNCG,SYT4
6-hydroxydopamine		chemical toxicant		1.243	0.0146	CASP3,CRH,DDIT3,GAP43,GFAP,GNAL,HSPA9,JUN,LONP1,MMP9,TAC1,TRIB3
L-histidine		chemical - endogenous mammalian		-1.184	0.0148	ASNS,ATF3,CEBPB,SOD2
14,15-epoxyeicosatrienoic acid		chemical - endogenous mammalian		1.686	0.0148	CD44,FGF2,MMP9,PLAT
Mmp		group		-1.969	0.0148	AXL,CSF1R,ITGAM,MMP9
NELFB	-1.014	other	Inhibited	-2	0.0148	ATF3,CDKN1A,GADD45A,GADD45B
CDH2	-1.013	other		0.254	0.0148	AKT3,CDKN1A,MMP9,THY1
SRSF3	1.026	other		1.974	0.0148	CCND3,CD44,JUN,PDCD4
KCNIP3	1	transcription regulator			0.0148	CREM,FOSL2,GFAP,KCND2
IL9		cytokine			0.0148	BCL3,JUNB,MYC,PIM1
ACACB	-1.003	enzyme		1.982	0.0148	FASN,HMGCR,SCD,SREBF2
SUV39H1	1.013	enzyme			0.0148	CDKN1A,CSF1R,CYTH4,SCN2A
indirubin		chemical drug		0	0.0148	CCN1,JUN,MMP9,MYC
spermidine		chemical - endogenous mammalian		0.152	0.0148	CDKN1A,HMOX1,ITGAM,SAT1
ceruletide		biologic drug		1.97	0.0148	DDIT3,HMOX1,MME,TAC1
vitamin K2		chemical drug		1	0.0148	AR,CSF1,GPRC5B,SPP1
melphalan		chemical drug		-0.068	0.0148	BBC3,BCL2L11,CDKN1A,MCL1
galactose		chemical - endogenous mammalian		0	0.0148	CASP3,FASN,GPD1,VDAC1
SOX2	1.037	transcription regulator		-0.175	0.0151	AHR,ATF3,CDKN1A,CHST15,CITED1,CRABP2,CSF1R,DUSP1,EOMES,EPHA2,ETS2,GADD45B,HEY1,JUN,KITLG,KLF6,LRRC4,Nes,NF2,NFKB2,PCDH18,POU4F1,PRKCH,SERPINE1,SPRR1A,TEAD3,TF,TUBB3,VIM
CASZ1	1.041	enzyme		1.134	0.0154	ATP1A3,GRIN3A,HTR1B,KCND2,MYOF,NEFL,TNFRSF1B
IL24		cytokine		1.292	0.0154	BCL2L11,BCL6,CASP3,DDIT3,GADD45A,GADD45G,MCL1
AGTR1		G-protein coupled receptor		0.896	0.0154	CASP3,CP,CRH,DUSP1,HMOX1,JUN,SERPINE1
IFNA1/IFNA13		cytokine		0.573	0.0154	AR,CD83,DDX60,HERC6,MYC,STAT1,VEGFB
KLF11	1.154	transcription regulator			0.0154	CHRM1,CHRNA3,CHRNA4,CHRNA6,CHRNB2,CHRNB3,SOD2
RETNLB		other		1.32	0.0161	BMP1,CAMK2B,CASP3,DNER,FGFR1,HEY1,IL13RA1,MMP12,MSN,MYC
Ifn gamma		complex		1.175	0.0161	CASP3,CDKN1A,IGFBP5,IRF8,LIF,MMP9,MYC,PCDH7,SOCS3,STAT1
mir-8		microRNA		-0.058	0.0161	ADAMTS1,ATF3,BBC3,CDKN1A,HMOX1,KITLG,MAP3K1,PCDH10,PGR,PPM1F,SQSTM1,VIM,YWHAB,YWHAG,ZFP36
KLF6	1.571	transcription regulator		0.317	0.0163	ATF3,BCL2L11,BCL6,CDKN1A,MCL1,MMP9,MYC,PTCH1
Map3k7	1.005	kinase		0.24	0.0163	CASP3,FASN,FGL2,JUN,MMP9,RUNX1T1,SCD,TSC22D1
glutathione		chemical - endogenous mammalian	Inhibited	-2.158	0.0163	ATF3,BCL2L11,CDKN1A,DDIT3,HMOX1,SERPINE1,SLC7A11,SOD2
vincristine		chemical drug		-1.915	0.0163	AKT2,CDKN1A,GAP43,JUN,MAP2K4,MCL1,SOD2,TUBB2A
cytarabine		chemical drug	Activated	2.415	0.0163	BBC3,BCL2L11,CDKN1A,GADD45A,HLA-A,MCL1,SESN2,THRA
thyroid hormone		chemical - endogenous mammalian		0.286	0.0164	ATP2A2,CDH4,CDKN1A,CTNND2,DBI,FASN,FDFT1,FDPS,GDI1,HMGCR,IGFBP3,MYC,PIP4K2A,RTN1,S100A10,SREBF2,STAT1,Tmsb4x (includes others),TRHR,UCP2,VIM
IL7R		transmembrane receptor			0.0164	AHR,APLP2,EBF1,ETS2,MCL1,PIM1,PRKCE,REEP1,SRC
silibinin		chemical drug		0.954	0.0164	BBC3,CASP3,CD44,CDKN1A,IGFBP3,MCL1,MMP9,MYC,VIM
sodium arsenite		chemical drug		1.324	0.0164	CDKN1A,DDIT3,GADD45A,GADD45B,HMOX1,JUN,LITAF,PGR,SOCS3
miR-92a-3p (and other miRNAs w/seed AUUGCAC)		mature microRNA		-1.076	0.0167	BCL2L11,CDKN1A,IKZF1,ITGA5,MAP2K4,VSNL1
CHADL	-1.1	other		0	0.0167	CDKN1A,IGFBP3,NCF1,NTRK3,PDGFA,SMPD3
IL32		cytokine		-0.728	0.0167	BBC3,ITGAM,ITGB2,MCL1,MMP9,VIM
ABCA1	1.059	transporter	Activated	2.253	0.0167	CYP51A1,FDFT1,HMGCR,LDLR,MMP9,SREBF2
histone deacetylase inhibitor		chemical drug		1.671	0.0167	BCL2L11,CASP3,CDKN1A,FGF2,IGFBP3,MYC
dithiothreitol		chemical reagent		0.13	0.0167	ATF3,ATP2A2,DDIT3,GADD45A,HMOX1,MYC
everolimus		chemical drug		0.102	0.0167	BBC3,CCND3,CDKN1A,CEBPB,MCL1,MYC
apomorphine		chemical drug		1.669	0.0167	CACNB3,FGF2,GDI1,IL6ST,SYT3,TAC1
S-nitroso-N-acetyl-DL-penicillamine		chemical reagent		1.432	0.017	DDIT3,HMOX1,MYC,NSF,SPP1
PLP1	1.049	other			0.017	ATF3,DDIT3,PRKCQ,PTCH1,SEPTIN8
ALOX5		enzyme		1.131	0.017	CDKN1A,MMP12,MMP9,MYC,RELA
PIK3CG	1.327	kinase			0.017	BCL2L11,CD74,FOSL2,HMOX1,PGR
AURKB		kinase		-0.64	0.017	ANK1,ATF3,BBC3,CDKN1A,SORCS3
NFIX	1.015	transcription regulator		0.525	0.017	GFAP,PDGFA,SERPINA3,SERPINE1,SPARCL1
PEBP1	-1.055	other		-1.342	0.017	CIDEA,ELOVL6,FASN,PRKAR2B,SCD
NFASC	1.025	other	Inhibited	-2.213	0.017	BCAN,KIF5A,NRCAM,SCN1B,SPTBN4
amitriptyline		chemical drug		1.4	0.017	CDKN1A,FGF2,LSS,SERPINA3,WIPI1
linolenic acid		chemical - endogenous mammalian		1.231	0.017	ABCD2,CLU,FASN,SERPINE1,UCP2
FOXO1	1.012	transcription regulator		0.901	0.0173	A2M,ANXA3,AR,BCL2L11,C1QA,CDKN1A,CIDEA,EBF1,EIF4EBP1,ELOVL6,EOMES,FASN,FBXO21,FDPS,GADD45A,GADD45B,GPD1,HMGCR,HMOX1,IGFBP7,IKZF1,IL1R1,ITGA3,ITGAM,ITGB2,JUN,JUNB,LTBR,MMP9,MYC,PCK2,RAB7A,RELA,SCD,SERPINE1,SLC25A37,SOD2,SQLE,SREBF2,TRIB3
CCN1	1.807	other		0.912	0.0175	BCL2L11,CCN1,CDKN1A,FCER1G,IL6ST,ITGA3,ITGA5,MCL1,MMP9,MYC,SERPINE1
Sb202190		chemical - kinase inhibitor		-0.799	0.0175	ASAH2,CCND3,CDKN1A,CEBPB,HAPLN1,HMOX1,JUNB,LDLR,MMP9,PGR,SERPINE1
PPARD	1.058	ligand-dependent nuclear receptor		-0.682	0.0177	ADORA1,C1QA,C1QB,C1QC,CD68,CEBPB,FASN,GPD1,LDHB,MMP9,MPEG1,PCYOX1,RBP1,S100A6,SAT1,SCD,STAT1,STBD1,TMEM120A,TNFRSF12A,UCP2
SPDEF		transcription regulator		-0.498	0.0183	CDKN1A,COL16A1,FGFR1,ITGA3,ITGA5,SERPINE1,SQSTM1,VASP,VEGFB,VIM
fenretinide		chemical drug		1.371	0.0183	ATF3,BBC3,CASP3,DDIT3,IGFBP7,JUN,MMP9,MYC,RELA,STAT1
FLT1	-1.037	kinase		-0.577	0.0184	APLP2,BCAT1,CDKN1A,CLIC4,DHCR24,FLNA,G3BP2,HK1,HMOX1,PTBP1,VDAC1,YWHAZ
REL	1.037	transcription regulator		0.487	0.0185	AHR,BBC3,BCL3,CDKN1A,CDS2,CREM,F3,FOSL1,GADD45B,HLA-A,IRF8,JUN,JUP,MMP9,MYC,NFKB2,PFKM,PHGDH,PPP1R14B,RELA,SOD2,SPIN1,STAT3,VIM
enterotoxin B		biologic drug		1.89	0.0186	GPNMB,LIF,LTBR,PFN2,SERPINA3,SLC25A37,SRXN1
Laminin (complex)		complex	Inhibited	-2.425	0.0186	CDK5R1,ETS2,MAPT,MMP9,PGR,SERPINE1,VIM
SETD2	-1.023	enzyme			0.0186	ANGPTL6,CCN1,JUN,SEMA3C,SERPINE1,SERPINF1,VEGFB
F2RL1		G-protein coupled receptor		1.723	0.0186	CCN1,F3,GBP2,IRF8,KITLG,LIF,MMP9
GLI2	-1.012	transcription regulator	Inhibited	-2.169	0.019	CDKN1A,CLU,JUNB,MMP9,MYC,PRKCH,PTCH1,SPP1,VIM
TAZ	1.069	enzyme			0.019	ADAMTS1,AOX1,AXL,CCN1,CD44,MYOF,RGS4,SEMA3C,SERPINE1
SATB1	-1.148	transcription regulator		1.944	0.019	CDKN1A,CORO6,Foxp2,GADD45B,GNG4,IKZF1,IRF8,KITLG,LRRN3,NIBAN1,PGR,POU4F1,PRKCB,RASGRP2,RUNX1,TUBA4A,VIM,WARS1
desmopressin		biologic drug		-1.969	0.0191	CAPG,CRH,FLNA,LDHB,MME,PALM,PLS3,RAP1GAP,SLC43A2,SORT1,VDAC1,YWHAB,YWHAZ
PLAG1	1.002	transcription regulator		0.8	0.0191	ATF5,CHST1,FLNC,NPTXR,PTP4A3,SMARCD3,TGM2,TSPAN4
USF2	1.011	transcription regulator		0.35	0.0191	FASN,HMOX1,IGFBP3,MYC,MYH9,SERPINE1,SPP1,UCP2
DCN		other		0.876	0.0191	CASP3,CDKN1A,DUSP1,FGF2,HLA-DQA1,MMP9,SEMA3A,SERPINE1
phenylephrine		chemical drug		1.096	0.0191	ATP2A2,DUSP1,JUN,MYC,PRKCB,RGS2,RGS4,THRA
bortezomib		chemical drug		0.837	0.0192	ATF3,BAG3,BCL2L11,CDKN1A,DDIT3,GADD45A,GADD45B,GPNMB,IGFBP3,IL6ST,LIF,LTBR,MCL1,MYC,PFN2,PGR,PTCH1,SERPINA3,SLC25A37,SQSTM1,SRXN1,VAPB,VIM
TAL1		transcription regulator		0.158	0.0199	ARPP21,BCL6,BTBD3,C3AR1,CACNG4,CDKN1A,CHST11,CPLX1,HLA-A,JUN,KIF14,LRRN3,MAP3K1,MCTP1,MEST,MYC,NEFL,PLEKHO1,RUNX1,SOX4,TTC3,YARS1
TCF3	1.107	transcription regulator		-0.8	0.0205	ALCAM,ATF3,BCL2L11,BCL6,CASP3,CCND3,CDKN1A,CELA1,CGREF1,DAB2IP,DSTN,DTX1,EBF1,EIF4EBP1,EPRS1,ETS2,GADD45A,GADD45B,HS3ST1,JUN,JUND,LEPROTL1,MSMO1,MYC,NELL1,RASGRP2,SLC7A5,SOCS3,TF
Collagen type II		complex		0	0.0205	CX3CR1,IL1R1,MMP19,RRAS
LCK	1.239	kinase		1.131	0.0205	ITGB2,JUN,MMP9,RUNX1
ZNF148	-1.02	transcription regulator		-0.562	0.0205	CDKN1A,ITGAM,STAT1,VIM
CHRNA7	-1.194	transmembrane receptor		0.152	0.0205	CDKN1A,CHRNA3,ITGAM,RELA
PHLPP1	-1.087	enzyme		1.165	0.0205	CEBPD,MCL1,PRKCB,PRKCE
mir-515		microRNA		-1.541	0.0205	AR,CD44,RELA,SERPINE1
mir-31		microRNA		1.067	0.0205	AR,PRKCE,SATB2,SPP1
TRADD	-1.151	other		0.152	0.0205	AR,CX3CL1,MMP9,RND1
BID	1.315	other	Activated	2	0.0205	C3AR1,CTSH,CTSS,MMP12
TOPBP1	1.009	other		-1.988	0.0205	BBC3,CDKN1A,GADD45A,IGFBP3
PPP1R15A	1.179	other			0.0205	CEBPB,DDIT3,GADD45A,SNAP25
phencyclidine		chemical drug		1.181	0.0205	CREM,GRIN1,PVALB,RGS4
diethylmaleate		chemical toxicant		1.934	0.0205	CDKN1A,HMOX1,SLC3A2,SLC7A11
dichlororibofuranosylbenzimidazole		chemical toxicant		-0.343	0.0205	CDKN1A,FGFR1,MMP9,MYC
acadesine		chemical drug		0.068	0.0205	CDKN1A,F3,FASN,LDLR
Hsp27		group		0.494	0.0206	CDKN1A,CSF1,CSF1R,EIF4EBP1,MAPT,STAT3
TEAD4		transcription regulator			0.0206	CCN1,EOMES,FGFR1,JUN,JUNB,TNNT2
GNAS	-1.125	enzyme			0.0206	FASN,MYC,PDE4A,PTCH1,SPP1,VGF
DIO2	1.096	enzyme		-0.816	0.0206	ATP2A2,HAPLN1,NEFH,Nefm,SCUBE1,STAC2
TXN	1.007	enzyme		0.054	0.0206	CDKN1A,HMOX1,MMP9,NSF,RELA,SOD2
S-nitrosoglutathione		chemical toxicant	Activated	2.379	0.0206	CDKN1A,CNTF,GFAP,ITGAM,LIF,S100A10
zVAD-FMK		chemical - protease inhibitor		-0.277	0.0206	CASP3,CCND3,CDKN1A,IL6ST,MCL1,RELA
FOXP3		transcription regulator		1.937	0.0206	AKT3,BBC3,BCL2L11,CDKN1A,FGL2,HLA-A,MMP9,NRN1,NTRK3,PDCD4,PDE3B,RUNX1
BMP4	1.386	growth factor		0.393	0.021	CCN1,CDKN1A,CEBPB,COCH,EFNA1,HEY1,JUN,JUNB,MYC,NUPR1,PRKCH,PRR5,PTCH1,SMAD9,SPNS2,SULF1,TGM2
PRKCA	-1.115	kinase		0.239	0.0211	CDKN1A,DTX1,GFAP,HEY1,IGFBP3,INSIG1,JUN,MMP9,MYC,PTPRN2,RUNX1,SDCBP,SERPINE1
L-tryptophan		chemical - endogenous mammalian			0.0215	S100A6,SLC1A4,SLC7A11
GCS-100		chemical drug			0.0215	CDKN1A,LGALS3,MCL1
Tetanospasmin		chemical - endogenous non-mammalian			0.0215	CAMK2A,GRIN1,KCNA2
APC/APC2		group			0.0215	CDKN1A,JUP,MCL1
Foxo		group			0.0215	BCL2L11,CDKN1A,GADD45A
FOXG1	-1.039	transcription regulator			0.0215	BCL2L11,CDKN1A,SERPINE1
resolvin D1		chemical - endogenous mammalian			0.0215	BCL6,HMOX1,JUN
PPM1D	-1.016	phosphatase			0.0215	CDKN1A,PGR,RELA
UCP2	1.311	transporter			0.0215	FASN,PKM,SCD
BANP	1.053	other			0.0215	BBC3,CDKN1A,STAT3
TRPV1		ion channel			0.0215	ADCYAP1,CALCB,GFAP
CBX2	1.09	transcription regulator			0.0215	AHR,CDKN1A,RUNX1
PYCARD	1.864	transcription regulator			0.0215	CASP3,CDKN1A,MMP9
SMARCA1	-1.012	transcription regulator			0.0215	CDKN1A,GADD45A,MYC
TFCP2	1.06	transcription regulator			0.0215	A2M,MMP9,SPP1
SPHK2	1.107	kinase			0.0215	CDKN1A,LYN,SRC
PTCSC3		other			0.0215	MMP9,MYC,S100A4
HSF4	-1.149	transcription regulator			0.0215	FGF1,LIF,VIM
PPP1CA	1.047	phosphatase			0.0215	AR,SPP1,WWTR1
ITGB1BP1	1.075	other			0.0215	CDKN1A,HEY1,HEY2
CHRNA3	-1.342	transmembrane receptor			0.0215	CASP3,CDKN1A,STAT1
DDB1	-1.022	other			0.0215	BBC3,CDKN1A,STAT1
ELN	1.086	other			0.0215	MMP12,MMP9,NCF1
BET		group			0.0215	DMTN,HMOX1,STAT3
GNA11	-1.057	enzyme			0.0215	ADAMTS1,EDN2,PGR
SIK1/SIK1B		kinase			0.0215	FASN,GPD1,SCD
PDYN	-1.092	transporter			0.0215	ARC,GRM1,PLXND1
GADD45GIP1	1.009	other			0.0215	DDIT3,HMOX1,LONP1
diquat		chemical toxicant			0.0215	HMOX1,Mt1,Mt2
chlorpyrifos		chemical toxicant			0.0215	CRH,GAL,HMOX1
bupivacaine		chemical drug			0.0215	FOSL1,FOSL2,JUND
metoprolol		chemical drug			0.0215	GFAP,MYC,RELA
CDN1163		chemical reagent			0.0215	DDIT3,FASN,SCD
MALP-2s		chemical reagent			0.0215	CAST,ITGAM,MCL1
polyamines		chemical - other			0.0215	CD44,DDIT3,SAT1
zinc sulfate		chemical drug			0.0215	HMOX1,MAPT,Mt1
hemozoin		chemical - endogenous non-mammalian			0.0215	CD83,HMOX1,MMP9
ziprasidone		chemical drug			0.0215	CRH,HMGCR,HMGCS1
gossypol		chemical drug			0.0215	ATF3,MCL1,SAT1
scopolamine		chemical drug			0.0215	GFAP,MAPT,MMP9
gamma-linolenic acid		chemical - endogenous mammalian			0.0215	FASN,HMOX1,NCF1
L-N6-(1-iminoethyl)-lysine		chemical reagent			0.0215	HMOX1,ITGAM,STAT3
allopregnanolone		chemical - endogenous mammalian			0.0215	CRH,GRIN2A,LGALS3
3-beta,17-beta-androstanediol		chemical - endogenous mammalian			0.0215	AR,BBC3,LYZ
dexamethasone phosphate		chemical drug	Activated	2.236	0.0218	BCL6,DUSP1,GADD45G,GPD1,Mt1
Smad		complex		1.52	0.0218	CDKN1A,INPP5D,MCL1,MYC,SERPINE1
FGF4		growth factor		-1.729	0.0218	CDKN1A,HMGCR,HMGCS1,SCD,Scd2
EED	1.004	transcription regulator			0.0218	DAB2IP,GFAP,MYC,NKD1,THY1
SUPT16H	-1.001	transcription regulator			0.0218	CDKN1A,CPNE6,MSN,PDGFA,TMTC1
CNOT7	-1.003	transcription regulator			0.0218	HERC6,SLC14A1,SLC7A11,STAT1,TAP2
IFNLR1		transmembrane receptor			0.0218	ATF3,CSF1,LIF,MYC,SOD2
BAG1	1.045	other		0.314	0.0218	BCL2L11,CDKN1A,GADD45A,JUN,MAPT
PCYT1A	1.016	enzyme		0.555	0.0218	AXL,FGFR1,SCD,SEPTIN3,TUBB3
GAPDH	-1.106	enzyme	Inhibited	-2.2	0.0218	DUSP1,FCER1G,SPP1,STAT1,WARS1
PD 123319		chemical drug		-0.293	0.0218	FASN,FOSL2,SERPINE1,SPP1,SPRY1
ethylene glycol tetraacetic acid		chemical reagent		-0.555	0.0218	ATP2A2,CD83,DDIT3,GRIN1,ITGAM
KN 93		chemical - kinase inhibitor		0	0.0218	BBC3,CALCB,CAMK2A,CD83,MCL1
bafilomycin A1		chemical drug	Activated	2.219	0.0218	CD9,DDIT3,SLC7A1,SQSTM1,TRIB3
vitamin K3		chemical drug	Activated	2.176	0.0218	CASP3,DDIT3,HMOX1,KLF6,MYC
PPARGC1B	-1.014	transcription regulator	Inhibited	-2.756	0.0218	DHCR24,ESRRG,FASN,FDFT1,FDPS,HMGCR,LSS,SCD,SQLE
ITGA5	3.332	transmembrane receptor		-0.485	0.0221	CD44,CDKN1A,CEBPB,HOXB9,JUN,JUNB,MMP9
advanced glycation end-products		chemical - endogenous mammalian		0.128	0.0221	CASP3,CDKN1A,FGF2,MMP9,SERPINE1,SERPINF1,SPP1
carbamylcholine		chemical drug		0.078	0.0221	ARC,CDKN1A,CHRNA4,CHRNB2,ITPR1,JUN,RGS2
bardoxolone		chemical drug	Activated	2.635	0.0221	CDKN1A,CEBPB,CEBPG,DDIT3,HMOX1,HSPA9,SQSTM1
luteolin		chemical drug		0.391	0.0221	AR,CASP3,HMOX1,JUN,MMP9,MYC,SOD2
thioctic acid		chemical drug			0.0221	HMOX1,JUN,MMP9,MYC,SLC7A11,SOD2,UCP2
IFNL1		cytokine	Activated	2.596	0.0223	ATF3,CD83,CHAC1,DDX60,HERC6,IRF9,STAT1,ZC3HAV1
TLR3	1.261	transmembrane receptor	Activated	3.202	0.0223	AKT3,ATF3,CAST,CLU,CX3CL1,DUSP1,GADD45B,GBP2,HMOX1,JUNB,LIX1,SERPINE1,SOCS3,SPRY1,STAT1,TNFRSF1A,TNFRSF1B,ZC3HAV1
KLF2	1.042	transcription regulator		-1.125	0.0232	BCL3,CCND3,CDKN1A,CX3CR1,EFNA1,F3,GADD45A,JUNB,KITLG,MVP,MYC,PDPN,PROS1,SELPLG,SERPINE1,STAT1
MAP3K8	1.501	kinase		0.428	0.0234	BMP1,CACNB3,CDK5R1,CEBPD,GNG4,JUN,JUNB,LAD1,MMP9,PGR,PLAT,RAB3A,SLA,SOCS3,TUBB2B
PIK3R1	-1.029	kinase		0	0.0236	AR,ATF5,DDIT3,F3,HMOX1,MYC,PKM,SERPINE1,SOD2,TRIB3
MIF	-1.041	cytokine		1.316	0.0236	ATF5,C3AR1,CD44,CEBPB,DUSP1,FASN,IL6ST,JUN,LTBR,MMP9
Rp-8-Br-cGMPS		chemical - kinase inhibitor			0.0247	CNTF,ITGAM
ganciclovir		chemical drug			0.0247	ARC,CDKN1A
trapidil		chemical drug			0.0247	PDGFA,PIM1
IntegrinŒ±		group			0.0247	ITGAM,ITGB2
Calcineurin B		group			0.0247	B3GAT1,CDKN1A
tyrosine kinase		group			0.0247	CD44,HMOX1
MNK1/2		group			0.0247	MYC,SPRY1
Bvr		group			0.0247	HMOX1,RELA
Cpla2		group			0.0247	AR,MYC
Fcgr3		group			0.0247	ITGAM,ITGB2
propentofylline		chemical drug			0.0247	GAP43,GFAP
obatoclax		chemical drug			0.0247	ATF3,MCL1
CRTC3	1.007	other			0.0247	CRH,RGS2
DPP10	-2.251	peptidase			0.0247	DPP10,KCNIP1
PRAG1	1.416	kinase			0.0247	HEY1,HEY2
NPAS4	1.245	transcription regulator			0.0247	DDIT3,SYN1
TRIM29		transcription regulator			0.0247	CD44,CDKN1A
NIBAN2	1.163	transcription regulator			0.0247	MYC,PKM
ELOVL2	-1.032	enzyme			0.0247	FASN,SCD
FAT1	-1.066	other			0.0247	JUN,PDCD4
Fascin		group			0.0247	CCN1,MMP9
PSMD14	-1.047	peptidase			0.0247	BCL2L11,BCL3
SLC39A8	1.428	transporter			0.0247	MMP12,MMP9
UBA6	-1.017	enzyme			0.0247	ARC,SHANK3
USP22	-1.044	peptidase			0.0247	CDKN1A,MVP
ADGRF5	-1.128	G-protein coupled receptor			0.0247	CSF1,MMP9
PRPF19	-1.032	enzyme			0.0247	CDKN1A,GFAP
SLC39A4		transporter			0.0247	Mt1,NELL1
PLA2G2D		enzyme			0.0247	CD68,ITGAM
N(2)-(gamma-D-glutamyl)-meso-2,2'-diaminopimelic acid		chemical reagent			0.0247	ITGB2,MMP9
valine		chemical - endogenous mammalian			0.0247	CD83,SOD2
ADI PEG20		biologic drug			0.0247	AXL,MYC
Nc2		complex			0.0247	HLA-A,MYC
KCNIP1	-1.199	ion channel			0.0247	DPP10,KCNIP1
PPP2R2C	-1.329	phosphatase			0.0247	NEFH,PPP2R2C
TXK		kinase			0.0247	CD44,EOMES
ABCD1	-1.025	transporter			0.0247	ABCD2,RELA
TNFRSF21	1.05	transmembrane receptor			0.0247	CASP3,STAT3
KCND3	-1.147	ion channel			0.0247	DPP10,KCNIP1
ELL	1.08	transcription regulator			0.0247	CDKN1A,MYC
TNFRSF10A	-1.021	transmembrane receptor			0.0247	ITGAM,STAT3
HMG20B	1.004	transcription regulator			0.0247	SCN1A,SCN2A
FGF13	-1.28	growth factor			0.0247	CDKN1A,MMP9
PMEPA1	-1.098	other			0.0247	AR,CDKN1A
KCNIP2	-1.192	other			0.0247	CREM,KCND2
CBX1	1.031	transcription regulator			0.0247	CDKN1A,PROS1
U2AF2	1.041	other			0.0247	BBC3,CDKN1A
TAOK2	1.001	kinase			0.0247	PGR,SOD2
DUSP4	-1.101	phosphatase			0.0247	BCL2L11,DUSP1
miR-516a-3p (and other miRNAs w/seed GCUUCCU)		mature microRNA			0.0247	AR,SULF1
mir-342		microRNA			0.0247	PTPRN,PTPRN2
MAPK15	1.256	kinase			0.0247	AR,JUN
MAGED1	1.029	transcription regulator			0.0247	CDKN1A,JUN
PFN1	1.084	other			0.0247	ANXA2,SQSTM1
GRM2	-1.035	G-protein coupled receptor			0.0247	GRIN2A,SLC1A1
RPS3	1.161	enzyme			0.0247	BCL2L11,Hrk
CEBPG	1.156	transcription regulator			0.0247	ASNS,DDIT3
TRAF7	1.014	enzyme			0.0247	JUN,MYC
CXCL13	-1.574	cytokine			0.0247	LTBR,MYC
ELOA	-1.016	transcription regulator			0.0247	ATF3,CDKN1A
HIVEP3	-1.061	transcription regulator			0.0247	ALG2,S100A4
DLX3	2.714	transcription regulator			0.0247	CDKN1A,MMP9
BCL10	1.145	transcription regulator			0.0247	CD44,NFKB2
BAIAP2	-1.022	kinase			0.0247	GRIN1,GRIN2A
PTGER3		G-protein coupled receptor			0.0247	AR,KCNH8
CFL1	-1.044	other			0.0247	DSTN,JUN
MATK	-1.331	kinase			0.0247	LYN,SRC
TCP1	1.011	other			0.0247	BBC3,CDKN1A
EEF1A1	1.133	translation regulator			0.0247	MYC,S100A4
Mt3	-1.13	other			0.0247	CEBPD,GFAP
PODXL		kinase			0.0247	MMP9,VIM
PDE4D		enzyme			0.0247	BCL2L11,PLAT
NBN	-1.011	other			0.0247	CDKN1A,CLU
UIMC1	1.009	other			0.0247	BBC3,CDKN1A
(E)-1-(2-nitrovinyl)naphthalene		chemical reagent			0.0247	MYC,SQSTM1
(E)-9-(2-nitrovinyl)anthracene		chemical reagent			0.0247	MYC,SQSTM1
1-(2-hydroxy-5-methylphenyl)-3-phenyl-1,3-propanedione		chemical reagent			0.0247	CEBPD,DDIT3
p38 MAP kinase inhibitor		chemical drug			0.0247	CDKN1A,MMP9
HA900		chemical reagent			0.0247	KITLG,SOCS3
delta-aminolevulinic acid		chemical - endogenous mammalian			0.0247	F3,HMOX1
sesamin		chemical - endogenous non-mammalian			0.0247	CASP3,NCF1
clomiphene		chemical drug			0.0247	LDLR,LIF
polymethyl methacrylate		chemical reagent			0.0247	CSF1R,SRC
pyridoxamine		chemical - endogenous mammalian			0.0247	DDIT3,SERPINE1
midazolam		chemical drug			0.0247	ARC,ITGB2
dieldrin		chemical toxicant			0.0247	GRIN2A,PGR
10-decarbamoylmitomycin C		chemical toxicant			0.0247	CDKN1A,GADD45A
manidipine		chemical drug			0.0247	HMGCR,JUN
salsalate		chemical drug			0.0247	NCF1,RELA
1,1-diethyl-2-hydroxy-2-nitrosohydrazine		chemical toxicant			0.0247	GADD45A,TNFRSF1A
dexfenfluramine		chemical drug			0.0247	CRH,HTR2A
ampelopsin		chemical drug			0.0247	HMOX1,RELA
lobeline		chemical drug			0.0247	CHRNA4,CHRNB2
rebamipide		chemical drug			0.0247	MMP9,SOD2
androstenedione		chemical - endogenous mammalian			0.0247	AR,PROS1
ponasterone A		chemical reagent			0.0247	ELF4,GRM1
CALCA		other		1.164	0.0248	CALCB,CD44,CREM,GFAP,JUNB,MME,PALM,RAB7A,RAP1GAP,SLC43A2,SORT1
tributyrin		chemical drug		0.333	0.0249	ATF3,CASP3,CCN1,CDKN1A,DUSP1,MME,NFKB2,RGS4,SOD2
SMAD2	-1.034	transcription regulator	Activated	2.24	0.0249	BCL2L11,CDKN1A,FSTL3,GADD45B,HMOX1,INPP5D,MMP9,NET1,SERPINE1
GCG		other	Activated	2.093	0.0249	CASP3,CEBPB,FASN,FDPS,FOSL2,HK1,HMGCR,SREBF2,TNFAIP6
Pam3-Cys-Ser-Lys4		chemical reagent		0.637	0.0249	AOX1,CD83,CSF1R,F3,HLA-A,MCL1,MMP9,RGS2,STAT1
Cdk		group		1.387	0.025	DUSP1,GADD45A,GADD45G,MYC,RGS2,UCP2
EZR	1.038	other		-0.717	0.025	ATF3,DDIT3,EIF4EBP1,MMP9,MYC,TRIB3
miR-26a-5p (and other miRNAs w/seed UCAAGUA)		mature microRNA		-0.416	0.025	CCND3,CDKN1A,EPHA2,HPGD,MYC,PGR
FHIT	1.125	enzyme		0.981	0.025	BBC3,CDKN1A,MMP9,RAB7A,RHOC,VIM
FASN	-1.239	enzyme		-1.664	0.025	CIDEA,ELOVL6,FASN,PRKAR2B,SCD,VIM
CBL	1.001	transcription regulator		-0.371	0.025	BCL2L11,CDKN1A,EPHA4,FLT3,LYN,STAT1
OLR1		transmembrane receptor		1.253	0.025	CD68,ITGAM,NCF1,RBP1,RXRG,SPP1
PDLIM2		other		-0.577	0.0255	FSTL1,IGFBP3,MME,NAP1L2,NUDT11,PRR16,RTN1,SH3GL2,STAT1,STC2,SV2A,YPEL3
TICAM1	1.205	other	Activated	2.137	0.0255	BCL3,CEBPD,DUSP1,ETS2,MAFF,Nes,NFKB2,PDE4B,SERPINE1,SOCS3,TSC22D1,ZC3HAV1
medroxyprogesterone acetate		chemical drug		1.751	0.0255	CASP3,CCN1,CD44,F3,FASN,FGF2,ITGB2,JUN,JUNB,MYC,PGR,SCD
NRIP1	-1.048	transcription regulator		-0.555	0.0258	CDKN1A,CIDEA,FASN,LDHB,PDK2,PGR,SCD,TNFAIP6
CD28		transmembrane receptor		1.695	0.0259	AHR,CAMK2A,CASP3,CCND3,CREM,CRLF2,EOMES,FCER1G,FDPS,FYB1,GBP2,HAX1,IGFBP5,IL1R1,IRF8,JUN,MYC,NFKB2,NLGN3,PCYOX1,PDE4A,PDE4B,RELA,RHOC,SLC7A1,SLC7A5,SOCS3,STAT3,TNFRSF1B,TSC22D1
SQSTM1	1.313	transcription regulator		1.633	0.026	ARID5A,FGL2,HMOX1,JUN,PLAT,RELA,TSC22D1
CD3 group		group		-0.436	0.026	CCND3,FASN,GBP2,LPCAT4,SCD,SLC7A5,STAT3
ETV5	1.129	transcription regulator			0.026	ALCAM,FXYD5,ITGA5,NCAM2,NRCAM,PKP2,SPP1
RELB	1.266	transcription regulator		1.103	0.026	CDKN1A,CRH,LTBR,MYC,NFKB2,SOD2,TNFRSF1A
memantine		chemical drug		-1.248	0.026	ATP2B2,CREM,CRH,GDI1,GFAP,SCN2B,STAT3
flutamide		chemical drug		0.789	0.026	AR,CASP3,CCN1,DHH,IL6ST,PTCH1,VIM
NEUROG1		transcription regulator		0	0.0267	CDK5R1,FGF9,LIX1,LRRN3,MEST,MMP9,S100A4,SERPINF1,SULF1,TMEFF2
KDM2B	-1.057	enzyme		1	0.0273	CDKN1A,CRABP2,CX3CL1,EOMES,NSG2
leucine		chemical - endogenous mammalian		-1.516	0.0273	ASNS,ATF3,DDIT3,FASN,SOD2
CASP3	1.298	peptidase		-1.342	0.0273	CAPN1,CASP3,CDKN1A,MCL1,MMP9
TSC22D3	-1.163	transcription regulator		0.847	0.0273	BBC3,BCL2L11,CDKN1A,DUSP1,EDIL3
SP4	-1.037	transcription regulator			0.0273	ARC,CDKN1A,CHRNA3,GRIN1,RELA
SIN3B	1.023	transcription regulator			0.0273	BCL6,DDIT3,GADD45B,KLF6,MYC
4-hydroxynonenal		chemical toxicant		1.021	0.0273	BAG3,JUN,MME,MMP9,SERPINE1
amino acids		chemical - endogenous mammalian	Inhibited	-2.194	0.0273	ASNS,DDIT3,JUN,JUNB,SLC7A1
steroid		chemical - endogenous mammalian			0.0273	CCN1,GAP43,MYC,PLAT,SPP1
selumetinib		chemical drug		1.922	0.0275	BCL2L11,CDK5R1,CDKN1A,JUN
SATB2	-1.68	transcription regulator			0.0275	BBC3,BCL11B,SPP1,TBR1
PARG	-1.001	enzyme			0.0275	ITPR1,NELL2,PVALB,RAPGEF4
PROCR		other		1.972	0.0275	GBP2,IRF8,LIF,MMP9
MXI1	-1.053	transcription regulator		-1.919	0.0275	MTHFD2,MYC,SLC1A4,SLC7A1
mir-154		microRNA		-1.954	0.0275	AXL,BCL2L11,HMOX1,STAT3
PTX3	1.144	other		0.132	0.0275	CX3CR1,F3,JUN,MMP9
GFI1B		transcription regulator			0.0275	CDKN1A,ELF4,MYC,SOCS3
BACH1	1.07	transcription regulator		-0.35	0.0275	HMOX1,SLC7A11,SPP1,SQSTM1
Pam3-Cys		chemical toxicant		-1	0.0275	CD83,PLAT,SERPINE1,SOD2
decursin		chemical - endogenous non-mammalian			0.0275	CDKN1A,FASN,MMP9,MYC
suramin		chemical drug		-0.152	0.0275	F3,FGF2,HMOX1,MSTN
piceatannol		chemical - endogenous non-mammalian			0.0275	BCL6,HMOX1,MMP9,MYC
acetylcholine		chemical - endogenous mammalian			0.0275	CRH,KCNQ2,KCNQ3,SOCS3
mezerein		chemical - endogenous non-mammalian			0.0275	CD74,CDKN1A,INSIG1,IRF9
naringenin		chemical - endogenous non-mammalian		-1	0.0275	HMOX1,LDLR,LYN,PGR
chelerythrine		chemical drug		-0.762	0.0275	CHGA,GRM1,MCL1,PIM1
24-hydroxycholesterol		chemical - endogenous mammalian		1.214	0.0275	HMGCR,LDLR,PTCH1,SREBF2
PTGS2		enzyme		1.127	0.0279	ANXA2,BBC3,CD44,CD68,CDKN1A,CHGA,CLU,DUSP1,GRIN2A,IGFBP3,MCL1,MMP9,MYC,TGM2,TNFAIP6
FGF1	-1.769	growth factor		0.749	0.0283	AHR,CCN1,CD68,CDKN1A,FGFR1,GADD45G,HMOX1,ITGAM,JUN,MYC,PDGFA,SPP1,TGM2,TNFRSF12A
SYK	1.011	kinase		-1.142	0.0284	ARID5A,BCL2L11,FGL2,FOSL1,GADD45A,ITGAM,PIM1,TRHDE,TSC22D1
15-deoxy-delta-12,14 -PGJ 2		chemical - endogenous mammalian		1.285	0.029	CASP3,CDKN1A,CEBPD,DDIT3,GADD45A,HMOX1,HSPB1,ITGAM,JUN,MCL1,MMP9,MYC,SERPINE1,SOCS3,SPP1,STAT1,TBXAS1
PKD1	1.173	ion channel		-0.329	0.0293	ADAM22,ATP1B1,BCAT1,CDKN1A,EDIL3,EIF4EBP1,ENPP5,FGFR1,Foxp2,GPRASP1,IER2,PCDH7,PCDH9,PDE4B,PRKCB,PRLR,PVALB,SLITRK5,THG1L
IFN alpha/beta		group	Activated	2.121	0.0297	AXL,BCL2L11,CD83,CX3CL1,FGL2,HLA-A,IRF8,STAT1
SHC1	1.09	other		1.948	0.0297	BCL2L11,CDKN1A,EDN2,HS3ST1,ITGAM,SERPINE1,SOD2,SQSTM1
EHF	1.058	transcription regulator	Activated	2.795	0.0297	CASP3,CRABP2,HMOX1,LYN,PLAT,SERPINA3,SERPINE1,THY1
methotrexate		chemical drug		-0.515	0.0298	C1QB,CASP3,CDKN1A,CLN8,CSF1,CTSS,DUSP1,FADS1,FASN,GAP43,HMGCS1,HMOX1,IGFBP3,IGFBP5,Mt1,MYC,PFN2,PRKCB,SCD,SERPING1,SOCS3,SPP1
TWIST2		transcription regulator		1.706	0.03	CD44,CDKN1A,HOXB9,KLF6,MMP9,VIM
IRS2	1.042	enzyme		-1.682	0.03	FASN,HMGCR,HMOX1,MYC,RELA,SREBF2
MMP2	1.165	peptidase		1.287	0.03	CD44,CDKN1A,CX3CL1,IL6ST,ITGA3,MYC
RARG	1.095	ligand-dependent nuclear receptor		0.106	0.03	CRABP2,DUSP1,GAP43,JUN,LAMB1,MYC
TSC1	1.055	other		-1.572	0.03	DDIT3,FLNA,HMOX1,LDHB,NIBAN1,STAT1
LRP1	1.009	transmembrane receptor	Inhibited	-2.2	0.03	DDIT3,GRIN1,MMP9,SERPINF1,SERPING1,SQSTM1
mir-181		microRNA		-1.249	0.0305	AR,BCL2L11,IRF8,KLF6,MCL1,SLC47A1,TGM2
8,9-epoxyeicosatrienoic acid		chemical - endogenous mammalian			0.0321	CD44,MMP9,PLAT
geneticin		chemical toxicant			0.0321	BBC3,CDKN1A,PLAT
3M-001		chemical drug			0.0321	CD83,MYC,STAT1
3M-011		chemical reagent			0.0321	CD83,MYC,STAT1
CYTOR		other			0.0321	MYC,STAT1,STAT3
CERS2	1.102	transcription regulator			0.0321	CDKN1A,DDIT3,SMPD3
MEMO1	1.077	other			0.0321	JUN,MYC,STC2
STAG1	-1.029	transcription regulator			0.0321	MYC,PCDH11X,PCDH7
TRA		transmembrane receptor			0.0321	CDKN1A,SELPLG,SOCS3
RGS2	-1.219	enzyme			0.0321	CEBPD,F3,PLAT
Betacatenin/TCF		complex			0.0321	CD44,FGF9,JUN
ACACA	-1.064	enzyme			0.0321	ELOVL6,FASN,SCD
YWHAQ	-1.117	other			0.0321	CASP3,CDKN1A,ETV1
AXL	1.32	kinase			0.0321	MMP9,RELA,VIM
FRMD6	1.077	other			0.0321	CDKN1A,FGF1,IGFBP3
UBQLN1	-1.035	other			0.0321	GABRA1,GABRG2,VIM
LMO4	-1.052	transcription regulator			0.0321	ALK,PGR,SOD2
VCP	-1.07	enzyme			0.0321	DDIT3,DUSP1,NFKB2
GRIN1	-1.277	ion channel			0.0321	CAMK2A,GRIN1,GRIN2A
OPRM1	-1.426	G-protein coupled receptor			0.0321	MMP9,TLN2,VIM
PDE5A	-1.288	enzyme			0.0321	ATP2A2,PDE4A,PDE4B
RC3H1	-1.038	enzyme			0.0321	IL6ST,SPP1,TNFRSF1B
CYBA	1.378	enzyme			0.0321	CDKN1A,SERPINE1,SOD2
thiocoraline		chemical reagent			0.0321	CHGA,HEY1,HEY2
HNRNPAB	1.02	enzyme			0.0321	S100A4,SPP1,VIM
raltitrexed		chemical drug			0.0321	ANXA2,CDKN1A,SAT1
1,2-dimethylhydrazine		chemical toxicant			0.0321	CASP3,MYC,RELA
2-hydroxy-1-naphthylaldehyde isonicotinoyl hydrazone		chemical reagent			0.0321	CCND3,CDKN1A,GADD45A
clomipramine		chemical drug			0.0321	LSS,SERPINA3,WIPI1
1,1-bis(3'-indolyl)-1-(4-trifluoromethyl-phenyl)methane		chemical reagent			0.0321	AR,ATF3,CDKN1A
tetrathiomolybdate		chemical drug			0.0321	ITGAM,MMP9,SERPINE1
sphingomyelin		chemical - endogenous mammalian			0.0321	ELOVL6,FASN,SCD
Rxr		group			0.0321	ABCD2,BCL11B,CDKN1A,GADD45A,INSIG1,ITGB2,MYC,SERPINF1,SPP1
HOXD10		transcription regulator		1.706	0.0321	CD44,Gm12854/S100a11,ITGA3,MAGED2,NCS1,RHOC,SERPINE1,ST8SIA2,TTC3
ESRRA		ligand-dependent nuclear receptor		-1.982	0.0322	ALDOC,ATP2A2,CACNB1,CHKA,CYP51A1,HK1,HMGCR,HMGCS1,IDI1,LDHB,PCK2,PKM,Scd2,SPP1,STAC2,THRA
TNFSF10	1.048	cytokine	Activated	2.122	0.0335	CASP3,HLA-A,IRF9,ITGAM,JUN,MCL1,MMP9,PRKCE,RELA,STAT1
tetracycline		chemical drug		-0.53	0.0335	CSF1,FXYD7,LRRC4B,PCDH18,PDE4B,SERPINE1,SLC1A4,SOD2,TF,VDAC1
peoniflorin		chemical drug		0.447	0.0337	CASP3,HMOX1,RUNX1,SNAP25,UBE2N
CHI3L1	1.204	enzyme			0.0337	COL16A1,EMP1,IGFBP5,MMP9,SERPINE1
deferasirox		chemical drug	Activated	2.186	0.0337	ANXA2,ITGAM,ITGB2,JUN,PLD4
GRB2	1.003	other		-0.447	0.0337	CRABP2,LTBR,NF2,SLC7A1,SPRR1A
NFATC3	-1.045	transcription regulator		0.594	0.0337	ATF3,B3GAT1,CASP3,GAP43,JUN
RXRB	1.076	ligand-dependent nuclear receptor			0.0337	ATP1A3,FASN,FGFR1,LYZ,SPP1
CTSS	1.538	peptidase		1	0.0337	BCL2L11,CASP3,CX3CL1,ITGA5,MMP9
ZEB2	-1.067	transcription regulator			0.0337	AXL,CX3CR1,ESRP1,INPP5D,VIM
SPRY1	1.391	other			0.0337	EOMES,ETV1,FGF1,FGF9,MEST
SSRP1	1	transcription regulator			0.0337	CDKN1A,CPNE6,MSN,PDGFA,TMTC1
POSTN	1.073	other		-0.391	0.0337	HEY1,HEY2,MMP9,SPP1,VIM
SMAD5	1.022	transcription regulator		0.489	0.0337	COCH,CSF1,PDGFA,RUNX1,SERPINE1
TAF6	1.052	transcription regulator			0.0337	ATF3,BCL11B,CDKN1A,GADD45A,JUN
FLT3LG		cytokine		0.485	0.0337	CD83,CEBPB,FLT3,ITGAM,MCL1
thalidomide		chemical drug		-1.982	0.0337	FGF2,GADD45B,ITGAM,PIM1,SERPINE1
letrozole		chemical drug		0.555	0.0337	CDKN1A,FOSL1,LIF,MYC,PGR
N-formyl-Met-Leu-Phe		chemical reagent			0.0337	CAPG,ITGAM,ITGB2,MSN,SELPLG
UCN-01		chemical drug		-0.745	0.0337	BCL2L11,CCND3,CDKN1A,MCL1,PRKCQ
CLDN7		other		0.709	0.0337	ANXA3,APLP2,CD68,CX3CL1,F3,FADS3,FOSL1,IGFBP7,LGALS3,MMP9,PANX2,PHGDH,SYTL2,WIPI1
TREM1		transmembrane receptor	Activated	2.688	0.0338	ASNS,ATF3,ATP1B1,CD83,CEBPB,CSF1,ETS2,F3,FOSL1,GADD45B,IL1R1,LIF,MAFF,MMP19,NFKB2,SPP1,STARD4
RIPK2	1.038	kinase		0.26	0.034	FASN,HMGCR,LDLR,NFKB2,PDE4B,SCD,SLC2A6,SOD2
erlotinib		chemical drug		1.548	0.034	BBC3,BCL2L11,F3,MME,NFKB2,Tmsb4x (includes others),TNFRSF1A,TNFRSF1B
apigenin		chemical - endogenous non-mammalian		1.091	0.034	AR,CASP3,CDKN1A,CREM,HMOX1,MMP9,RELA,SOD2
PARP1	1.064	enzyme		-0.563	0.0344	FASN,GBP2,HMOX1,ITPR1,JUN,LIF,MYC,NELL2,PVALB,RAPGEF4,RELA,STAT1
KDM5B	-1.011	transcription regulator		1.631	0.0349	DDIT3,DHCR24,EPB41L1,GADD45A,GAL,INSIG1,MCAM,NEFL,NOL3,PDE3B,PGR,PLS3,PRLR,REEP1,SAT1,TUBB2A
Tlr		group		0.82	0.0354	BCL6,CD83,DUSP1,HLA-A,SEMA3A,SOCS3,STAT1
A2M	2.009	transporter		-1.032	0.0354	DDIT3,FASN,GADD45B,GAP43,GRIN1,PRLR,SREBF2
HOXA3		transcription regulator		-1.195	0.0354	ANXA2,CEBPB,HEY2,IKZF1,PLXND1,RUNX1,TNFRSF1B
MAPK7	1.091	kinase		1.7	0.0354	ADAMTS1,DUSP1,HMOX1,JUN,MCL1,PLAT,VIM
Go 6976		chemical - kinase inhibitor		1	0.0354	CD83,CDKN1A,CHGA,HMOX1,ITGA5,MMP9,SOD2
bromodeoxyuridine		chemical drug	Activated	2.4	0.0356	CSF1,F3,IGFBP3,SERPINE1,STAT1,TGFBI
PAF1	1.001	other		0.816	0.0356	LRRN3,SERPINE1,SERTAD1,SOD2,ZC3HAV1,ZFP36
lipoteichoic acid		chemical - endogenous non-mammalian		-0.378	0.0356	BCL2L11,CAST,CD83,GLRB,HMOX1,MMP9
11,12-epoxyeicosatrienoic acid		chemical - endogenous mammalian		1.109	0.0357	CD44,DUSP1,MMP9,PLAT
zidovudine		chemical drug			0.0357	BCL3,CDKN1A,MYC,STAT1
oleanolic acid		chemical - endogenous non-mammalian			0.0357	AHR,CDKN1A,HMOX1,SOCS3
NCOR-LXR-Oxysterol-RXR-9 cis RA		complex		0	0.0357	CYP51A1,FASN,FDFT1,SCD
NUMB	1.025	other		0.686	0.0357	CDKN1A,HEY1,HEY2,Mt2
miR-128-3p (and other miRNAs w/seed CACAGUG)		mature microRNA		1	0.0357	DBI,LDLR,NTRK3,SNAP25
BTRC	1.026	enzyme		1.067	0.0357	CDKN1A,CTTN,GLUL,RELA
CRYAB	1.415	other			0.0357	BAG3,CASP3,HSPB8,MME
HSD17B4	-1.061	enzyme		1	0.0357	FASN,MGLL,PTCH1,SCP2
IFNE		cytokine		1	0.0357	CD83,CDKN1A,HEXB,STAT1
MAP3K5	-1.005	kinase			0.0357	BCL2L11,CDKN1A,HMOX1,JUN
BARX2		transcription regulator		-1.067	0.0357	FGF12,FLNA,HSPA9,MMP9
MNT	1.027	transcription regulator	Inhibited	-2	0.0357	BCL6,DDIT3,GADD45B,KLF6
CREB3	1.233	transcription regulator		0	0.0357	CCND3,DDIT3,INSIG1,MMP9
NFIC	-1.057	transcription regulator			0.0357	CDKN1A,CSF1,GFAP,PDGFA
CETP		enzyme		1.982	0.0357	DDIT3,HMGCR,LDLR,PLIN3
AZGP1		transporter		-1.969	0.0357	CEBPB,ITGA5,MYC,VIM
RAD21	-1.033	transcription regulator			0.0357	HLA-DQA1,MYC,PCDHA12,SOX4
diclofenac		chemical drug		-0.106	0.0357	CDKN1A,HPGD,ITGAM,MYC
Sch-23390		chemical drug			0.0357	FGF2,FOSL1,GRIN1,HSPA9
pilocarpine		chemical drug			0.0357	JUNB,KCNQ2,KCNQ3,LGALS3
MYOCD		transcription regulator		-0.874	0.0362	ATP2A2,CDKN1A,CLSTN2,DDIT3,HEY2,KCNJ3,S100A4,SREBF2,TNNT2
EIF4E	1.044	translation regulator	Activated	2.766	0.0364	CAPG,CDKN1A,CEBPB,EIF4EBP1,FGF2,FOSL1,HMOX1,INSIG1,LSM10,MCL1,MYC,NOL3,PIM1,REPS2,SERTAD1,SRXN1,TRIP6
miR-1-3p (and other miRNAs w/seed GGAAUGU)		mature microRNA		-0.739	0.0366	ANKRD29,ANXA2,AXL,BRI3BP,Calm1 (includes others),CDK14,CHST11,CNN3,CTSC,FSTL1,MTHFD2,PDCD4,PDLIM7,PGM2,PIM1,PTBP1,SHTN1,SRXN1,TAC1,Tmsb4x (includes others),TPPP,TSPAN4,UNC93B1
SMAD7	1.002	transcription regulator		-1.354	0.0367	BCL2L11,CDKN1A,CGREF1,FSTL3,GADD45A,HMOX1,MMP12,MMP9,MYC,NET1,PLAT,SCD,SERPINE1,TGFBI
FFAR3		G-protein coupled receptor	Activated	2.53	0.0374	ARHGEF2,CA10,CALB1,CLSTN3,Foxp2,GBP2,LY86,NECAB2,SCN1B,VSNL1
NRAS	1.194	enzyme			0.0374	CDKN1A,CX3CR1,LGALS1,LY86,MCL1,NOL3,OSBPL1A,PTP4A3,SBNO2,STAT3
rifampin		chemical drug		0	0.0374	BMP1,CARS1,CCNJ,CSF1,GBP2,GPRC5B,HUNK,IFRD1,ITGAM,KIF14,MME,PCK2,SPP1
clofibrate		chemical drug		1.331	0.0378	CDS2,GADD45A,HMGCR,HMOX1,LDLR,Mt1,Mt2,MYC,PDCD4,SCD,UCP2
CCL2		cytokine		0.02	0.0387	CEBPB,CEBPD,F3,ITGA5,MMP9,NCF1,SERPINE1,SLC11A1
NOTCH3	1.157	transcription regulator		-0.65	0.0387	ARHGEF4,CDKN1A,DTX1,HEY1,HEY2,MMP9,PRKCQ,Rbfox3
NFATC1	1.426	transcription regulator		0.919	0.0387	AHR,B3GAT1,CX3CR1,MYC,PLS3,PRLR,SELPLG,SPP1
Y 27632		chemical drug		-0.126	0.0387	CD44,CDKN1A,CEBPB,DPYSL2,MMP9,MYC,SERPINE1,VIM
PAX6	-1.104	transcription regulator	Inhibited	-2.581	0.0395	CDH6,CHKA,CUX2,EEF2K,EFNB2,EOMES,GDI1,HELB,KLHL1,LGALS1,MMP9,NECAB2,PALM,PCSK2,PIP5KL1,SEMA3C,SIX3,TBR1,TCEAL6,TUBB3
FOXM1		transcription regulator		-0.663	0.0399	AR,CDKN1A,JUN,MMP9,MYC,Nes,NFKB2,PDGFA,PTCH1,RELA,SOD2,SQSTM1,STAT3,VIM
CRH	3.034	cytokine		1.261	0.0408	AR,CRH,HPGD,JUNB,PRKCE,SOCS3,TAC1
SAFB	1.04	other		-1.912	0.0408	BBC3,CD74,CHD3,CX3CL1,HMOX1,JUN,NUPR1
ELOVL5	-1.138	enzyme		1.382	0.0409	ELOVL6,FADS1,FASN,SCD,TRIB3
HSPA9	1.224	other		0	0.0409	CDKN1A,CRABP2,MYC,SESN2,SOD2
DRD2	-1.121	G-protein coupled receptor		0.832	0.0409	IGFBP3,JUN,NAT8L,PCSK2,TAC1
CCL11		cytokine		-0.168	0.0409	FGF1,GFAP,ITGAM,PDGFA,VEGFB
temozolomide		chemical drug		1.966	0.0409	CASP3,CDKN1A,DDIT3,MMP9,SOD2
retinoid		chemical drug		0.874	0.0409	CDKN1A,DUSP1,IGFBP3,MYC,TGFBI
bromocriptine		chemical drug		1	0.0409	CASP3,GNAI1,GNAS,PCSK2,RESP18
POMC	1.062	other		1.917	0.0415	CRH,DUSP1,FGF2,FOSL1,FOSL2,HMOX1,JUN,JUNB,LDLR,SOD2
BMS-690514		chemical drug		0.816	0.0419	BBC3,BCL2L11,CCND3,CTSH,DDIT3,MCL1
APR-246		chemical drug			0.0419	BBC3,GADD45B,IGFBP7,MCL1,SLC7A5,YWHAG
PTPRJ	1.024	phosphatase		1.633	0.0419	ARID5A,CEBPD,FGL2,PLAT,SLA,TSC22D1
APOA1		transporter		-0.555	0.0419	ATF3,CHKA,HMGCR,INSIG1,ITGAM,SOD2
TXNIP	1.062	other		1.039	0.0419	BCL6,CDKN1A,DHCR7,FASN,RELA,STARD4
MAP3K7		kinase		0.496	0.0419	GBP2,HMOX1,JUN,RELA,RGS2,SERPINE1
omeprazole		chemical drug			0.0419	A2M,ADORA1,CDKN1A,CELA1,NDRG4,RESP18
N-acetylsphingosine		chemical reagent		0.765	0.0419	CDKN1A,CEBPB,JUN,PDE3B,SERPINE1,SOD2
ouabain		chemical drug		1.744	0.0419	ATP1A3,CDKN1A,DDIT3,HSPA9,VIM,YWHAG
WNT1		cytokine	Activated	2.75	0.0432	CALB2,CCND3,CDKN1A,EIF3C,EIF4EBP1,ETS2,GADD45G,JUN,JUNB,MYC,PDCD4,SEMA3C,SERPINE1,SPP1
cholic acid		chemical - endogenous mammalian	Activated	2.772	0.0438	DHCR7,FDFT1,HMGCR,IGFBP5,MVP,RBP1,SQLE,SREBF2
linoleic acid		chemical - endogenous mammalian		0.637	0.0438	CLU,DDIT3,DUSP1,FASN,LDLR,NCF1,SCD,UCP2
estrone		chemical - endogenous mammalian			0.0448	AR,PGR,SERPINE1
trastuzumab		biologic drug			0.0448	CEBPB,MYC,PDCD4
chlorcyclizine		chemical drug			0.0448	LSS,SERPINA3,WIPI1
trypsin		group			0.0448	CDKN1A,F3,INA
PHF1	-1.019	transcription regulator			0.0448	BBC3,CDKN1A,HOXB9
PI-103		chemical - kinase inhibitor			0.0448	BCL2L11,CIDEA,MCL1
SELENOS	1.02	other			0.0448	CEBPB,DDIT3,FASN
G2535		chemical reagent			0.0448	BBC3,RELA,VIM
EIF4G2	-1.006	translation regulator			0.0448	CDKN1A,JUN,PLAT
TSLP		cytokine			0.0448	CD63,CD83,MYC
C1QA	2.136	other			0.0448	C3AR1,F3,SERPINE1
RLIM	-1.074	enzyme			0.0448	CDKN1A,SERPINE1,VIM
mir-373		microRNA			0.0448	CD44,RELA,SERPINE1
STK4	1.037	kinase			0.0448	PDPN,PROS1,WWTR1
NMNAT1	-1.001	enzyme			0.0448	NELL2,NPY1R,RAPGEF4
KRT14		other			0.0448	ARHGEF9,MMP19,MMP9
DRD1	-1.096	G-protein coupled receptor			0.0448	HTR1B,JUNB,S100A10
TRB		transmembrane receptor			0.0448	CD44,CDKN1A,SELPLG
RB1CC1	-1.01	other			0.0448	CDKN1A,MYC,SERPINE1
XRCC5	-1.024	enzyme			0.0448	FASN,Mt1,SEMA3A
ADRB3		G-protein coupled receptor			0.0448	JUN,JUNB,UCP2
SERPINE2	1.062	other			0.0448	ITGB2,MMP9,PTCH1
RANBP9	-1.037	other			0.0448	GAP43,JUN,RAB3A
BCL6B		transcription regulator			0.0448	CASP3,S100A4,TNFRSF1A
UGCG	-1.041	enzyme			0.0448	BBC3,CASP3,CDKN1A
PCBP2	-1.009	other			0.0448	CCN1,MYC,STAT1
BHLHA15	-1.217	transcription regulator			0.0448	CLU,NUPR1,SERPINI1
GPR37	-1.037	G-protein coupled receptor			0.0448	AR,DHH,PTCH1
SCP2	1.094	transporter			0.0448	HMGCR,LDLR,SCP2
2-mercaptoacetate		chemical drug			0.0448	ANXA2,CD68,S100A10
prazosin		chemical drug			0.0448	DUSP1,GFAP,MYC
ferric ammonium citrate		chemical drug			0.0448	GADD45A,HMOX1,MYC
isoliquiritigenin		chemical - endogenous non-mammalian			0.0448	CDKN1A,MMP9,SERPINF1
fibric acid derivative		chemical drug			0.0448	ABCD2,FASN,SCD
spermine nitric oxide complex		chemical toxicant			0.0448	ASAH2,HMOX1,S100A10
Mn(III)-tetrakis-(4-benzoic acid) porphyrin		chemical reagent			0.0448	DDIT3,MCL1,SERPINE1
cucurbitacin B		chemical - endogenous non-mammalian			0.0448	CASP3,CDKN1A,MYC
hesperetin		chemical drug			0.0448	CHGA,DHCR24,LDLR
beta-1,3-glucan		chemical drug			0.0448	FGF1,FGF2,PDGFA
oxysterol		chemical - endogenous mammalian			0.0448	HMGCR,MYC,SCP2
peroxynitrite		chemical toxicant			0.0448	DDIT3,LYN,RGS2
GATA3		transcription regulator		-1.718	0.045	BCL11B,CDKN1A,CRABP2,CSF1R,DTX1,EBF1,ELOVL6,EOMES,GLUL,MYC,NF2,RUNX1,SELPLG,SPRR1A,VAPB,VIM,ZBTB7B
lipoxin A4		chemical - endogenous mammalian			0.0452	CDKN1A,HMOX1,PGR,SERPINE1
anakinra		biologic drug			0.0452	HMOX1,PIM1,SLC25A37,VWA5A
Calcineurin A		group			0.0452	ATP2A2,B3GAT1,JAK3,JUN
EIF4EBP1	1.745	translation regulator			0.0452	BBC3,CEBPD,CEBPG,MYC
CHEK1	-1.068	kinase		0	0.0452	BCL2L11,CDKN1A,MCL1,MYC
SOX6	-1.12	transcription regulator			0.0452	CALB2,CDKN1A,MYC,SOCS3
CD14	1.285	transmembrane receptor			0.0452	F3,IL13RA1,IL1R1,SOCS3
SMARCD3	-1.369	transcription regulator		0	0.0452	ALCAM,CD44,HAPLN1,ITGA3
PPP1R13L	1.137	transcription regulator		0	0.0452	BBC3,CDKN1A,ITGA3,JUP
WWOX	-1.055	enzyme		0.655	0.0452	BBC3,ITGA3,MMP9,Scd2
TOR1A	1.104	enzyme			0.0452	CALB2,NEFL,Nrgn,SNCG
TBXT		transcription regulator		0	0.0452	ALCAM,CD44,HAPLN1,ITGA3
PARP9	1.416	enzyme		1.98	0.0452	BCL6,CD74,HLA-DQA1,STAT1
PROX1	-1.047	transcription regulator		-0.655	0.0452	AKT2,HEY1,PCK2,RGS4
bardoxolone methyl		chemical drug			0.0452	HMOX1,MMP9,MYC,RELA
cannabidiol		chemical drug		1	0.0452	BBC3,DDIT3,SOCS3,TAC1
sulforafan		chemical drug		1.429	0.0453	AOX1,CASP3,CD44,CDKN1A,CHRNA4,HMOX1,MMP9,MSTN,Mt1,RELA,SOCS3,VIM
PC-SPES		chemical drug			0.0453	AR,CD9,CDKN1A,CLU,COL16A1,DSTN,FDFT1,GARS1,STK19,TUBA4A,TUBB2A,VIM
PRDM5	1.085	transcription regulator			0.046	CDH4,EBF1,ETS2,GADD45B,ISLR2,MYC,NLRC5,RUNX1,SOCS3,STK32C
ERG	1.05	transcription regulator		-0.017	0.0461	AR,ARHGAP17,ARHGEF2,CHRM1,CUX2,DSTN,DYNC1I1,ELMO1,EPB41L3,FLNC,HPGD,MMP9,NRCAM,PIM1,PLAT,RAB7A,RCAN2,RHOJ,RRAS,SOX4,SPP1,SREBF2,VIM
misoprostol		chemical drug			0.0463	CSF1R,SOCS3
PD 180970		chemical - kinase inhibitor			0.0463	MCL1,MYC
saikosaponin A		chemical reagent			0.0463	JUN,JUNB
globotriaosylceramide		chemical - endogenous mammalian			0.0463	CD44,FGF2
bazedoxifene		chemical drug			0.0463	MYC,PGR
nicotinic acetylcholine receptor		complex			0.0463	JUN,JUNB
niclosamide		chemical drug			0.0463	AR,MCL1
Atg5		other			0.0463	CASP3,SQSTM1
KDM3A	1.011	transcription regulator			0.0463	HMOX1,SERPINE1
ORMDL3	1.015	other			0.0463	ATP2A2,MMP9
NPSR1	-1.503	G-protein coupled receptor			0.0463	GADD45A,MYC
BLVRA	-1.06	enzyme			0.0463	HMOX1,JUN
HOXA-AS2		other			0.0463	CDKN1A,DDIT3
OBSCN	-1.026	kinase			0.0463	CASP3,HAX1
SLC16A3	1.014	transporter			0.0463	CASP3,MMP9
FA2H		enzyme			0.0463	FASN,SCD
GNL3L	-1.059	other			0.0463	CDKN1A,YWHAB
DNAJB4	-1.103	other			0.0463	CDKN1A,STAT1
BCAS2	1.016	other			0.0463	BBC3,CDKN1A
FKBP8	1.012	other			0.0463	MMP9,PTCH1
RIC3	-1.075	other			0.0463	CHRNA4,CHRNB2
CERS6	1.043	transcription regulator			0.0463	BBC3,DDIT3
MUCL1		other			0.0463	CCND3,CDKN1A
SAMD4A	1.094	translation regulator			0.0463	CIDEA,UCP2
EEF1A2	-1.117	translation regulator			0.0463	ITGB2,NCF1
CARTPT	-1.1	other			0.0463	CRH,GAP43
IL13RA2		transmembrane receptor			0.0463	MMP12,MMP9
GALNS	1.464	enzyme			0.0463	GAP43,GFAP
ULK1	-1.046	kinase			0.0463	CASP3,TUBB4A
REV1	-1.019	enzyme			0.0463	BBC3,SESN2
BCL11A	-1.096	transcription regulator			0.0463	GADD45A,TBR1
OLIG2		transcription regulator			0.0463	DTX1,GFAP
TTN	-1.103	kinase			0.0463	ATP2A2,Calm1 (includes others)
PI3		other			0.0463	CEBPB,FGF2
FES	1.098	kinase			0.0463	CSF1,ITGAM
CCL18		cytokine			0.0463	MMP9,S100A4
CACNB4	-1.359	ion channel			0.0463	CACNB1,CACNB3
IL20		cytokine			0.0463	MMP12,MMP9
SERPINA4		other			0.0463	BCL2L11,MYC
miR-1285-3p (and other miRNAs w/seed CUGGGCA)		mature microRNA			0.0463	AKT2,VIM
mir-375		microRNA			0.0463	AR,YWHAZ
mir-665		microRNA			0.0463	PTPRN,PTPRN2
miR-3118 (and other miRNAs w/seed GUGACUG)		mature microRNA			0.0463	GNAO1,LIMK1
mir-224		microRNA			0.0463	CDKN1A,MMP9
PPP1R13B	-1.052	phosphatase			0.0463	BBC3,CDKN1A
AMBP		transporter			0.0463	RELA,TNFRSF1A
ATG16L1	1.186	enzyme			0.0463	SOD2,SQSTM1
CD2AP	1.048	other			0.0463	CASP3,SH3KBP1
APAF1	1.099	other			0.0463	DDIT3,VIM
RHOH		enzyme			0.0463	CDKN1A,ITGB2
EGR4		transcription regulator			0.0463	AR,CREM
GNAI3	1.021	enzyme			0.0463	CSF1,SPP1
ERCC1	1.027	enzyme			0.0463	CDKN1A,PRLR
PPM1B	-1.034	phosphatase			0.0463	CEBPD,SLA
GCLC	-1.005	enzyme			0.0463	JUN,JUNB
ETV3	-1.002	transcription regulator			0.0463	MYC,SPP1
GAL	9.303	other			0.0463	CDKN1A,SORT1
AATF	-1	transcription regulator			0.0463	CDKN1A,JUN
FUT4	-1.121	enzyme			0.0463	CASP3,MMP12
CHD3	-1.219	enzyme			0.0463	CHD3,TRHR
TADA3	1.059	transcription regulator			0.0463	CDKN1A,PGR
RAPSN		other			0.0463	CNTF,SOCS3
CD160	1.161	transmembrane receptor			0.0463	JUN,MCL1
CXCL2		cytokine			0.0463	IFRD1,ITGAM
ATP2A1		transporter			0.0463	ATP2A2,DDIT3
TNKS	-1.049	enzyme			0.0463	MCL1,MYC
ERBIN	1.063	other			0.0463	CDKN1A,SERPINE1
MVP	1.776	other			0.0463	CD83,JUN
Fructus xanthii aqueous extract		chemical - endogenous non-mammalian			0.0463	FASN,SCD
carboxymethylflavin		chemical - endogenous mammalian			0.0463	MMP9,PTCH1
formylmethylflavin		chemical - endogenous non-mammalian			0.0463	MMP9,PTCH1
SDC1		enzyme			0.0463	JUNB,TGM2
COL1A2	1.268	other			0.0463	CDKN1A,SERPINE1
PROKR1	-5.972	G-protein coupled receptor			0.0463	MYC,VIM
GABRA1	-1.166	ion channel			0.0463	GABRB2,GABRG2
TRAF1		other			0.0463	BCL2L11,NFKB2
ACP1	-1.025	phosphatase			0.0463	EPHA2,MYC
ADORA3		G-protein coupled receptor			0.0463	CSF1,SPP1
H4-16	1.105	other			0.0463	PGR,RUNX1
H4C3	-1.056	other			0.0463	Nes,PGR
Klra7 (includes others)		transmembrane receptor			0.0463	Mt1,TYROBP
Cxcl3		cytokine			0.0463	CEBPB,CEBPD
OBP2B		transporter			0.0463	FASN,SCD
IL19		cytokine			0.0463	HMOX1,MMP9
MIA-459		chemical reagent			0.0463	NFKB2,RELA
MIA-313		chemical reagent			0.0463	NFKB2,RELA
MM-401		chemical reagent			0.0463	KLF6,MYC
101.10 peptide		chemical reagent			0.0463	MMP9,PTGFR
DEETGE-CAL-Tat		chemical reagent			0.0463	HMOX1,SOD2
AR-A014418		chemical reagent			0.0463	CD44,MAPT
aminoglutethimide		chemical drug			0.0463	LDLR,SPP1
edaravone		chemical drug			0.0463	CASP3,DDIT3
NSC719239		chemical drug			0.0463	ITGA3,ITGA5
tirapazamine		chemical drug			0.0463	CDKN1A,SPP1
lestaurtinib		chemical drug			0.0463	LYZ,SOD2
phenelzine		chemical drug			0.0463	CRH,GABRG2
domoic acid		chemical toxicant			0.0463	CEBPB,GFAP
alpha-methylhydrocinnamic acid		chemical - endogenous mammalian			0.0463	MCL1,MYC
ibotenic acid		chemical toxicant			0.0463	CRH,JUN
butylidenephthalide		chemical reagent			0.0463	AXL,VIM
4-methylcatechol		chemical - endogenous mammalian			0.0463	HMOX1,JUN
murabutide		chemical reagent			0.0463	CD83,CEBPB
CGP 42112		chemical reagent			0.0463	MAPT,TUBB3
lumichrome		chemical - endogenous non-mammalian			0.0463	MMP9,PTCH1
omacetaxine mepesuccinate		chemical drug			0.0463	CASP3,MCL1
arachidonyltrifluoromethane		chemical reagent			0.0463	ADCYAP1,SOD2
sparfosic acid		chemical drug			0.0463	BCL2L11,CDKN1A
thymeleatoxin		chemical toxicant			0.0463	CDKN1A,SOD2
desmosterol		chemical - endogenous mammalian			0.0463	DHCR24,Scd2
estradiol benzoate		chemical drug		-0.417	0.0467	AHR,AR,GRIN1,HCRTR1,NPY1R,PGR,PLAT
HES1	1.014	transcription regulator		0.104	0.0467	BBC3,CCND3,CDKN1A,CHGA,DUSP1,SPP1,TUBB3
MAP2K7	1.017	kinase		1.951	0.0467	ATF3,CDKN1A,EFNB2,IL1R1,JUNB,MAP2K4,MYC
NUPR1	2.517	transcription regulator	Activated	3.175	0.0479	ADAM22,ALDH5A1,ALDOC,ANK1,ASIC1,ATF3,BRI3BP,CACNA2D2,CCN1,CD63,CD68,CDK15,CEBPB,CNIH2,CREB5,DDIT3,DHCR24,DPYSL5,DUSP8,ELMOD1,ETV1,FGF1,GABBR1,GADD45A,GBP2,GRAMD2B,IL13RA1,KLF6,LHFPL2,LIF,MGLL,MMP12,MYC,Nes,NSF,NUPR1,PCYOX1,PIM1,RAB39B,RIMKLA,SAT1,SERPINE1,SESN2,SIGMAR1,ST6GALNAC6,SYTL2,THG1L,TRIB3,ZC3HAV1
fulvestrant		chemical drug		-1.496	0.0487	ASNS,AXL,CALCB,CAST,CCN1,CD74,CDKN1A,CSF1,FGF9,FOSL2,GADD45A,GAL,IGFBP5,JUN,LDLR,MYC,MYO1B,PDCD4,PGR,RECQL4,SLC7A5,SNCG,SQSTM1,STAT3,TTC9,TUBA4A
THPO		cytokine	Activated	2.173	0.0488	CCND3,CD44,CTTN,MYC,PIM1,RUNX1
IL2RG	1.314	transmembrane receptor		1	0.0488	BCL6,CCND3,HLA-A,JUN,MYC,SPRR1A
ING1	1.038	transcription regulator		-1.347	0.0488	CDKN1A,CTTN,SPP1,STMN4,TPPP,ZFP36
ICMT	1.037	enzyme			0.0488	CDKN1A,FSTL1,GDI1,LARGE1,REEP5,TGFBI
Foxp1	-1.05	transcription regulator		0.277	0.0488	DNER,ELAVL4,PDPN,RASGRP2,SOX4,SPHKAP
PTGES	1.418	enzyme			0.0488	ANXA2,CDKN1A,MMP9,MYC,NCF1,VIM
BAPTA-AM		chemical reagent		-0.928	0.0488	ATF3,CDKN1A,DDIT3,JUN,SOCS3,SPP1
caspase		group		1	0.049	CCND3,CDKN1A,GLUL,MCL1,NCF1
IPMK	-1.047	kinase	Activated	2.2	0.049	CCN1,FLNA,FLNC,JUN,JUNB
IFN type 1		group		1.067	0.049	BCL6,Bst2,CX3CL1,MMP9,STAT1
XDH	1.19	enzyme		-1.342	0.049	CEBPB,DUSP1,SERPINE1,SPP1,VIM
MIR124		group		-0.445	0.049	AR,GRIA4,RELA,STAT3,VIM
mir-22		microRNA		-0.322	0.049	CCN1,CDKN1A,FOSL1,RGS2,YWHAZ
PLAUR		transmembrane receptor		0.518	0.049	ITGAM,MMP9,MYC,SCN2A,VIM
beta-carotene		chemical - endogenous mammalian		-0.447	0.049	CELA1,DBI,ELOVL6,FADS3,Scd2
ELAVL1	1.023	other		0.813	0.0494	ATF3,CD83,CDKN1A,DUSP1,FLNA,HMOX1,MYC,SAT1,SLC7A11,STAT3,VAPB,ZFP36
quercetin		chemical drug		0.717	0.0494	AR,CD63,CRH,FASN,HMOX1,JUN,LDLR,MCL1,MMP12,MMP9,MYC,NF2
TAF4	1.052	transcription regulator	Inhibited	-2.219	0.0507	AR,BCL6,GAS5,MAFF,OLFML3,PDGFA,RUNX1,SCUBE1,SPP1,SPRR1A
YBX1	1.052	transcription regulator	Activated	2.38	0.0531	CDKN1A,F3,FGFR1,IGFBP3,MKNK1,MVP,STC2
MAX	-1.039	transcription regulator	Inhibited	-2.619	0.055	AR,BCL6,CDKN1A,DDIT3,EBF1,GADD45A,GADD45B,KLF6,LRRN3,MYC,TNNT2
ADCY		group		1.96	0.056	CDKN1A,CREM,CRYM,FGF2
CAT	-1.026	enzyme		-1.807	0.0563	CDKN1A,HMOX1,MCL1,MMP9,SERPINE1,VIM
SMAD4	-1.035	transcription regulator	Activated	3.155	0.057	ARHGEF2,BBC3,CDKN1A,COCH,CSF1,FSTL3,GADD45A,GADD45B,HMOX1,INPP5D,MYC,RUNX1,SCD,SELPLG,SERPINE1,SERTAD1,TNFAIP6,VAPB,VIM,ZFP36
gefitinib		chemical drug		1.775	0.0577	ADAMTS1,ARC,BCL2L11,CEBPB,CEBPD,EFNA1,FOSL1,GADD45B,HMOX1,HSPB1,IGFBP5,MMP15,OSMR,RAD18,STAT1,VIM
CYP1B1	1.153	enzyme		1.89	0.0601	CACHD1,CHRNA4,HMOX1,MCAM,Mt1,Mt2,ST3GAL4
mitomycin C		chemical drug	Activated	2.206	0.0617	ATF3,CASP3,CDKN1A,GADD45A,JUN,MCAM,PRKCE,SESN2
SCD	-1.359	enzyme	Inhibited	-2.588	0.0676	ATF3,CEBPB,DDIT3,FASN,GADD45A,Scd2,UCP2
JAK		group		1.953	0.0678	CD83,MMP9,SOCS3,STAT1,VIM
ELF4	6.092	transcription regulator	Activated	2.2	0.0678	CDKN1A,CREM,DUSP1,LYZ,SPP1
NPC2	1.044	transporter	Inhibited	-2	0.068	CREB5,SQSTM1,STAT1,STAT3
2,4-dinitrophenol-ovalbumin conjugate		chemical reagent	Inhibited	-2	0.068	CUX2,Nefm,PTCH1,SERPINI1
seocalcitol		chemical drug		1.98	0.0685	CDKN1A,FOSL1,GADD45A,IGFBP5,MCL1,MYC,PDLIM7,STAT3
bisphenol A		chemical - endogenous mammalian	Inhibited	-2.537	0.07	ALDH5A1,AR,ARNT2,CASP3,CDKN1A,CLU,CTTN,DNM1L,MMP9,PGR,PKM,RBPMS,RPH3A,STAT3,SYN1,WNK2
methylnitronitrosoguanidine		chemical toxicant	Activated	2.18	0.0785	BBC3,CDKN1A,GADD45A,PLAT,SERPINE1
tetrodotoxin		chemical drug		1.982	0.0812	ATP1B1,INA,KCNA2,TAP2
GATA1		transcription regulator	Inhibited	-2.028	0.0871	ANK1,BCL2L11,CCND3,CNN3,DMTN,FYB1,GNAS,HSPA9,IKZF1,IL6ST,IPO5,JUNB,LYZ,MYC,NEFH,PIM1,SLC3A2,SPOCK2,SPTB,SRC,TGM2
GAST		other		1.79	0.0891	CHGA,CREM,JUN,MMP9,NARS1,RELA,S100A6,SRC,STAT3
AREG		growth factor		1.886	0.0916	JUN,KIF14,MMP15,MMP9,RUNX1,SLC36A1,SSBP1,TNFAIP6
BMP6		growth factor	Activated	2.63	0.101	ADAMTS1,CD44,CDKN1A,CHD3,FOSL1,HMOX1,ITGA5,SEMA3A,SERPINE1,TNFRSF12A
IRF1	1.395	transcription regulator	Activated	2.332	0.105	CASP3,CDKN1A,CTSS,FGL2,GBP2,IRF9,MMP9,MYC,PCDH7,STAT1,STAT3,TAP2
LONP1	1.263	peptidase		-1.912	0.114	ALDH1L2,ANXA2,GARS1,HSPA9,HSPB1,MTHFD2,SARS1,SOD2,VDAC1
candesartan		chemical drug	Inhibited	-2.219	0.116	CRH,FOSL2,NCF1,SERPINE1,SPP1
choline		chemical - endogenous mammalian		-1.982	0.127	CDKN1A,DDIT3,HMOX1,SPP1
ABL1	-1.008	kinase	Activated	2.164	0.13	BCL2L11,CDKN1A,CSF1,GADD45A,MYC
alvocidib		chemical drug	Inhibited	-2.157	0.13	CCND3,CDKN1A,ITGAM,MCL1,RHOBTB2
histamine		chemical - endogenous mammalian	Activated	2.2	0.144	CRH,F3,JUN,LDLR,SEMA3A
LPL	1.017	enzyme	Activated	2	0.145	CASP3,CSF1,CX3CL1,LDLR
epoxomicin		chemical - protease inhibitor		1.96	0.145	BCL2L11,DDIT3,PTPN5,SQSTM1
IFNA4		cytokine	Activated	2	0.163	Bst2,CLIC4,GBP2,MYC
vitamin D		chemical drug	Activated	2	0.163	ADAMTS1,CCN1,CDKN1A,SPP1
phorbol 12,13-dibutyrate		chemical - endogenous non-mammalian		1.997	0.163	CDKN1A,PRKCB,PRKCE,SERPINE1
CCND1	1.221	transcription regulator	Activated	2.158	0.174	AR,ARHGEF2,CCND3,CD44,CDKN1A,CPEB1,CTNNA2,DHCR24,EIF5A2,ENDOD1,EPHA2,FGFR1,FLNA,HSPB1,HSPB8,JPT1,MAFF,MBLAC2,MFSD6,MYC,PDCD4,PGR,RGS2,ROR2,SOX4,SPP1,STARD4,STBD1,TUBA1C
miR-155-5p (miRNAs w/seed UAAUGCU)		mature microRNA		-1.998	0.175	BCL2L11,CCN1,CEBPB,CSF1R,CYP51A1,FADS1,IL13RA1,INPP5D,NARS1,PLXND1,RAB27B,RAB6A,SDCBP,SERPINE1,SLA
WR 1065		chemical drug		1.969	0.182	CDKN1A,GADD45A,MYC,S100A4
zinc		chemical drug	Activated	2.625	0.184	HMOX1,IDI1,Mt1,PDE4A,PDE4B,SCD,TGM2
miR-16-5p (and other miRNAs w/seed AGCAGCA)		mature microRNA	Inhibited	-2.786	0.193	CCND3,FGF2,FGFR1,FLT3,HERC6,HMOX1,IFRD1,JUN,KITLG,MAP2K4,MCL1,PDCD4,PSAT1,SKAP2,SLC7A1,SQSTM1,TMEM43,TPPP3,UCP2,ZNF622,ZYX
KLF3	1.055	transcription regulator		-1.976	0.22	ANK1,ARHGEF3,ARID5A,BCL3,CAPG,CARHSP1,CTSC,ELMO1,EPRS1,GLIPR2,HDAC11,HEXB,HS3ST1,MATK,MBLAC2,MICU2,MSN,PARP3,PCYOX1,PRMT2,RAB7A,RAP1GAP2,REEP5,SCP2,SLC14A1,SPTB,SV2A,TES,TYROBP,VEGFB,VIM,WSB1
MYBL2	-1.08	transcription regulator		1.969	0.243	BCL2L11,CLU,IGFBP5,MYC
cephaloridine		chemical drug	Activated	2.828	0.261	GPNMB,HMOX1,LAMB3,MMP12,OSMR,RND1,TNFRSF12A,TRIB3
RARB	1.094	ligand-dependent nuclear receptor	Activated	2.433	0.268	CDKN1A,GADD45A,GAP43,IGFBP3,SPP1,STAT1,TAC1
NANOG		transcription regulator		-1.912	0.289	AHR,EOMES,LGALS1,LPCAT4,LYN,NPTX1,PDCD4,S100A6
TGM2	1.464	enzyme	Activated	3.043	0.291	BCL6,CD74,CSRNP1,CX3CR1,DDX60,FCER1G,IRF9,ITGAM,MMP9,MYC,PIM1,SDCBP,SPP1,STAT1,TYROBP
[truncated: 22 more rows]

## Sheet: UP_CONCvsDNT_Ddit3
¬© 2000-2020 QIAGEN. All rights reserved.
Upstream Regulator	Expr Fold Change	Molecule Type	Predicted Activation State	Activation z-score	p-value of overlap	Target Molecules in Dataset	Mechanistic Network
HTT	-1.145	transcription regulator		1.859	1.3e-20	ACAT2,ADAM23,ADCY5,ALDOC,ARPP21,ATF3,ATP2B2,ATP2B3,BCL2L11,CAMK2A,CASP3,CD74,CD9,CDKN1A,CHRNB2,COCH,COX6A2,CSF1R,CTTN,CX3CL1,CYP51A1,EBF1,EPB41L3,FASN,FDFT1,FDPS,FGF1,FGFR1,GABRG1,GAP43,GFAP,GNAL,GNAO1,GPC1,GRIN1,GRIN2A,HMGCR,HMGCS1,HOXB9,HPCA,HSPA9,HUNK,IGFBP5,ITPR1,JUN,JUP,KCNC3,KCNC4,KCNIP2,KCNK2,KCNQ2,LDLR,MPEG1,Mt1,Mt3,MYT1L,NCS1,NEFH,NEFL,Nefm,NPTX1,NSG2,OPRL1,PCP4,PDE1B,PLCB1,POR,PTPN5,PVA…	335 (20)
CREB1	-1.002	transcription regulator	Activated	5.278	7.59e-20	ANGPTL2,ATF3,ATF5,CALB2,CALN1,CAPN5,CARS1,CCDC85A,CD68,CD9,CDK14,CDKN1A,COCH,CRH,CSRNP1,CTNNA2,CYP46A1,CYP51A1,DUSP1,ECEL1,FASN,FGF13,GADD45A,GAP43,GNAL,GPNMB,GPR19,GRIA3,HERPUD1,HMGCR,HMGCS1,HMOX1,HPCA,HTR2A,IDI1,INA,JPT1,JUN,KCNC4,KCND2,KCNIP2,KCTD4,KIAA1549L,LDLR,LITAF,LSS,LYPD6,MSMO1,MVK,MYO1B,NAP1L5,Nrgn,PCDH11X,PLAT,PLPPR1,PPP1R15A,PTPRN,RNH1,RPRM,SAT1,SCD,SCG2,SCN3B,SHTN1,SLC17A6,SLC8A2,SO…	222 (10)
ATF4	1.211	transcription regulator	Activated	5.242	9.5e-19	AARS1,ASNS,ATF3,ATF5,CARS1,CDKN1A,CHAC1,CTH,EIF2S2,EIF4EBP1,FASN,GADD45A,GARS1,HERPUD1,IGFBP5,JUN,LARS1,LGALS3,MTHFD2,NARS1,NUPR1,PCK2,PHGDH,PPP1R15A,PSAT1,PYCR1,SARS1,SERPINF1,SHMT2,SLC1A4,SLC3A2,SLC7A1,SLC7A11,SLC7A3,SLC7A5,STC2,TNFRSF12A	209 (9)
SCAP	1.039	other	Inhibited	-4.268	3.32e-17	ALDOC,ASNS,ATF3,ATF5,CYP51A1,ELOVL6,FASN,FDFT1,FDPS,HMGCR,HMGCS1,IDI1,INSIG1,LDLR,LGALS3,LSS,MSMO1,MTHFD2,MVK,NSDHL,PDK1,SCD,SLC7A1,SPRR1A,SQLE,SREBF2,STARD4	150 (10)
BDNF	1.34	growth factor		-1.858	1.56e-15	ACOT7,ADCYAP1,ANXA2,AR,ARPP21,ARVCF,BCL2L11,CALB2,CAMK2A,CASP3,CDKN1A,CYGB,DNAJB5,DUSP1,ELOVL6,GAP43,GFAP,GNAI1,GNAO1,GRIN1,GRIN2A,HMGCR,ITPR1,JUN,KCNIP2,KIF5A,LGALS1,LIMK1,MAPT,NECAB3,NELL2,PCDH8,RAB3A,RGS4,RNH1,RPRM,S100A10,SH3BGRL2,SLC12A5,SLC17A6,SNAP25,SPP1,SYN2,TAC1,TMBIM6,TTC3,TUBB3,VGF,VIM,VSNL1	208 (15)
REST	1.01	transcription regulator		1.416	5.72e-15	B3GAT1,CACNG2,CHRNB2,CNTNAP1,CRH,FGF12,GAP43,GRIK3,GRIN1,GRIN2A,INA,KCNQ2,KIAA1549L,NCAM2,NEFH,Nefm,NELL1,Nes,NPTXR,NTRK3,POU4F1,PTPRN,RAB3A,SCG2,SCN2A,SLC12A5,SNAP25,SYT4,TAC1,TRPM2,TUBB3	139 (7)
POU4F1	-2.009	transcription regulator		-0.141	2.48e-14	ADCYAP1,ADGRG2,CACNB1,CACNB3,CACNG5,CALB2,CDKN1A,DLG2,ETV5,FGF13,INA,IRX2,IRX6,ISL2,NECAB2,NTRK3,PIRT,POU4F1,POU4F2,PPP1R1C,PRPH,PVALB,RGMA,RUNX1,SNAP25,SNCG,TAC1
forskolin		chemical toxicant	Activated	3.526	7.04e-14	ADAMTS1,ADCYAP1,ALDOC,ATF3,ATP1B1,BCL2L11,CD44,CD68,CD9,CDK14,CDKN1A,CLU,CRH,CTSV,CTTN,DUSP1,ECEL1,ELL2,EZR,FBLN5,FOSL2,GADD45A,GAP43,GFAP,GNAL,GPRC5B,HAPLN1,HMOX1,IGFBP3,IGFBP5,INA,ITGA3,ITGB5,ITPR1,JUN,KITLG,LITAF,MMP19,MSMO1,Mt1,NAP1L5,NOL3,PCDH11X,PDE4A,PLAT,PPM1F,PPP2R5B,PTPRN,RGS4,RPRM,RUNX1,S100A10,SAT1,SCG2,SERPINE1,SLC17A6,SLC7A11,SNAP25,SPP1,SRXN1,SYNPO,SYT4,TAC1,TMBIM6,Tpm4,TUBA4A,VGF,…	255 (19)
beta-estradiol		chemical - endogenous mammalian		0.323	9.9e-14	AARS1,ADAMTS1,ADGRG2,ADM2,ADORA1,AKAP10,ALCAM,ALDH18A1,ALK,APBA1,AR,ARNT2,ATF3,ATF5,ATP1B1,ATP2B2,BCL2L11,CACNA1G,CACNB1,CACNB4,CALB1,CAMK2A,CASP3,CBX6,CD44,CD74,CDKN1A,CHRM1,CLIC4,CLSTN2,CLU,COCH,COX6A2,CRABP2,CTNNA2,CTTN,CYP51A1,DCLK1,DLG2,DUSP1,EIF4EBP1,EML2,EPB41L3,F3,FASN,FDFT1,FGF1,FOSL2,GADD45A,GARS1,GFAP,GPC1,GPR137B,GPT2,GRIN2A,HERPUD1,HLA-DRB5,HMGCR,HMGCS1,HMOX1,HSPA9,HSPB1,HSPB8,HUNK,I…	351 (22)
NGF	-1.196	growth factor		-0.113	1.47e-13	ANXA2,ASIC2,ATF3,BCL2L11,CD83,CDKN1A,CRH,DPYSL5,DUSP1,ECEL1,ETV5,FOSL2,GADD45A,GAP43,GRIA4,GRIN1,GRIN2A,HMOX1,Hrk,JUN,LDLR,Nefm,PPP2R2C,RGS4,S1PR2,SCG2,SCN2A,SHTN1,SNAP25,SQSTM1,STMN4,TAC1,TNFRSF12A,VGF	175 (17)
EIF2AK3	1.151	kinase	Activated	2.616	1.24e-12	AARS1,ALDH18A1,ASNS,ATF3,ATF5,CARS1,DNAJB9,EIF2AK3,EIF4EBP1,EPRS1,GADD45A,HERPUD1,HSPA9,JUN,LARS1,LONP1,NARS1,NUPR1,PCK2,PPP1R15A,SARS1,SHMT2,SLC1A4,SQSTM1,TARS1,YARS1	222 (15)
25-hydroxycholesterol		chemical reagent	Activated	3.75	1.58e-12	ACAT2,ASNS,ATF3,CHAC1,EIF2AK3,FASN,FDFT1,FDPS,FOSL2,HMGCR,HMGCS1,HMOX1,INSIG1,JUN,LDLR,MAFF,SCD,SREBF2,STARD4	154 (12)
isoquercitrin		chemical drug	Inhibited	-3.293	4.17e-12	ACAT2,CYP51A1,FASN,FDFT1,FDPS,HMGCR,INSIG1,LDLR,MSMO1,SQLE,SREBF2	118 (6)
cholesterol		chemical - endogenous mammalian	Activated	4.101	8.2e-12	ADAM11,ATF3,C1QC,CD68,F3,FASN,FDFT1,FDPS,GNAI1,GRIN1,HLA-DRB5,HMGCR,HMGCS1,IDI1,INSIG1,KITLG,LAPTM5,LDLR,LGALS3,LYZ,MAPT,MPEG1,MSMO1,NSDHL,PCYT2,PSAT1,SCD,SCP2,SLC7A5,SQLE,SREBF2,STARD4	177 (15)
tosedostat		chemical drug	Activated	3.719	2.19e-11	ASNS,ATF3,ATF5,CARS1,CDKN1A,CHAC1,CTH,GADD45A,PPP1R15A,PSAT1,SARS1,SESN2,SLC7A11,STC2
chloropromazine		chemical drug		-0.693	2.71e-11	ACAT2,CD83,FDFT1,FDPS,HMGCR,HMGCS1,IDI1,LDLR,LSS,MSMO1,MVK,PLCB1,SCD,SQLE,SREBF2
SREBF2	-1.169	transcription regulator	Inhibited	-3.706	3.84e-11	ALDOC,CDKN1A,CYP51A1,ELOVL6,FASN,FDFT1,FDPS,HMGCR,HMGCS1,IDI1,INSIG1,LDLR,LSS,MSMO1,MVK,NSDHL,SCD,SQLE,SREBF2,STARD4	223 (17)
LY294002		chemical - kinase inhibitor		0.646	5.39e-11	ADAMTS1,AR,ATF3,ATP2B2,BCL2L11,CASP3,CD44,CD74,CD83,CDKN1A,CHML,CTNNA2,DHCR24,DLG2,DUSP1,F3,FASN,FDFT1,GFAP,GPR137B,HAPLN1,HERPUD1,HMGCR,HMGCS1,HMOX1,IDI1,IGFBP3,IGFBP5,JUN,JUP,LAMB1,LAMB3,LMNA,NEFH,NPTX1,NTRK3,PIM1,RAB11A,RAB3A,RXRG,SATB1,SCD,SCG2,SEMA3C,SERPINE1,SPP1,SPRY1,SQLE,TAC1,VAMP1,VIM	247 (20)
POR	1.15	enzyme	Activated	3.6	5.84e-11	ACAT2,ASNS,ATF5,CD74,CYP51A1,DHCR24,ELOVL6,FDFT1,FDPS,FGF1,HLA-DRB5,HMGCR,HMGCS1,HMOX1,IDI1,INSIG1,LDLR,LGALS1,LSS,MSMO1,Mt1,MVK,NSDHL,POR,SCD,SQLE,SREBF2,STARD4,SUSD2	154 (7)
TFRC	-1.181	transporter			6.17e-11	ANXA2,ATF3,ATF5,BCL2L11,CASP3,CDKN1A,CHAC1,ECEL1,GADD45A,HERPUD1,HMOX1,Hrk,JUN,MMP12,PHGDH,PPP1R15A,SOX11,SPRR1A,SRXN1,STC2,TNFRSF12A	129 (7)
IFNG		cytokine	Activated	3.854	1.18e-10	ADCY5,ADGRG2,ADORA1,ARNT2,ASNS,ATF3,ATP1B1,BCL2L11,C1QB,C1QC,CALB1,CALB2,CASP3,CD44,CD63,CD68,CD74,CD83,CDKN1A,CHAC1,CHST11,CLIC4,CSF1R,CTSS,CTSV,CX3CL1,CX3CR1,DUSP1,ENTPD2,F3,FASN,FGF1,FGF12,GFAP,GLIPR2,GNAO1,GPR158,GPR19,GPRC5B,HLA-DRB5,HMGCR,HMGCS1,HMOX1,Hrk,HSPB1,ICOSLG/LOC102723996,IDI1,ITGA5,ITPR1,JUN,KITLG,KLF6,LGALS3,LIMK1,LIX1,MAFF,MMP12,Mt1,NDRG4,NUPR1,PAX6,PCSK2,PHGDH,PIM1,PIM2,POU4F2,…	248 (16)
APP	-1.017	other	Activated	2.265	2.76e-10	ADCYAP1,ALDOC,ATP1B1,ATP2B2,BCL2L11,CALB1,CAPN1,CASP3,CD44,CD68,CD74,CLIC1,CLU,CPLX1,CPNE6,CRABP2,CSF1R,CTSV,CTTN,EIF5A2,FGFR1,GABBR2,GAP43,GFAP,GNAO1,GPC1,GRIN1,GRIN2A,HECW1,HERPUD1,HMGCR,HMOX1,HPCA,Hrk,HSPB1,IGFBP5,INA,ITGA3,JUN,KCNC4,KCND2,LDLR,LGALS3,LIMK1,MAFF,MAPT,MMP12,Mt1,Mt3,NEFL,Nes,NPTX1,Nrgn,NXPE3,PAX6,PCP4,PDCD4,PDK1,PLAT,POU4F1,PRLR,PTPN5,PVALB,Rbfox3,SATB1,SCN1A,SERPINE1,SERPINF1,S…	246 (15)
D-glucose		chemical - endogenous mammalian	Inhibited	-2.135	6.13e-10	AARS1,ADCY5,ALDOC,ASNS,ATF3,ATF5,ATP2B2,ATP2B3,BCL2L11,CALB1,CARS1,CDKN1A,CLGN,CLU,COX6A2,CTSV,CX3CL1,DIRAS2,DUSP1,EIF2AK3,ELOVL6,FASN,GFAP,HAPLN1,HERPUD1,HMGCR,HMOX1,HSPB1,ITGA5,ITPR1,JUN,LAMB1,LDLR,Mt1,PAX2,PAX6,PCK2,PCSK2,PDCD4,PDK1,PLCB1,PTPRN,PYCR1,SARS1,SCD,SERPINE1,Sh3bgr,SLC39A6,SLC3A2,SLC7A1,SNAP25,SPP1,SQSTM1,SUSD2,TSPAN2,TUBB3,TUBB4A,YARS1	264 (17)
ATP7B	-1.027	transporter	Inhibited	-3.207	1.67e-09	CYP51A1,ELOVL6,FASN,FDFT1,FDPS,HMGCR,HMGCS1,IDI1,LDLR,LSS,MSMO1,Mt1,SQLE,SREBF2
cyclosporin A		biologic drug		1.889	2.16e-09	ADORA1,ANXA2,ASNS,ATF3,BCL2L11,CACNG5,CALB1,CASP3,CD44,CD68,CD83,CDKN1A,CLU,CX3CR1,EIF2AK3,ELL2,F3,FASN,FDFT1,GAS5,GFAP,GPNMB,HERPUD1,HMGCR,HMOX1,ITPR1,JUN,LDLR,LGALS3,PDCD4,PRLR,RUNX1,S100A10,SCD,SDCBP,SERPINE1,SLC8A2,SPP1,SREBF2,TNFRSF12A,VIM	256 (18)
ALDH2	1.061	enzyme	Inhibited	-3.302	2.83e-09	ATF5,CTH,MTHFD2,PHGDH,PSAT1,SHMT2,SLC1A4,SLC3A2,SLC7A11,SLC7A3,SLC7A5
MFSD2A	-1.067	transporter			5.38e-09	ALDOC,CYP51A1,FASN,FDFT1,IDI1,INSIG1,LDLR,LSS,SCD,SREBF2,STARD4
INSIG2	1.094	other	Activated	2.933	7.01e-09	ELOVL6,FASN,FDFT1,FDPS,HMGCR,INSIG1,LDLR,SCD,SREBF2	139 (8)
ezetimibe		chemical drug	Inhibited	-2.969	7.01e-09	CYP51A1,FDFT1,FDPS,HMGCR,HMGCS1,IDI1,LDLR,MVK,SREBF2	121 (11)
FGF2	1.245	growth factor	Activated	4.03	7.99e-09	AR,CALB1,CDKN1A,CNMD,ETV5,F3,FGFR1,GADD45A,GAP43,GFAP,GPNMB,GRIA3,GRIN2A,IGFBP3,IGFBP5,ITGA3,ITGA5,JUN,KCNC1,LMNA,MAPT,Nes,PCSK2,PLAT,RUNX1,S100A10,SCD,SCG2,SDC2,SERPINE1,SPP1,SPRY1,SQSTM1,TAC1,TNFRSF12A,TUBB3,VGF,VIM	269 (20)
SREBF1	1.02	transcription regulator	Inhibited	-2.679	8.76e-09	AARS1,ALDOC,AR,CDKN1A,CYP51A1,DBNDD1,ELOVL6,FASN,FDFT1,FDPS,GPNMB,HMGCR,HMGCS1,HMOX1,IDI1,INSIG1,KCNA2,LDLR,LGALS3,LSS,MSMO1,NSDHL,NUPR1,PCK2,PDK1,PLS3,SCD,SERPINE1,SQLE,STARD4,VGF	179 (14)
APOE	1.15	transporter	Inhibited	-3.095	9.87e-09	ATF3,CACNG2,CAMK1,CASP3,CD44,CD68,CHRNB3,CLU,CTNND2,CTSS,CTSV,DAGLA,F3,GRIA3,HERPUD1,HMGCR,HMOX1,ITGA3,ITGA5,JUN,LDLR,MAPT,MYO1B,NEFH,NELL2,NMNAT2,PCSK2,PPP1R15A,PRKCQ,SERPINE1,SPP1,SREBF2,THY1,TNFRSF1A,TREM2,ZYX	259 (16)
HDL-cholesterol		complex		-0.419	1.24e-08	CHAC1,CYP51A1,EIF2S2,EIF4EBP1,FDFT1,FOSL2,GPT2,HMGCS1,IDI1,MSMO1,NUPR1,SQLE,TRIM66
INSIG1	-1.479	other	Activated	3.756	2.19e-08	CD68,CYP51A1,DHCR24,ELOVL6,FASN,FDFT1,FDPS,HMGCR,HMGCS1,IDI1,LDLR,LSS,MVK,PCYT2,SCD,SQLE,SREBF2,STARD4	148 (9)
UCP1		transporter	Activated	4.098	2.57e-08	AARS1,ALDH18A1,ASNS,ATF5,CTH,CTSV,EIF4EBP1,EMB,FASN,GADD45A,GARS1,ITPR1,MTHFD2,NUPR1,PCK2,PHGDH,PSAT1,PYCR1,SERPINE1,SHMT2,SLC3A2,Snhg12,TPPP,TTLL7
gentamicin C		chemical drug	Activated	3.742	2.66e-08	ADAMTS1,ANXA2,ASNS,CACNG5,CD44,CLU,GAS5,GPNMB,LGALS3,S100A10,SPP1,TES,TNFRSF12A,VIM
phenacetin		chemical drug	Activated	2.72	2.92e-08	ANXA2,CACNG5,CD44,CLU,GAS5,LGALS3,S100A10,SPP1,TES,TNFRSF12A,VIM
ethanol		chemical - endogenous mammalian		0.976	3.31e-08	ATF3,CAPN1,CAPN5,CASP3,CDKN1A,CHRNA4,CHRNA6,CHRNB3,CLIC4,CLU,CRH,DUSP1,FASN,FOSL2,GADD45A,GFAP,GNAI1,GRIN1,GRIN2A,HMOX1,JUN,KLF6,LGALS1,LSS,MGST3,MMP12,Nrgn,NSDHL,PLAT,SCD,SERPINE1,SLC7A11,SQLE,SRXN1,TTC3	235 (16)
SOD1	1.026	enzyme			3.53e-08	ALDOC,ATP6V1G2,CASP3,CLU,CSF1R,EZR,FGFR1,FOSL2,GFAP,HMOX1,HSPB1,HSPB8,JPT1,JUN,KCNC4,LIMK1,Mt1,Mt3,NEFH,NEFL,Nefm,PCP4,PRPH,SNCG,SPP1,SQSTM1,TUBB4A,VGF	276 (16)
lovastatin		chemical drug		-1.24	3.76e-08	ACAT2,ADAMTS1,AR,ATF3,CDKN1A,FASN,FDFT1,FDPS,GAP43,HMGCR,HMGCS1,HMOX1,LDLR,LMNA,MVK,PLAT,RHOC,SERPINE1,SREBF2	225 (22)
potassium chloride		chemical drug		-0.726	4.02e-08	ATF3,ATP1B1,ATP2B2,ATP2B3,BCL2L11,CALB1,CASP3,EIF2AK3,GRIN2A,HERPUD1,Hrk,IGFBP5,JUN,NPTX1,SLC8A2,SPP1,SYT4	244 (20)
allopurinol		chemical drug	Activated	3.357	4.24e-08	ADAMTS1,ANXA2,ASNS,CACNG5,CD44,CLU,GAS5,GPNMB,HMOX1,LGALS3,S100A10,SPP1,TES,TNFRSF12A,VIM	125 (7)
bromobenzene		chemical toxicant	Activated	2.913	4.24e-08	CAPN1,CDKN1A,CTSV,FDFT1,FDPS,GADD45A,HMGCS1,HMOX1,HSPB1,JUN,LONP1,MSMO1,Mt1,POR,PPP1R15A
IGF1	-1.084	growth factor		0.925	4.5e-08	BCL2L11,CASP3,CD44,CDKN1A,CLU,DCLK1,DUSP1,EIF4B,F3,FASN,FGFR1,Fmnl1,GADD45A,GAP43,GFAP,HAPLN1,HMGCR,HMOX1,IGFBP3,IGFBP5,ITGA3,ITGA5,ITGB5,JUN,KCNQ2,MAPT,MSTN,NEFH,Nefm,NUPR1,PCK2,PIM1,PRLR,SCD,SERPINE1,SNCG,SPP1,SQLE,TGFBI,THY1,TMEFF2,TNFRSF12A,TUBB3,VIM	269 (17)
vancomycin		biologic drug	Activated	3.944	5.64e-08	ADAMTS1,ANXA2,ASNS,CACNG5,CD44,CLU,GAS5,GPNMB,HMOX1,LGALS3,S100A10,SCD,SPP1,TES,TNFRSF12A,VIM
phenylbutazone		chemical drug	Activated	3.573	5.89e-08	ADAMTS1,ANXA2,ASNS,CACNG5,CD44,CLU,GAS5,GPNMB,LGALS3,S100A10,SPP1,TNFRSF12A,VIM	124 (7)
JUN	1.675	transcription regulator		1.707	6.68e-08	ACAT2,ANGPTL2,ANXA2,AR,ASNS,ATF3,BCL2L11,CD44,CD68,CDKN1A,CLU,CRH,CSF1R,CX3CL1,CYGB,DUSP1,EZR,F3,FBLN5,GAP43,HMOX1,Hrk,IGFBP3,JUN,LGALS3,LMNA,MMP12,NEFH,PDCD4,PDK1,PTPRN,S100A10,SCD,SERPINB9,SERPINE1,SLC7A1,SNCG,SPP1,SPRR1A,VIM	284 (16)
levodopa		chemical - endogenous mammalian	Inhibited	-2.347	6.98e-08	ADGRB2,AGFG2,ARPP21,CASP3,CD63,CHAC1,CHRNA4,CHST11,COCH,CSMD3,DLG2,DUSP1,ECEL1,FCHSD1,Fcrls,FDPS,GFAP,GPR158,GRIN1,HAPLN4,HECW1,HPCA,HS6ST2,HTR1B,IGFBP5,ITPKA,JPH3,KCNC4,KCND2,KLF6,LAPTM5,LIX1,LMNA,MICAL1,MSMO1,Mturn,MYO1B,NOL3,NSG2,NTRK3,OAZ2,PALM,PCSK2,PCYT2,PDCD4,PLPPR1,PPP2R2C,PVALB,Rab15,RAP1GAP,RHOBTB2,RIT2,ROBO2,S100A10,S1PR2,SATB1,SCN4B,SERPINB6,SHANK3,SLC2A6,STAB1,SYN2,SYNDIG1L,SYT4,TAC1…
fenamic acid		chemical reagent	Activated	3.704	7.19e-08	ADAMTS1,ANXA2,ASNS,CACNG5,CD44,CLU,GAS5,GPNMB,LGALS3,S100A10,SPP1,TES,TNFRSF12A,VIM
AGT	1.12	growth factor		0.711	7.34e-08	ACAT2,ADAM23,ATF3,ATP1B1,CASP3,CD44,CDKN1A,CLGN,COLEC10,CRABP2,CTSS,DUSP1,F3,FASN,FBXO21,FDFT1,FGF13,GAP43,GRIN1,HMGCR,HMGCS1,HMOX1,HSPB1,IDI1,IGFBP3,IGFBP5,ITGA5,ITGB5,JUN,KITLG,LAMB1,LDLR,LSS,MAPT,MSMO1,NMNAT2,PNKD,SCN2A,SERPINE1,SPP1,TBX20,TNFRSF12A,TUBB3	226 (18)
AGN194204		chemical drug	Activated	2.813	9.73e-08	ACAT2,ANXA2,ATF3,CDKN1A,CLIC4,CRABP2,CYP51A1,DUSP1,FDFT1,FDPS,GADD45A,GNAI1,IDI1,KLF6,LGALS1,LMNA,LSS,NSDHL,PDCD4,PIM1,SCD,SLC3A2,SPP1	133 (7)
arsenic trioxide		chemical drug	Activated	3.784	1.1e-07	ACAT2,CD44,CDKN1A,CTH,CYP51A1,DHCR24,FASN,FDFT1,FDPS,HMGCR,HMGCS1,HMOX1,IDI1,LSS,MSMO1,RCHY1,SCD,SHMT2,SLC7A11,SQLE,SREBF2	268 (18)
hexachlorobenzene		chemical toxicant	Activated	3.571	1.18e-07	ANXA2,ASNS,CACNG5,CD44,CLU,GAS5,GPNMB,LGALS3,S100A10,SPP1,TES,TNFRSF12A,VIM
methylprednisolone		chemical drug		-0.005	1.35e-07	ABAT,ANGPTL2,ANXA2,ASNS,ATP1B1,B4GALNT1,C1QB,CAMK1,CD44,CD74,CD9,CDKN1A,CTNNA2,CTSS,CTSV,DUSP1,F3,FBLN5,FDFT1,GADD45A,GPC1,HMOX1,INPP4A,INSIG1,ITGB5,ITPR1,JUN,JUP,LDLR,Mt1,MVK,MYO1B,NSDHL,PAQR7,PCYT2,PDK1,PLAT,PLS3,POR,PSAT1,RAPGEF4,SCP2,SERPINB9,SERPINE1,SLC12A5,TUBA4A,VIM,ZYX	259 (17)
rosuvastatin		chemical drug	Inhibited	-2.345	1.39e-07	CYP51A1,FDFT1,FDPS,HMGCR,HMGCS1,HMOX1,IDI1,LDLR,MVK
SH3TC2	1.056	other		0.632	1.45e-07	CYP51A1,DHCR24,FDPS,HMGCR,HMGCS1,IDI1,LSS,MVK,NSDHL,SQLE
estrogen receptor		group		-1.73	1.54e-07	CALB1,CALB2,CD44,CD68,CDH19,CDH4,CNNM1,FGF1,FGF12,FGF13,FGFR1,ITGA3,JPH3,JUN,JUP,LDLR,MAPT,MMP15,NCAM2,PCDH10,PCDH7,PCDH8,POR,PRLR,SAT1,SERPINE1,SYNPO,UGT8,VIM	230 (14)
MBTPS1	1.017	peptidase		-1.89	1.56e-07	FASN,FDFT1,FDPS,HMGCR,LDLR,SCD,SREBF2	127 (7)
homocysteine		chemical - endogenous mammalian		0.242	1.73e-07	ADM2,ANXA2,ATF3,CDKN1A,CLU,F3,FDPS,FGF1,FOSL2,GADD45A,HERPUD1,HMGCR,HMOX1,IDI1,SREBF2	267 (18)
nitrofurantoin		chemical drug		1.9	1.88e-07	ADAMTS1,ANXA2,ASNS,CASP3,CLU,CTSS,CTSV,GADD45A,GAS5,GPNMB,HMGCR,HMGCS1,HMOX1,IGFBP3,LGALS3,MMP12,Mt1,PLAT,S100A10,SCP2,SPP1,TNFRSF12A
DYSF	1.02	other			2.52e-07	ANXA2,C1QB,CD53,CD68,CD74,CD83,CTSS,CTSV,GPR137B,HLA-DRB5,HSPB1,LGALS3,LYZ,MMP12,MPEG1,TMEM50B
SNCA	-1.466	enzyme	Activated	2.203	2.82e-07	CASP3,CD68,CD74,CHRNA4,CHRNA6,DNAJB9,DPP10,EZR,FGF13,GFAP,GNG4,HLA-DRB5,HPCA,ITPKA,KCNIP4,Nefm,NPTX1,NPTXR,Nrgn,RAB3A,RIT2,RPH3A,SCG2,SERPINE1,SORCS3,STX1B,SYN2,TMEFF2,TUBB3	189 (9)
ADRB		group		-0.489	3.05e-07	ACAT2,ARHGEF3,ATF3,ATF5,CASP3,CD68,CDKN1A,CYP51A1,ENDOD1,FDPS,GADD45A,HMGCS1,HMOX1,INSIG1,JUN,LSS,MSMO1,NSDHL,PCYT2,SLC7A11,SQSTM1,SRXN1	308 (21)
SP600125		chemical - kinase inhibitor	Inhibited	-2.317	3.14e-07	ACAT2,ATF3,BCL2L11,CASP3,CD44,CD83,CDKN1A,CSF1R,F3,FASN,GADD45A,HMOX1,Hrk,ITGA3,ITGB5,JUN,LDLR,MMP12,MTHFD2,PCK2,RGS4,SCD,SERPINE1,SPP1	253 (14)
inosine		chemical - endogenous mammalian	Activated	2.892	3.74e-07	ALCAM,ANXA2,C1QB,C1QC,CD63,CD68,EIF4EBP1,GAP43,GFAP,Mt1,RHOC,VIM
FSH		complex		0.257	3.76e-07	ADAMTS1,ADCYAP1,AR,CDK14,CPE,CTSV,CX3CL1,DNAJB9,DUSP1,ECEL1,ELL2,EPS15,EZR,FGFR1,FOSL2,GPRC5B,GRIN2A,IGFBP3,ITGA3,ITGA5,ITGB5,ITPR1,JUN,KITLG,LDLR,LGALS1,MSMO1,NOL3,PLAT,PPP2R5B,PRLR,PTPRN,RAP1GAP,RGS4,RPRM,SERPINE1,SNAP25,TMBIM6,Tpm4,VGF	241 (19)
2-bromoethylamine		chemical reagent	Activated	3.302	4.08e-07	ADAMTS1,ANXA2,CACNG5,CD44,CLU,GPNMB,LGALS3,S100A10,SPP1,TNFRSF12A,VIM
PEX5L	-1.003	ion channel	Activated	2.619	4.1e-07	FDFT1,FDPS,HMGCR,IDI1,LSS,MVK,SREBF2
CHD4	-1.007	enzyme		-0.302	4.15e-07	ADORA1,CDKN1A,CPNE6,HMOX1,JUN,KCTD16,OPRL1,PDE1B,PRPH,SCN3B,SPRY1,SQLE,SYDE1
triamterene		chemical drug	Activated	3.592	4.15e-07	ADAMTS1,ANXA2,ASNS,CD44,CLU,GAS5,GPNMB,LGALS3,S100A10,SPP1,TES,TNFRSF12A,VIM
ZFP36L2	1.028	transcription regulator	Inhibited	-2.236	5.04e-07	NEFH,Nefm,SCN2A,SCN8A,SNAP25
FOS	1.154	transcription regulator	Activated	2.155	5.36e-07	ATF3,BCL2L11,CASP3,CD44,CD68,CLU,CRABP2,CRH,CTH,CTSV,ELOVL6,EMB,EZR,F3,FASN,GAS5,HMOX1,Hrk,HSPB8,IGFBP5,JUN,KITLG,KLF6,LGALS3,LYPD6,NPTX1,NSDHL,PCDH11X,PCYT2,PIK3CB,PLAT,PTPRN,RAP1GAP,RGMA,RGS4,RNH1,RUNX1,S100A10,SCD,SERPINB9,SERPINE1,SNCG,SPP1,TAC1,TGFBI,Tpm4,VIM	240 (14)
ATN1	-1.006	transcription regulator			5.62e-07	ATP1B1,EBF1,FGF1,IGFBP5,JUP,KCNA2,KCNC3,NEFH,NEFL,Nefm,NPTX1,NSG2,OPRL1,PDE1B,PVALB,SATB1,SOX11,SPP1,STX1B,TUBA4A,VAMP1,VSNL1
carboplatin		chemical drug	Activated	3.317	5.92e-07	ASNS,CACNG5,CASP3,CD44,CLU,GPNMB,LGALS3,PNKD,SPP1,TNFRSF12A,VIM
cisplatin		chemical drug	Activated	4.221	6.26e-07	ADAMTS1,AGFG2,ANXA2,ASNS,ATF3,BCL2L11,CACNG5,CAPN1,CASP3,CD44,CD53,CDKN1A,CLU,DNAJC27,DPYSL5,DUSP1,EEF2K,F3,FASN,GABRB2,GADD45A,GAP43,GAS5,GPNMB,GRIN2A,HMGCR,HMGCS1,HMOX1,IGFBP3,JUN,LAMB1,LAMB3,LGALS3,LMNA,LYZ,Mt1,NEFL,PDE4A,PHGDH,PLAT,RHOBTB2,RUNX1,S100A10,SAT1,SERPINE1,SESN2,SPP1,STARD4,SUSD2,TES,TNFRSF12A,TNFRSF1A,VIM	229 (15)
OGA	1.034	enzyme		1.367	6.36e-07	ADGRG2,ALDOC,C1QB,CALB1,CAPN1,CD44,CD53,CD68,CDKN1A,CNTNAP3,CPE,CSF1R,CX3CR1,DCLK1,FDFT1,FDPS,FGF13,FGFR1,GADD45A,GPR34,GPT2,GRIN3A,HMGCR,HMGCS1,IGFBP3,IGFBP5,ITGB5,JUN,LAMB1,LSS,MGLL,MSMO1,NSDHL,PDK1,SERPINB9,SREBF2,STARD4,TGFBI,TNFRSF12A,TUBA4A,VIM	294 (20)
PDGF BB		complex	Activated	2.151	6.71e-07	ACAT2,ATF3,CD44,CDKN1A,CSF1R,CTH,DBNDD1,DUSP1,F3,FASN,FBLN5,FGFR1,GADD45A,HMGCR,HMGCS1,HMOX1,ITGA5,JUN,KLF6,LDLR,LGALS3,LMNA,MMP12,Mt1,PIM1,PLAT,PPP1R15A,RXRG,S1PR2,SAT1,SCD,SERPINE1,SLC7A1,TNFRSF12A	244 (16)
TNF		cytokine	Activated	3.125	7.59e-07	ADCY5,ADORA1,AGFG2,ALCAM,AR,ATF3,B4GALNT1,BCL2L11,CASP3,CD44,CD83,CDKN1A,CHST11,CLIC4,CLU,CRH,CSF1R,CTSS,CTTN,CX3CL1,CX3CR1,DUSP1,DUSP16,ETV5,F3,FASN,FDPS,FGFR1,FOSL2,GABRB2,GADD45A,GFAP,GNAI1,GPRC5B,HAPLN1,HMGCR,HMOX1,Hrk,ICOSLG/LOC102723996,IGFBP3,IGFBP5,INSIG1,ITGA5,ITPR1,JUN,JUP,Kcnn2,KITLG,KLF6,LAMB3,LDLR,LGALS3,LITAF,LSS,MAFF,MMP12,MSTN,Mt1,NEFH,NSG1,OVOS2,PAX6,PCDH10,PCDH7,PCK2,PCP4,PHGDH,…	281 (17)
K+		chemical - endogenous mammalian		-1.409	8.76e-07	ADCYAP1,ATF3,BCL2L11,CASP3,GABRB2,Hrk,ITPR1,JUN,KCNC1,NPTX1	280 (17)
ISL1	-1.194	transcription regulator		-0.145	8.79e-07	ADCYAP1,ADGRG2,CALB2,DLG2,ETV5,FGF13,ISL2,NTRK3,PIRT,POU4F1,POU4F2,PPP1R1C,PRPH,RUNX1
CYP51A1	-1.136	enzyme	Activated	2.646	9.37e-07	DHCR24,HMGCR,LSS,MSMO1,NSDHL,SQLE,SREBF2
bucladesine		chemical toxicant		1.192	1e-06	ADAMTS1,AR,CACNA1G,CD44,CDKN1A,CLU,DUSP1,F3,FGFR1,FOSL2,GAP43,GFAP,HMGCR,HMOX1,IGFBP3,IGFBP5,JUN,KITLG,LAMB3,LDLR,Mt1,NAP1L5,PDE5A,SCG2,SCRT1,SERPINE1,SLC17A6,SNAP25,SYT4,VGF	272 (15)
AKT1	1.062	kinase		1.45	1.05e-06	ACAT2,AR,BCL2L11,C1QC,CASP3,CD74,CDKN1A,CLU,CTSV,EZR,FASN,HMGCR,HMGCS1,HMOX1,HUNK,IGFBP5,LAMB1,LSS,MSMO1,MSTN,RAB11A,SCD,SERPINE1,SERPINF1,SLC3A2,SPP1,SREBF2,VIM	243 (19)
CD44	1.499	other		1.708	1.05e-06	CD44,CD63,CDKN1A,CLU,CRABP2,CX3CL1,CX3CR1,FASN,GADD45A,ITGA3,ITGA5,JUN,LAMB1,LGALS1,LGALS3,MMP12,MYO1B,PDCD4,SPP1,SRC,THY1,VIM,ZYX	259 (14)
INSR	-1.053	kinase	Inhibited	-2.684	1.16e-06	ATF3,CD83,CDKN1A,COX6A2,CTSV,CYP51A1,DUSP1,FASN,FDFT1,FDPS,GADD45A,HMGCR,HMGCS1,IDI1,ITGA5,ITGB5,KIFAP3,LGALS1,LSS,LYZ,MMP12,MPEG1,MSMO1,MVK,NSDHL,PAX6,PDCD4,PIM1,PRKCQ,PTPRN,SAT1,SATB1,SCD,SCP2,SERPINE1,SQLE,SREBF2,TNFRSF1A	221 (19)
pitavastatin		chemical drug	Inhibited	-2.8	1.28e-06	CYP51A1,FDFT1,FDPS,HMGCR,HMGCS1,IDI1,LSS,SQLE	91 (6)
lomustine		chemical drug	Activated	3.464	1.3e-06	ANXA2,ASNS,CACNG5,CD44,CLU,GPNMB,LGALS3,S100A10,SPP1,TES,TNFRSF12A,VIM
TGFB1	1.362	growth factor	Activated	3.475	1.56e-06	ADGRG2,ADORA1,ALDH18A1,ANXA2,ARNT2,ASNS,BCL2L11,C1QB,C1QC,CALB2,CARS1,CASP3,CD44,CD68,CD83,CDH19,CDH4,CDKN1A,CHST11,CLIC4,CLU,CSF1R,CTSS,CTTN,CX3CL1,CX3CR1,DUSP1,ELF4,ELMO1,EPRS1,F3,FASN,FBLN5,FGF12,FGFR1,FOSL2,GABRB2,GABRG1,GADD45A,GARS1,GFAP,GNAO1,GPR158,GPR19,GPRC5B,GRIN2A,HLA-DRB5,HMOX1,HS6ST2,HSPB1,IDI1,IGFBP3,IGFBP5,ITGA3,ITGA5,ITGB5,ITPR1,JUN,JUP,KCNJ3,KITLG,LAMB3,LDLR,LGALS3,LITAF,MMP12,M…	277 (17)
MKNK1	1.105	kinase		-1.606	1.61e-06	ACOT7,ANXA2,ARVCF,CAMK2A,GAP43,GNAI1,GNAO1,KIF5A,MAPT,NELL2,PCDH8,RAB3A,RNH1,SNAP25,SYN2,TMBIM6,TTC3,VIM,VSNL1
hydrogen peroxide		chemical - endogenous mammalian	Activated	2.052	1.64e-06	ACAT2,ANXA2,AR,ATF3,BCL2L11,CASP3,CD63,CD68,CDKN1A,CLU,CTSS,CYP51A1,DUSP1,DUSP16,DUSP8,EZR,FASN,FDFT1,FDPS,GADD45A,HMGCR,HMOX1,INSIG1,JUN,KITLG,LDLR,MSMO1,NOL3,OAZ2,PDCD4,PIM1,SERPINE1,SLC7A11,SPP1,SQLE,SREBF2,TUBA4A,TUBB2A,VIM	273 (19)
ethionine		chemical toxicant	Activated	2.985	1.82e-06	CACNG5,CD44,CLU,GPNMB,LGALS3,S100A10,SPP1,TES,TNFRSF12A
tetradecanoylphorbol acetate		chemical drug	Activated	3.901	1.99e-06	ADAMTS1,CD44,CD68,CDKN1A,CPE,CRH,CSF1R,CTSV,CTTN,DUSP1,DUSP8,EIF4EBP1,EZR,F3,Fam13a,FOSL2,GAP43,GPR34,GRIN2A,HAPLN1,HTR2A,ICOSLG/LOC102723996,IGFBP3,IGFBP5,JUN,KCNK2,KLF6,LAMB3,LDLR,LYZ,MMP12,MMP19,NKAIN3,PAQR7,PCK2,PCSK2,PDCD4,PHGDH,PIM1,PLAT,POU4F1,PPP1R15A,PRKCQ,PTPRN,RUNX1,S100A10,SERPINB9,SERPINE1,SLC7A1,SLC7A11,SNAP25,SNCG,SPP1,SPRR1A,SPRY1,SRC,SRXN1,STK40,SULT4A1,SUSD4,SYT4,THY1,TMOD2,TNFR…	261 (15)
DBI	1.086	other	Inhibited	-2.449	2.01e-06	ELOVL6,FASN,HMGCR,LSS,SQLE,SREBF2	202 (11)
tomatidine		chemical - endogenous non-mammalian	Inhibited	-2.433	2.01e-06	EIF2S2,EIF3C,EIF4EBP1,LARS1,NARS1,SARS1
cyclophosphamide		chemical drug	Activated	2.373	2.25e-06	ATF3,CACNG5,CD44,CLU,FLT3,GAP43,GAS5,KITLG,LGALS3,SPP1,TNFRSF12A	230 (14)
ursolic acid		chemical drug		-1.706	2.25e-06	ATF3,CASP3,CDKN1A,EIF2S2,EIF3C,EIF4EBP1,FASN,LARS1,NARS1,PDCD4,SARS1
PDX1		transcription regulator		1.127	2.61e-06	ANXA2,ATF3,CD44,CX3CL1,F3,FGF1,FGFR1,GAP43,GFAP,IGFBP3,INSIG1,JUN,KLF6,LRRC49,MAPT,Mt1,PHGDH,PPP2R2C,SCG2,Slc25a1,SPP1,SSBP3	189 (11)
crocidolite asbestos		chemical toxicant	Activated	2.96	2.78e-06	CD44,FOSL2,GADD45A,JUN,MMP12,SPP1,SRC,TNFRSF1A,ZYX	274 (18)
NFE2L2	1.002	transcription regulator		1.35	2.83e-06	ADCYAP1,ARHGEF3,ATF3,B4GALNT1,CALB1,CDKN1A,DNAJB5,EIF3C,FGF13,GFAP,HAX1,HERPUD1,HMOX1,HPCA,HSPA9,KCND1,KIFC2,LMNA,MAFF,MAPK10,MATK,MGLL,MGST3,MSMO1,Mt1,NARS1,PHGDH,PSAT1,RARS1,SAT1,SCG2,SERPINE1,SHMT2,SLC1A4,SLC7A11,SQSTM1,SRXN1,SYN2,VSNL1	146 (8)
Ngf		group		0.513	3.04e-06	ANXA2,CALB1,CLU,DUSP1,JUN,MAP1A,SERPINE1,TAC1,THY1,TTLL7,VGF	209 (18)
DICER1	-1.083	enzyme		-1.378	3.23e-06	ACVR1C,BCL2L11,CAMK2A,CASP3,CD44,CDKN1A,CRH,DHCR24,HMGCR,ITGA5,JUN,LHFPL6,NEFH,PDCD4,PRKCQ,PTPRN,PTPRN2,RTN1,RUNX1,SEMA3C,SERPINE1,SERPINF1,SYNPO,VIM	259 (17)
Calmodulin		group		0.706	3.37e-06	CD44,CORO6,EPHA6,F3,FLT3,GALNT9,LGI3,LINGO1,RPH3A,SYT2,TMEM74,TSPAN2,VAMP1
nitroarginine		chemical reagent	Activated	2.229	3.62e-06	CD44,CD53,HMGCR,HMOX1,PIK3CB,PLAT,SPP1,TNFRSF1A	167 (11)
HDAC4	-1.114	transcription regulator			3.65e-06	ATF3,C1QC,CALB1,CAMK2A,CDKN1A,CHN1,DLG2,FGF13,GABRB2,GADD45A,LGI1,MAPK10,RAB3C,RGS4,RTN1,SNAP25,SYN2,TNFRSF12A
valproic acid		chemical drug		1.139	3.78e-06	ATF3,BCL2L11,CASP3,CD44,CD83,CDKN1A,COCH,CRH,CYP51A1,DNAJB9,DPP10,EIF2AK3,ELOVL6,FDFT1,FDPS,GAP43,GFAP,HAPLN1,HERPUD1,HMGCS1,HMOX1,IDI1,JUN,LDLR,MAPK10,MSMO1,MVK,NSDHL,PAQR7,PLAT,PPP2R2C,SCD,SEMA3C,SERPINE1,SMAD9,SPP1,SQLE,SQSTM1,TES,TUBB3	293 (19)
RTN4	1.06	other	Inhibited	-2.138	3.86e-06	CPLX1,DPYSL5,FGF1,GAP43,GFAP,GNAO1,INA,JUN,NEFL,SPRR1A,TSPAN2,TUBB4A	147 (7)
indomethacin		chemical drug	Activated	3.04	4.25e-06	ADAMTS1,ANXA2,ASNS,CACNG5,CD44,CDKN1A,CLU,CRH,FASN,GAS5,GPNMB,HMOX1,LDLR,LGALS3,MMP12,PIM1,PRLR,S100A10,SLC7A5,SPP1,TES,TNFRSF12A,VIM	259 (16)
MECP2	-1.063	transcription regulator		-1.991	4.27e-06	CALB2,CAMK2A,CRH,GABBR2,GRIN2A,IGFBP3,INA,LMNA,Mt1,NEFH,Nefm,PCDH10,RAB39B,RPH3A,SCN2A,SLC12A5,SYT4,VIM
PD98059		chemical - kinase inhibitor	Inhibited	-2.102	4.6e-06	ACAT2,ACOT7,AR,ATF3,BCL2L11,CASP3,CD44,CD74,CD83,CDKN1A,CHN1,CLU,CRH,DUSP1,EIF2AK3,F3,FASN,GADD45A,GAP43,GRIN1,HMOX1,IGFBP3,ITGB5,JUN,LDLR,MGLL,MMP12,PAX2,PIM1,PLAT,PPP1R15A,RUNX1,S100A10,SERPINE1,SLC3A2,SPP1,SPRR1A,SQLE,TUBA4A,TUBB2A,VIM	230 (15)
Pde4		group		0.64	4.78e-06	CDKN1A,CRH,CYP51A1,FDPS,HMGCR,LDLR	198 (12)
MAP2K1	-1.048	kinase	Activated	2.189	4.89e-06	ATF3,BCL2L11,CD44,CDKN1A,CYP46A1,DUSP1,ETV5,F3,FASN,GPRC5B,GRIN1,ITGA5,ITPR1,JUN,JUP,LDLR,LGALS3,MMP12,PIM1,RAP1GAP	243 (16)
LMNB1	1.037	other	Activated	2.804	4.96e-06	CYP51A1,FASN,FLT3,HMGCR,HMGCS1,HS6ST2,LDLR,LMNA,MSMO1,SCD,SQLE,TGFBI
lipopolysaccharide		chemical drug	Activated	3.113	5.14e-06	ADORA1,ALCAM,ANGPTL2,AR,ARHGEF3,ARVCF,ATF3,BCL2L11,CASP3,CD44,CD53,CD68,CD74,CD83,CD9,CDKN1A,CLIC4,COL5A3,COX6A2,CRH,CSF1R,CTH,CTSV,CX3CL1,CX3CR1,DHCR24,DNAJB9,DUSP1,DUSP16,DUSP8,EIF2AK3,EMB,ETV5,F3,FASN,GADD45A,GAP43,GFAP,HERPUD1,HMGCR,HMOX1,Hrk,HSPB1,ICOSLG/LOC102723996,IGFBP3,IGFBP5,INSIG1,ITGA3,ITGA5,ITGB5,JUN,KLF6,LAMB1,LGALS1,LGALS3,LITAF,LYNX1,LYZ,MAFF,MAPT,MMP12,Mt1,Nefm,NPTX1,NUPR1,PCDH7…	274 (16)
H2AB3 (includes others)		other		1.897	5.21e-06	ATF3,ATF5,BCL2L11,CDKN1A,CHAC1,DCLK1,LIPH,PRPH,SERPINB9,TMEM151B
EGF	1.11	growth factor	Activated	2.624	5.54e-06	ALCAM,AR,ATF3,B4GALT5,CASP3,CD44,CDH4,CDKN1A,CLU,CSF1R,DUSP1,EIF2AK3,EPS15,EZR,F3,FASN,FGFR1,GADD45A,GFAP,HMGCS1,HMOX1,IDI1,IGFBP3,IGFBP5,JUN,MMP12,PDCD4,PLAT,PTPRN,RUNX1,S100A10,SCD,SCG2,SERPINE1,SNAP25,SPP1,SYT3,TNFRSF12A,VIM	272 (13)
GH1		growth factor		-0.26	7.2e-06	ATF3,CLU,FASN,GADD45A,GRIN1,GRIN2A,IGFBP3,JUN,JUP,LDLR,PRLR,SATB1,SHMT2,SPP1,TNFRSF1A,VIM	266 (20)
thapsigargin		chemical toxicant	Activated	3.506	7.29e-06	AR,ASNS,ATF3,CAPN5,CD83,CDKN1A,CHAC1,CLU,DNAJB9,EIF4EBP1,GADD45A,HAPLN1,HERPUD1,HMGCR,HMOX1,HSPA9,JUN,LONP1,PCK2,PPP1R15A,SESN2	290 (20)
thioacetamide		chemical toxicant	Activated	3.08	7.48e-06	ADAMTS1,ANXA2,ASNS,CACNG5,CD44,CLU,CYGB,FBLN5,GAS5,GFAP,GPNMB,Hrk,IGFBP3,JUN,LGALS1,LGALS3,POR,PRLR,PTGFRN,S100A10,SLC7A11,SPP1,SPRR1A,TES,TNFRSF12A,VSNL1	217 (7)
IL6		cytokine	Activated	2.957	7.58e-06	ADAMTS1,ATF3,BCL2L11,CASP3,CD44,CD53,CD68,CD74,CD83,CDKN1A,CLU,CRH,CX3CR1,DUSP1,DUSP16,F3,GADD45A,GAP43,GFAP,GRIN1,HLA-DRB5,HMOX1,ICOSLG/LOC102723996,IGFBP3,IGFBP5,ITGB5,ITPR1,JUN,LDLR,LGALS1,LYZ,MMP12,Mt1,PIM1,PLAT,PPP1R15A,PRPH,SERPINE1,SPP1,SRC,TAC1,TNFRSF12A,TNFRSF1A,VIM	249 (16)
IgG		complex		-1.265	8.26e-06	ATP1B1,CD9,CDKN1A,CRABP2,DUSP1,EZR,GFAP,HSPB1,LDLR,LGALS1,LGALS3,MMP12,PIM1,PLS3,PPP1R15A,SERPINE1,TUBB2A	274 (16)
CEBPB	1.578	transcription regulator		-0.282	8.61e-06	ASNS,CDKN1A,CRH,CSF1R,ENTPD2,GADD45A,GFAP,GLIPR2,IGFBP3,JUN,LDLR,LIX1,NDRG4,NUPR1,PPP1R15A,PRLR,RAD18,RGS4,SAT1,SCD,SEPTIN3,SERPINE1,SLC7A1,SPP1,SPRR1A,TAC1,TMEM50B,TNFRSF1A,TUBB3,VIM,ZYX	233 (16)
verapamil		chemical drug		-0.97	8.82e-06	ANXA2,CAPN1,HMGCR,JUN,KCNC1,KCNC2,LDLR,S100A10
PDE8A	-1.02	enzyme	Activated	2	9.18e-06	CYP51A1,FDPS,HMGCR,LDLR	121 (7)
trichostatin A		chemical drug		1.347	9.63e-06	ADAMTS1,AR,BCL2L11,CASP3,CD44,CD9,CDKN1A,CLU,COCH,CYP46A1,DUSP1,DUSP16,EZR,F3,FASN,FOSL2,GADD45A,GRIN1,HMGCR,HMGCS1,IGFBP3,INA,JUP,LDLR,LMNA,MGST3,MVK,NEFH,Nefm,Nes,PCDH8,PIM1,S100A10,SAT1,SATB1,SCP2,SDC2,SEMA3C,SLC12A5,SQSTM1,SREBF2,TNFRSF1A,VIM	254 (21)
RCOR2	-1.055	transcription regulator			9.63e-06	INA,NEFH,Nefm,SCN2A,SYT4
AR	-2.344	ligand-dependent nuclear receptor		-0.128	9.7e-06	ADCYAP1,AR,CAMK2A,CDK14,CDKN1A,CEND1,CLGN,DHCR24,DNAJB9,ELMO1,EMB,GFAP,HMGCR,IGFBP3,IGFBP5,KCNJ3,KITLG,MSMO1,MSTN,MTHFD2,MYO1B,Nrgn,NUPR1,OVOS2,PCDH11X,PLAT,PLS3,RAB3C,SERPINE1,SLC7A11,SPP1,TNFRSF12A,TUBB3,VIM,VSNL1,ZYX	272 (22)
PPARA	-1.01	ligand-dependent nuclear receptor		-0.007	9.8e-06	ACAT2,ANXA2,ASNS,C1QB,CD63,CDKN1A,CTH,CYP51A1,ELOVL6,FASN,FBXO21,FDFT1,FDPS,HMGCR,HMGCS1,HMOX1,IDI1,IGFBP3,IGFBP5,INSIG1,LAMB3,LSS,MGLL,MGST3,MSMO1,MVK,NSDHL,PAQR7,POR,SAT1,SCD,SCP2,SQLE,SREBF2	153 (16)
FMR1	-1.014	translation regulator		0.32	1.01e-05	CAMK2A,CEND1,DLG2,DLGAP3,GAP43,GRIN1,KCND2,PCDH10,PIK3CB,PLAT,RAB3A,SHANK3,STX1B
Ca2+		chemical - endogenous mammalian		1.353	1.1e-05	ADCYAP1,AR,ATF3,CD83,CDKN1A,CTTN,DUSP1,FASN,FOSL2,GUCY1A2,HMGCR,ICOSLG/LOC102723996,ITGA3,ITPR1,JUN,KCND2,MMP19,Nes,PLS3,SERPINE1,SPP1,SREBF2,SYT4,TAC1	280 (19)
ATF3	4.681	transcription regulator	Activated	2.019	1.26e-05	ASNS,ATF3,CD83,CDKN1A,CHAC1,CX3CL1,HSPB1,JUN,LDLR,PPP1R15A,SERPINE1,SPRR1A	255 (17)
5-azacytidine		chemical drug	Activated	2.578	1.3e-05	ANXA2,CD44,CDKN1A,DUSP1,ETV5,F3,GADD45A,KLF6,MAFF,Mt1,MYO1B,PCDHA12,SHANK3,SLC3A2,SLC7A5,SOX11,ZYX	235 (16)
TRIB3	1.153	kinase	Inhibited	-2.781	1.32e-05	ASNS,CTH,GARS1,HERPUD1,MTHFD2,PCK2,PSAT1,STC2	87 (4)
mercuric chloride		chemical toxicant		1.985	1.32e-05	CDKN1A,GADD45A,HMOX1,HSPA9,HSPB1,JUN,Mt1,SPP1	244 (16)
IL2		cytokine	Activated	3.061	1.43e-05	ARNT2,ATF5,CACNA1E,CAPN5,CASP3,CD44,CD83,CD9,CDKN1A,CRH,CSF1R,CSRNP1,CX3CR1,FGF13,FGFR1,GARS1,GFAP,IDI1,JUN,KLF6,LAPTM5,LDLR,Nrgn,PDCD4,PDE4A,PIM1,PIM2,PLCB1,RHOC,SATB1,SERPINB9,SPP1,STC2,TNFRSF12A,TNFRSF1A,UMPS,VIM,YARS1	264 (19)
17-alpha-ethinylestradiol		chemical drug		1.935	1.5e-05	AARS1,ALDH18A1,ASNS,C1QB,C1QC,CD53,CD68,CD74,CDKN1A,CSF1R,CTSS,EIF2S2,F3,INPP5A,JUN,LDLR,SPOCK2	289 (19)
CREM	1.143	transcription regulator		-0.053	1.5e-05	ATF3,CRABP2,CSRNP1,CYP46A1,CYP51A1,DUSP1,GPR19,HMGCR,HMGCS1,IDI1,INA,LDLR,LSS,MSMO1,MVK,PPP1R15A,TAC1	179 (10)
cerivastatin		chemical drug		-1.051	1.57e-05	AGTRAP,CDKN1A,F3,FDPS,HMGCR,HMGCS1,HMOX1,HSPB1,IDI1,JUN,PLAT,SERPINE1	162 (14)
WT1		transcription regulator		1.132	1.64e-05	ASNS,CDKN1A,CLIC1,CLIC4,CSF1R,CTSV,CX3CL1,EZR,FDFT1,FDPS,FGF1,FGFR1,IDI1,JUP,LGALS3,LSS,PAX2,PCK2,POU4F2,SERPINE1,SPRY1,SQLE,SQSTM1,SREBF2,TARS1,YARS1
lactacystin		chemical - protease inhibitor		1.404	1.77e-05	ASNS,ATF3,CD9,CDKN1A,CLIC1,DUSP1,GFAP,GNAI1,HMOX1,HSPB1,HSPB8,IGFBP5,LDLR,NCS1,PRLR,PTPN5,SAT1,SLC3A2,SQSTM1,SREBF2,TUBB2A,TUBB4A	310 (18)
SCARB1	-1.011	transporter		1.976	1.8e-05	CX3CL1,F3,FASN,HMGCR,LDLR,SPP1,SREBF2	234 (18)
GNRH		group		1.919	1.93e-05	ADCYAP1,ATF3,DUSP1,IGFBP3,IGFBP5,JUN,SCG2,VGF	258 (17)
NPPB		other	Activated	2.8	1.93e-05	ACAT2,FDFT1,HMGCR,HMGCS1,IDI1,LDLR,LSS,MSMO1
GDNF		growth factor		-0.06	1.94e-05	AR,CALB2,CASP3,ETV5,GFAP,GRIN1,HTR2A,LGALS1,NSG1,PAX6,TAC1,TUBB4A	190 (8)
F2		peptidase	Activated	3.344	2.16e-05	CASP3,CD44,CD63,CD68,CDKN1A,CLIC1,CLU,CX3CL1,DOK5,DUSP1,ELL2,F3,FOSL2,HMOX1,IGFBP5,JUN,KLF6,MGLL,PLAT,RAB3A,RNH1,SERPINE1,SLC2A6,SLC7A1,TNFRSF12A,TUBB3	249 (16)
melatonin		chemical - endogenous mammalian		-0.085	2.2e-05	AR,CASP3,CDKN1A,EIF2AK3,FASN,GFAP,HMOX1,HSPA9,Mt1,PLAT,SPP1,SQSTM1,VIM	242 (17)
EGR1	1.468	transcription regulator		1.713	2.23e-05	AR,ATF3,BCL2L11,CASP3,CD44,CDKN1A,CLU,EIF4EBP1,F3,GADD45A,HMGCR,HMOX1,JUN,LDLR,LYZ,PCSK2,SERPINE1,SLC12A5,SPP1,SQLE	281 (19)
IL5		cytokine		1.109	2.37e-05	ALDOC,ANXA2,ASNS,ATP1B1,CD63,CDKN1A,CX3CR1,EIF4EBP1,ELL2,FOSL2,GADD45A,GLIPR2,HMGCR,IDI1,PCP4,PDK1,PIM1,PSAT1,PYCR1,RAP1GAP,RASGRP2,RBPMS,SLC7A5,THY1,VIM,ZYX	258 (15)
mir-185		microRNA	Activated	2.185	2.45e-05	AR,FDFT1,HMGCR,LDLR,SREBF2
CD38	1.085	enzyme		0.859	2.5e-05	ALDOC,ANXA2,ASNS,ATP1B1,CD44,EIF4EBP1,ELL2,GLIPR2,LGALS3,PCP4,PDK1,PIM1,PSAT1,PYCR1,RAP1GAP,RASGRP2,RBPMS,SLC7A5,THY1,VIM	158 (7)
atorvastatin		chemical drug	Inhibited	-3.08	2.5e-05	CYP51A1,DHCR24,DUSP1,F3,FDFT1,FDPS,HMGCR,HMGCS1,HMOX1,IDI1,JUN,LDLR,LSS,MSMO1,MVK,NSDHL,PLAT,SERPINE1,SPP1,SQLE	168 (17)
ACOX1	1.004	enzyme	Inhibited	-2.523	2.62e-05	ADAMTS1,ANXA2,CD63,CDKN1A,CHRNB2,CTSV,FASN,GADD45A,HLA-DRB5,KLF6,LGALS3,LONP1,MGLL,NUPR1,SQSTM1,UGT8,UPP2	100 (6)
arachidonic acid		chemical - endogenous mammalian	Activated	2.146	2.65e-05	CD83,CLU,DNAJB9,ELOVL6,F3,FASN,HMOX1,JUN,KLF6,LDLR,SCD,TNFRSF1A,VIM	271 (19)
CG		complex		1.894	2.67e-05	ADAMTS1,ADCYAP1,AR,C3orf80,CDKN1A,CLU,CNNM1,CTSV,DUSP1,EMB,GPC1,HAPLN1,HMGCR,IGFBP3,ITGB5,JUN,KCNJ3,LDLR,MMP19,MVK,PLAT,PRLR,RGS4,RUNX1,S100A10,SNAP25,SPP1,SPRR1A,SRXN1,TAC1,TDRD5,TNFRSF12A	305 (22)
RARA	1.007	ligand-dependent nuclear receptor		0.16	2.84e-05	ARNT2,ATF5,CALB1,CD44,CD53,CD9,CDKN1A,CRABP2,CRH,CTSS,DUSP1,EIF5A2,ELL2,FGF12,FGFR1,FOSL2,GAP43,GPR158,JUN,JUP,LAMB1,LGALS1,OVOS2,RUNX1,SLC7A11,SPP1	278 (17)
trans-hydroxytamoxifen		chemical drug		-1	2.89e-05	ARNT2,CBX6,CLU,DUSP1,EPB41L3,KLF6,LAMB1,LITAF,MAPT,MYO1B,NELL2,PVALB,RAP1GAP,SERPINB9,SLC39A6,SNCG
PML	1.025	transcription regulator	Activated	2.171	3e-05	CDKN1A,CPE,DNAJB9,FASN,GADD45A,HMGCR,HMOX1,HSPB1,JUP,LDLR,LYZ,MAFF,PIK3CB,SCD,SQSTM1,SREBF2,VIM	264 (19)
SIRT2	1.026	transcription regulator	Inhibited	-2.449	3.39e-05	FDFT1,HMGCR,IDI1,LSS,MVK,SQLE
ADA		enzyme		-1.632	3.39e-05	ADORA1,MMP12,PDE5A,PLAT,SERPINE1,SPP1
CYP7A1		enzyme	Inhibited	-2.433	3.39e-05	FASN,FDFT1,FDPS,HMGCR,LDLR,SREBF2	211 (16)
vitamin E		chemical drug	Inhibited	-3.105	3.61e-05	CD44,CD53,CDKN1A,F3,KLF6,PLAT,PVALB,SERPINE1,SPP1,TNFRSF1A	197 (14)
TAC1	1.935	other	Activated	2.359	3.61e-05	CASP3,GFAP,HMOX1,KCND2,KITLG,MAPT,Nefm,PLAT,SERPINE1,TAC1	206 (16)
NFkB (complex)		complex		0.383	3.67e-05	ATF3,CALB1,CD44,CD74,CD83,CDKN1A,CLU,CX3CL1,DOK5,ELL2,F3,FGF1,GADD45A,GAP43,GFAP,GPR34,GRIN1,HMOX1,HSPA9,HSPB1,ICOSLG/LOC102723996,ITPR1,JUN,LITAF,MSTN,NOP14,PIM2,RAB3C,RUNX1,SERPINE1,SLC2A6,SLC7A1,SLC7A5,SPP1,TAC1,TMOD2,TNFRSF1A,VIM,VSNL1	243 (14)
captopril		chemical drug	Activated	3.132	3.74e-05	ASNS,CACNG5,CD44,CLU,F3,GAS5,HMOX1,LGALS3,S100A10,SPP1,TNFRSF12A	160 (10)
SBDS	1.047	other			3.78e-05	CALB1,CHAC1,CPLX1,CTH,GABBR2,GAP43,MAFF,PCDH7,PPP1R15A,PPP2R2C,RGS4,SPP1,UBE2QL1
U0126		chemical - kinase inhibitor		-1.607	3.79e-05	ASIC2,ATF3,BCL2L11,CACNB3,CD44,CDKN1A,CSF1R,DBNDD1,DUSP1,EIF2AK3,EIF4EBP1,ETV5,F3,GFAP,GPR34,HAPLN1,HERPUD1,HMOX1,INPP4A,ITGA3,ITGA5,ITGB5,JUN,LAMB1,LDLR,MMP12,PAX6,RUNX1,RXRG,SERPINE1,SPP1,SPRR1A,SPRY1,STC2,TAC1,TUBA4A,VIM	261 (17)
kainic acid		chemical toxicant	Activated	3.185	3.86e-05	ATF3,CALB2,CAPN1,CASP3,CSF1R,CSRNP1,DUSP1,FOSL2,GABRB2,GAP43,GFAP,GPR19,GRIA3,JUN,KCNQ2,OPRL1,PPP1R15A,SPP1	265 (16)
RORA	1.019	ligand-dependent nuclear receptor			3.91e-05	ADGRL1,ASNS,ATP1B1,CYP46A1,DHCR24,ELOVL6,FASN,FDFT1,HMGCR,ITPR1,MGST3,Mt1,NSDHL,POR,SCD,SLC25A24,SLC29A4
RETN	-1.056	other		0.537	4e-05	CX3CL1,CX3CR1,FASN,HMOX1,LDLR,PLAT,SCD,SERPINE1,SPP1	251 (17)
LDL		complex	Activated	3.492	4.1e-05	ATF3,CAPN1,CD68,CDKN1A,CX3CR1,DUSP1,EMB,F3,FDPS,GNAI1,HMGCR,HMOX1,IGFBP3,INSIG1,ITPR1,JUN,LAMB3,LDLR,MMP12,PLAT,SERPINE1,SREBF2	255 (17)
EIF2AK4	-1.09	kinase	Activated	2.607	4.24e-05	ASNS,ATF3,CHAC1,PCK2,PHGDH,PPP1R15A,PSAT1
decitabine		chemical drug		1.447	4.39e-05	ADAM23,ADCY5,ANXA2,BCL2L11,CD44,CD9,CDH4,CDKN1A,CHRNB3,CLU,CNMD,CX3CR1,DUSP1,GRIN2A,HSPB8,HTR1B,IGFBP3,ITGA3,JUP,KLF6,LDLR,LGALS3,MGST3,NPTX1,PCDH8,RPRM,S100A10,SAT1,SNCG,SPP1,TBX20,TGFBI,TMEFF2,TUBA4A,VIM	274 (16)
Ins1		other		-1.042	4.4e-05	CDKN1A,EIF4EBP1,ELOVL6,FASN,FDFT1,HMGCR,HMGCS1,IGFBP3,IGFBP5,JUN,LDLR,MAPT,Mt1,PLAT,PRKCQ,PRLR,PTGFRN,PTPRN,SCD,SERPINE1,SNAP25,SYT3,THY1,UGT8,UMPS,VIM	219 (18)
resveratrol		chemical drug		1.739	4.48e-05	AR,ATF3,CASP3,CD68,CDKN1A,CSF1R,CX3CL1,CX3CR1,F3,FASN,FOSL2,HMGCR,HMOX1,IGFBP3,JUN,LDLR,LITAF,PDCD4,PPP1R15A,SERPINE1,SESN2,SPP1,SQSTM1	270 (17)
arsenite		chemical toxicant		1.995	4.84e-05	CDK14,CDKN1A,DUSP1,GADD45A,GPC1,HMOX1,HS6ST2,HSPA9,HSPB1,JUN,MAFF,PLCB1,RNH1,SERPINE1,SQSTM1	229 (18)
SB203580		chemical - kinase inhibitor	Inhibited	-2.356	4.91e-05	ATF3,BCL2L11,CD83,CDKN1A,CX3CL1,CX3CR1,DUSP1,F3,GADD45A,HAPLN1,HMOX1,IGFBP3,JUN,MMP12,MSTN,NEFH,PAX2,PCP4,PLAT,PPP1R15A,RUNX1,S100A10,SERPINB9,SERPINE1,SPP1,STC2,VIM	231 (14)
IGF2	1.102	growth factor		1.993	5.25e-05	CDKN1A,CTSV,DUSP1,ELOVL6,GADD45A,IGFBP3,IGFBP5,ITGA5,ITGB5,KIFAP3,MMP12,PDCD4,PIM1,PRKCQ,SAT1,SATB1,SERPINE1,SPP1,TGFBI	263 (21)
tacrolimus		chemical drug		1.387	5.25e-05	BCL2L11,CALB1,CALB2,CASP3,DOCK9,DPYSL5,ELL2,GAP43,GPRC5B,ITPR1,JUN,NPTX1,PDCD4,SDCBP,SLC12A5,SLC17A6,SLC8A2,SPP1,TNFRSF12A	202 (17)
CNB-001		chemical reagent	Activated	2.236	5.27e-05	ASNS,ATF3,HERPUD1,PPP1R15A,SLC7A11
LEP		growth factor		0.815	5.27e-05	AR,CASP3,CD63,CD68,CDKN1A,CRH,ELOVL6,F3,FASN,FGFR1,GADD45A,GAP43,GFAP,HMGCR,IGFBP3,JUN,LDLR,MMP12,MMP19,MSMO1,PCSK2,PLAT,SCD,SCP2,SERPINE1,SNAP25,SPP1,SREBF2,TNFRSF1A,VGF,VIM	252 (16)
NFAT (complex)		complex		0.447	5.65e-05	ATF3,CD68,CYGB,F3,SERPINE1,SPP1
IL1B		cytokine	Activated	2.932	5.87e-05	ADAMTS1,ATF3,ATF5,CALB1,CASP3,CD44,CD74,CD83,CDKN1A,CRH,CSRNP1,CTSS,CX3CL1,CX3CR1,DUSP1,EIF4EBP1,F3,GADD45A,HMOX1,Hrk,HSPB1,ICOSLG/LOC102723996,IGFBP3,IGFBP5,ITGA5,JUN,LAMB3,LDLR,MAPT,MMP12,Mt1,PAX6,PCDH7,PCSK2,PDK1,PIM1,PLAT,PTPRN,RAB3C,S100A10,SERPINB9,SERPINE1,SLC7A11,SNAP25,SPP1,TAC1,THY1,TREM2,VIM,VSNL1,ZYX	271 (18)
Ap1		complex	Activated	2.39	6.02e-05	ATF3,BCL2L11,CD44,CLU,EZR,F3,GFAP,HMOX1,IGFBP3,JUN,MMP12,SERPINE1,SNCG,SPP1	257 (15)
streptozocin		chemical drug	Activated	2.743	6.06e-05	AR,ATF3,ATP1B1,CALB1,CLU,ELOVL6,FASN,GFAP,HMOX1,LGALS3,NTRK3,PCSK2,PTPRN,SCD,SCP2,SERPINE1,Slc25a1,SPP1,TNFRSF1A,VIM	264 (20)
tert-butyl-hydroquinone		chemical reagent		1.329	6.26e-05	ATF3,CHML,FOSL2,GADD45A,HERPUD1,HMOX1,JUN,MAP1A,NEFH,PCDH8,SCG2,SERPINE1,SESN2	292 (20)
SP1	-1.012	transcription regulator		0.011	6.3e-05	ADAMTS1,AR,ASNS,ATF3,B4GALT5,CASP3,CDKN1A,CPLX1,CRABP2,CTH,CYP51A1,DHCR24,EZR,F3,FASN,FGFR1,GRIN1,HMGCR,HMOX1,IGFBP3,ITGB5,ITPR1,JUN,KCNQ2,KLF6,LDLR,Mt1,NPTXR,PDK1,PIM1,PRLR,RASGRP2,SERPINE1,SLC7A1,SNAP25,SNCG,SPP1,SPTB,SRC,SREBF2,VIM	266 (16)
TP73		transcription regulator		-0.767	6.83e-05	ADAM23,ATF3,BCL2L11,CASP3,CD83,CDKN1A,CTH,CX3CL1,FASN,FKBP1B,GADD45A,GPNMB,GPR137B,HSPB8,IGFBP3,IGFBP5,INPP4A,ITGA5,LYZ,MMP19,NUPR1,RPRM,RUNX1,SAT1,SERPINB6,SERPINE1,SERPINF1,SPP1,THY1,TNFRSF12A,TNFRSF1A,TREM2	224 (15)
TSC2	-1.054	other	Inhibited	-2.427	7.3e-05	ANXA2,ATF3,CD68,CDKN1A,GAP43,GFAP,GPNMB,HMOX1,HSPB1,IGFBP5,LGALS3,Mt1,NSDHL,NTRK3,PVALB,RASSF4,SCD	229 (16)
tretinoin		chemical - endogenous mammalian		1.218	8.9e-05	ADAM11,ALK,ANXA2,ASNS,ATOH8,CACNG5,CALB1,CASP3,CD44,CD53,CD63,CD68,CD74,CD9,CDKN1A,CPE,CRABP2,CRH,CSF1R,CSRNP1,CTSS,CX3CR1,CYP2S1,DPYSL5,DUSP1,EIF3C,EIF4EBP1,ELF4,F3,FASN,FGF12,FGFR1,FOSL2,GAP43,GARS1,GFAP,GNAO1,GPR158,GRIN1,HMOX1,HOXB9,HSPB1,IGFBP3,IGFBP5,JUN,KCNJ5,KITLG,LAMB1,LGALS1,LIMK1,MAPK10,MGST3,MMP19,Mt1,MTHFD2,NEFH,Nrgn,NTRK3,PAX6,PDCD4,PDE1B,PIM1,PLAT,PLS3,POR,PPP2R5B,PRPH,RXRG,S100A10…	311 (18)
Calcineurin protein(s)		complex		-0.192	8.92e-05	BCL2L11,CTSV,CYGB,DUSP1,ITPR1,KCNQ2,PVALB,SERPINE1,SLC8A2,SPP1	220 (16)
TLX3		transcription regulator		-0.728	8.98e-05	GABRB2,GRIA3,GRIA4,GRIN3A,SLC17A6,TAC1
IL6ST	1.063	transmembrane receptor		1.89	9.54e-05	CSF1R,ECEL1,GFAP,JUN,PIM1,PIM2,SPRR1A,TNFRSF1A	296 (19)
PHF21A	-1.067	other		0.262	0.000101	PTPRN,RAB3A,SCG2,SCN2A,SNAP25
amlodipine		chemical drug		-1.342	0.000101	ANXA2,HMGCR,IGFBP5,LDLR,S100A10
THRA	-1.123	ligand-dependent nuclear receptor		0.618	0.000101	CD44,CDKN1A,DOCK9,FASN,FGFR1,HMOX1,JUN,LDLR,Nrgn,PCSK2,POR,SERPINE1,SREBF2	265 (21)
IL1RN		cytokine	Inhibited	-2.238	0.000101	ATF3,CD44,CHAC1,CRH,CTSS,EIF2AK3,IGFBP5,KLF6,SERPINE1,SPP1,TAC1	224 (15)
ATP		chemical - endogenous mammalian		-0.862	0.000104	BCL2L11,CAPN1,CD83,DUSP1,F3,GRIN2A,PAX6,SAT1,SERPINE1,SREBF2,SYT4,TUBB3	278 (19)
dihydrotestosterone		chemical - endogenous mammalian		0.367	0.000104	ADAMTS1,ADCYAP1,AR,CASP3,CD63,CD74,CDKN1A,CLU,COL5A3,CX3CL1,DHCR24,EIF4EBP1,FASN,FGFR1,GAP43,GFAP,HMGCR,HSPB1,IGFBP3,IGFBP5,JUN,LDLR,LGALS1,LYZ,MAFF,MGLL,Mt1,PDCD4,PHGDH,PRUNE2,RAB3B,SCD,SCP2,SERPINB6,SLC1A4,Slc25a1,SLC3A2,SPP1,SQLE,SREBF2,VIM	288 (21)
TWIST1		transcription regulator		1.236	0.000117	ADAMTS1,ALCAM,AR,CASP3,CD44,CDKN1A,CLU,GPC1,IGFBP5,ITGB5,LMNA,RHOC,SPOCK2,SPP1,TGFBI,VIM,ZYX	175 (7)
haloperidol		chemical drug		-1.676	0.000117	CRH,GFAP,GRIN1,GRIN2A,HMGCR,HMGCS1,LDLR,PCSK2,PVALB,RESP18,SCN2B,SYN2,TAC1	119 (5)
GnRH-A		chemical reagent	Activated	3.411	0.000122	ADCYAP1,AR,ATF3,CD53,CD68,CDKN1A,JUN,KLF6,MVK,PPP1R15A,SERPINB9,SERPINE1	266 (17)
FOXO4	1.069	transcription regulator		1.659	0.000124	BCL2L11,CDKN1A,CYP51A1,DHCR24,ELOVL6,FASN,FDFT1,GADD45A,HMGCR,HMGCS1,IDI1,SCD,SERPINE1,SREBF2	120 (8)
p70 S6k		group		-0.97	0.000124	BCL2L11,FASN,GAP43,ICOSLG/LOC102723996,PDCD4,SCD,VIM	136 (7)
mevalonic acid		chemical - endogenous mammalian		0.968	0.000124	FASN,GNAI1,HMGCR,LDLR,PLAT,SERPINE1,SREBF2	233 (16)
Ro31-8220		chemical - kinase inhibitor	Inhibited	-2.127	0.000125	CDKN1A,DUSP1,HMOX1,ITGA5,Mt1,PDCD4,PRKCQ,SERPINE1	255 (17)
histidinol		chemical - endogenous mammalian			0.000126	ASNS,GPT2,SLC7A1,SLC7A5
SPTAN1	-1.052	other			0.000126	CDKN1A,ITGA3,ITGA5,SPTBN4
dimethyl fumarate		chemical drug			0.000126	F3,HMOX1,JUN,VIM	164 (14)
midostaurin		chemical drug			0.000126	BCL2L11,FLT3,HMOX1,VIM	223 (16)
ferulic acid		chemical - endogenous non-mammalian		1	0.000137	CASP3,CDKN1A,GFAP,HMOX1,HPCA,PVALB	225 (14)
dopamine		chemical - endogenous mammalian		1.029	0.000142	ASIC2,CACNA2D2,GPRC5B,GRIA4,GRIN1,HMOX1,JUN,KCNAB3,KCND2,KCNK2,LDLR,PDE1B,SCN1A,TAC1	261 (21)
enalapril		biologic drug	Activated	2.138	0.000163	ADAMTS1,ASNS,CACNG5,CLU,LGALS3,SERPINE1,SPP1,TNFRSF12A	224 (10)
clozapine		chemical drug	Inhibited	-2.574	0.000163	ACAT2,FASN,FDPS,HMGCR,HMGCS1,LDLR,PVALB,SCD,SREBF2,TAC1	191 (15)
benzo(a)pyrene		chemical toxicant		0.713	0.000166	BCL2L11,CASP3,CDK14,CDKN1A,DOK5,FASN,GNAI1,GNAO1,GPC1,HMOX1,HS6ST2,HSPB1,ITPR1,JUN,MAFF,PLCB1,PRKCQ,RAP1GAP,RHOC,SERPINE1,SLC1A4,SQSTM1	237 (19)
defibrotide		biologic drug			0.000167	F3,PLAT,SERPINE1
mir-541		microRNA			0.000167	AR,PTPRN,PTPRN2
RNF139	1.037	enzyme			0.000167	FASN,FDFT1,HMGCR	121 (7)
ELAVL3	-1.035	other			0.000167	GAP43,Nefm,TUBB3
SRT2183		chemical reagent			0.000167	FASN,HMGCR,LDLR
NKX2-1		transcription regulator			0.000182	ADCYAP1,CD74,CLU,CNMD,CYGB,KITLG,LYZ,MAPT,Nes,SATB1,SCD,SERPINB9,SERPINE1,SREBF2,THY1,TMEM37,UGT8
mibolerone		chemical drug	Inhibited	-2.146	0.000182	ALCAM,ALDH18A1,AR,CD74,CLU,CYP51A1,F3,FDPS,FOSL2,GPNMB,HMGCS1,IGFBP3,JUN,LDLR,LSS,SQLE,TGFBI
HMGA1	1.658	transcription regulator		1.575	0.000195	CD44,COX6A2,CPE,FOSL2,HMGCR,IDI1,IGFBP3,INSIG1,KITLG,LAMB1,MAPT,Mt3,MVK,MYO1F,PIM2,ZYX
dibutyl phthalate		chemical toxicant	Activated	2.174	0.000202	AR,JUN,POR,SERPINE1,SPP1,SREBF2	213 (13)
GW501516		chemical drug		-1.067	0.000203	CDKN1A,F3,FASN,FGFR1,IGFBP3,IGFBP5,LAMB3,MMP12,PLAT,SCD,SNCG	239 (20)
RORC	-1.113	ligand-dependent nuclear receptor			0.000208	ADGRL1,ASNS,ATP1B1,DHCR24,ELOVL6,FDFT1,HMGCR,MGST3,Mt1,NSDHL,POR,SLC25A24,SLC29A4
MTORC1		complex	Inhibited	-2.198	0.000209	ELF4,FASN,FDPS,HMGCR,IDI1,INSIG1,SCD,SREBF2	177 (15)
oxaliplatin		chemical drug		0.972	0.000209	ANXA2,CASP3,CDKN1A,GAP43,GFAP,SAT1,SQSTM1,VIM	218 (15)
bexarotene		chemical drug	Inhibited	-3.145	0.000216	ALCAM,ASNS,CPLX1,CTH,DUSP1,GARS1,GFAP,GRIN3A,HERPUD1,ITPR1,MAFF,Mt3,MTHFD2,Nes,PAX6,PLAT,SCD,SLC7A1,SLC7A5,TUBB3	192 (7)
SMARCA4	-1.004	transcription regulator		1.324	0.000218	ANGPTL2,ASNS,CALB2,CASP3,CD44,CD63,CD74,CDKN1A,CORO6,CTSS,CYB5R2,EBF1,ELOVL6,F3,FOSL2,GADD45A,GPR158,IGFBP5,ITGA3,ITGA5,ITPR1,JUN,KIFAP3,LGALS1,LGALS3,LMNA,MAFF,Mt1,MYT1L,PDK1,PLAT,PLEKHO1,Ppfia4,SDC2,SERPINE1,SPP1,THY1,TREM2,VIM	279 (17)
NGFR	1.074	transmembrane receptor		0.555	0.000228	GFAP,GRIA3,JUN,LDLR,PLAT,SERPINE1,SNAP25	260 (15)
RPS6KB1	1.006	kinase		-1.134	0.000228	CDKN1A,DHCR24,DLGAP3,HMGCR,MAPT,SERPINE1,SREBF2	160 (14)
ATF2	1.006	transcription regulator	Activated	2.039	0.000237	ANGPTL2,ASNS,ATF3,DUSP1,DUSP8,GADD45A,Hrk,JUN,NUPR1,SULT4A1	183 (10)
methylmercury		chemical toxicant		-0.194	0.000239	ACVR1C,ATF5,CASP3,CD63,DHCR24,HMOX1,IGFBP3,Mt1,PLS3,PRLR,TNFRSF1A	113 (7)
dexamethasone		chemical drug		0.222	0.000242	ACOT7,ADAMTS1,ALCAM,ALDH18A1,ANO4,ASNS,ATP1B1,BCL2L11,C1QB,CALB1,CAPN1,CARS1,CASP3,CD44,CD74,CD83,CDH4,CDKN1A,CLIC1,CLIC4,CPE,CRABP2,CRH,CSF1R,CTSV,CX3CL1,CX3CR1,CYP2S1,CYP51A1,DHCR24,DUSP1,DUSP16,EIF4EBP1,ELOVL6,ETV5,EZR,F3,FASN,FOSL2,GADD45A,GAP43,HAPLN1,HERPUD1,HMOX1,HUNK,ICOSLG/LOC102723996,IGFBP3,IGFBP5,ISL2,ITGA5,ITGB5,ITPKA,ITPR1,JUN,KCNK2,LAMB3,LAPTM5,LDLR,LGALS1,LGALS3,LITAF,LSS,MMP12,MM…	276 (14)
N-methyl-D-aspartate		chemical drug		0.484	0.000262	ATP2B2,ATP2B3,BCL2L11,CALB1,GFAP,GRIN1,GRIN2A,PCDH8,SLC12A5	265 (16)
LEPR	1.018	transmembrane receptor		1.066	0.000272	ADCYAP1,CD63,CD68,EIF4EBP1,FASN,GAP43,GFAP,HMGCR,IGFBP3,LDLR,MMP12,MMP19,SERPINE1,SNAP25,SREBF2,VGF	229 (20)
GSTP1	1.075	enzyme			0.000273	Fam13a,GRIN2A,HMOX1,JUN,KCNK2,NKAIN3,PAQR7,SERPINE1,SLC7A11,STK40,SULT4A1,SUSD4,TMOD2	169 (9)
KIT	-1.155	transmembrane receptor			0.000273	BCL2L11,CD44,CD53,CD63,GPR34,HMOX1,KITLG,LGALS3,PIM1,PIM2,PRKCQ,RAP1GAP,SPP1	243 (16)
Ppp2c		group		-0.152	0.000281	CDKN1A,DUSP1,EIF4EBP1,PIM1	59 (4)
IDO1		enzyme	Activated	2	0.000281	SLC1A4,SLC3A2,SLC7A11,SLC7A5
USF1	1.041	transcription regulator		-0.129	0.000283	AGTRAP,CTSS,DUSP1,FASN,IGFBP3,LDLR,Mt1,SERPINE1,SPP1,SYNPO
MMP9	-1.667	peptidase		0	0.000283	CD44,CD68,CDKN1A,GADD45A,HTR1B,MATK,MMP12,MSTN,Nefm,VIM	269 (17)
Z-LLL-CHO		chemical - protease inhibitor	Activated	2.458	0.000284	AR,ATF3,BCL2L11,CAMK2A,CDKN1A,CLIC1,CLU,CTNND2,DUSP1,DUSP8,EIF2AK3,EIF4EBP1,GFAP,GNAI1,HMOX1,HSPA9,HSPB1,JUN,PAX6,PDCD4,PRLR,PTPN5,RGS4,RHOBTB2,SQSTM1,TUBB4A	249 (20)
Smad2/3-Smad4		complex	Activated	2.176	0.000288	CDKN1A,IGFBP3,IGFBP5,ITGB5,SERPINE1	89 (5)
HOXD3		transcription regulator		1.4	0.000288	IGFBP3,ITGA5,JUP,SERPINE1,TGFBI
HRG		other		1.342	0.000288	C1QB,C1QC,CD74,CD83,SPP1
KCNK9	-1.712	ion channel		-0.57	0.000302	ACVR1C,CALB1,ECEL1,HTR1B,NEFL,SNCG,TAC1
SP3	1.036	transcription regulator		-0.761	0.000308	APBA1,ASNS,ATF3,CDKN1A,CNMD,CYP46A1,CYP51A1,DUSP1,F3,GRIN1,IGFBP3,ITGB5,JUN,LDLR,NPTXR,PRLR,RASGRP2,SERPINE1,SRC,VIM	290 (17)
anisomycin		chemical - endogenous non-mammalian		1.121	0.00032	ATF3,CDKN1A,DUSP1,DUSP8,JUN,LDLR,SERPINE1,SLC17A6,SPP1	237 (15)
MAP3K1	1.01	kinase	Activated	2.752	0.000334	ATF3,DUSP1,HMOX1,HSPB1,JUN,LDLR,RGS4,SERPINE1	287 (19)
Hdac		group		-0.909	0.000336	ADAMTS1,ATF3,CDKN1A,CRABP2,CRH,CSF1R,CX3CL1,IGFBP3,JUN,JUP,KLF6,NDRG4,ROBO2,SEMA3C,SPP1,SPRY1	279 (17)
PRKCD	1.091	kinase		1.682	0.000336	CD68,CDKN1A,CX3CL1,FOSL2,GFAP,ICOSLG/LOC102723996,JUN,KLF6,LAMB3,LDLR,MMP12,PDCD4,PPP1R15A,SERPINE1,SPRY1,TUBB2A	253 (15)
KITLG	1.507	growth factor	Activated	2.217	0.000366	BCL2L11,CASP3,CD68,CDKN1A,CLIC1,CX3CL1,DHCR24,FGFR1,GFAP,HMOX1,IGFBP3,LAPTM5,LDLR,PAX6,PDCD4,PIM1,PRKCQ,RCC2,TNFRSF1A,Tpm4	238 (15)
wortmannin		chemical - kinase inhibitor		0.082	0.000373	AR,BCL2L11,CASP3,CD44,CDKN1A,CX3CL1,DLG2,EZR,F3,FASN,GAP43,GRIN1,HAPLN1,HMOX1,JUN,SERPINE1,VIM	255 (15)
ESR2		ligand-dependent nuclear receptor		0.537	0.000378	ADAMTS1,ADORA1,ANGPTL2,AR,ARNT2,ATF3,ATF5,C3orf80,CDKN1A,CHRM1,CNNM1,EMB,FASN,FGFR1,GABBR2,GFAP,IGFBP3,KCNJ3,LAPTM5,LMNA,NELL2,PSAT1,PYCR1,RHOQ,SOX11,SPP1,SRXN1,SUSD4,SYNPO,TAC1,TDRD5	325 (21)
PIK3CA	-1.023	kinase		-0.946	0.000387	ALCAM,CD44,FASN,PDK1,PIK3CB,SERPINE1,SREBF2,THY1,VIM	216 (19)
SLC16A2	1.13	transporter		-1.89	0.000394	HAPLN1,ICOSLG/LOC102723996,NEFH,Nefm,Nrgn,SLC7A5,STAC2
lipid		chemical - endogenous mammalian	Activated	2	0.000394	AR,CLU,FDPS,HMGCR,LDLR,PCK2,SQLE	209 (21)
TCL1A		transcription regulator			0.000399	C1QB,C1QC,CD68,CTSS,GPNMB,HMOX1,MMP12,MMP19,MPEG1,TREM2	153 (7)
CPE	1.134	peptidase		1.925	0.000403	HMGCR,LDLR,PCSK2,SCG2,SREBF2,TAC1	181 (15)
FOXP1		transcription regulator		-1	0.000403	CNTN6,CSF1R,GAP43,NLGN3,PCDH10,S1PR2
HDAC1	1.025	transcription regulator		0.193	0.000405	AR,ATF3,CD44,CDKN1A,CSF1R,DUSP1,INA,Mt1,MYO1F,NEFH,Nefm,Nes,PAX2,SATB1,SCN2A,SERPINE1,SLC12A5,SPP1,SQSTM1,SYT4,TUBB3	263 (16)
raloxifene		chemical drug		0.791	0.000411	CBX6,CDKN1A,CLU,DUSP1,HMOX1,JUN,KLF6,LAMB1,LDLR,LITAF,MYO1B,PVALB,RAP1GAP,SERPINE1,SNCG,SPP1,TUBA4A	210 (17)
SPP1	2.886	cytokine	Activated	2.121	0.000414	BCL2L11,CD44,CD9,CDKN1A,GFAP,HMGCR,HMOX1,INSIG1,ITGA3,ITGB5,POR,SERPINE1,SERPINF1,SLIT1,SPP1,VIM	268 (20)
NR0B2		ligand-dependent nuclear receptor		-0.463	0.000415	CDKN1A,CYP51A1,FASN,HMGCR,PCK2,SCD,SERPINE1,SPP1	244 (19)
S100B	1.28	other		0	0.000447	CDKN1A,GFAP,JUN,NEFL,SCG2	237 (17)
FDFT1	-1.25	enzyme	Activated	2.219	0.000447	FASN,FDPS,HMGCR,SQLE,SREBF2	99 (7)
mevastatin		chemical drug		0.068	0.000447	ADAMTS1,AR,CDKN1A,HMGCR,LDLR	22 (3)
diosgenin		chemical - endogenous non-mammalian		-1.477	0.000447	F3,HMGCR,HMGCS1,SERPINE1,SREBF2	125 (5)
PSEN1	1.018	peptidase		-1.127	0.000448	ATP1B1,C1QB,C1QC,CASP3,CD74,CD9,CTSS,CYP51A1,DUSP1,EIF5A2,GAS5,GFAP,GNAO1,GRIN1,GRIN2A,HPCA,MAPT,Mt3,NUPR1,PCP4,PVALB,RHOQ,SNAP25,SRC,STAB1,STX1B,SYT13,TPPP,TUBA4A,TUBB2A,TUBB3,VSNL1	152 (8)
nicotine		chemical drug		0.698	0.000458	CASP3,CD44,CDKN1A,CHRNA4,CHRNA6,CHRNB2,GRIN2A,HMOX1,LDLR,LGALS3,LITAF,PLAT,SCG2,SERPINE1,SERPINF1,SPP1	268 (15)
ADAM10	1.02	peptidase			0.00046	ABAT,CAMK2A,CD74,DCLK1,GRIN2A,ITGA5,KLC2,PAX6,PVALB,RGS4,SCN2A,SHANK3
Il3		cytokine		0.111	0.000469	ATF5,BCL2L11,CD68,CDKN1A,CSF1R,LYZ,PIM1,PIM2,SPP1,TNFRSF1A	212 (16)
benzene		chemical toxicant		-0.412	0.000469	ACVR1C,ATF5,CASP3,CD63,CDKN1A,DHCR24,IGFBP3,PLS3,PRLR,TNFRSF1A
metribolone		chemical reagent		-0.442	0.00047	ADAMTS1,AR,ATP1B1,CDKN1A,CLU,CTNND2,DHCR24,EZR,FASN,FDFT1,FDPS,HMGCR,IGFBP5,JPT1,LDLR,MGLL,PAX2,RGMA,SAT1,SREBF2	278 (22)
L-triiodothyronine		chemical - endogenous mammalian		-0.174	0.00049	AGTRAP,AR,ATP1B1,CD44,CDKN1A,CLU,CTH,DUSP1,FASN,FGFR1,IGFBP3,ITPR1,LDLR,LMNA,LYZ,MGST3,Nrgn,PCK2,PCSK2,POR,PRKCQ,RASD2,SCD,SERPINE1,UMPS,VGF	237 (21)
HRAS	-1.013	enzyme		1.65	0.000501	ANXA2,ASNS,BCL2L11,C1QC,CD44,CDKN1A,CHST11,CLU,CTSS,CTSV,DUSP1,EIF3C,EIF4EBP1,EIF5A2,FASN,FDFT1,FOSL2,HMOX1,HSPB1,IGFBP5,ITGA5,ITGB5,JUN,JUP,KCNC1,KLF6,LYZ,MSMO1,NOL3,PDCD4,PLS3,PTGFRN,RAP1GAP,SERPINB9,SERPINE1,SPP1,SQLE,TMOD2,Tpm4,UBASH3B,VIM	219 (15)
IL1A		cytokine	Activated	2.31	0.000504	ADAMTS1,ASIC2,CD44,CD83,CDKN1A,FGFR1,HMOX1,IGFBP5,ITGA5,JUN,KITLG,MMP12,SERPINE1,SPP1,TAC1	287 (18)
DMP1		other		-1.134	0.000507	C1QB,CSDC2,CX3CR1,Fcrls,FGF1,SPP1,STAB1
rotenone		chemical toxicant		1.348	0.000513	CASP3,DNAJB9,GFAP,HMOX1,HTR1B,MAPT,PAX2,PDK1	212 (11)
RASSF1	1.053	other		0.194	0.000525	ABAT,CASP3,CDKN1A,CLU,CPE,CRABP2,EPB41L3,IGFBP3,LITAF,PCDH7,SPP1,TUBB2A	251 (15)
HIF1A	1.055	transcription regulator		1.162	0.000536	ADAMTS1,ALDOC,ASNS,CARS1,CD44,CDKN1A,CYP2S1,CYP46A1,HMOX1,HSPB1,IGFBP3,IGFBP5,ITGA5,ITPR1,JUN,JUP,KIFC2,LGALS1,MAFF,NEFL,PCDH10,PDK1,PIM2,RAB11FIP4,SCG2,SERPINE1,SESN2,STC2,TAC1,TRIM66,VIM	254 (17)
leukotriene B4		chemical - endogenous mammalian			0.000537	CRH,F3,FASN,JUN	239 (16)
PPP3CB	-1.039	phosphatase		0.254	0.000537	B3GAT1,CDKN1A,GADD45A,RUNX1	204 (12)
FRMD6	1.074	other		0.577	0.000537	CDKN1A,FGF1,IGFBP3,RASSF4
triflusal		chemical drug		-0.763	0.000537	CD74,GFAP,KITLG,MAPT
lysophosphatidylcholine		chemical - other		-0.577	0.000548	F3,FASN,HMGCR,JUN,SERPINE1,SREBF2	261 (20)
TERC		other			0.000548	CDKN1A,CLU,GFAP,HMGCR,TUBB2A,UPP2	155 (7)
sulindac sulfide		chemical drug	Activated	2.226	0.000551	ATF3,CDKN1A,GADD45A,GARS1,INSIG1,MSMO1,MTHFD2,RAP1GAP,STC2,TUBA4A
CFTR	1.215	ion channel		1	0.000558	ASNS,FDFT1,FDPS,IDI1,ITPR1,POR,SCD,SCP2,SQLE
IL3		cytokine		0.629	0.000596	ATF5,BCL2L11,CASP3,CD53,CD63,CD83,CDKN1A,CSF1R,CTTN,FASN,FGFR1,FOSL2,GADD45A,GNAO1,Hrk,HSPA9,JUN,Mt1,NARS1,PDE1B,PHGDH,PIM1,PIM2,RARS1,SLC3A2,TARS1	205 (13)
MET	1.014	kinase		0.915	0.000597	ARID5A,CD44,CDKN1A,CTSV,HMOX1,HSPB1,ITGA3,JUN,PIM1,RUNX1,SPP1,VIM	243 (19)
oleic acid		chemical - endogenous mammalian		-0.604	0.000597	CLU,CX3CL1,DUSP1,FASN,GADD45A,HMGCR,HMOX1,IGFBP3,LDLR,Mt1,SCD,SERPINE1	268 (21)
cytokine		group		1.655	0.000597	CLU,CRH,CX3CL1,DUSP1,F3,GFAP,HMOX1,JUN,MMP12,PLAT,PRPH,SERPINE1	253 (16)
Pkc(s)		group	Activated	2.089	0.000627	ATF3,BCL2L11,CDKN1A,DUSP1,F3,GADD45A,GAP43,HMGCR,HMOX1,ITGA5,JUN,KLF6,PPP1R15A,PTPRN,SERPINE1,SPP1,STC2,TAC1	228 (15)
NR5A2		ligand-dependent nuclear receptor		0.715	0.000628	CDKN1A,FASN,GPT2,HMGCR,JUN,LDLR,Mt1,RGS4	241 (17)
norethindrone acetate		chemical drug			0.000641	F3,PLAT,SERPINE1
CYP3A		group			0.000641	HMGCS1,SQLE,SREBF2	124 (10)
4-aminophenol		chemical - endogenous mammalian			0.000641	CLU,SPP1,VIM
doxorubicin		chemical drug	Activated	3.64	0.000642	ADAMTS1,ANXA2,AR,ASNS,ATF3,BCL2L11,CACNG5,CASP3,CD44,CDK14,CDKN1A,CLU,DUSP1,F3,GADD45A,GAS5,GPNMB,HMOX1,JUN,LGALS3,NOL3,RUNX1,S100A10,SCN3B,SDC2,SPP1,TES,TNFRSF12A,TNFRSF1A,VIM	233 (15)
okadaic acid		chemical toxicant		1.578	0.000643	AR,BCL2L11,CRABP2,CYP46A1,FOSL2,JUN,MAPT,PIM1,SPP1,SQSTM1	290 (22)
STK11	1.014	kinase		1.343	0.000656	ALCAM,ATF3,CDKN1A,GADD45A,GRIA3,IGFBP5,KCNA2,KCNQ2,Mt3,NAP1L5,NCAM2,PTPRN,SCG2,SERPINE1,SPP1,SYT4,TARS1	212 (16)
3-deazaneplanocin		chemical drug	Activated	2.371	0.000663	CDKN1A,GPNMB,IGFBP3,KCNC4,KLF6,LAMB3,NUPR1,PPP1R15A,SQSTM1	55 (3)
PPARGC1B	1.023	transcription regulator	Inhibited	-2.925	0.000663	DHCR24,FASN,FDFT1,FDPS,HMGCR,LSS,MVK,SCD,SQLE
NADPH oxidase		complex	Activated	2.219	0.000664	F3,HMOX1,JUN,MMP12,SERPINE1	204 (18)
cycloheximide		chemical reagent		-0.372	0.000677	ADCYAP1,AR,CAMK2A,CD44,CDKN1A,DUSP1,FGFR1,FOSL2,GADD45A,GAP43,GNAI1,HMOX1,IGFBP5,ITGB5,JUN,KCND2,LONP1,MMP12,MMP19,Mt1,PLAT,RHOBTB2,SCD,SERPINE1,SPP1,Tpm4	254 (16)
ritonavir		chemical drug			0.00068	ACAT2,CARS1,FDFT1,FDPS,HMGCR,HUNK,IDI1,KITLG,LDLR,MSMO1,MVK,SCD,SQLE,SREBF2	102 (11)
gentamicin		chemical drug	Activated	2.892	0.000737	ABAT,ALCAM,ATF3,CD9,CLU,CTSV,GADD45A,GAS5,HMOX1,HSPB1,IGFBP3,JUN,KLF6,LITAF,PHGDH,PSAT1,RESP18,SPP1,SQSTM1,TARS1,THY1,UGT8
HDAC3	-1.056	transcription regulator		0.005	0.000748	CDKN1A,ELOVL6,FASN,HMOX1,JUP,MMP12,SCD,SERPINE1,SPP1,VIM	296 (20)
PC-SPES		chemical drug			0.000767	AR,CD9,CDKN1A,CLU,FDFT1,GARS1,HERPUD1,OAZ2,PPP1R15A,TUBA4A,TUBB2A,VIM
carbon tetrachloride		chemical toxicant	Activated	3.532	0.000785	ATF3,CASP3,CDKN1A,DAGLA,DCLK1,DUSP1,GADD45A,HMOX1,HSPB1,IGFBP5,JUN,MGLL,Mt1,PPP1R15A,S1PR2,SPP1,TNFRSF12A	272 (17)
MAPT	-1.152	other		1.073	0.000807	ATP1B1,CAPN1,CASP3,CDKN1A,EIF2AK3,EIF5A2,GFAP,GNAO1,GRIN1,HPCA,JUN,MAP1A,MAPT,Mt3,NMNAT2,PCP4,PVALB,SNAP25,STX1B,THY1,TPPP,TUBA4A,TUBB2A,TUBB3,VSNL1	240 (13)
STAT3	1.239	transcription regulator		1.928	0.000817	BCL2L11,CASP3,CD74,CD83,CD9,CDKN1A,CTTN,CX3CL1,F3,FASN,FLRT3,GADD45A,GAP43,GFAP,HLA-DRB5,HMOX1,HTR2A,IGFBP5,LYZ,MMP12,Mt1,PAX6,PDK1,PIM1,PIM2,RUNX1,SERPINB9,SERPINE1,SMAD9,STC2,SYNPO,VIM	252 (17)
glucocorticoid		chemical drug		0.392	0.000817	BCL2L11,CDKN1A,CLU,CRH,CSF1R,DUSP1,FASN,GPR158,HMOX1,IGFBP3,Mt1,PLAT,RESP18,SERPINE1,SPP1,TNFRSF1A	265 (17)
POU2F2	1.052	transcription regulator		-0.213	0.000866	ALDOC,COCH,EBF1,EIF2S2,ELL2,JUN,MVK,SCD,SPP1,TNFRSF12A
lithium		chemical drug		-0.308	0.000866	ADCY2,CASP3,CDKN1A,CRH,DPP10,GNAI1,JUN,NCS1,NPTX1,TAC1	281 (19)
JUNB	1.219	transcription regulator		1.706	0.000866	ACAT2,ATF3,CD68,CLU,DUSP1,FASN,FBLN5,HMOX1,Hrk,SCD,SERPINE1,SLC7A1	295 (17)
TNFRSF1A	1.473	transmembrane receptor		1.562	0.000866	CASP3,CD44,CD68,CD83,CDKN1A,GFAP,ITGB5,JUN,PIM1,SERPINE1,SRC,TNFRSF1A	283 (18)
MYOC		other		1.067	0.000887	ADAMTS1,CD44,EIF2AK3,IGFBP5,LAMB1,NOL3,SESN2,SLC7A11,SOX11,SPP1,STC2	157 (12)
IL10		cytokine		1.401	0.000887	ARNT2,CASP3,CD44,CD68,CD83,CDKN1A,CSF1R,CTSS,CX3CR1,DUSP1,F3,Fcrls,GPRC5B,HMOX1,JUN,KITLG,LGALS1,PHGDH,TNFRSF1A	244 (16)
Jnk		group	Activated	3.09	0.000896	BCL2L11,CASP3,CD44,CD83,DUSP1,F3,GADD45A,GAP43,HMOX1,JUN,KLF6,MMP12,PLAT,SERPINE1,SESN2,TNFRSF12A	196 (14)
Histone h3		group			0.000897	ADCY5,BCL2L11,CACNA1G,CD9,CDK14,CDKN1A,CRH,CSF1R,DUSP16,FASN,FGFR1,IGFBP3,JUN,LRRC55,MGLL,Mt1,Nes,PCDHA12,PRLR,RGS4,RPRM,SATB2,SCD,SCN1A,SCRT1,SHANK3,SLC12A5,SPP1,Tpm4,WLS	245 (15)
sunitinib		chemical drug		-0.506	0.00092	BCL2L11,CD44,CDKN1A,ITGA3,ITGB5,LAMB1,LAMB3,TGFBI	150 (11)
BIRC5		other			0.00092	C1QC,CASP3,CD53,CD74,CDKN1A,ITGA5,LYZ,VIM	191 (12)
Insulin		group		-0.085	0.000923	CDKN1A,CHRM1,COX6A2,CRABP2,CRH,CTH,DUSP1,FASN,GFAP,HMGCR,HMOX1,IGFBP3,JUN,KCNJ3,LAMB1,MAPT,PLCB1,PPP1R15A,PTPRN,SCD,SERPINE1,SLC7A1,SQLE,SREBF2,TGFBI,VGF	260 (22)
PP2/AG1879 tyrosine kinase inhibitor		chemical - kinase inhibitor		-1.55	0.000924	BCL2L11,CDKN1A,DUSP1,HMOX1,RHOC,SERPINE1,SPP1,SRC,VIM	173 (16)
3-deoxy-2-octulosonic acid(2)-lipid A		chemical - endogenous non-mammalian		1	0.000925	DHCR24,HMGCR,LSS,SQLE
Hmgb1		transcription regulator			0.000925	CDKN1A,NEFL,SCG2,TUBB3
DAXX	1.037	transcription regulator		-1.964	0.000925	CASP3,CDKN1A,HSPB1,SERPINE1	233 (16)
8-bromo-cAMP		chemical reagent		0.719	0.000931	CLU,CRH,DUSP1,GFAP,GNAI1,JUN,KITLG,LDLR,Nes,PDE4A,PLAT,SERPINE1,SPP1,SYNPO	253 (16)
methapyrilene		chemical drug		0.333	0.000931	ABAT,ANXA2,ATF3,CTSS,CTSV,GADD45A,HMGCR,HMOX1,Mt1,PLCB1,RXRG,SCD,SCP2,SLC3A2
hydroxypropyl-beta-cyclodextrin		chemical drug		1.478	0.00095	CD68,HMGCR,LDLR,SQSTM1,SREBF2	84 (9)
DMD	-1.098	other	Inhibited	-2.232	0.000952	ARPP21,C1QB,CDKN1A,CTSS,KCNC1,KY,LYZ,MPEG1,MSTN,Mt3,MYT1L,PIK3CB,PTGFRN,PVALB,S100A10,SCN3B,SPTB,SUSD4,TTLL7,VIM
ALB		transporter		0.447	0.00096	CASP3,CDKN1A,CX3CL1,SCD,SQSTM1,SYNPO	268 (17)
ANXA2	1.385	other		-0.655	0.00096	CDKN1A,GADD45A,IGFBP3,JUN,S100A10,SESN2	157 (13)
CNTF	1.163	cytokine		1.294	0.000999	CASP3,FASN,FGFR1,GFAP,PDE1B,Rbfox3,SATB2,SCD,TAC1,VIM	193 (10)
glutamine		chemical - endogenous mammalian		-1.788	0.00101	AARS1,ASNS,ATF5,BCL2L11,CARS1,DUSP1,GADD45A,PCK2,PYCR1,TUBB4A,VIM	229 (14)
KDM1A	-1.01	enzyme		0.007	0.00101	ADCY5,CDH4,CDKN1A,EBF1,FASN,PSAT1,SCD,SCN1A,SCN2A,SERPINE1,SNAP25	222 (17)
PTH		other		1.662	0.00103	ADAMTS1,CDKN1A,DUSP1,EIF4B,FOSL2,IGFBP3,IGFBP5,JUN,LMNA,PALM,RAP1GAP,RUNX1,SPP1,SRC	193 (17)
actinomycin D		biologic drug		-1.659	0.00104	AR,BCL2L11,CASP3,CDKN1A,DUSP1,F3,FASN,FGFR1,FOSL2,GADD45A,HMOX1,IGFBP5,JUN,MMP12,Mt1,RGS4,SERPINE1,SLC17A6,SPP1	240 (15)
testosterone		chemical - endogenous mammalian		-0.439	0.00104	AR,ATP1B1,CASP3,CDKN1A,CLU,COX6A2,CTSV,CYP51A1,DHCR24,EIF4EBP1,FGFR1,FOSL2,GADD45A,GPC1,HMGCR,IGFBP3,IGFBP5,JUN,LGALS1,MSTN,Mt1,PDE5A,PRLR,TUBB2A,TUBB3,UGT8	353 (23)
prostaglandin E2		chemical - endogenous mammalian		1.132	0.0011	ADAMTS1,ANXA2,ATF3,BCL2L11,CASP3,CD44,CD83,CDKN1A,DUSP1,FASN,FOSL2,GFAP,HMOX1,IGFBP5,ITGA5,JUN,LMNA,MMP19,PDE4A,VIM	231 (15)
CDKN1B	1.046	kinase		-0.687	0.00123	AGTRAP,B4GALT5,CDKN1A,CSDC2,GAP43,GRIA4,HSPB8,LGALS3,RAB3A,RUNX1,SERPINE1,TMEFF2	225 (12)
ZMPSTE24	1.006	peptidase			0.00124	ATF3,CDKN1A,CTSV,GADD45A,IGFBP3,IGFBP5,LMNA	240 (17)
VitaminD3-VDR-RXR		complex		1.706	0.00124	CALB1,CDKN1A,GADD45A,IGFBP3,IGFBP5,SPP1
CD40	-1.272	transmembrane receptor	Activated	2.017	0.00126	BCL2L11,CD44,CD83,CDKN1A,CX3CL1,DUSP1,F3,ICOSLG/LOC102723996,JUN,LGALS3,NEFH,Nefm,PIM1,SERPINE1	267 (18)
IL1		group	Activated	2.476	0.00131	ADAMTS1,AR,CDKN1A,CRH,CSF1R,DUSP1,F3,GFAP,HMGCR,HMOX1,JUN,KITLG,LAMB1,LDLR,LYZ,SERPINE1,TAC1,THY1	235 (17)
SIRT6	1.027	enzyme		1.919	0.00131	ELOVL6,FASN,HMGCR,LIPH,LSS,PLCB1,SCD,SREBF2	257 (22)
BCL2L1	-1.079	other		-0.453	0.00131	CASP3,CD44,GFAP,Hrk,ITGA3,ITPR1,TNFRSF1A,TUBB3	240 (17)
SIRT1	1.036	transcription regulator		-0.284	0.00132	AGTRAP,ARNT2,CD74,CD83,CDKN1A,CNTN6,CRH,EIF2S2,FASN,GADD45A,HLA-DRB5,HMGCR,HMOX1,LAPTM5,LDLR,LGALS3,MAPT,MVK,NCAM2,NELL2,PCK2,PCSK2,SERPINE1,SLC7A11,SSBP3,SYNPO	300 (21)
UTP		chemical - endogenous mammalian	Activated	2.163	0.00132	F3,KCNC4,KCND2,SERPINE1,SPP1	209 (16)
LPIN1	1.015	phosphatase	Inhibited	-2.19	0.00132	CDKN1A,FASN,FDPS,HMGCR,SCD	184 (13)
ketamine		chemical drug		1.202	0.00132	CASP3,GFAP,HMOX1,KLF6,PVALB	107 (7)
methyl-beta-cyclodextrin		chemical drug		-0.762	0.00132	FDFT1,HMGCR,LDLR,MAPT,SERPINE1	252 (21)
docosahexaenoic acid		chemical drug		0.205	0.00139	CD44,CDKN1A,DNAJB9,ELOVL6,FASN,HMOX1,LDLR,MAPT,MSTN,PDE5A,PLAT,SCD,SERPINE1,TNFRSF1A	240 (20)
ESR1	1.162	ligand-dependent nuclear receptor		-0.585	0.00139	ADORA1,ALCAM,ALK,ANGPTL2,AR,ATF3,ATF5,ATP1B1,BCL2L11,CALB1,CAMK1,CD83,CDKN1A,CPE,CPLX1,CRABP2,CTSS,DLG2,EEF2K,EIF5A2,F3,FASN,FGF12,FGFR1,FOSL2,GABBR2,GFAP,GPR158,HAX1,HMGCR,ICOSLG/LOC102723996,IGFBP3,IGFBP5,JUN,LAMB1,LAPTM5,LDLR,LGALS1,MAPT,NELL2,OVOS2,PCP4,PDCD4,PDE4A,PIM2,PLCB1,POR,PRLR,PSAT1,PYCR1,RAB11FIP4,RHOQ,RND1,ROBO2,RPRM,SEMA3C,SERPINB6,SERPINB9,SERPINE1,SHANK3,SHC2,SLC1A4,SLC3A2,SLC6A8…	317 (18)
Mek		group		-0.123	0.0014	BCL2L11,CDKN1A,CLU,CSF1R,ETV5,FASN,FGFR1,GAP43,HSPB1,JUN,MAFF,NOL3,PAX6,RUNX1,SEMA3C,SERPINE1,SNCG,SPRY1,VIM	255 (17)
paclitaxel		chemical drug	Activated	2.727	0.00146	ASIC2,ATF3,BCL2L11,CACNB3,CD44,CD53,CDKN1A,CLU,ETV5,GFAP,IGFBP3,INPP4A,ITGA3,ITGA5,ITGB5,JUN,NCS1,PHGDH,PNKD,SAT1,SPRY1,TUBA4A	235 (16)
PPP3CA	-1.008	phosphatase		1.969	0.00147	B3GAT1,CD9,CDKN1A,CTSV,GFAP,Hrk,LITAF,SPP1,VIM	236 (17)
sphingosine-1-phosphate		chemical - endogenous mammalian		1.79	0.00147	ANXA2,CD44,GAP43,JUN,Nefm,PRPH,S1PR2,SERPINE1,VIM	248 (16)
RUNX1	2.866	transcription regulator		0.863	0.00147	ALCAM,ANXA2,BCL2L11,CD53,CDKN1A,CSF1R,HAPLN1,IGFBP3,Mt1,PCDH7,PIM2,PRKCQ,RUNX1,SERPINE1,SPP1	261 (19)
TNFSF11		cytokine		1.946	0.00147	CD44,CD83,CDK14,CDKN1A,CSF1R,DUSP1,DUSP16,F3,HMOX1,ITGA5,JUN,LIMK1,PCDH7,PIM1,POR,SERPINB9,SERPINE1,SPP1,SRC,SRXN1	263 (17)
L-serine		chemical - endogenous mammalian		-1.731	0.00147	CDKN1A,PCK2,PHGDH,PSAT1
DAB2IP	-1.077	other		-0.881	0.00147	CD44,CDKN1A,CLU,VIM	196 (16)
Bvht		other		0.378	0.00151	CYGB,EBF1,MMP19,SERPINF1,TBX20,TMOD1,VIM
FSHR		G-protein coupled receptor			0.00151	AR,CPE,CX3CL1,DUSP1,IGFBP3,KITLG,PLAT	157 (6)
phlorizin		chemical - endogenous non-mammalian			0.00154	EIF4EBP1,GFAP,Slc25a1
Retinoic acid-RAR-RXR		complex			0.00154	CRABP2,DUSP1,IGFBP3
TFPI	1.38	other			0.00154	CASP3,CDKN1A,F3	202 (10)
SLC6A4		transporter			0.00154	GNAI1,GNAO1,HTR2A
SOAT1	-1.053	enzyme			0.00154	FASN,HMGCR,SREBF2	131 (11)
KLB		enzyme			0.00154	HMGCR,HMGCS1,SREBF2
carnosine		chemical - endogenous mammalian			0.00154	FASN,HMGCR,SREBF2
CTNNB1	1.031	transcription regulator		0.146	0.00156	ADGRG2,ALCAM,AR,BCL2L11,CACNA1G,CAPN1,CD44,CDKN1A,CLU,CNMD,CRABP2,CTNNA2,CTNND2,CYP51A1,ELMO1,GAP43,GFAP,GNAO1,GPR137B,HAPLN1,IGFBP5,JUN,LAMB1,LGALS3,LMNA,MMP15,MPEG1,NAP1L5,NPTX1,PLS3,RAB3A,RASSF4,SCD,SDC2,SEMA3C,SERPINE1,SOX11,SPP1,SQSTM1,TBX20,TNFRSF1A,TNIK,USP46,VIM	279 (16)
DACH1	-1.066	transcription regulator		-1	0.00158	CDKN1A,FGFR1,IGFBP3,JUN,SERPINE1,STC2	244 (12)
fluvastatin		chemical drug		0.394	0.00158	AGTRAP,CD9,CDKN1A,HMOX1,PLAT,SERPINE1	239 (21)
Growth hormone		group		0.809	0.00165	CALB1,CLU,CTH,CX3CL1,FASN,FDPS,FOSL2,GFAP,IGFBP3,IGFBP5,JUN,LDLR,MSTN,PPP1R15A,PRLR,RAB3A,RPH3A,SPP1	289 (20)
EZH2	-1.102	transcription regulator		-0.64	0.00168	ATF3,BCL2L11,CACNA1E,CD63,CDKN1A,CX3CL1,CYB5R2,EZR,FLT3,GPR26,ICOSLG/LOC102723996,IGFBP3,JPH3,LAMB3,PAX6,PCDH10,PIM2,RAP1GAP,RUNX1,SATB1,SCP2,SLC7A11,SPOCK2	194 (7)
N-nitro-L-arginine methyl ester		chemical drug		0.508	0.0017	ATF3,CASP3,CD68,CD83,CDK14,GFAP,HMGCR,HMOX1,SERPINE1	244 (17)
PTH1R	-1.041	G-protein coupled receptor			0.00179	AR,CALB1,CSF1R,DUSP1,SPP1	125 (10)
Ro41-5253		chemical reagent		-1.498	0.00179	CDKN1A,CRABP2,CSF1R,F3,PLAT
DUSP1	1.348	phosphatase		0	0.00183	ACVR1C,DUSP1,JUN,MGLL,PAQR7,PLAT,SERPINE1,SYNPO	174 (16)
PTPN11	1.075	phosphatase		-0.298	0.00183	CD68,CDKN1A,CSF1R,FASN,JUN,PIM1,RPRM,TAC1	261 (17)
triamcinolone acetonide		chemical drug		-1.632	0.00192	ATF3,B4GALNT1,BCL2L11,CD44,CTH,DUSP1,IGFBP3,INSIG1,JUN,KCND1,LDLR,RUNX1,SCD,SCG2,SPP1,SPRY1,STC2,UGT8	98 (7)
tamoxifen		chemical drug		0.265	0.00193	ADORA1,CDKN1A,CLU,CPE,EIF4EBP1,ETV5,FASN,GAP43,HMGCR,HMGCS1,IGFBP3,JUN,LDLR,LSS,MAFF,PCP4,SCD,SLC7A5,SPP1,SQSTM1	278 (20)
4-hydroxytamoxifen		chemical drug	Activated	2.658	0.00194	ANGPTL2,ATF3,BCL2L11,CDKN1A,CLU,DUSP1,FGFR1,FOSL2,GABBR2,IGFBP3,JUN,PPP1R15A,RHOBTB2,RND1,SERPINB9,TMOD1	251 (17)
trichloroethylene		chemical toxicant		-1	0.00195	ACVR1C,ATF5,CASP3,CD63,DHCR24,IGFBP3,PLS3,PRLR,TNFRSF1A
Lh		complex		0.687	0.00198	ADAMTS1,AR,CDK14,DUSP1,EZR,GPRC5B,ITGA3,ITGB5,ITPR1,MMP19,MSMO1,NOL3,PLAT,PPP2R5B,PTPRN,RGS4,RPRM,RUNX1,SNAP25,TMBIM6,TNFRSF12A	160 (12)
sterol		chemical - endogenous mammalian		0.846	0.00198	FASN,FDFT1,FDPS,HMGCR,LDLR,SREBF2	132 (11)
KRAS	1.006	enzyme	Activated	2.295	0.002	ALDOC,ATF3,ATP1B1,CAMK1,CASP3,CD44,CD74,CDKN1A,CLU,CTNND2,CX3CL1,DCLK1,DUSP1,ETV5,F3,GADD45A,GFAP,HMOX1,HSPB1,JUN,KLF6,LAMB3,PIM1,PLAT,PPP1R1C,PRPH,RHOC,RNH1,SLC3A2,SPP1,SQSTM1,SREBF2,THY1,TNFRSF12A,TUBA4A,VIM,ZFAND2A	239 (17)
deferoxamine		chemical drug	Activated	2.52	0.0021	ANXA2,CACNA1E,CACNA1G,CACNB4,CDKN1A,DUSP1,DUSP16,F3,FASN,GADD45A,HMOX1,IGFBP3,IGFBP5,JUN,PLAT,SERPINE1,SPP1	209 (16)
RUNX3		transcription regulator		0.431	0.00211	AGTRAP,BCL2L11,CDKN1A,ITGB5,NAP1L5,PCDH7,RTN1,RUNX1,SPP1,STC2,THY1,VIM	176 (7)
pirinixic acid		chemical toxicant		-0.533	0.00213	ACAT2,ALDOC,ANXA2,ASNS,CD63,CDKN1A,CLU,ELOVL6,F3,FASN,GADD45A,HMGCR,HMGCS1,HMOX1,HSPB1,INSIG1,ITGB5,LAMB3,LDLR,LGALS3,MGLL,MGST3,PCK2,PDCD4,POR,RXRG,SCD,SCP2,SERPINE1	167 (18)
A2M	1.288	transporter		-0.355	0.00219	EIF2AK3,FASN,GAP43,GRIN1,PPP1R15A,PRLR,SREBF2	145 (7)
TNFSF13B		cytokine		0.304	0.00219	BCL2L11,CD83,CTSS,ICOSLG/LOC102723996,JUN,PIM2,SPP1	251 (17)
Bay 11-7082		chemical - kinase inhibitor		-1.782	0.00219	CD44,CD83,F3,HAX1,HMOX1,ICOSLG/LOC102723996,PIM1	164 (15)
levothyroxine		chemical - endogenous mammalian		0	0.00219	CDK14,CDKN1A,IGFBP3,Nes,Nrgn,SEMA3C,SLC7A3	174 (10)
alpha-amanitin		chemical toxicant			0.00222	ADCYAP1,CDKN1A,GFAP,SLC17A6
dactolisib		chemical drug		-0.616	0.00222	BCL2L11,CDKN1A,EIF4EBP1,SQSTM1	206 (17)
PURA	-1.13	transcription regulator		1.103	0.00222	AR,CDKN1A,GFAP,NEFH
NFIL3	1.141	transcription regulator		-1.982	0.00222	CDKN1A,FASN,GADD45A,SCD	260 (17)
ACACB	1.104	enzyme		1.982	0.00222	FASN,HMGCR,SCD,SREBF2	126 (7)
GPD1	1.122	enzyme			0.00224	ANXA2,ASNS,CD63,CHRNA4,ELOVL6,GADD45A,NOL3,PSAT1,SUSD4
SLC25A13	1	transporter			0.00224	ANXA2,ASNS,CD63,CHRNA4,ELOVL6,GADD45A,NOL3,PSAT1,SUSD4
(+)-MK-801		chemical drug		-1.051	0.00224	ATP2B2,CACNB3,CDKN1A,CRH,GRIN1,JUN,NPTXR,SYT3,TAC1	265 (19)
SOX4	-1.21	transcription regulator		0.387	0.00226	ARPP21,CD53,CD74,CHAC1,EMB,FGF13,LHFPL6,LYZ,Mt1,OVOS2,PPM1F,SLC2A6,SLC7A3,SYNDIG1L,TES,Tpm4,VIM
L-glutamic acid		chemical - endogenous mammalian		0.777	0.00231	BCL2L11,CALB1,CASP3,CDKN1A,FASN,GRIN1,GRIN2A,JUN,Kcnn2,MGLL,Slc25a1	317 (20)
bisindolylmaleimide I		chemical - kinase inhibitor	Inhibited	-2.092	0.00231	CD44,CDKN1A,CLU,EIF4EBP1,GAP43,HMOX1,KCNC1,MMP12,Mt1,PDCD4,SERPINE1	270 (17)
CYB5R4	-1.109	enzyme		-0.665	0.00236	ATF3,FASN,HMOX1,Mt1,SCD	134 (10)
MPZ		other			0.00236	FDFT1,HMGCR,HMGCS1,PPP1R15A,SQLE
BAG1	1.044	other		0.314	0.00236	BCL2L11,CDKN1A,GADD45A,JUN,MAPT	222 (18)
PD 123319		chemical drug		-0.293	0.00236	FASN,FOSL2,SERPINE1,SPP1,SPRY1	137 (7)
genistein		chemical drug		-0.2	0.00243	AR,CASP3,CD44,CD68,CD74,CDKN1A,CLU,CTSV,CX3CL1,CX3CR1,DUSP1,F3,HMGCR,HMOX1,JUN,LAPTM5,LDLR,Mt1,PDCD4,PIM1,PLAT,PRLR,RPH3A,SERPINE1,SPP1,SQSTM1	275 (17)
LGALS1	1.568	other	Activated	2.433	0.00245	CDKN1A,F3,LGALS1,LGALS3,MMP12,SERPINE1	188 (16)
mir-30		other		-1.467	0.00245	AR,BCL2L11,CDKN1A,GADD45A,SERPINE1,UGT8
TWIST2		transcription regulator		1.706	0.00245	CD44,CDKN1A,FBLN5,HOXB9,KLF6,VIM
F2R	1.101	G-protein coupled receptor		1.568	0.00248	BCL2L11,CASP3,CD44,DUSP1,F3,HMOX1,LAMB1,LAMB3,PLAT,VIM	228 (15)
6-hydroxydopamine		chemical toxicant		1.179	0.00248	CASP3,CRH,GAP43,GFAP,GNAL,HERPUD1,HSPA9,JUN,LONP1,TAC1	274 (20)
IL12 (family)		group		1.318	0.00249	ATF3,BCL2L11,CD44,CTH,ETV5,FOSL2,PIM1,PIM2	256 (15)
TP53	1.034	transcription regulator		1.753	0.00252	ABAT,ALDH18A1,ANXA2,APBB2,AR,ASNS,ATF3,BCL2L11,C1QC,CARHSP1,CARS1,CASP3,CD44,CDKN1A,CEP170B,CLIC4,CLU,CSF1R,CSMD3,CX3CL1,CYP51A1,DHCR24,DUSP1,EIF2AK3,ELF4,EZR,F3,FASN,FDFT1,FDPS,FGF13,FGFR1,FKBP1B,GADD45A,GNAI1,HMGCR,HMGCS1,HMOX1,HSPB1,IGFBP3,IGFBP5,INPP4A,ITGB5,JUN,KITLG,LGALS3,LSS,LYZ,MICALL1,MVK,NARS1,NDRG4,NOL3,NPTX1,NUPR1,PCDH7,PDK1,PHGDH,PIM1,PPM1F,PPP1R15A,PTCHD4,RCHY1,RPRM,RUNX1,SAT1,SCN3…	280 (17)
progesterone		chemical - endogenous mammalian		0.905	0.00254	ACOT7,ADAMTS1,ADCYAP1,AR,ATF3,ATP1B1,CASP3,CDKN1A,CRH,CTSV,ELL2,EZR,F3,GABRB2,GAP43,GARS1,GFAP,GRIA3,HMGCR,HUNK,IGFBP3,IGFBP5,ITGA5,JUN,LAMB3,LGALS1,LGALS3,LITAF,PCP4,PDK1,PIM2,PNKD,PRLR,SCD,SPP1,TGFBI,TNFRSF1A,VIM	263 (23)
EGFR	-1.081	kinase		1.139	0.00255	ACOT7,AR,BCL2L11,CDKN1A,DUSP1,EPS15,F3,FASN,FOSL2,GADD45A,GAS5,GFAP,GPC1,HERPUD1,HSPB1,IGFBP3,IGFBP5,ITGB5,JUN,PDK1,PLAT,PPP1R1C,RUNX1,SERPINE1,SLC7A11,TUBA4A,TUBB4A,VIM	236 (16)
VEGFA	-1.033	growth factor	Activated	2.599	0.00256	ADAMTS1,CASP3,CD68,CD83,CDKN1A,CLIC4,CTSS,CTSV,ETV5,F3,FGFR1,HMOX1,IGFBP5,LMNA,MMP12,MMP15,PIM1,PLAT,RUNX1,SERPINE1,SHMT2,SNCG	219 (16)
FEV		transcription regulator			0.00258	ANXA2,CNTNAP3,GRIA3,GRIA4,NLGN3,NMNAT2,SATB1,SCG2,SCN3B,SDCBP,VIM
ZNF106	1.014	other	Inhibited	-2.646	0.00261	GPNMB,HSPB1,LGALS1,LGALS3,LYZ,TNFRSF12A,UGT8
dehydroisoandrosterone		chemical - endogenous mammalian		-0.13	0.00261	AR,CHRNA4,GFAP,LGALS3,POR,SCD,TNFRSF1A	201 (10)
MYC	1.562	transcription regulator		0.82	0.00277	ADAMTS1,ALCAM,ALDH18A1,AR,ASNS,CASP3,CD44,CD9,CDKN1A,CLIC4,CLU,CRABP2,CTSV,DUSP1,EBF1,EIF2S2,EIF4EBP1,EZR,F3,FASN,FBLN5,FGFR1,GADD45A,GPC1,HAPLN1,HMOX1,HSPA9,HSPB1,ITGA3,ITGB5,JUN,KLF6,LAMB3,LGALS1,LRRN1,LYZ,MGST3,Mt1,MYO1B,NARS1,PAX2,PDCD4,PDK1,PLS3,POU4F1,PRPH,PSAT1,PYCR1,RARS1,S100A10,SAT1,SDCBP,SERPINE1,SHMT2,SLC3A2,SLC7A5,SPP1,SPRR1A,TES,THY1,TNFRSF12A,VIM,WLS	314 (16)
epigallocatechin-gallate		chemical drug	Activated	2.109	0.00287	AR,CACNB3,CASP3,CDKN1A,F3,FOSL2,GADD45A,HMOX1,JUN,JUP,LDLR,SCG2,SERPINE1,SYT3,TAC1,VIM	233 (15)
budesonide		chemical drug		0.594	0.00291	BCL2L11,CDKN1A,GNAI1,GNAO1,ITPR1,JUN,PRKCQ,RAP1GAP,RHOC	114 (7)
ADP		chemical - endogenous mammalian			0.00295	F3,HMOX1,SERPINE1	213 (15)
MAP3K12	-1.036	kinase			0.00295	CASP3,JUN,POU4F1	194 (11)
NPC1L1	-1.292	transporter			0.00295	HMGCR,HMGCS1,SREBF2	80 (6)
RHOC	1.469	enzyme			0.00295	ATF3,CDKN1A,NAT8L
pargyline		chemical drug			0.00295	CDKN1A,GFAP,PVALB
2-mercaptoethanol		chemical - endogenous mammalian			0.00295	ATF3,HERPUD1,HMOX1	154 (10)
GLP-1 (7-36) amide		biologic drug			0.00295	CASP3,FASN,SCD	158 (13)
beta-cyclodextrin		chemical - endogenous non-mammalian			0.00295	FASN,HMGCR,SREBF2	185 (14)
Creb		group	Activated	2.729	0.00302	ADCYAP1,ATF3,CDKN1A,COX6A2,CRH,CSF1R,CTH,CTSV,CYP51A1,DUSP1,ETV5,Fcrls,HSPB8,JUN,KCNC1,LDLR,NMNAT2,PLAT,PYCR1,SLC7A11,SYNPO,TAC1,Vmn2r32 (includes others)	143 (6)
gentamicin C1		chemical drug			0.00304	CD44,SPP1
menthol		chemical drug			0.00304	CHRNA4,CHRNA6
SPRED2	1.065	cytokine			0.00304	CRH,VIM
ZNF451	-1.07	enzyme			0.00304	CDKN1A,SERPINE1
SLU7	1.063	enzyme			0.00304	BCL2L11,CDKN1A
STAT3/5		group			0.00304	PIM1,PIM2
ATP1A1	1.066	transporter			0.00304	HMGCR,LDLR	117 (6)
ANXA5	1.05	transporter			0.00304	CDKN1A,F3	143 (12)
riociguat		chemical drug			0.00304	SERPINE1,SPP1	116 (7)
miR-509-3p (miRNAs w/seed GAUUGGU)		mature microRNA			0.00304	AR,NTRK3
CHRNA4	-1.19	transmembrane receptor			0.00304	CHRNA4,CHRNB2	111 (5)
ING2	-1.043	transcription regulator			0.00304	SERPINE1,SPP1	175 (7)
NAGLU	1.123	enzyme			0.00304	LYZ,MAPT
ST8SIA2	-1.119	enzyme			0.00304	GFAP,PAX6
CRTAP	-1.051	other			0.00304	CDKN1A,SERPINE1
CHRNB2	-1.172	transmembrane receptor			0.00304	CHRNA4,CHRNB2	111 (5)
ZFYVE16	-1.048	other			0.00304	CDKN1A,SERPINE1	163 (7)
4,4'-diisothiocyanostilbene-2,2'-disulfonic acid		chemical drug			0.00304	CASP3,MAPK10
sarpogrelate		chemical drug			0.00304	F3,SERPINE1
methiothepin		chemical drug			0.00304	F3,SERPINE1
tipifarnib		chemical drug			0.00304	CDKN1A,SQSTM1	171 (7)
nitrendipine		chemical drug			0.00304	HMGCR,LDLR	99 (7)
cadmium sulfate		chemical toxicant			0.00304	HMOX1,Mt1
dihydro-beta-erythroidine		chemical - endogenous non-mammalian			0.00304	CHRNA4,CHRNB2
mifepristone		chemical drug		-1.442	0.00306	ATF3,C1QB,CASP3,CD74,CDKN1A,CLU,DUSP1,F3,FDFT1,IGFBP3,JUN,LAMB3,LDLR,Mt1,PLAT,PTPN5,RHOC,SERPINE1,SNAP25,SOX11,SPP1	287 (18)
leucine		chemical - endogenous mammalian	Inhibited	-2.2	0.00306	ASNS,ATF3,FASN,HERPUD1,PPP1R15A	47 (3)
NFKB2	-1.065	transcription regulator		0.712	0.00309	AR,BCL2L11,CD83,CDKN1A,CRH,CTSS,ICOSLG/LOC102723996	228 (16)
Rp-cAMPS		chemical - kinase inhibitor		0	0.00318	HMOX1,INA,SPP1,SYNPO
NRG (family)		group	Inhibited	-2	0.00318	CHRNA4,CHRNA6,CHRNB2,CHRNB3
NTF4		growth factor		1.982	0.00318	GAP43,SLC12A5,SPP1,TAC1	106 (9)
ATP2A2	-1.106	transporter	Activated	2	0.00318	ATP2B3,FASN,SCD,SYT3
RPL22	1.08	translation regulator			0.00318	ATF3,BCL2L11,CDKN1A,DNAJB9
phencyclidine		chemical drug		1.28	0.00318	GRIN1,PVALB,RGS4,SCG2
desipramine		chemical drug			0.00318	CDKN1A,HMOX1,Nes,PDE4A	164 (11)
diethylmaleate		chemical toxicant		1.934	0.00318	CDKN1A,HMOX1,SLC3A2,SLC7A11	71 (4)
acadesine		chemical drug		0.068	0.00318	CDKN1A,F3,FASN,LDLR	257 (19)
mir-122		microRNA	Inhibited	-2.697	0.00319	ADGRB2,CLIC4,FOSL2,GIT1,MTHFD2,RCC2,SEPTIN9,SERPINB6,SLC7A1,VIM,YARS1
hyaluronic acid		chemical - endogenous mammalian		1.921	0.0033	CD44,CD83,CSF1R,JUN,MMP12,PDCD4,RHOC,SERPINE1,SPP1	226 (17)
ZNF217	1.035	transcription regulator		0.816	0.0033	HAPLN1,IGFBP3,KCNK2,MYO1B,NEFL,NMNAT2,PAX6,PLAT,VSNL1
INS		other		-0.056	0.00337	CDKN1A,CRABP2,DUSP1,EIF4EBP1,F3,FASN,FOSL2,HMGCR,IGFBP3,IGFBP5,JUN,SCD,Slc25a1,SREBF2	295 (20)
LIF	1.635	cytokine		1.826	0.00338	CD9,CDKN1A,COCH,CSF1R,ECEL1,GFAP,JUN,Nes,PAX6,PIM1,PRPH,RGS4,SPP1,SPRR1A,TAC1	254 (19)
IL13		cytokine		0.582	0.00342	ADORA1,ATF3,CASP3,CD44,CTSS,CTSV,CX3CL1,DHCR24,EZR,F3,GPNMB,HMOX1,KITLG,KLF6,MATK,MMP12,MSMO1,SERPINE1,SERPINF1,SPP1,SPRR1A,TNFRSF1A	284 (16)
acetaminophen		chemical drug		0.99	0.00345	CASP3,CDKN1A,CTSV,GADD45A,HMGCR,HMGCS1,HMOX1,IGFBP3,JUN,Mt1,SCP2,SERPINF1	271 (18)
reactive oxygen species		chemical toxicant	Activated	2.153	0.0035	CASP3,CDKN1A,CSF1R,EIF4EBP1,F3,GADD45A,HMOX1,JUN,KLF6,SERPINE1	213 (17)
RAF1	-1.013	kinase		0.355	0.00359	ACAT2,ACOT7,BCL2L11,CD44,CD74,CDKN1A,CHN1,HSPB1,IGFBP3,ITGB5,JUN,MGLL,PLAT,SQLE,TUBA4A,TUBB2A	257 (17)
simvastatin		chemical drug		-0.851	0.00359	ADAMTS1,AR,CACNA1G,CASP3,CD9,CDKN1A,F3,HMGCR,HMOX1,IGFBP3,LDLR,MAPT,PLAT,SERPINE1,SPP1,VIM	208 (17)
AGER	-1.1	transmembrane receptor		1.721	0.00364	CDKN1A,F3,MMP12,NEFL,SCG2,SERPINE1,TUBB3	223 (16)
LCN2	-1.01	transporter		-0.13	0.00364	ATF5,FASN,GFAP,HMOX1,LDLR,SCD,VIM	219 (15)
CCN5		growth factor		-1.912	0.00364	CD44,ITGA5,JUN,JUP,LAMB3,SERPINE1,VIM	157 (12)
HSPA5	1.14	enzyme		-1.42	0.00364	CASP3,CLU,EIF2AK3,FASN,IDI1,SCD,SREBF2	144 (11)
WNT3A		cytokine		-0.722	0.00365	ADM2,ATP1B1,CACNA1G,CD44,CD68,ETV5,GAP43,GPNMB,IGFBP5,JUN,KITLG,Nes,RUNX1,SLC7A1,SPRY1,THY1,TUBB3,VIM,ZCCHC12	250 (20)
HDAC6	-1.018	transcription regulator		1.432	0.00366	ADAMTS1,AR,JUN,SERPINE1,TGFBI,VIM	251 (20)
KDR	-1.037	kinase		0.849	0.00366	ANXA2,F3,HMOX1,PAX2,PIM1,S1PR2	194 (12)
colchicine		chemical drug	Activated	2.426	0.00366	ADCYAP1,ATF3,CRH,GAP43,JUN,TNFRSF1A	209 (15)
valsartan		chemical drug		-1.181	0.00366	CAPN1,F3,GFAP,PAX2,SERPINE1,SPP1	287 (19)
tetrachlorodibenzodioxin		chemical toxicant		-0.049	0.00369	AARS1,AR,ARNT2,ASNS,ATOH8,CALB1,CDKN1A,CYP2S1,GRIN1,HMOX1,HUNK,INA,INPP5A,ITGA5,JUN,KCNJ5,MMP15,NPTX1,PCSK2,RESP18,SERPINE1,SPOCK2,SRC,STC2	173 (14)
NR1I3	1.318	ligand-dependent nuclear receptor		1.294	0.00374	CDKN1A,EIF4EBP1,INSIG1,MAFF,Mt1,POR,SAT1,TNFRSF1A,TUBA4A
ATM	-1.108	kinase		0.501	0.00382	CDKN1A,CLU,DUSP1,GADD45A,HMOX1,JUN,PPP2R2C,SERPINE1	176 (15)
SIN3A	1.047	transcription regulator			0.00382	CASP3,INA,KLF6,NEFH,Nefm,SCN2A,SERPINE1,SYT4	197 (8)
NFATC3	1.02	transcription regulator		0.594	0.0039	ATF3,B3GAT1,CASP3,GAP43,JUN	169 (7)
CTSS	1.552	peptidase			0.0039	BCL2L11,CASP3,CTSV,CX3CL1,ITGA5	176 (10)
NTF3		growth factor		1.067	0.0039	GRIN2A,JUN,PVALB,TAC1,VGF	196 (11)
Alpha catenin		group	Inhibited	-3.278	0.0039	ADAMTS1,CTSV,GAP43,ITGA5,LYZ,MMP12,MMP19,RHOC,TNFRSF12A,VIM,ZYX
amphetamine		chemical drug		1.561	0.0039	ASIC2,ATF3,CAMK2A,CSF1R,EZR,F3,FOSL2,JPT1,JUN,TAC1	208 (15)
lithium chloride		chemical drug		-0.895	0.0039	AR,CACNA1G,CD44,CDKN1A,CTNND2,GFAP,HAPLN1,HMOX1,MAPK10,MAPT	301 (19)
MAPK9	-1.094	kinase		-0.203	0.00393	BCL2L11,CACNB3,CDKN1A,FASN,FOSL2,JUN,KLF6,LMNA,MMP12,PLAT,PPP1R15A,SCD,ZYX	282 (20)
FGFR1	1.422	kinase		1.463	0.00421	CDKN1A,EIF3C,EIF4EBP1,FGF1,FGFR1,JUN,LEPROTL1,PDCD4,VIM	288 (19)
BAX	1.007	transporter		0.728	0.00425	BCL2L11,CASP3,CDKN1A,CTSS,DNAJB9,Hrk,MMP12	204 (16)
AIP	1.034	transcription regulator		0.378	0.00425	CX3CR1,DUSP1,GNG4,HTR1D,PDE1B,PROKR1,RGS4
ETS2	1.131	transcription regulator		1.912	0.00425	CDKN1A,CSF1R,FGF1,HMOX1,JUN,LYZ,SPP1	250 (17)
PTHLH		other			0.00425	ADAMTS1,AR,CDKN1A,FOSL2,HAPLN1,RUNX1,SERPINE1	272 (22)
MAPK8	-1.003	kinase		1.542	0.00427	B4GALT5,BCL2L11,CDKN1A,DUSP1,FOSL2,HMOX1,Hrk,JUN,KLF6,NEFL,RGS4,SESN2,TAC1	250 (17)
MAPK14	-1.04	kinase	Activated	2.104	0.00427	CD83,CYP51A1,DUSP1,FASN,FDPS,FOSL2,GADD45A,HMGCR,HMOX1,JUN,KITLG,LDLR,SREBF2	304 (21)
SRC	1.138	kinase		1.82	0.00434	CDKN1A,CTSV,DUSP1,F3,JUN,LDLR,SPP1,SRC,SYNPO,VIM	267 (18)
1,4-bis[2-(3,5-dichloropyridyloxy)]benzene		chemical toxicant		1.988	0.00434	CDKN1A,EIF4EBP1,FASN,INSIG1,MAFF,Mt1,SAT1,SCD,TNFRSF1A,TUBA4A	172 (8)
MAP2K1/2		group		1.298	0.00437	ATF3,BCL2L11,DUSP1,HERPUD1,HMOX1,HSPB1,JUN,VIM	253 (16)
PARG	-1.041	enzyme			0.0044	ITPR1,NELL2,PVALB,RAPGEF4
DNAJC3	1.058	other			0.0044	CALB2,NEFL,Nrgn,SNCG
OSMR	1.423	transmembrane receptor		1.964	0.0044	FASN,GAP43,PIM1,SCD	187 (8)
MXI1	1.031	transcription regulator	Inhibited	-2	0.0044	LARS1,MTHFD2,SLC1A4,SLC7A1
CYP27A1	1.067	enzyme		0	0.0044	CYP46A1,HMGCR,HMGCS1,SREBF2	122 (11)
BACH1	1.106	transcription regulator		-0.35	0.0044	HMOX1,SLC7A11,SPP1,SQSTM1	70 (3)
Pam3-Cys		chemical toxicant		0	0.0044	CD83,ICOSLG/LOC102723996,PLAT,SERPINE1	225 (15)
Zn2+		chemical - endogenous mammalian		1.114	0.0044	BCL2L11,MMP12,Mt1,SLC39A6	199 (15)
AGTR1		G-protein coupled receptor		1.387	0.0044	CASP3,CRH,DUSP1,HMOX1,JUN,SERPINE1	176 (14)
ING1	1.035	transcription regulator		-0.6	0.0044	CDKN1A,CTTN,EPS15,SPP1,STMN4,TPPP
PRKAA2	-1.115	kinase		-0.262	0.00454	ACOT7,CDKN1A,EIF2AK3,FASN,GRIA3,KCNA2,KCNQ2,NAP1L5,PTPRN,SYT4,VIM,ZYX	213 (17)
TLR2		transmembrane receptor		-0.412	0.00473	ATF3,DUSP1,GRIN1,GRIN2A,HLA-DRB5,HMOX1,SCD,SLC7A11,SQSTM1	240 (15)
HOXA9		transcription regulator		-1.026	0.00477	BCL2L11,CALB1,CBX6,CTH,FLT3,IRX6,JUN,LYZ,Nrgn,PIM1,SATB1,SDCBP,SERPINB9,SPP1,VIM,WSB1
diethylstilbestrol		chemical drug		0.354	0.00477	ADM2,AR,CDKN1A,CLSTN2,CLU,CPE,CRABP2,CTTN,DCLK1,FDPS,GADD45A,GAP43,IGFBP3,RESP18,RUNX1,SRC	226 (16)
NR2E1	1.031	ligand-dependent nuclear receptor			0.00489	CDKN1A,GFAP,MAPK10,POU4F1,POU4F2
NDRG1	1.089	kinase		-1.475	0.00489	ATF3,BCL2L11,CASP3,EIF2AK3,JUN	226 (14)
DRD2	-1.054	G-protein coupled receptor		0.832	0.00489	IGFBP3,JUN,NAT8L,PCSK2,TAC1	219 (18)
Tetanospasmin		chemical - endogenous non-mammalian			0.00495	CAMK2A,GRIN1,KCNA2
Foxo		group			0.00495	BCL2L11,CDKN1A,GADD45A	156 (7)
FOXG1	1.032	transcription regulator			0.00495	BCL2L11,CDKN1A,SERPINE1
TWIST		group			0.00495	B4GALNT1,CDKN1A,THY1
nicorandil		chemical drug			0.00495	ATF3,CASP3,JUN	119 (7)
zinc sulfate		chemical drug			0.00495	HMOX1,MAPT,Mt1
ziprasidone		chemical drug			0.00495	CRH,HMGCR,HMGCS1
cyproterone acetate		chemical drug			0.00495	AR,GAP43,PRLR	77 (6)
allopregnanolone		chemical - endogenous mammalian			0.00495	CRH,GRIN2A,LGALS3	86 (3)
TGFBR1	-1.018	kinase		1.673	0.00498	CDKN1A,FBLN5,HMOX1,ITGB5,RUNX1,SERPINE1,TGFBI,VIM	285 (20)
NS-398		chemical reagent			0.00498	BCL2L11,CASP3,CDKN1A,F3,HAPLN1,PCDH7,PDCD4,SPP1	220 (17)
AG490		chemical - kinase inhibitor	Inhibited	-2.736	0.00498	CASP3,CD68,CDKN1A,CTTN,GFAP,PIM1,S100A10,SPP1	228 (14)
nitric oxide		chemical - endogenous mammalian	Activated	3.197	0.00504	AR,ATF3,CD44,CDKN1A,CRH,DUSP1,GADD45A,HMOX1,JUN,Mt1,RXRG,SPP1,SQSTM1	233 (14)
ATP-gamma-S		chemical reagent			0.00525	CD109,CD83,CSF1R,GAP43,MMP19,MPEG1
NPC1	1.021	transporter		-0.365	0.00525	CD68,HMGCR,LDLR,LGALS3,SCD,SREBF2	183 (17)
CD5		transmembrane receptor		-0.97	0.00525	LDLR,MSMO1,MVK,PCK2,PIM1,PIM2
diphenyleneiodonium		chemical reagent		-1.709	0.00525	F3,HMOX1,MMP12,PAX2,PDE5A,SERPINE1	247 (15)
SLC13A1	-1.187	transporter		0.333	0.0053	CHRNB3,ELOVL6,HSPB1,INSIG1,Mt1,SCD,SPP1,UPP2,YARS1
BCL2	-1.098	transporter		-1.828	0.0053	BCL2L11,CASP3,CDKN1A,GADD45A,GAP43,Hrk,NSG2,SNAP25,SQSTM1	230 (19)
AMPK		complex		-0.142	0.00535	AR,BCL2L11,CDKN1A,FASN,HMOX1,LITAF,MSTN,SERPINE1,SLC6A8,VIM	260 (20)
STAT5B	-1.028	transcription regulator		-1.32	0.00541	AR,CASP3,CDKN1A,COX6A2,EBF1,FOSL2,GADD45A,NOL3,PIM1,PRLR,SCD,TNFRSF1A	253 (19)
cardiotoxin		chemical - other		0.632	0.00546	CASP3,CSF1R,CTSV,EZR,FGF11,FGF12,FGFR1,FLT3,ITGA5,ITGB5,MMP12,MMP15,SPP1
PPARGC1A	-1.016	transcription regulator		-1.253	0.0056	CD68,CDKN1A,CPLX1,FASN,HAPLN1,INSIG1,LDLR,MMP15,MSMO1,NEFH,NSDHL,PCK2,PVALB,SCD,SESN2,STAC2,SYT2,TNFRSF12A	204 (21)
KMT2A	-1.17	transcription regulator		-1.673	0.00565	CDKN1A,KLF6,LRRC55,MGLL,RGS4,SATB2,SCN1A,ZFAND2A	125 (5)
GPER1	-1.158	G-protein coupled receptor		1.395	0.00571	ATF3,CDKN1A,DUSP1,FASN,JUN,PPP1R15A,RND1	269 (21)
FOLR1	1.087	transporter			0.00571	ALDOC,CD9,GAS5,HOXB9,LYZ,NSDHL,PDCD4,PRLR,SLC3A2,TAC1,TTC3
sirolimus		chemical drug		-0.872	0.00578	AR,ASNS,BCL2L11,CASP3,CD68,CDKN1A,CLIC1,F3,FASN,GAP43,HMOX1,IDI1,IGFBP5,LAMB1,LGALS3,LMNA,MAPT,Mt1,PDCD4,PIM1,RHOQ,SCD,SERPINE1,SLC12A5,SLC3A2,SQLE,SQSTM1,SRC,TARS1,TUBB2A,VIM	259 (19)
IKZF1	1.362	transcription regulator		1.046	0.00589	CDKN1A,DOCK9,EBF1,FGF13,FGFR1,FLT3,KITLG,LHFPL6,MYO1B,PRKCQ,RAPGEF4,RUNX1
Fgfr		group		0.849	0.00589	FGFR1,HMOX1,PAX6,SPP1	154 (10)
NCOR-LXR-Oxysterol-RXR-9 cis RA		complex		0	0.00589	CYP51A1,FASN,FDFT1,SCD
MAP3K5	-1.023	kinase			0.00589	BCL2L11,CDKN1A,HMOX1,JUN	273 (17)
ADORA2B	1.153	G-protein coupled receptor		1	0.00589	MMP12,PDE5A,SERPINE1,SPP1	125 (9)
ST8SIA1	-1.059	enzyme			0.00589	C1QB,C1QC,CDKN1A,HMGCR	118 (6)
LDLR	-1.486	transporter			0.00592	ALCAM,CD68,ELOVL6,F3,FASN,HMGCR,LDLR,SCD,SPP1	170 (16)
MTPN	1.034	transcription regulator	Activated	2.97	0.00592	CASP3,GAS5,JUN,Mt1,PLAT,S100A10,SERPINE1,SPP1,TNFRSF1A	122 (7)
berberine		chemical drug		1.762	0.00592	CASP3,CDKN1A,COX6A2,HMGCR,HMOX1,LDLR,SAT1,SREBF2,VIM	291 (21)
eicosapentenoic acid		chemical drug		0.647	0.00592	CD44,CD83,CSF1R,DNAJB9,HMOX1,JUN,LDLR,SERPINE1,TNFRSF1A	185 (17)
VTN	1.084	other		1.519	0.00605	CDKN1A,F3,ITGA5,S100A10,SERPINE1	248 (18)
green tea polyphenol		chemical drug		1	0.00605	CASP3,CDKN1A,HMOX1,IGFBP3,JUN	284 (19)
monocrotaline		chemical toxicant		1.091	0.00605	GAP43,HMOX1,SMAD9,SPP1,TUBB3
nitrofen		chemical toxicant		-0.816	0.00621	AGTRAP,CLIC4,FGFR1,KCNC3,S1PR2,SCN3B
FOXL2		transcription regulator		1.767	0.00621	ATF3,GPRC5B,MAFF,PPP1R15A,SPRY1,TNFRSF1A
JUND	1.154	transcription regulator			0.00621	CLU,F3,HMOX1,SAT1,SERPINB9,SPP1	301 (15)
SPDEF		transcription regulator		-0.82	0.00638	CDKN1A,FGFR1,ITGA3,ITGA5,SDC2,SERPINE1,SQSTM1,VIM	125 (7)
NR1H2	1.034	ligand-dependent nuclear receptor	Inhibited	-2.501	0.00638	ELOVL6,FASN,FDFT1,FDPS,HMGCR,LDLR,SCD,SREBF2	183 (18)
1-methyl-4-phenyl-1,2,3,6-tetrahydropyridine		chemical toxicant		1.245	0.00638	CALB1,CASP3,GFAP,HMOX1,HSPB1,JUN,PVALB,TNFRSF1A	164 (15)
cadmium		chemical toxicant		1.794	0.00638	CASP3,CDKN1A,HMOX1,ITPR1,JUN,LGALS3,Mt1,SERPINF1	254 (17)
CIP2A	-1.12	other		0.174	0.00656	CORO6,GADD45A,GPNMB,NPTX1,RHOC,SAT1,TUBA4A
FGF7		growth factor		-0.161	0.00656	CD44,CDKN1A,ETV5,FASN,S100A10,SCD,SERPINE1	230 (18)
NR1H3	1.206	ligand-dependent nuclear receptor	Inhibited	-2.345	0.0066	ATF3,FASN,FDFT1,FDPS,HMGCR,LDLR,Mt1,SCD,SREBF2	110 (13)
NTRK2	-1.012	kinase		-0.6	0.0066	BCL2L11,CDKN1A,PVALB,RAB3A,SERPINE1,SLC12A5,SNAP25,SPP1,VIM	274 (21)
ERBB4	-1.216	kinase		0.513	0.0066	CDKN1A,DUSP1,GADD45A,GAP43,GPC1,HMOX1,IGFBP5,JUN,PIM2	173 (16)
calcimycin		chemical reagent		1.98	0.0066	AR,ATF3,BCL2L11,CD83,CRH,HERPUD1,JUN,SERPINE1,SYT4	247 (16)
FAS	1.518	transmembrane receptor		-0.86	0.00675	ANXA2,CASP3,CD44,CD83,CDKN1A,F3,GPNMB,GRIA3,INPP4A,ITPR1,JUN,LDLR,LGALS3,PPP1R15A,PTPRN,PTPRN2,PVALB,RASGRP2,RND1,SERPINB9,SERPINE1,SPP1,TNFRSF1A,TUBA4A	216 (16)
BMP7	1.243	growth factor		1.852	0.00684	ADORA1,CD44,CDKN1A,F3,FASN,IGFBP3,IGFBP5,PAX2,PAX6,SERPINE1,SPP1	185 (14)
2,4,5,2',4',5'-hexachlorobiphenyl		chemical toxicant		0.302	0.00684	EBF1,ELOVL6,FASN,FGFR1,GADD45A,HMGCR,NOL3,RBPMS,SLC1A4,SREBF2,WNK2
morphine		chemical drug		0.323	0.00684	CALB1,CASP3,CDKN1A,FOSL2,GFAP,GRIN1,GRIN2A,NTRK3,OPRL1,PLAT,SYNPO	323 (21)
ciprofloxacin		chemical drug		-1.732	0.00695	B4GALNT1,CD68,CTSV,HSPA9,LDLR,LONP1,MPEG1,SHMT2,SLC2A6,SPP1,STAB1,VIM	96 (7)
Tgf beta		group	Activated	2.242	0.00698	CDKN1A,CLU,CSF1R,CX3CR1,HMOX1,IGFBP3,IGFBP5,ITGA5,JUN,PLAT,RUNX1,SERPINE1,SPP1,TGFBI,VIM	278 (17)
tunicamycin		chemical - endogenous non-mammalian	Activated	3.612	0.00715	ASNS,ATF3,CDKN1A,CHAC1,DNAJB9,EIF4EBP1,GPT2,HAPLN1,HERPUD1,HMOX1,HSPA9,LONP1,NARS1,PCK2,SCD,SESN2,SLC7A11	256 (21)
Pka		complex		-1.069	0.00718	CD44,CDKN1A,CYP51A1,DUSP1,HMGCR,HMOX1,JUN,KLF6,LDLR,RUNX1	177 (17)
ITGB1	1.013	transmembrane receptor		-0.388	0.00719	CDKN1A,EIF4EBP1,GFAP,ITGA5,JUN,LAMB1,SERPINE1,VIM	247 (19)
methamphetamine		chemical drug		1.023	0.00719	FOSL2,GFAP,HMOX1,JUN,LGALS1,NAT8L,TAC1,TNFRSF1A	245 (13)
minocycline		chemical drug		-1.673	0.00729	ATF3,CASP3,GFAP,RGMA,SLC12A5,TNFRSF1A	220 (13)
ABCA1	1.001	transporter	Activated	2.019	0.00738	CYP51A1,FDFT1,HMGCR,LDLR,SREBF2	242 (17)
sildenafil		chemical drug		-0.447	0.00738	CASP3,FGF1,GFAP,HMOX1,PDE5A
amiodarone		chemical drug		0	0.00738	F3,HMOX1,LDLR,LSS,SCD	179 (11)
hydrocortisone		chemical - endogenous mammalian		-1.32	0.00746	ALDH18A1,CRH,EZR,GABBR2,GAP43,IGFBP3,IGFBP5,Mt1,PRLR,SERPINE1,STC2	279 (17)
SUZ12	1.043	enzyme		0	0.00746	CALB2,CBX6,IGFBP3,INSIG1,LAMB3,LGALS3,LITAF,Nes,PAX6,PCDH10,SLC7A5	56 (3)
Immunoglobulin		complex		0.06	0.00747	CD44,CD68,CD83,CSF1R,CTH,DUSP1,EIF2AK3,F3,GFAP,HMOX1,ICOSLG/LOC102723996,MAFF,MAPT,SAT1,STAB1	255 (18)
CEBPD	1.732	transcription regulator		1.101	0.00751	ASNS,CLU,CRH,CSF1R,CTSV,GFAP,IGFBP5	137 (9)
AICAR		chemical - endogenous mammalian		0.97	0.00751	CASP3,CDKN1A,FASN,MSTN,SCD,SERPINE1,SESN2	239 (22)
MEMO1	1.02	other			0.00759	JUN,PCP4,STC2	147 (7)
ACACA	-1.108	enzyme			0.00759	ELOVL6,FASN,SCD
PIAS2	1.036	transcription regulator			0.00759	AR,CDKN1A,LDLR
TLE1	-1.003	transcription regulator			0.00759	ATF3,DUSP1,NUPR1	120 (7)
Igkv1-117		other			0.00759	CDKN1A,FOSL2,JUN	90 (7)
PDCD4	-1.159	other			0.00759	CASP3,JUN,PDCD4	92 (7)
GRIN1	-1.18	ion channel			0.00759	CAMK2A,GRIN1,GRIN2A	159 (9)
ozone		chemical toxicant			0.00759	HMOX1,JUN,SPP1	199 (15)
raltitrexed		chemical drug			0.00759	ANXA2,CDKN1A,SAT1
(5-(4-N-methyl-N(2-pyridyl)amino)ethoxy)benzyl thiazolidine-2,4-dione		chemical reagent			0.00759	CTSS,MMP12,SCD
1-chloro-2-(2,2,2-trichloro-1-(4-chlorophenyl)ethyl)benzene		chemical toxicant			0.00759	ARNT2,CDKN1A,GADD45A	134 (6)
1,1-bis(3'-indolyl)-1-(4-trifluoromethyl-phenyl)methane		chemical reagent			0.00759	AR,ATF3,CDKN1A
sphingomyelin		chemical - endogenous mammalian			0.00759	ELOVL6,FASN,SCD
DL-fructose		chemical - endogenous mammalian			0.00759	ELOVL6,FASN,SCD
NMDA Receptor		complex		0.152	0.00768	ATF3,CAMK2A,GRIN2A,TAC1	214 (13)
LHCGR		G-protein coupled receptor			0.00768	ADAMTS1,AR,CTSV,PRLR	250 (16)
SMARCD3	-1.252	transcription regulator		0	0.00768	ALCAM,CD44,HAPLN1,ITGA3	123 (7)
TOR1A	1.062	enzyme			0.00768	CALB2,NEFL,Nrgn,SNCG
TBXT		transcription regulator		0	0.00768	ALCAM,CD44,HAPLN1,ITGA3
CCR5	2.024	G-protein coupled receptor		1.179	0.00768	CASP3,CD9,F3,TNFRSF1A	141 (13)
carvedilol		chemical drug			0.00768	F3,FASN,GAP43,HMOX1	99 (7)
andrographolide		chemical drug		1.091	0.00768	AR,CASP3,HMOX1,SRC	189 (10)
CEBPA	1.357	transcription regulator		0.721	0.00777	ASNS,CDKN1A,CRABP2,CSF1R,EBF1,FASN,GADD45A,HMGCR,HMOX1,IGFBP3,ITGB5,JUN,LGALS1,LITAF,PAX2,PRLR,SCD,SERPINE1,SERPINF1,SPP1,SPRR1A,TAC1,TNFRSF1A,TUBB2A	248 (15)
estrogen		chemical drug		0.521	0.00786	AR,CALB1,CDKN1A,CLU,CRH,DUSP1,GAP43,HMGCR,IGFBP5,ITGA5,JUN,LDLR,LGALS1,PIM1,PLAT,PRLR,RAB11A,SERPINB9,SPP1	277 (19)
CYP1A1		enzyme			0.00788	CHRNA4,CTTN,GPC1,HOXB9,KITLG,LMNA,MAPT,Mt1,NEFL,PRPH
E. coli serotype 0127B8 lipopolysaccharide		chemical - endogenous non-mammalian		0.775	0.00798	ADGRG2,ADORA1,CALB2,CHST11,FGF1,FGF12,GNAO1,GPR158,GPR19,GPRC5B,HMOX1,LGALS3,PCK2,SLC7A11,SLC7A5	151 (7)
Raf		group		0.293	0.00807	BCL2L11,CDKN1A,ETV5,GRIN1,JUN,MAFF,SEMA3C,SPRY1	243 (20)
PIK3R1	1.028	kinase		0	0.00807	AR,ATF5,DNAJB9,F3,HMOX1,PDK1,PIK3CB,SERPINE1	240 (17)
NRG1		growth factor		0.199	0.00807	AR,CAPN1,CASP3,CDH4,CDKN1A,DUSP1,FGF1,HMGCR,HMOX1,IDI1,ITGB5,JUN,MGLL,PDCD4,RAB3A,RUNX1,VIM	232 (18)
ERBB3	1.189	kinase		-1.667	0.00813	CDKN1A,CLU,DUSP1,EZR,F3,GAS5,HMOX1,IGFBP5,PIM2	217 (19)
olanzapine		chemical drug		-1	0.00813	ANGPTL2,ATF3,HLA-DRB5,HMGCR,HMGCS1,HMOX1,LDLR,SNCG,SYT4	169 (11)
PGR	-1.358	ligand-dependent nuclear receptor		1.39	0.00829	ADAMTS1,AR,ATP1B1,CD44,CDKN1A,CRH,ELL2,EZR,F3,GRIA3,IGFBP5,MATK,PIM2,PRLR,RASGRP2,RHOC,RUNX1,SLC7A5,SNAP25,SNPH,TGFBI	272 (20)
FGF21		growth factor		-1.363	0.00851	FASN,FGFR1,LDLR,LEPROTL1,SERPINE1,Slc25a1	217 (16)
LEF1	1.114	transcription regulator		-0.788	0.00851	AR,CACNA1G,CASP3,CD44,CDKN1A,SPP1	268 (15)
CTCF	1.03	transcription regulator			0.00851	CDKN1A,HLA-DRB5,LYZ,PAX6,PCDHA12,TUBA4A
SOCS3	1.726	phosphatase		-1.987	0.00851	ATF3,CDKN1A,CRH,FASN,JUN,SCD	242 (16)
brefeldin A		chemical - endogenous non-mammalian		1.777	0.00851	CD44,HMOX1,HSPA9,KCND2,LONP1,SESN2	143 (9)
thyroid hormone		chemical - endogenous mammalian		-1.086	0.00852	CDH4,CDKN1A,CPE,CTNND2,FASN,FDFT1,FDPS,HMGCR,IGFBP3,PCP4,RTN1,S100A10,SCG2,SREBF2,VIM	232 (13)
CXCL8		cytokine	Activated	2.415	0.00856	AR,CD44,CD74,CPE,F3,ITGA5,LGALS3	256 (17)
Calcineurin B		group			0.00878	B3GAT1,CDKN1A
tyrosine kinase		group			0.00878	CD44,HMOX1	147 (12)
propentofylline		chemical drug			0.00878	GAP43,GFAP
A2E		other			0.00878	CASP3,EIF2AK3
TRIM29		transcription regulator			0.00878	CD44,CDKN1A
ELOVL2	1.062	enzyme			0.00878	FASN,SCD
FAT1	-1.137	other			0.00878	JUN,PDCD4	168 (7)
EXOC3L1	-1.044	other			0.00878	CDKN1A,SEPTIN9
PRPF19	1.024	enzyme			0.00878	CDKN1A,GFAP
SLC39A4		transporter			0.00878	Mt1,NELL1
S100A10	1.311	other			0.00878	ANXA2,S100A10
PPP2R2C	-1.239	phosphatase			0.00878	NEFH,PPP2R2C
HMG20B	-1.032	transcription regulator			0.00878	SCN1A,SCN2A	55 (4)
PMEPA1	1.015	other			0.00878	AR,CDKN1A
CHMP2B	1.056	other			0.00878	GRIA3,GRIA4
DUSP4	1.089	phosphatase			0.00878	BCL2L11,DUSP1	224 (18)
mir-342		microRNA			0.00878	PTPRN,PTPRN2
MAPK15	1.188	kinase			0.00878	AR,JUN	168 (7)
MAGED1	-1.041	transcription regulator			0.00878	CDKN1A,JUN	194 (11)
PFN1	1.061	other			0.00878	ANXA2,SQSTM1
STRAP	-1.003	other			0.00878	JUN,SERPINE1
RPS3	1.084	enzyme			0.00878	BCL2L11,Hrk
ELOA	1.051	transcription regulator			0.00878	ATF3,CDKN1A
BAIAP2	1.05	kinase			0.00878	GRIN1,GRIN2A
PDE4D		enzyme			0.00878	BCL2L11,PLAT
NBN	1.069	other			0.00878	CDKN1A,CLU	194 (13)
AZ-960		chemical reagent			0.00878	PIM1,PIM2	185 (7)
delta-aminolevulinic acid		chemical - endogenous mammalian			0.00878	F3,HMOX1	208 (10)
polymethyl methacrylate		chemical reagent			0.00878	CSF1R,SRC
10-decarbamoylmitomycin C		chemical toxicant			0.00878	CDKN1A,GADD45A
manidipine		chemical drug			0.00878	HMGCR,JUN
1,1-diethyl-2-hydroxy-2-nitrosohydrazine		chemical toxicant			0.00878	GADD45A,TNFRSF1A	120 (7)
dexfenfluramine		chemical drug			0.00878	CRH,HTR2A
lobeline		chemical drug			0.00878	CHRNA4,CHRNB2
ADORA2A		G-protein coupled receptor		-1.437	0.00882	ALDOC,ATP2B3,CSF1R,DUSP1,EIF2S2,HMOX1,HPCA,KIF5A,RAB3A,TUBB2A,TUBB3,TUBB4A	81 (6)
DNMT3A	-1.025	enzyme		0.951	0.00885	ADCY5,ADORA1,CAMK2A,CSF1R,ECEL1,ETV5,GNAO1,GRIA4,Mt1,SLC8A2,SPP1	155 (7)
isoproterenol		chemical drug		0.785	0.00885	ADCY5,ATF3,BCL2L11,Cyp4f16/Cyp4f37,FOSL2,HMOX1,INA,JUN,PLAT,SCD,TUBB3	237 (17)
plicamycin		chemical drug		0.422	0.00885	B4GALT5,CACNG2,CDKN1A,CX3CL1,F3,FASN,HMGCR,HMOX1,OLFM1,SERPINE1,SNAP25	236 (13)
T3-TR-RXR		complex		-1.342	0.00891	FASN,LDLR,RAB3B,SREBF2,SYT2
PAX5		transcription regulator			0.00891	CSF1R,FLT3,GPRIN3,PAX2,VIM
DIO2	1.129	enzyme		-1.387	0.00891	HAPLN1,ICOSLG/LOC102723996,NEFH,Nefm,STAC2
NCOR1	-1.03	transcription regulator		-1.964	0.00902	CDKN1A,CRH,DHCR24,DUSP1,FASN,IGFBP3,LYZ,SERPINF1	288 (19)
FBXO32	-1.013	enzyme	Activated	2.121	0.00902	BCL2L11,DNAJB9,EIF2AK3,GADD45A,HERPUD1,ITGA3,MAPT,PYCR1
PI3K (complex)		complex		1.557	0.00925	ATF3,BCL2L11,CASP3,CD44,CDKN1A,DUSP1,FBLN5,GAP43,HMGCR,HMOX1,JUN,MMP12,MTHFD2,PDCD4,PIM1,SERPINE1,SNCG,SPP1,TUBB3	239 (14)
S100A8		other		-0.832	0.00928	ADAMTS1,ATF3,C1QB,CNTN6,COX6A2,ENTPD2,ETV5,HMOX1,NTRK3,ROBO2,RXRG,STAC2,VGF
FOXO3	-1.014	transcription regulator		0.26	0.00933	AR,BCL2L11,CDKN1A,CTSV,DOK5,EIF4EBP1,FASN,GADD45A,HMGCR,LARS1,MSTN,Mt1,MTHFD2,NOL3,NUPR1,PPP1R15A,SATB1,SERPINE1,SLC1A4,SLC7A1,SREBF2,TNFRSF1A,VIM	269 (18)
EOMES	-1.206	transcription regulator		-0.784	0.00946	ADCYAP1,ALCAM,GNAL,IGFBP3,NEFL,Nefm,ROBO2,SATB2,TGFBI,ZCCHC12
PSEN2	1.095	peptidase	Inhibited	-2.184	0.00946	C1QB,CASP3,CD74,CD9,CTSS,CYP51A1,GAS5,GFAP,STAB1,THY1	188 (7)
ERK1/2		group	Activated	3.247	0.00946	BCL2L11,CD44,CDKN1A,CTSV,CYP46A1,DUSP1,EIF2AK3,EZR,F3,IGFBP3,ITGA3,JUN,LDLR,MMP12,RHOC,SERPINE1,SPP1,TAC1	248 (14)
MYOD1		transcription regulator		1.682	0.00969	ADORA1,CDKN1A,DUSP1,GADD45A,HSPB8,IGFBP5,KLF6,Nes,NPTX1,PLEKHO1,Ppfia4,RUNX1,SDC2,SRC,SUSD2	235 (13)
Gsk3		group		-1.085	0.0097	BCL2L11,FASN,HMGCR,JUN,LDLR,SPP1,SREBF2	291 (23)
PDGF-AA		complex		-0.9	0.00981	CDKN1A,GFAP,LDLR,VIM	252 (17)
FAM3B		cytokine			0.00981	CDKN1A,IGFBP3,ITGA5,LGALS1
DTNBP1	1.033	other		-0.762	0.00981	GRIN1,GRIN2A,PVALB,SNAP25
CASP1		peptidase		-1.067	0.00981	FASN,SCD,SREBF2,VIM	189 (15)
SEL1L	-1.039	other		0	0.00981	HERPUD1,Nes,PAX6,TUBB3
ARRB1	-1.109	other			0.00981	F3,FASN,SERPINE1,SPP1	241 (20)
CCR1		G-protein coupled receptor		1	0.00981	CTSS,CTSV,SPP1,VIM	128 (10)
CGS 21680		chemical reagent		0.145	0.00981	F3,GRIN1,GRIN2A,RGS4	232 (10)
MAP2K4	-1.099	kinase	Activated	2.191	0.00986	ATF3,CD44,CDKN1A,GADD45A,JUN,TUBB2A	249 (15)
MAPK7	-1.011	kinase		1.438	0.00986	ADAMTS1,DUSP1,HMOX1,JUN,PLAT,VIM	240 (15)
triptolide		chemical drug		-0.946	0.00986	AR,CASP3,CDKN1A,DUSP1,JUN,MMP19	280 (20)
PRKAA1	-1.011	kinase		0.577	0.00997	ACOT7,ATF3,CDKN1A,CLU,GRIA3,ITGB5,KCNA2,KCNQ2,LITAF,NAP1L5,PTPRN,SYT4,ZYX	216 (14)
IL18	1.311	cytokine		1.134	0.0101	ATF3,CD44,CD83,CTH,FOSL2,JUN,MMP15,SPP1
TGFBR2	1.148	kinase	Activated	3.105	0.0102	AR,CD44,CDKN1A,CLIC4,CLU,GFAP,JUN,JUP,Kcnn2,MMP12,POU4F1,SERPINE1,SPP1,TNFRSF12A
EPAS1	1.025	transcription regulator		0.73	0.0103	ALDOC,CDKN1A,CYP51A1,FASN,HMGCS1,IGFBP3,IGFBP5,ITPR1,LDLR,MAFF,NEFL,PCDH10,SERPINE1,SLC6A8,SLC7A5,STC2
MYB	-1.069	transcription regulator		0.991	0.0103	2900026A02Rik,COX6A2,IGFBP3,IGFBP5,ITPR1,JUN,KITLG,PAX6,SPP1,VIM
H89		chemical - kinase inhibitor		-0.369	0.0103	CD83,CDKN1A,CRH,DUSP1,HAPLN1,HMOX1,IGFBP5,RUNX1,SERPINE1,SNAP25
IDH1	-1.068	enzyme			0.0106	FASN,HERPUD1,MAPK10,PPP1R15A,VIM
PRKCZ	-1.034	kinase		-0.774	0.0106	CASP3,HMOX1,JUN,PHGDH,PSAT1
SUB1	-1.007	transcription regulator			0.0106	ADGRL1,GADD45A,KCND1,KCNK2,KCTD4
trypsin		group			0.0109	CDKN1A,F3,INA
WWC1	1.087	transcription regulator			0.0109	FGF1,RASSF4,VIM
MAPK8IP3	1.016	other			0.0109	JUN,MAPK10,PAX2
EIF4G2	1.071	translation regulator			0.0109	CDKN1A,JUN,PLAT
RLIM	1.005	enzyme			0.0109	CDKN1A,SERPINE1,VIM
mir-373		microRNA			0.0109	CD44,CSDC2,SERPINE1
P2RY2	-1.016	G-protein coupled receptor			0.0109	F3,GAP43,SERPINE1
ST3-Hel2A-2		chemical reagent			0.0109	ATF3,GADD45A,HERPUD1
RANBP9	-1.026	other			0.0109	GAP43,JUN,RAB3A
Ncoa6	-1.012	transcription regulator			0.0109	FASN,SCD,SERPINE1
SCP2	1.102	transporter			0.0109	HMGCR,LDLR,SCP2
2-mercaptoacetate		chemical drug			0.0109	ANXA2,CD68,S100A10
N-ethyl-N-nitrosourea		chemical toxicant			0.0109	CDKN1A,Mt1,SPP1
methotrexate		chemical drug		0.087	0.0109	C1QB,CASP3,CDKN1A,CTSS,CTSV,DUSP1,ENTPD2,FASN,GAP43,HMGCS1,HMOX1,IGFBP3,IGFBP5,Mt1,SCD,SPP1
TGFA	1.023	growth factor	Activated	2.578	0.011	CDKN1A,FOSL2,GFAP,PLAT,S100A10,SERPINE1,VIM
SGK1	1.028	kinase		-1.254	0.011	BCL2L11,CDKN1A,GRIN2A,KCNA2,KCNQ2,SLC3A2,SLC6A8
butyric acid		chemical - endogenous mammalian		0.544	0.0111	ANXA2,AR,CALB1,CASP3,CD44,CD83,CDKN1A,CLU,DHCR24,DUSP1,FASN,GADD45A,GRIN1,IGFBP3,ITGA5,ITGB5,MMP12,PLAT,PRLR,PTPRN,SAT1,SERPINE1,SPP1,TGFBI,TUBA4A
NR3C1	1.047	ligand-dependent nuclear receptor		-0.537	0.0111	AIFM3,ARHGEF3,ATP1B1,BCL2L11,CD83,CDKN1A,CRABP2,CRH,CSRNP1,DUSP1,DUSP16,F3,GADD45A,GAP43,GRIA3,GRIA4,GRIN1,GRIN2A,HERPUD1,JUN,Mt1,NMT1,NOL3,PDCD4,PIK3CB,PPP1R15A,PRLR,PRPH,RAB11A,RAPGEF4,SCG2,SEMA3C,SERPINB9,SERPINE1,SPP1,TAC1,TNFRSF12A,TNFRSF1A,TUBA4A
RARB	1.012	ligand-dependent nuclear receptor	Activated	2.219	0.0112	CDKN1A,EZR,GADD45A,GAP43,IGFBP3,SATB1,SPP1,TAC1
metformin		chemical drug		-1.716	0.0113	ATF3,CASP3,EIF2AK3,F3,FASN,HMOX1,INSIG1,MSTN,SERPINE1,SERPINF1
alitretinoin		chemical drug		-0.846	0.0113	AR,CALB1,CD83,CDKN1A,DUSP1,FASN,RXRG,SCD,SPP1,VIM
resiquimod		chemical drug		1.342	0.0113	ATF3,CD44,CD83,CSF1R,HERPUD1,HSPB1,JUN,LMNA,PLAT,SPP1,TRPM2
EPHB4	1.057	kinase		1.633	0.0114	INA,KITLG,NCAM2,NEFL,Nes,RUNX1
SAFB	-1.078	other		-0.816	0.0114	CD74,CX3CL1,EIF4B,HMOX1,JUN,NUPR1
cadmium chloride		chemical toxicant			0.0114	AR,GADD45A,HMOX1,HSPB1,JUN,Mt1
RNA polymerase II		complex			0.0114	ADAM23,ARID5A,ASNS,CD83,CDKN1A,CSDC2,DUSP1,FOSL2,GADD45A,IGFBP3,JUN,KITLG,LDLR,PRLR,RPRM,SPP1,SYT4
26s Proteasome		complex	Inhibited	-2.816	0.0115	AR,ATF5,BCL2L11,CD68,CDKN1A,GAS5,GFAP,GRIN1,HSPB8,MMP12,SQSTM1,SRC,VIM
isobutylmethylxanthine		chemical toxicant		-1.353	0.0119	CD44,CDKN1A,CRABP2,CRH,JUN,Mt1,PLAT,PRLR,PTGFRN,PTPRN,SCD,SERPINE1
PPARG		ligand-dependent nuclear receptor		-1.467	0.0122	CDKN1A,CRABP2,EIF4EBP1,ELOVL6,FASN,FDPS,FGF1,HMGCR,HMOX1,IGFBP3,IGFBP5,INSIG1,JUN,KLF6,LAMB3,LDLR,MGLL,PCK2,SAT1,SCD,SCP2,SERPINE1,Slc25a1,SNCG,SPP1,SPRR1A,VIM
mir-148		microRNA		0.826	0.0123	ALCAM,BCL2L11,LDLR,MMP15
LTBP1	1.026	other		0.689	0.0123	BCL2L11,PIM1,PIM2,SERPINE1
PIAS1	-1.02	transcription regulator		0.577	0.0123	CDKN1A,FASN,GADD45A,SCD
PIK3CG	-1.059	kinase			0.0123	BCL2L11,CD74,FOSL2,HMOX1
HOXC8		transcription regulator		-1.067	0.0123	ELMO1,EMB,SERPINF1,SPP1
CD9	1.205	other			0.0123	CALB2,CASP3,ITGA3,ITGA5
Mt1	1.334	other			0.0123	ATF3,JUN,Mt1,SERPINE1
pifithrin alpha		chemical reagent		-0.882	0.0123	AR,CDKN1A,HMOX1,SQSTM1
5-O-mycolyl-beta-araf-(1->2)-5-O-mycolyl-alpha-araf-(1->1')-glycerol		chemical - endogenous non-mammalian		0.378	0.0123	ATF3,CD44,CD83,CX3CR1,DUSP1,MGLL,SLC7A11
mitomycin C		chemical drug	Activated	2.587	0.0123	ATF3,CASP3,CDKN1A,GADD45A,JUN,PPP1R15A,SESN2
ANGPT2	1.013	growth factor	Activated	2.197	0.0124	BCL2L11,CASP3,CD68,CDKN1A,CRH,HMGCS1,HMOX1,MAPK10,PDCD4,SERPINE1,SRXN1,TNFRSF12A,TNIK,TUBB3,VIM
3,4,5,3',4'-pentachlorobiphenyl		chemical toxicant		0.378	0.0124	CALB1,CD44,EPB41L3,GADD45A,GRIN1,IGFBP3,JUN,RESP18
calcitriol		chemical drug		1.275	0.0126	ACAT2,ANXA2,AR,ARHGEF3,CALB1,CDKN1A,CSF1R,CYP46A1,DOK5,DUSP1,ETV5,F3,FASN,FDPS,GADD45A,GIT1,HSPA9,IGFBP3,IGFBP5,JUN,LGALS1,NUPR1,PDCD4,PYCR1,RBPMS,S1PR2,SERPINB6,SERPINB9,SNPH,SPP1,UMPS,WSB1
8-bromoguanosine 3',5'-cyclic monophosphate		chemical - kinase inhibitor		0.314	0.0126	CDK14,CDKN1A,HMOX1,S100A10,SLC12A5
NCOR2	-1.066	transcription regulator			0.0126	AR,CDKN1A,CRH,JUN,MMP12
RARG	1.069	ligand-dependent nuclear receptor		0.106	0.0126	CRABP2,DUSP1,GAP43,JUN,LAMB1
PRL		cytokine		1.885	0.0126	ANXA2,CAMK1,CDKN1A,CLU,CRH,CTSS,CTSV,GPNMB,HERPUD1,IGFBP3,IGFBP5,JUN,NUPR1,PIM1,PLAT,PRLR,SCP2,SPP1,VIM
TNFRSF1B	1.645	transmembrane receptor		0.47	0.013	CASP3,GFAP,ITGB5,JUN,SERPINE1,SRC
HES1	1.056	transcription regulator		0.525	0.013	CDKN1A,DUSP1,PAX2,PAX6,SPP1,TUBB3
glutathione		chemical - endogenous mammalian		-1.72	0.013	ATF3,BCL2L11,CDKN1A,HMOX1,SERPINE1,SLC7A11
CDX2		transcription regulator		1.694	0.0131	CD9,CDKN1A,CLU,EZR,FGF1,HOXB9,JUN,SYNPO,TAC1
cigarette smoke		chemical toxicant	Activated	2.249	0.014	CASP3,CDKN1A,CHRNB2,DNAJB5,HMOX1,HSPA9,JUN,KITLG,MAFF,MMP12,SERPINE1,SLC1A4,SQSTM1,TREM2,TTC3
camptothecin		chemical drug		1.785	0.014	ANXA2,APBB2,AR,ATF3,CASP3,CD53,CD83,CDKN1A,CHAC1,CHST11,F3,GADD45A,GPNMB,GRIA3,IGFBP3,INPP4A,INSIG1,ITPR1,JUN,LDLR,LGALS3,LIMK1,LITAF,MAFF,Mt1,PTPRN,PTPRN2,PVALB,RASGRP2,SAT1,SERPINB9,SERPINE1,SPP1,STC2,TGFBI,TUBA4A,TUBB2A
OSM		cytokine		0.645	0.0142	ADAMTS1,ANXA2,ASNS,CALB2,CDKN1A,CNTN6,CTSV,DHCR24,EIF4EBP1,F3,FASN,GAP43,GPNMB,GRIN2A,HMOX1,IGFBP3,JUN,LDLR,LITAF,MGLL,NELL2,PDCD4,RUNX1,SEPTIN9,SERPINE1,SPP1,SULT4A1,TMBIM6,USP46,ZC3HAV1
ZBTB16	-1.003	transcription regulator		-0.64	0.0143	CASP3,CD44,CD74,CD83,CDKN1A,EMB,ICOSLG/LOC102723996,SATB1,SPP1
caffeic acid phenethyl ester		chemical drug		0.651	0.0143	CASP3,CD44,CD83,CDKN1A,F3,HMOX1,HSPB1,KLF6,VIM
INHA	1.039	growth factor		-0.695	0.0144	ADAMTS1,COCH,CYP51A1,FGFR1,ITGA3,KITLG,LMNA,PCDH7,PRLR,SERPINE1
ACVRL1	1.037	kinase			0.0148	CDKN1A,JUP,PLAT,SERPINE1,ZYX
USF2	1.042	transcription regulator		0.453	0.0148	AGTRAP,FASN,HMOX1,IGFBP3,SERPINE1,SPP1
ETS1	1.012	transcription regulator		0.568	0.0149	B4GALT5,CD44,CDKN1A,CSF1R,HMOX1,HSPB8,INSIG1,PTPRN2,RUNX1,SERPINB6,SERPINE1,SPP1,THY1
fenofibrate		chemical drug		-0.392	0.0149	AR,ASNS,BCL2L11,CLU,CSF1R,FASN,GADD45A,HMOX1,JUN,LDLR,MGLL,MSTN,PCK2,POR,SCD,SERPINE1,SREBF2
ABT-737		chemical drug			0.015	BCL2L11,CDKN1A,GADD45A
CYLD	-1.044	transcription regulator			0.015	JUN,NTRK3,SERPINE1
POLR3G	1.05	enzyme			0.015	EZR,KLF6,LMNA
FH	-1.071	enzyme			0.015	CDKN1A,HMOX1,PCP4
Fcor		enzyme			0.015	BCL2L11,CDKN1A,GADD45A
CDK1		kinase			0.015	CDKN1A,JUN,SREBF2
TOP1	1.051	enzyme			0.015	ASNS,CDKN1A,F3
CCAT1		other			0.015	CASP3,CDKN1A,VIM
PTBP1	1.045	enzyme			0.015	CD44,FGFR1,LDLR
EN1		transcription regulator			0.015	ALDOC,PAX6,TUBB3
MLX	-1.039	transcription regulator			0.015	ELOVL6,FASN,SCD
MTA2	1.037	transcription regulator			0.015	CDKN1A,JUN,SQLE
CLCA2		ion channel			0.015	CASP3,CDKN1A,VIM
DNAJB6	1.021	transcription regulator			0.015	SPP1,VGF,VIM
NR6A1	-1.039	ligand-dependent nuclear receptor			0.015	CAMK1,LMNA,VIM
RCOR1	-1.067	transcription regulator			0.015	SCN1A,SCN2A,SERPINE1
TAS1R3	-1.045	G-protein coupled receptor			0.015	SLC3A2,SLC7A11,SLC7A3
azetidyl-2-carboxylic acid		chemical reagent			0.015	ASNS,CLU,HSPA9
coenzyme Q10		chemical drug			0.015	GRIN1,GRIN2A,HMOX1
tranylcypromine		chemical drug			0.015	CDKN1A,CRH,PDE4A
alpha-tocopherol		chemical drug			0.015	HMOX1,MMP19,SQSTM1
anti-benzo(a)pyrene-diol-epoxide		chemical toxicant			0.015	BCL2L11,CDKN1A,JUN
kaempferol		chemical toxicant			0.015	CDKN1A,HMOX1,JUN
tetrandrine		chemical drug			0.015	CASP3,CDKN1A,JUN
growth factor		group			0.015	CLU,DUSP1,FGFR1
Fe2+		chemical - endogenous mammalian			0.015	HMGCR,HMOX1,SREBF2
FGF4		growth factor		-1.445	0.0151	CDKN1A,HMGCR,HMGCS1,SCD
miR-293-5p (and other miRNAs w/seed CUCAAAC)		mature microRNA		1	0.0151	ADORA1,SEPTIN3,SYT4,VSNL1
UBE3A	-1.033	enzyme		-0.283	0.0151	AR,CAMK2A,CDKN1A,SERPINE1
ECSIT	-1.003	transcription regulator		1.109	0.0151	CD44,CD83,HMOX1,PIM1
PCYT1A	1.101	enzyme		0.152	0.0151	FGFR1,SCD,SEPTIN3,TUBB3
VDR	-1.076	transcription regulator		0.612	0.0151	CALB1,CDKN1A,F3,GADD45A,IGFBP3,JUN,LDLR,SPP1
SB-431542		chemical reagent	Inhibited	-2.813	0.0151	CD44,CLIC4,GFAP,Kcnn2,PAX6,SERPINE1,SPP1,TNFRSF12A
mycophenolic acid		chemical drug		1.414	0.0151	ATF3,CD63,CDKN1A,CLU,DUSP1,LDLR,RGS4,SERPINE1
HOXD10		transcription regulator		0.478	0.0154	CD44,EZR,ITGA3,NCS1,RHOC,SERPINE1,TTC3
CDH1	1.042	other		-0.653	0.0154	CD44,EIF4EBP1,IGFBP3,JUN,JUP,MMP19,VIM
S100A9		other		-0.577	0.0157	ADAMTS1,ATF3,C1QB,CNTN6,COX6A2,ENTPD2,ETV5,NTRK3,ROBO2,RXRG,STAC2,VGF
geldanamycin		chemical - endogenous non-mammalian		1.953	0.0157	AR,CHRM1,CLU,FGFR1,GNAO1,JUN,LGI3,MAPT,RTN1,SCN2B,SYT2,TPPP
CSF1	1.25	cytokine		1.92	0.0159	BCL2L11,CD68,CDKN1A,CSF1R,DUSP1,ITGA5,ITGB5,JUN,MMP12,RUNX1,SLC7A5,STAB1,TNFRSF1A
IFNAR1	1.039	transmembrane receptor		1.724	0.0166	ATF3,HMGCR,HMGCS1,IDI1,PLAT,SERPINE1,SQLE,SREBF2
NFYA	1.065	transcription regulator		1.342	0.0166	CDKN1A,COL5A3,FASN,GADD45A,JUN,PPP1R15A,RGS4,SCD
ELK1	-1.026	transcription regulator	Activated	2.414	0.0168	CDKN1A,JUN,MTHFD2,NUPR1,SLC7A11,SPP1
Atg5		other			0.0169	CASP3,SQSTM1
KDM3A	-1.048	transcription regulator			0.0169	HMOX1,SERPINE1
BLVRA	1.003	enzyme			0.0169	HMOX1,JUN
CNOT6	1.045	enzyme			0.0169	IGFBP5,MAPK10
OBSCN	-1.318	kinase			0.0169	CASP3,HAX1
FA2H		enzyme			0.0169	FASN,SCD
RNASE2		enzyme			0.0169	CD83,TNFRSF1A
ATOH7		other			0.0169	POU4F2,SOX11
RIC3	-1.009	other			0.0169	CHRNA4,CHRNB2
ABCA7	-1.062	transporter			0.0169	EIF2AK3,SREBF2
CARTPT	-1.024	other			0.0169	CRH,GAP43
GALNS	1.277	enzyme			0.0169	GAP43,GFAP
ULK1	-1.07	kinase			0.0169	CASP3,TUBB4A
CACNB4	-1.241	ion channel			0.0169	CACNB1,CACNB3
miR-382-5p (miRNAs w/seed AAGUUGU)		mature microRNA			0.0169	SEPTIN3,VIM
mir-665		microRNA			0.0169	PTPRN,PTPRN2
miR-3118 (and other miRNAs w/seed GUGACUG)		mature microRNA			0.0169	GNAO1,LIMK1
ELAVL4	-1.177	translation regulator			0.0169	GAP43,MAPT
TDO2		enzyme			0.0169	SLC1A4,SLC7A11
ERCC1	1.008	enzyme			0.0169	CDKN1A,PRLR
AATF	1.01	transcription regulator			0.0169	CDKN1A,JUN
RPS6KA4	-1.011	kinase			0.0169	DUSP1,JUN
FUT4	-1.052	enzyme			0.0169	CASP3,MMP12
RPL11	1.105	other			0.0169	CDKN1A,PDCD4
CHRM4	-1.003	G-protein coupled receptor			0.0169	ITGA5,ITGB5
ERBIN	1.05	other			0.0169	CDKN1A,SERPINE1
MVP	1.282	other			0.0169	CD83,JUN
Fructus xanthii aqueous extract		chemical - endogenous non-mammalian			0.0169	FASN,SCD
SRSF6	-1.084	other			0.0169	BCL2L11,LMNA
COL1A2	2	other			0.0169	CDKN1A,SERPINE1
CTH	1.403	enzyme			0.0169	ASNS,CDKN1A
Pde4d	-1.167	enzyme			0.0169	ADCYAP1,CTSV
OBP2B		transporter			0.0169	FASN,SCD
NTRK3	-1.2	kinase			0.0169	GRIN1,NTRK3
AR-A014418		chemical reagent			0.0169	CD44,MAPT
aminoglutethimide		chemical drug			0.0169	LDLR,SPP1
NSC719239		chemical drug			0.0169	ITGA3,ITGA5
tirapazamine		chemical drug			0.0169	CDKN1A,SPP1
ibotenic acid		chemical toxicant			0.0169	CRH,JUN
4-methylcatechol		chemical - endogenous mammalian			0.0169	HMOX1,JUN
CGP 42112		chemical reagent			0.0169	MAPT,TUBB3
sparfosic acid		chemical drug			0.0169	BCL2L11,CDKN1A
mercury		chemical toxicant			0.0169	Mt1,PLAT
JAK1/2		group		-1.134	0.0172	CD74,HLA-DRB5,HPCA,ITPKA,NPTX1,NPTXR,Nrgn
HDL		complex		0.512	0.0172	ATF3,CX3CL1,CX3CR1,INSIG1,LDLR
SPHK1	-1.048	kinase		0.655	0.0172	BCL2L11,CDKN1A,CTTN,JUN,SERPINE1
omeprazole		chemical drug			0.0172	ADORA1,CDKN1A,NDRG4,POR,RESP18
MTOR	-1.054	kinase		-0.833	0.0176	AR,BCL2L11,CASP3,CDKN1A,EPRS1,FASN,FDPS,GAP43,HSPB1,KCND2,MAPT,MICAL1,PDE4A,PIM2,SLC8A2,SNCG,SQSTM1,SRC,SREBF2,TNFRSF1A,TPPP
SOX2	1.128	transcription regulator		0.542	0.0177	ATF3,CDKN1A,CRABP2,CSF1R,DUSP1,ETV5,JUN,KITLG,KLF6,Nes,PAX2,PAX6,PDK1,POU4F1,SERPINE1,SPRR1A,TUBB3,VIM,WLS
STAT6	1.117	transcription regulator		0.784	0.018	ADAM11,CDKN1A,CTSS,FASN,HMGCR,ICOSLG/LOC102723996,MMP12,MVK,PIM2,S100A10,SERPINB6,SERPINE1,SERPINF1,SQSTM1,TMTC1,TNIK
PDGF-DD		complex		1	0.0183	CASP3,CLU,PDE1B,TNFRSF12A
oleoyl-estrone		chemical drug		1.715	0.0183	Cyp4f16/Cyp4f37,FASN,LDLR,PDK1
KDM2B	-1.061	enzyme			0.0183	CDKN1A,CRABP2,CX3CL1,NSG2
LHX2	1.05	transcription regulator			0.0183	GNAL,NCAM2,PAX6,ROBO2
Hbb-b2		other			0.0183	BCL2L11,CD44,CD74,PRLR
CDC42		enzyme	Activated	2	0.0183	ATF3,BCL2L11,CASP3,JUN
IL4		cytokine		1.298	0.0185	ALDOC,ANXA2,B4GALNT1,CASP3,CD44,CD74,CD83,CDKN1A,CSF1R,CX3CL1,EPRS1,F3,FASN,Fcrls,GLIPR2,HMGCR,ICOSLG/LOC102723996,JUN,KITLG,KLF6,LGALS1,LGALS3,MATK,MMP12,MVK,PDE1B,PDK1,PIM1,PIM2,S100A10,SERPINB6,SERPINE1,SPP1,SPRR1A,SQSTM1,STAB1,TGFBI,THY1,TMTC1,TNIK,TREM2,VIM
PLG		peptidase		1.196	0.0191	CLIC4,CYP2S1,ELMO1,F3,MMP12,PIK3CB,SERPINE1
NR3C2	-1.032	ligand-dependent nuclear receptor		1.062	0.0197	ADAMTS1,ATP1B1,FKBP1B,HSPA9,PLAT,RAPGEF4,SEMA3C,SERPINE1,TUBA4A,TUBB3
L-histidine		chemical - endogenous mammalian			0.0198	ASNS,ATF3,PPP1R15A
EBF2	1.04	transcription regulator			0.0198	ENTPD2,LGI1,LGI2
Endothelin		group			0.0198	CD74,JUN,MAPT
NELFB	-1.009	other			0.0198	ATF3,CDKN1A,GADD45A
EHHADH	-1.145	enzyme			0.0198	FASN,MGLL,SCP2
CDK5R1	-1.06	kinase			0.0198	CD63,MAPT,SERPINE1
FMO3		enzyme			0.0198	ELOVL6,FASN,SCD
SRSF3	1.02	other			0.0198	CD44,JUN,PDCD4
S1PR2	1.662	G-protein coupled receptor			0.0198	F3,JUN,S1PR2
KCNIP3	1.05	transcription regulator			0.0198	FOSL2,GFAP,KCND2
SCX	-1.001	transcription regulator			0.0198	HAPLN1,SPP1,TBX20
SUV39H1	1.028	enzyme			0.0198	CDKN1A,CSF1R,SCN2A
rolipram		chemical drug			0.0198	BCL2L11,DUSP1,SYNPO
trientine		chemical drug			0.0198	IGFBP3,IGFBP5,SERPINE1
spermidine		chemical - endogenous mammalian			0.0198	CDKN1A,HMOX1,SAT1
vitamin K2		chemical drug			0.0198	AR,GPRC5B,SPP1
carbenoxolone		chemical toxicant			0.0198	FASN,HMGCR,SPP1
CP-55940		chemical reagent			0.0198	ALDOC,AR,GADD45A,HTR2A,JUN
GNRH1		other	Activated	2.191	0.0198	CHRNA4,IGFBP5,JUN,PLAT,PRKCQ
KLF11	1.091	transcription regulator			0.0198	CHRM1,CHRNA4,CHRNA6,CHRNB2,CHRNB3
9,10-dimethyl-1,2-benzanthracene		chemical toxicant	Activated	2.207	0.0198	CDKN1A,GADD45A,JUN,RUNX1,SERPINE1
GNA15		enzyme			0.0201	CTH,FBLN5,GADD45A,HMOX1,LGALS3,Mt1,PLAT,SCN2A,SLC7A1
celecoxib		chemical drug		1.882	0.0201	AR,CASP3,CD68,CDKN1A,DNAJB9,F3,GADD45A,HMOX1,SERPINE1
TERT		enzyme		0.728	0.0203	AR,ASNS,ATF3,CDKN1A,EIF5A2,JUP,PAX6,SPP1,SYNPO,UBASH3B,VIM
etoposide		chemical drug		1.551	0.0204	ATF3,BCL2L11,CASP3,CDKN1A,DUSP1,FASN,GADD45A,Hrk,JUN,RHOBTB2,SEPTIN9,SQSTM1,TNFRSF1A
DNMT3B	1.09	enzyme		0.466	0.0204	ADCY5,ADORA1,CAMK2A,CDKN1A,ELF4,HTR2A,NAP1L2,PRUNE2,RAB39B,RGS4,SERPINB9,SLC7A11,SLC8A2
ADCYAP1	5.419	other	Activated	2.068	0.021	ADCYAP1,CRH,EMB,GABRB2,GAP43,GFAP,GPR101,HAPLN1,NSDHL,POR,S100A10,SCG2,SERPINF1,SNAP25,TENM2,TGFBI
FGF19		growth factor			0.0211	FASN,FDPS,GADD45A,HMGCR,MMP12,SCD,SQLE
CD24		other		-0.492	0.0212	ATF3,CDKN1A,CHAC1,CTTN,HSPB8,JUN,PHF10,PLCB1,PPP1R15A,TTC3
E. coli B5 lipopolysaccharide		chemical - endogenous non-mammalian	Activated	2.765	0.0212	ADAMTS1,CD44,CD83,CDKN1A,CX3CL1,CX3CR1,DUSP1,F3,FASN,HMOX1,ICOSLG/LOC102723996,LDLR,SERPINE1,SPP1
methylselenic acid		chemical reagent			0.0213	ADAMTS1,AR,ATF3,ATF5,CD44,CDH7,CDKN1A,CLU,DHCR24,DNAJB9,GADD45A,ITGB5,JUN,MAPT,RAPGEF4,RHOQ,SAT1,SCD,TUBA4A
Collagen type I (complex)		complex		0.728	0.0213	CD83,EIF4EBP1,ITGA3,MMP12,S100A10,VIM
IFI16	-1.076	transcription regulator		0.636	0.0213	CDKN1A,GADD45A,LDLR,MTHFD2,PCP4,PIM1
DDIT3	1.203	transcription regulator	Activated	2.381	0.0213	ATF3,ATF5,BCL2L11,HMOX1,PPP1R15A,SARS1
EHF	1.231	transcription regulator	Activated	2.414	0.0213	CASP3,CRABP2,HMOX1,PLAT,SERPINE1,THY1
Vegf		group		0.478	0.0215	ADAMTS1,AGFG2,ANGPTL2,ASNS,ATF3,BCL2L11,CALB1,CASP3,CD44,CHRNB2,DNAJB9,DOK5,ETV5,F3,GPRC5B,HERPUD1,HMOX1,IGFBP3,INSIG1,ITPR1,JUN,KITLG,LDLR,OVOS2,PCDH10,PIK3CB,PIM2,PTPN5,SLC7A1,VIM
SMAD3	1.012	transcription regulator	Activated	2.237	0.0216	ADORA1,BCL2L11,CDKN1A,HMOX1,ITGB5,JUN,MMP12,MSTN,POR,SERPINE1,SPP1,VIM,ZYX
RAS		group		1.004	0.0218	B4GALT5,BCL2L11,CDKN1A,GRIN1,HMOX1,JUN,LDLR,PDCD4,SERPINE1
PRKCA	-1.053	kinase		-0.276	0.0218	CDKN1A,GFAP,IGFBP3,INSIG1,JUN,PTPRN2,RUNX1,SDCBP,SERPINE1
TREM1		transmembrane receptor		1.212	0.0218	ASNS,ATF3,ATP1B1,CD83,EIF2AK3,F3,MAFF,MMP19,OAZ2,PIM2,SPP1,STARD4
peoniflorin		chemical drug		1	0.0219	CASP3,HMOX1,RUNX1,SNAP25
GRB2	1.023	other		-1	0.0219	CRABP2,PAX2,SLC7A1,SPRR1A
TRH		other			0.0219	CDK14,DUSP1,JUN,PRLR
RXRB	1.077	ligand-dependent nuclear receptor			0.0219	FASN,FGFR1,LYZ,SPP1
VEGFB	-1.105	growth factor		-0.892	0.0219	ATF3,BCL2L11,Hrk,MMP12
ATOH1		transcription regulator			0.0219	CRH,PCP4,RASD2,SLC17A6
TAF6	1.056	transcription regulator			0.0219	ATF3,CDKN1A,GADD45A,JUN
formaldehyde		chemical - endogenous mammalian			0.0219	FOSL2,GABBR2,GRIN1,JUN
poly rI:rC-RNA		biologic drug		0.585	0.0223	ARID5A,ATF3,CD44,CD74,CD83,CHN1,CX3CL1,DUSP1,EZR,ITGA5,JUN,KLF6,LIMK1,LYZ,PCK2,PIM1,PPP1R15A,PRKCQ,SAT1,STAB1,VIM,ZC3HAV1
RXRA	-1.005	ligand-dependent nuclear receptor		0.405	0.0224	ASNS,CALB1,CDKN1A,CRABP2,FASN,HMOX1,INSIG1,PCK2,PCSK2,RXRG,SAT1,SCD,SPP1,SREBF2
thymoquinone		chemical drug		0.776	0.0228	AR,CASP3,CDKN1A,HMOX1,SAT1
CAT	-1.031	enzyme	Inhibited	-2.211	0.0228	CDKN1A,HMOX1,PAX2,SERPINE1,VIM
AKT2	1.08	kinase			0.0228	BCL2L11,CDKN1A,PDCD4,SPRY1,VIM
KLF4	1.02	transcription regulator		1.227	0.0229	ADAMTS1,ALCAM,CASP3,CD44,CDKN1A,CRABP2,CSF1R,DUSP1,PAX2,PLAT,POU4F1,SERPINE1,SPRR1A,VIM,WLS
PRKCE	-1.09	kinase		-0.404	0.0232	CDKN1A,CHRNA6,CHRNB3,JUN,LDLR,PDCD4,PIM1
TET2	-1.111	enzyme		1	0.0235	ANXA2,BCL2L11,CHST11,CYP2S1,FOSL2,LHFPL6,MAFF,PLS3,SLC6A8
NR1I2		ligand-dependent nuclear receptor		-1.48	0.0235	CDKN1A,CTH,ELOVL6,FASN,HMGCS1,INSIG1,JUN,POR,SCD
quercetin		chemical drug		0.35	0.0235	AR,CD63,CRH,FASN,HMOX1,JUN,LDLR,MMP12,POR
Igm		complex		-0.895	0.0238	BCL2L11,CD44,CDKN1A,CX3CL1,PDCD4,PIM1
MAPK3	1.091	kinase		-0.218	0.0238	B4GALT5,BCL2L11,CDKN1A,JUN,LEPROTL1,SPP1
nifedipine		chemical drug		0	0.0238	ATP2B2,ATP2B3,HMGCR,Hrk,IGFBP5,LDLR
3,3'-diindolylmethane		chemical drug		1.425	0.0238	AR,ATF3,CDKN1A,FASN,HMOX1,VIM
androgen		chemical drug		-0.276	0.0246	AR,CD44,CTSV,CX3CR1,DHCR24,EPS15,GPT2,IGFBP5,JUN,Mt1,PIM1,RUNX1
JINK1/2		group			0.0253	FASN,SCD,TNFRSF1A
AGPAT2	1.22	enzyme			0.0253	ELOVL6,FASN,SCD
OSCAR		other			0.0253	CD83,CX3CR1,MMP19
IGFBP7	1.069	transporter			0.0253	ASNS,CASP3,CDKN1A
SMYD3	-1.001	enzyme			0.0253	AR,ECEL1,PIK3CB
FGFR4	-1.055	kinase			0.0253	CD44,CDKN1A,SERPINE1
mir-515		microRNA			0.0253	AR,CD44,SERPINE1
mir-31		microRNA			0.0253	AR,SATB2,SPP1
mir-214		microRNA			0.0253	ALCAM,FGFR1,LDLR
PRDM8	-1.028	transcription regulator			0.0253	CALB2,EPHA6,GRIN3A
PRKCQ	-1.312	kinase			0.0253	CD44,CDKN1A,EZR
ARG1		enzyme			0.0253	CDKN1A,MAPT,SQSTM1
TRADD	-1.099	other			0.0253	AR,CX3CL1,RND1
OSBPL8	-1.028	transporter			0.0253	EIF2AK3,HMGCR,SREBF2
BMPR1B	1.058	kinase			0.0253	CDKN1A,HAPLN1,SERPINE1
GFAP	3.66	other			0.0253	CD44,GFAP,VIM
TOPBP1	-1.032	other			0.0253	CDKN1A,GADD45A,IGFBP3
TAB1	-1.092	enzyme			0.0253	CDKN1A,JUN,SERPINE1
zinc protoporphyrin IX		chemical - endogenous mammalian			0.0253	CDKN1A,HMOX1,PIK3CB
calpeptin		chemical reagent			0.0253	AR,SLC12A5,VIM
L-buthionine (SR)-sulfoximine		chemical drug			0.0253	CASP3,HMOX1,SERPINE1
onapristone		chemical drug			0.0253	ADAMTS1,ADCYAP1,RUNX1
nickel		chemical toxicant			0.0253	Mt1,PLAT,SERPINE1
TRIM24	-1.026	transcription regulator		-1	0.0254	CALB1,EMB,EPHA6,FLRT3,LGALS3,PRKCQ,SERPINE1,SPP1,TGFBI
Nfat (family)		group		0.378	0.0255	CX3CL1,ELL2,ITPR1,KLF6,SERPINE1,SLC7A1,TUBB3
EPO		cytokine		0.829	0.0256	BCL2L11,CASP3,CDKN1A,CLGN,CLIC1,CRH,DHCR24,Hrk,JUN,LAPTM5,LDLR,NUPR1,PAX6,PDCD4,PIM1,PRKCQ,RCC2,SPP1
Pdgf (complex)		complex		1.808	0.0259	CD44,CDKN1A,F3,HMOX1,ITGA5,JUN,LDLR,SERPINE1
TCF		group			0.0259	ADGRG2,CD44,CTNNA2,CTNND2,LGALS3,PLS3,SEMA3C,SERPINE1
CAMK4	-1.211	kinase		0.762	0.0259	ATF3,CDKN1A,FOSL2,JUN
nilvadipine		chemical drug		-1	0.0259	CASP3,GNG4,PDCD4,SDCBP
NOX4	1.124	enzyme		1.117	0.0259	BCL2L11,CDKN1A,CTH,SERPINE1
PAX1		transcription regulator		-1	0.0259	CRABP2,PAX2,SPRR1A,THY1
retinoid		chemical drug		1.859	0.0259	CDKN1A,DUSP1,IGFBP3,TGFBI
bromocriptine		chemical drug			0.0259	CASP3,GNAI1,PCSK2,RESP18
eplerenone		chemical drug		-1.958	0.0259	CD68,CRH,SERPINE1,SPP1
testosterone propionate		chemical drug		-1.976	0.0259	AR,CLU,FDPS,LDLR
Collagen(s)		complex		1.387	0.026	CD63,CD68,HERPUD1,PPP1R15A,PSAT1
POU4F2	-2.786	transcription regulator			0.026	CALB1,IRX4,PAX6,POU4F1,POU4F2
HMGB1		transcription regulator		0	0.026	CASP3,CD83,CDKN1A,FASN,GFAP
advanced glycation end-products		chemical - endogenous mammalian		1	0.026	CASP3,CDKN1A,SERPINE1,SERPINF1,SPP1
carbamylcholine		chemical drug		0.292	0.026	CDKN1A,CHRNA4,CHRNB2,ITPR1,JUN
bardoxolone		chemical drug	Activated	2.216	0.026	CDKN1A,HERPUD1,HMOX1,HSPA9,SQSTM1
SHH	-1.125	peptidase		1.193	0.0262	ADAMTS1,ATF5,EBF1,EIF2AK3,GPC1,IGFBP5,PAX2,PAX6,PLAT,SERPINE1,SPP1,TUBB3
TLR3	1.27	transmembrane receptor	Activated	2.535	0.0262	ATF3,CLU,CTH,CX3CL1,DUSP1,HMOX1,LIX1,SERPINB9,SERPINE1,SPRY1,TNFRSF1A,ZC3HAV1
GLI1		transcription regulator		1.57	0.0263	C11orf96,CDKN1A,CLU,EMB,EZR,FGF1,GRIA3,INSIG1,JUP,LMNA,PAX2,PIM1,SPP1,VIM
halofuginone		chemical drug			0.0264	CD44,CYGB,FBLN5,Hrk,IGFBP3,LGALS1,POR,PRLR,PTGFRN,SPP1,VSNL1
F3	1.321	transmembrane receptor		-0.084	0.0265	F3,FGF13,LAMB1,SERPINE1,SPRY1,UBASH3B
NKX3-1		transcription regulator			0.0265	AR,CTSV,CX3CR1,IGFBP3,PIM1,RUNX1
caffeine		chemical drug		1.501	0.0265	CASP3,CDKN1A,F3,FASN,TAC1,VIM
rosiglitazone		chemical drug		-1.226	0.0267	ADAMTS1,C1QB,C1QC,CASP3,CD68,CDKN1A,F3,FASN,FGF1,FGF13,HMOX1,HSPA9,IGFBP5,INSIG1,LAMB3,MGLL,PRLR,SCD,SEMA3C,SERPINE1,SERPINF1
E. coli B4 lipopolysaccharide		chemical toxicant		1.524	0.0269	C1QB,CASP3,CD83,EMB,F3,FLT3,GNAI1,GPNMB,HMOX1,HSPB8,PIM1,RHOC,Snhg5,STAB1,STC2,TNFRSF1A
flavokawain B		chemical - endogenous non-mammalian			0.0272	AR,BCL2L11
F Actin		complex			0.0272	CTSS,CTSV
c-Src		group			0.0272	GFAP,HMOX1
PADI4		enzyme			0.0272	CDKN1A,GADD45A
MRPS18B	1.135	other			0.0272	TUBB3,VIM
ZNF536	-1.074	transcription regulator			0.0272	PAX6,TUBB3
TLR2/3/4/9		group			0.0272	CD83,TREM2
ZMIZ2	-1.017	transcription regulator			0.0272	CD44,JUN
LTB4R2		G-protein coupled receptor			0.0272	AR,EIF2AK3
CACNA1C	-1.098	ion channel			0.0272	ANXA2,S100A10
ZDHHC2	-1.003	enzyme			0.0272	CD9,VIM
EN2	-1.24	transcription regulator			0.0272	ALDOC,PAX6
ghrelin		biologic drug			0.0272	FASN,SCD
nomilin		chemical - endogenous non-mammalian			0.0272	CASP3,CDKN1A
BAG6	1.038	enzyme			0.0272	CDKN1A,SERPINE1
PLSCR1	1.048	enzyme			0.0272	CDKN1A,ITPR1
ST8SIA4	1.227	enzyme			0.0272	GFAP,PAX6
CCL1		cytokine			0.0272	GRIN1,SERPINE1
PLCD1	1.091	enzyme			0.0272	PLCB1,VIM
Ccl6		cytokine			0.0272	CTSS,CTSV
PDE3A	-1.072	enzyme			0.0272	CDKN1A,DUSP1
PDE3B	1.165	enzyme			0.0272	FASN,SERPINE1
GCGR		G-protein coupled receptor			0.0272	CRH,DUSP1
DLC1	1.011	other			0.0272	S100A10,SERPINE1
DLG4	-1.02	kinase			0.0272	HTR2A,KCND2
EFEMP1	1.187	enzyme			0.0272	SERPINE1,VIM
DCX	-1.069	other			0.0272	GFAP,TUBB3
BRCA2	-1.11	transcription regulator			0.0272	CDKN1A,SERPINE1
DYNLL1	1.057	other			0.0272	BCL2L11,CDKN1A
TACR1	1.035	G-protein coupled receptor			0.0272	F3,TAC1
TRIM33	-1.038	transcription regulator			0.0272	RUNX1,SERPINE1
CLTC	-1.039	other			0.0272	CD74,CDKN1A
Mup1 (includes others)		other			0.0272	FASN,SCD
RASSF10	1.092	other			0.0272	CASP3,JUN
PON1	-1.18	phosphatase			0.0272	CD68,HMOX1
SNW1	1.088	transcription regulator			0.0272	CDKN1A,SERPINE1
PNPT1	1.019	enzyme			0.0272	CDKN1A,TNFRSF1A
thenoyltrifluoroacetone		chemical reagent			0.0272	PDK1,SERPINE1
sevoflurane		chemical drug			0.0272	CASP3,HMOX1
hydroquinone		chemical - endogenous mammalian			0.0272	HMOX1,JUN
venlafaxine		chemical drug			0.0272	CRH,HTR2A
juglone		chemical toxicant			0.0272	AR,FASN
acetic acid		chemical - endogenous mammalian			0.0272	CASP3,JUN
5,8,11,14-eicosatetraynoic acid		chemical reagent			0.0272	DUSP1,ITGB5
N,N-dimethylarginine		chemical - endogenous mammalian			0.0272	PLAT,SERPINE1
Nr1h		group		-0.283	0.028	ARNT2,ATP1B1,ELOVL6,FASN,FGF1,ICOSLG/LOC102723996,ITPR1,PRKCQ,SCD,THY1
RBPJ	1.038	transcription regulator		0.853	0.028	CD44,CDKN1A,DUSP1,FGF1,FGF11,FGF13,GNAI1,JUN,KITLG,MSTN
STAT5a/b		group		0.372	0.028	BCL2L11,CDKN1A,DUSP1,EBF1,IDI1,PIM1,PIM2
C5		cytokine	Activated	2.563	0.028	ATF3,CD63,EIF2AK3,F3,PLAT,PPP1R15A,SERPINE1
fluoxetine		chemical drug		-1.633	0.028	CASP3,CRH,GNAI1,KCNK2,LSS,PDE4A,VGF
5-N-ethylcarboxamido adenosine		chemical reagent		0.351	0.0281	DUSP16,GADD45A,HMOX1,KCNA2,KLF6,PDE5A,SERPINE1,SRXN1
STAT5A	-1.194	transcription regulator		-1.937	0.0281	AR,CASP3,CD68,CDKN1A,FASN,FOSL2,GADD45A,LAMB3,NOL3,PCP4,PIM1,PRLR,RIMKLA,TGFBI,TNFRSF1A
BCL6	1.182	transcription regulator		-1.195	0.0287	ALCAM,CD44,CDKN1A,GADD45A,HAPLN1,ITGA3,KLF6,LDLR,LITAF,RGS4,RHOF,SCP2,SERPINE1
cocaine		chemical drug		1.23	0.0287	CAMK2A,DUSP1,GABRB2,GADD45A,GPR19,GRIN1,INA,JUN,KCNC1,MAPT,PVALB,TAC1,UBASH3B
NR4A1	-1.011	ligand-dependent nuclear receptor		-0.277	0.0294	ATF3,BCL2L11,CRABP2,FASN,HMOX1,JUP,KITLG,LDLR,Mt1,SAT1,SCD,SERPINE1
palmitic acid		chemical - endogenous mammalian		1.171	0.0294	ATF3,BCL2L11,CASP3,CDKN1A,ELOVL6,FASN,HMOX1,Mt1,PAX6,SCD,SERPINE1,SQSTM1
IRF8	1.402	transcription regulator		0.552	0.0294	ATF3,CASP3,CD74,CD83,CDKN1A,CSF1R,CTSS,KLF6,PCDH7
ETV5	1.248	transcription regulator			0.0294	ALCAM,ETV5,ITGA5,NCAM2,SPP1
dimethylnitrosamine		chemical toxicant		0.747	0.0294	CDKN1A,HMOX1,IGFBP5,Mt1,VIM
carbon monoxide		chemical - endogenous mammalian		0.07	0.0294	CASP3,CDKN1A,F3,HMOX1,SERPINE1
memantine		chemical drug		-1.342	0.0294	ATP2B2,CRH,GFAP,POR,SCN2B
trinitrobenzenesulfonic acid		chemical reagent	Activated	2.236	0.0294	CD44,CD68,MMP12,TAC1,TNFRSF12A
curcumin		chemical drug		-0.931	0.0294	AR,BCL2L11,CASP3,CD44,CDKN1A,CLIC1,F3,FOSL2,GFAP,HMOX1,HPCA,IGFBP5,JUN,MAPT,PIM1,RAB3A,SERPINE1,SREBF2,TNFRSF1A,VIM
heparin		chemical - endogenous mammalian		-0.14	0.0295	CD83,DUSP1,F3,IGFBP3,PLAT,VIM
TSH		complex		1	0.0295	CDKN1A,CTSS,GNAI1,IGFBP3,IGFBP5,Mt1
entinostat		chemical drug	Activated	2.375	0.0295	BCL2L11,CD83,CDKN1A,DUSP1,IGFBP3,SERPINE1
NOS2		enzyme		1.168	0.0299	AR,CASP3,CD44,CD53,CDKN1A,COX6A2,FASN,HMOX1,KLF6,THY1
XDH	1.013	enzyme		-1	0.0303	DUSP1,SERPINE1,SPP1,VIM
MIR124		group		1.154	0.0303	AR,GRIA3,GRIA4,VIM
mir-25		microRNA		-1.949	0.0303	BCL2L11,CDKN1A,GADD45A,ITGA5
GHR	1.073	transmembrane receptor			0.0303	CDKN1A,IGFBP3,PRLR,SPP1
TIMP1		cytokine		1	0.0303	CD44,CDKN1A,IGFBP3,PLAT
GNAQ	-1.003	enzyme			0.0303	ADAMTS1,CTSV,PLCB1,SERPINE1
HOXA7		transcription regulator		-1.964	0.0303	FLT3,Nrgn,SATB1,VIM
sorafenib		chemical drug		0	0.0303	ATF5,PIM1,PPP1R15A,VIM
CREBBP	-1.104	transcription regulator		-0.425	0.0304	ADCYAP1,AR,ARHGEF3,ARID5A,CD44,CD53,CDKN1A,DUSP1,FDPS,FOSL2,GRIA3,GRIN1,GRIN2A,HMGCS1,JUN,JUP,LDLR,MYO1F,NTRK3,RAPGEF4,SCN4B,SLC7A11
YY1	1.027	transcription regulator			0.0304	ALCAM,BCL2L11,CDKN1A,CEND1,CLU,CTNND2,FDPS,HMGCR,HMOX1,ICOSLG/LOC102723996,IGFBP5,LDLR,NSG1,PPP1R15A,RAD18,SRC,TGFBI,WSB1
10E,12Z-octadecadienoic acid		chemical - endogenous mammalian		1.021	0.0306	ATF3,CASP3,EBF1,FASN,LDLR,PPP1R15A,SCD
pregnenolone carbonitrile		chemical drug			0.0316	INSIG1,SCD,SCP2
selumetinib		chemical drug			0.0316	BCL2L11,CDKN1A,JUN
MDM4	-1.139	transcription regulator			0.0316	CDKN1A,LGALS3,VIM
LRPAP1	1.008	other			0.0316	F3,LDLR,SERPINE1
CX3CL1	-1.13	cytokine			0.0316	CX3CL1,GFAP,HMOX1
PTX3	-1.074	other			0.0316	CX3CR1,F3,JUN
CSNK2A1	1.009	kinase			0.0316	ITGA3,JUP,VIM
suramin		chemical drug			0.0316	F3,HMOX1,MSTN
mezerein		chemical - endogenous non-mammalian			0.0316	CD74,CDKN1A,INSIG1
24-hydroxycholesterol		chemical - endogenous mammalian			0.0316	HMGCR,LDLR,SREBF2
HOXA10		transcription regulator		-0.302	0.0319	BCL2L11,CDKN1A,CTSV,HMGCR,IGFBP3,IGFBP5,LYZ,PCP4,PHGDH,RIT2,SAT1,SCD,TTC3
CCL5		cytokine		0.896	0.0326	ALCAM,CD44,DUSP1,GFAP,MMP19,SQLE
gemfibrozil		chemical drug		-0.82	0.0326	GADD45A,LDLR,PDCD4,POR,SCD,SERPINE1
BMP6		growth factor	Activated	2.63	0.0328	ADAMTS1,CD44,CDKN1A,ETV5,HMOX1,ITGA5,SERPINE1,TNFRSF12A
RUVBL1	1.026	transcription regulator		1.342	0.0331	CARS1,IGFBP3,KIFC2,SESN2,TRIM66
BCL11B	-1.229	transcription regulator		-1.285	0.0331	ADORA1,CDKN1A,KCNIP2,SPRY1,Vmn2r32 (includes others)
capsaicin		chemical drug		0.651	0.0331	CAMK2A,CASP3,HMOX1,KITLG,TAC1
CHUK	-1.074	kinase		-0.264	0.0337	ATF3,CDKN1A,CLU,CX3CL1,F3,GRIN2A,HMOX1,Mt1,PCDH7,SEMA3C,SPP1,SQSTM1,SRC
IL15	1.051	cytokine		0.944	0.0339	ALDOC,APBA1,BCL2L11,CASP3,CD44,CD53,CD74,CD83,CDKN1A,CX3CR1,DPYSL5,GARS1,GPC1,HMOX1,ITGB5,JUN,PDCD4,PDK1,PIM1,SYNPO,TNFRSF1A,YARS1
2-methoxyestradiol		chemical - endogenous mammalian		1.067	0.0352	ATF3,BCL2L11,F3,ITGB5
PRKAA		group		0.764	0.0352	CDKN1A,DUSP1,FASN,VIM
panobinostat		chemical drug		1.289	0.0352	BCL2L11,CDKN1A,FLT3,VIM
xanthohumol		chemical drug			0.0352	FASN,HMOX1,SCD,SRC
miR-92a-3p (and other miRNAs w/seed AUUGCAC)		mature microRNA		-1.222	0.0352	BCL2L11,CDKN1A,ITGA5,VSNL1
histone deacetylase inhibitor		chemical drug		1.964	0.0352	BCL2L11,CASP3,CDKN1A,IGFBP3
4-methylnitrosoamino-1-(3-pyridinyl)-1-butanone		chemical toxicant		1.222	0.0352	CDKN1A,FASN,JUN,SPP1
vitamin D		chemical drug		1	0.0352	ADAMTS1,CDKN1A,S1PR2,SPP1
apomorphine		chemical drug	Activated	2	0.0352	CACNB3,SCG2,SYT3,TAC1
EGR2		transcription regulator		-0.822	0.0357	BCL2L11,CDKN1A,CSF1R,CYP51A1,GRIN2A,HMGCR,JUN,KITLG,Nefm,SCD,SQLE
phorbol esters		chemical - other	Activated	2.433	0.0359	CD44,CRH,DUSP1,JUN,PLAT,SCG2
2-deoxyglucose		chemical drug		0.899	0.0359	BCL2L11,CASP3,CDKN1A,CRH,JUN,SPP1
fluticasone propionate		chemical drug	Activated	2.333	0.0362	C1QB,CD74,CD83,FBLN5,MMP19,SERPINE1,SERPINF1,SPP1,SPRY1
HNF1B		transcription regulator		0.378	0.0363	CD44,DUSP1,IGFBP3,ITGA3,KIFAP3,LAMB1,SEMA3C
PAX7		transcription regulator		0.651	0.0363	EMB,KCNK2,LIX1,LRFN5,OLFM1,RNH1,SUPT5H
L-methionine		chemical - endogenous mammalian		-1.067	0.0372	CLU,F3,PCK2,PLAT,SPP1
oblimersen		biologic drug	Activated	2.219	0.0372	ATF3,CDKN1A,DUSP1,GADD45A,MAFF
Pro-inflammatory Cytokine		group			0.0372	CLU,CTNND2,F3,HMOX1,LGALS1
methyl methanesulfonate		chemical toxicant		1.962	0.0372	ATF3,CDKN1A,GADD45A,JUN,VIM
sodium chloride		chemical - endogenous mammalian		1.224	0.0372	CALB1,CASP3,CRH,HMOX1,SPP1
DETA-NONOate		chemical reagent	Activated	2.15	0.0372	CDKN1A,DUSP1,HMGCR,HMOX1,SERPINE1
ASCL1	-1.119	transcription regulator		-0.873	0.0382	CDKN1A,KCNIP2,Nefm,PAX2,POU4F2,PRKCQ,PRMT2,SNAP25
11,12-epoxyeicosatrienoic acid		chemical - endogenous mammalian			0.0385	CD44,DUSP1,PLAT
Srebp		group			0.0385	CDKN1A,FASN,LDLR
NCF1	1.618	enzyme			0.0385	CD44,CDKN1A,SERPINE1
JUN/JUNB/JUND		group			0.0385	HMOX1,JUN,PDCD4
BMPR1A	1.046	kinase			0.0385	CDKN1A,HAPLN1,SERPINE1
NR0B1		ligand-dependent nuclear receptor			0.0385	AR,FASN,GPR101
SP100		transcription regulator			0.0385	CDKN1A,HSPB8,THY1
miR-128-3p (and other miRNAs w/seed CACAGUG)		mature microRNA			0.0385	LDLR,NTRK3,SNAP25
XIAP	1.011	enzyme			0.0385	CASP3,CDKN1A,SERPINE1
HSD17B4	1.017	enzyme			0.0385	FASN,MGLL,SCP2
FSHB		other			0.0385	ITGB5,KITLG,PLAT
Mt2	1.523	other			0.0385	ATF3,JUN,SERPINE1
CETP		enzyme			0.0385	HERPUD1,HMGCR,LDLR
leupeptin		chemical - protease inhibitor			0.0385	CD9,MAPT,RGS4
farnesol		chemical reagent			0.0385	ATF3,CDKN1A,HERPUD1
CSF3		cytokine		0.308	0.0386	CD44,CX3CR1,GADD45A,GFAP,HMOX1,JUN,KITLG,LYZ,PIM1,TNFRSF1A
AHR	-1.028	ligand-dependent nuclear receptor		-0.27	0.0386	ATOH8,CDKN1A,CYP2S1,FBLN5,GADD45A,HMGCR,HUNK,ITGA5,JUN,Mt1,NPTX1,PCDH8,PLAT,PPP1R15A,SCD,SERPINE1,SLC1A4,SPP1,TGFBI,VIM
triciribine		chemical drug			0.0393	ATF3,BCL2L11
L-cysteine		chemical - endogenous mammalian			0.0393	PCK2,SCD
orotic acid		chemical - endogenous mammalian			0.0393	FASN,SCD
EPHB1	-1.073	kinase			0.0393	JUN,SERPINE1
EPHB2	1.003	kinase			0.0393	GRIN1,SPRR1A
belinostat		chemical drug			0.0393	BCL2L11,CDKN1A
2,5-bis(5-hydroxymethyl-2-thienyl)furan		chemical reagent			0.0393	CDKN1A,GADD45A
mGLUR Group I		group			0.0393	CAMK2A,PIK3CB
anacardic acid		chemical - endogenous non-mammalian			0.0393	AR,PLAT
rh-endostatin		chemical drug			0.0393	CASP3,JUN
vanillyl-N-nonylamide		chemical drug			0.0393	ATF3,GADD45A
EIF2A	1.044	translation regulator			0.0393	ATF5,PCK2
SCGB3A2		other			0.0393	CTSS,MMP12
KLF17		transcription regulator			0.0393	CDKN1A,VIM
T 0070907		chemical reagent			0.0393	CDKN1A,HMOX1
RASSF3	1.12	other			0.0393	CASP3,CDKN1A
GLIS3	1.131	transcription regulator			0.0393	BCL2L11,PAX6
MTF1	1.053	transcription regulator			0.0393	MMP12,Mt1
CNOT6L	-1.078	enzyme			0.0393	IGFBP5,MAPK10
PRDM16	-1.041	transcription regulator			0.0393	CDKN1A,SERPINE1
elastase		group			0.0393	HMOX1,MMP12
SERPINA3	2.032	other			0.0393	HMGCR,LDLR
SNHG16		other			0.0393	SCD,SQLE
BCL2L11	1.307	other			0.0393	BCL2L11,CASP3
miR-494-3p (miRNAs w/seed GAAACAU)		mature microRNA			0.0393	HMOX1,VSNL1
ACLY	-1.031	enzyme			0.0393	FASN,SCD
MAPK10	-1.22	kinase			0.0393	CD44,JUN
ADORA1	-1.318	G-protein coupled receptor			0.0393	CASP3,MMP12
NT5E	1.014	phosphatase			0.0393	SERPINE1,SPP1
ATF7	-1.077	transcription regulator			0.0393	DUSP1,DUSP8
MSI1	1.002	other			0.0393	CDKN1A,TAC1
PPM1A	1.04	phosphatase			0.0393	CDKN1A,ITGA5
SCUBE3	1.013	other			0.0393	SERPINE1,VIM
RPS6KA5	-1.089	kinase			0.0393	DUSP1,JUN
MCAM	1.266	other			0.0393	ATF3,VIM
HNRNPD	1.001	transcription regulator			0.0393	CDKN1A,LDLR
SP7	-1.099	transcription regulator			0.0393	SATB2,SPP1
PPP5C	1.012	phosphatase			0.0393	CDKN1A,DUSP1
CACNA1A	-1.178	ion channel			0.0393	ATP2B2,CD68
P2RX7	1.496	ion channel			0.0393	CAPN1,TNFRSF1A
H3C6		other			0.0393	THY1,VGF
toremifene		chemical drug			0.0393	LDLR,PRLR
alpha-ketoisocaproic acid		chemical - endogenous mammalian			0.0393	ATP2B2,ATP2B3
brimonidine		chemical drug			0.0393	GFAP,JUP
aphidicolin		chemical toxicant			0.0393	CDKN1A,GADD45A
D609		chemical reagent			0.0393	ITPR1,JUN
pepstatin		chemical - protease inhibitor			0.0393	CD9,STC2
naltrexone		chemical drug			0.0393	NTRK3,PCSK2
S-allyl-L-cysteine		chemical - endogenous non-mammalian			0.0393	CASP3,FASN
S-equol		chemical drug			0.0393	PLAT,SERPINE1
clofibric acid		chemical drug			0.0393	SCD,SERPINE1
Mapk		group		1.408	0.0394	CDKN1A,F3,HMOX1,JUN,SNCG,SPP1,TUBB3
POMC	1.018	other		0.874	0.0394	CRH,DUSP1,FOSL2,HMOX1,JUN,LDLR,SDC2
GCG		other		1.372	0.0395	CASP3,FASN,FDPS,FOSL2,HMGCR,SREBF2
3-nitropropionic acid		chemical toxicant		-0.625	0.0395	ATP1B1,CASP3,JUN,SLC7A11,SQSTM1,TAC1
Hsp27		group		-0.29	0.0404	CDKN1A,CSF1R,EIF4EBP1,MAPT
WWTR1	1.124	transcription regulator		1.982	0.0404	CD44,SERPINE1,SPP1,THY1
Fcer1		complex			0.0404	CD83,ITPR1,JUN,S1PR2
HLX		transcription regulator		0.132	0.0404	CD44,CTSS,JUN,THY1
ALDH1A2		enzyme		-1.982	0.0404	ATF3,CD44,SPP1,TGFBI
GNAS	-1.065	enzyme			0.0404	FASN,PDE4A,SPP1,VGF
ELF4	4.053	transcription regulator		1.964	0.0404	CDKN1A,DUSP1,LYZ,SPP1
Salmonella enterica serotype abortus equi lipopolysaccharide		chemical toxicant		0	0.041	ASNS,ATP1B1,F3,GADD45A,MAFF,MGLL,OAZ2,PIM2,SGPP2,STARD4
leukotriene D4		chemical - endogenous mammalian	Activated	2.219	0.0415	ADAMTS1,ATF3,DUSP1,F3,FOSL2
MSTN	-2.018	growth factor		0.145	0.0415	CDKN1A,CTSV,IGFBP3,IGFBP5,VIM
PRKCB	-1.085	kinase		0	0.0415	CD83,CDKN1A,FASN,JUN,SERPINE1
GHRL		growth factor		-0.956	0.0415	FASN,PCSK2,PTPRN2,SCD,SPP1
ERK		group		1.455	0.0432	BCL2L11,CDKN1A,CLU,CTTN,DUSP1,FOSL2,HMOX1,JUN,LAMB1,LDLR,MAFF,RGS4,SERPINE1,STMN4
CAV1	1.002	transmembrane receptor		0.089	0.0435	ADGRG2,BCL2L11,CDKN1A,CSF1R,GRIN2A,HMOX1,PRLR,SERPINE1,SPRR1A,TNFRSF1A
losartan potassium		chemical drug		-1.914	0.044	CASP3,F3,ITGB5,MAPT,PLCB1,SERPINE1,SPP1,TUBB3
VCAN	1.302	other		-0.777	0.0447	CASP3,CBX6,CDKN1A,CLU,CPE,F3,FBLN5,ITGA3,ITGA5,LAMB1,LGALS3
FGF10	1.155	growth factor		-1.342	0.046	ANXA2,CYP51A1,LDLR,LSS,SCD
Map3k7	-1.056	kinase		1.982	0.046	CASP3,FASN,JUN,MVK,SCD
PP1		chemical - kinase inhibitor		-0.655	0.0461	BCL2L11,HMOX1,JUN,SRC
adenosine		chemical - endogenous mammalian			0.0461	CX3CR1,HMOX1,PLAT,SERPINE1
ETV4	1.094	transcription regulator		0.345	0.0461	B4GALT5,JUP,SPP1,VIM
SFRP1	-1.036	transmembrane receptor			0.0461	CASP3,PRLR,SDC2,VIM
NEUROD1	1.032	transcription regulator		-0.865	0.0461	CDKN1A,NTRK3,PAX6,PCSK2
GNB2	1.014	enzyme			0.0461	CD83,CDKN1A,DUSP1,FOSL2
FHIT	-1.039	enzyme		0.192	0.0461	CDKN1A,RAB11A,RHOC,VIM
CSF1R	1.552	kinase		1.067	0.0461	CDKN1A,CSF1R,HMOX1,JUN
FASN	-1.219	enzyme		-1.982	0.0461	ELOVL6,FASN,SCD,VIM
methylnitronitrosoguanidine		chemical toxicant		1.965	0.0461	CDKN1A,GADD45A,PLAT,SERPINE1
n-3 fatty acids		chemical drug	Activated	2	0.0461	ELOVL6,FASN,HMOX1,SCD
carrageenan		chemical drug		0.784	0.0461	FOSL2,GFAP,JUN,TRPM2
RHO	1.066	G-protein coupled receptor		-1.633	0.0461	CASP3,CD44,CD74,CSF1R,CTSS,Mt1,PRPH
3-methyladenine		chemical toxicant			0.0463	GFAP,HMOX1,SQSTM1
lipoxin A4		chemical - endogenous mammalian			0.0463	CDKN1A,HMOX1,SERPINE1
puromycin		chemical - endogenous non-mammalian			0.0463	CASP3,F3,SERPINE1
TMSB4		group			0.0463	ITGA3,SERPINE1,SPP1
Fibrin		complex			0.0463	F3,GFAP,SERPINE1
BMPR2	-1.088	kinase			0.0463	CLIC4,SEMA3C,SPP1
PPP1R13L	-1.107	transcription regulator			0.0463	CDKN1A,ITGA3,JUP
TGFB1I1	-1.021	transcription regulator			0.0463	AR,CDKN1A,SERPINE1
AXIN1	1.024	other			0.0463	CSRNP1,JUP,TUBB3
LCAT	1.547	enzyme			0.0463	CLU,HMGCR,LDLR
SKI	1.004	transcription regulator			0.0463	CDKN1A,Nes,SERPINE1
SELP		transmembrane receptor			0.0463	CDKN1A,F3,SERPINB9
arotinoid acid		chemical toxicant			0.0463	CDKN1A,DUSP1,SCD
idarubicin		chemical drug			0.0463	CDKN1A,GADD45A,SESN2
9Z,11E-octadecadienoic acid		chemical - endogenous mammalian			0.0463	EBF1,FASN,LDLR
diallyl trisulfide		chemical - endogenous non-mammalian			0.0463	CDKN1A,HMOX1,JUN
Sos		group			0.0467	CD44,CRABP2,ELOVL6,HMOX1,HSPB8,IGFBP5,KLF6,NPTX1,NSDHL,PIK3CB,RAP1GAP,RGMA,RUNX1,SCD,Tpm4
GSK3B	1.046	kinase	Activated	2.059	0.0471	AR,CDKN1A,CTNND2,LAMB1,SERPINE1,SPP1,SQSTM1,TUBB4A
Rxr		group			0.0472	CDKN1A,GADD45A,INSIG1,POR,SERPINF1,SPP1
OTX2	1.034	transcription regulator		0.647	0.0472	CDH4,GPNMB,PAX2,PAX6,SEMA3C,SREBF2
vorinostat		chemical drug		1.914	0.0497	ADAMTS1,AR,BCL2L11,CASP3,CDKN1A,CLU,DUSP1,JUN,LGI1,TNFRSF1A,VIM
norepinephrine		chemical - endogenous mammalian		1.977	0.0497	CACNA1G,CRH,DUSP1,EIF2AK3,ELOVL6,FOSL2,HMOX1,LAMB3,NAP1L5,SERPINE1,SLC17A6
LONP1	1.139	peptidase	Inhibited	-2.433	0.0497	ANXA2,GARS1,GPT2,HSPA9,HSPB1,MTHFD2,SARS1
ADIPOQ		other		-0.047	0.05	CDKN1A,CRH,DUSP1,F3,FASN,HMOX1,LDLR,PDCD4,SCD
ciprofibrate		chemical drug		1.066	0.05	ADAMTS1,ANXA2,CD63,CHRNB2,CTSV,MGLL,SCD,SQSTM1,UPP2
YBX1	1.038	transcription regulator	Activated	2	0.0509	CDKN1A,F3,FGFR1,IGFBP3,STC2
platelet activating factor		chemical - endogenous mammalian		1.982	0.0522	CDKN1A,F3,SERPINE1,VIM
IRS2	1.027	enzyme		-1.937	0.0522	FASN,HMGCR,HMOX1,SREBF2
IRS1	1.003	enzyme		-1.959	0.0531	CRABP2,FASN,GAS5,HMGCR,HMOX1,LDLR,SPP1,SREBF2,TGFBI
CLDN7		other	Activated	2.395	0.0531	B4GALNT1,CD68,CX3CL1,F3,LGALS3,LYSMD2,PANX2,PHGDH,TMCO1
N-acetyl-L-cysteine		chemical drug		-1.99	0.0551	AR,BCL2L11,CASP3,CDKN1A,EIF2AK3,FASN,HAX1,HMOX1,JUN,SERPINE1,SPP1
P38 MAPK		group		1.881	0.0569	ATF3,CD44,CD83,CDKN1A,DUSP1,F3,HMOX1,IGFBP5,JUN,MMP12,Nes,RGS4,RUNX1,SATB2,SDC2,SERPINE1,SORCS3,TNFRSF1A
bromodeoxyuridine		chemical drug	Activated	2	0.0587	F3,IGFBP3,SERPINE1,TGFBI
IFNB1		cytokine		1.813	0.0612	CASP3,CD83,CDKN1A,CX3CL1,HMGCR,HMGCS1,ICOSLG/LOC102723996,IDI1,LAMB1,NPTX1,SPRY1,SQLE,SREBF2,STARD4
WNT1		cytokine	Activated	2.423	0.0631	CALB2,CDKN1A,EIF3C,EIF4EBP1,JUN,PDCD4,SEMA3C,SERPINE1,SPP1
BTNL2		transmembrane receptor	Activated	2.449	0.0652	CD109,CD74,CYP2S1,EMB,GPR34,NTRK3
candesartan		chemical drug		-1.982	0.0656	CRH,FOSL2,SERPINE1,SPP1
dalfampridine		chemical drug	Activated	2	0.0656	ATF3,DUSP1,JUN,MAFF
H-7		chemical - kinase inhibitor		-1.98	0.0656	ITGA5,Mt1,PIM1,SERPINE1
N-acetylsphingosine		chemical reagent		1.964	0.0656	CDKN1A,EIF2AK3,JUN,SERPINE1
MYD88	1.127	other		1.97	0.0703	CD44,CD83,CLIC4,DUSP1,HMOX1,IGFBP5,JUN,MAFF,Nes,SERPINE1,SPP1
GATA4		transcription regulator	Inhibited	-2.433	0.0704	ADORA1,CLSTN2,CRABP2,JUN,PAX2,SPP1,SPRR1A,TGFBI,VIM
cholecalciferol		chemical - endogenous mammalian		1.884	0.0704	ANXA2,CD83,IGFBP3,JUN,PVALB,SERPINE1,SPP1
FN1	-1.044	enzyme		1.976	0.0709	CD83,CDKN1A,CLIC4,DHCR24,EIF4B,F3,ITGA5,SDCBP,SERPINE1,SPP1,SQSTM1,VIM,ZYX
NUPR1	1.932	transcription regulator	Activated	2.043	0.0728	ALDOC,ATF3,CACNA2D2,CD63,CD68,CDK15,CEP170B,DAGLA,DHCR24,DPYSL5,DUSP8,ELL2,FGF1,GADD45A,KLF6,MGLL,MMP12,Nes,NUPR1,PDK1,PIM1,PPP1R15A,RAB39B,RIMKLA,SAT1,SERPINE1,SESN2,TMEM268,ZC3HAV1,ZFAND2A
IL24		cytokine		1.93	0.073	BCL2L11,CASP3,GADD45A,PPP1R15A
JAG1	-1.071	growth factor		1.982	0.073	CDKN1A,DUSP1,DUSP8,SPP1
BAPTA-AM		chemical reagent		-1.964	0.073	ATF3,CDKN1A,JUN,SPP1
PTGS2		enzyme		1.87	0.0743	ANXA2,CD44,CD68,CDKN1A,CLU,DUSP1,EZR,GRIN2A,IGFBP3
FOXO1	1.001	transcription regulator		1.776	0.0771	AR,BCL2L11,CDKN1A,CTSV,EBF1,EIF4EBP1,ELOVL6,FASN,FBXO21,FDPS,GADD45A,HMGCR,HMOX1,ITGA3,JUN,PCK2,PPP1R15A,SCD,SERPINE1,Slc25a1,SLC25A24,SQLE,SREBF2
Laminin (complex)		complex		-1.98	0.0807	ETV5,MAPT,SERPINE1,VIM
histamine		chemical - endogenous mammalian		1.96	0.0807	CRH,F3,JUN,LDLR
cobalt chloride		chemical reagent		1.762	0.0811	ADAMTS1,CDKN1A,CLU,DUSP1,HMOX1,SERPINF1
Interferon alpha		group	Activated	2.434	0.0825	ATF3,CASP3,CD83,CDKN1A,CTH,F3,FASN,FOSL2,ITPR1,PIM1,PIM2,PLAT,SAT1,SERPINB9,SPRY1,SREBF2,UNC93B1,ZC3HAV1
cholic acid		chemical - endogenous mammalian	Activated	2.183	0.0863	FDFT1,HMGCR,IGFBP5,SQLE,SREBF2
TRAP1	1.011	enzyme	Inhibited	-2	0.0888	GARS1,GPT2,MTHFD2,SARS1
bicuculline		chemical - endogenous non-mammalian		1.934	0.0973	ATF3,DUSP1,JUN,MAFF
PARP1	1.065	enzyme	Inhibited	-2.442	0.101	FASN,HMOX1,ITPR1,JUN,NELL2,PVALB,RAPGEF4
bleomycin		chemical drug	Activated	2.944	0.102	CASP3,CDKN1A,CTSS,FGFR1,KITLG,MMP12,PLAT,SERPINE1,SPP1,TNFRSF1A
cyclic AMP		chemical - endogenous mammalian		1.819	0.104	ADCYAP1,CDKN1A,CRH,F3,FOSL2,GAP43,IGFBP3,IGFBP5,JUN,PRLR,SERPINE1,VGF
TAF4	-1.005	transcription regulator		-1.982	0.112	AR,GAS5,MAFF,RUNX1,SPP1,SPRR1A
STAT1	1.078	transcription regulator	Activated	2.107	0.119	BCL2L11,CASP3,CDKN1A,CTSS,CX3CL1,CX3CR1,HLA-DRB5,Hrk,JUN,PAX6,PIM1,RUNX1,S100A10,SPRR1A
PTEN	-1.009	phosphatase		1.917	0.119	AR,ATF3,BCL2L11,CDKN1A,CTSV,CX3CR1,DUSP1,EIF4EBP1,F3,FASN,FDFT1,HMGCR,IDI1,IGFBP3,IGFBP5,KLF6,LGALS3,PDCD4,PIM1,RUNX1,SAT1,SCD,SERPINE1,SPP1,SRC
ESRRA		ligand-dependent nuclear receptor	Inhibited	-2.345	0.12	ALDOC,CACNB1,CYP51A1,HMGCR,HMGCS1,IDI1,PCK2,SPP1,STAC2
ZFP36	1.043	transcription regulator		-1.96	0.123	CDKN1A,CTSS,JUN,PIM1,SPP1
KDM5B	-1.021	transcription regulator	Activated	2.456	0.125	DHCR24,GADD45A,INSIG1,NEFL,NOL3,PLS3,PRLR,SAT1,TUBB2A
SYVN1	1.043	transporter	Activated	2.53	0.126	CD44,DUSP1,F3,FASN,HSPB1,ITGA3,SLC3A2,SLC7A5,TARS1,ZC3HAV1
cytarabine		chemical drug	Activated	2	0.135	BCL2L11,CDKN1A,GADD45A,SESN2
zinc		chemical drug	Activated	2.223	0.14	HMOX1,IDI1,Mt1,PDE4A,SCD
cephaloridine		chemical drug	Activated	2.449	0.148	GPNMB,HMOX1,LAMB3,MMP12,RND1,TNFRSF12A
miR-17-5p (and other miRNAs w/seed AAAGUGC)		mature microRNA	Inhibited	-2.189	0.149	BCL2L11,CDKN1A,RHOC,RUNX1,VIM
trovafloxacin		chemical drug	Activated	2.236	0.149	CDKN1A,FASN,HMOX1,LDLR,SERPINE1
HGF	1.176	growth factor	Activated	2.01	0.153	ADAMTS1,ANGPTL2,ASNS,ATF3,CD44,CDKN1A,CHRNB2,DOK5,F3,HMOX1,IGFBP3,INSIG1,ITPR1,KITLG,LDLR,PIK3CB,PIM1,PIM2,SERPINE1,SLC7A1,SPP1,STAB1,TNFRSF1A,VIM
SCD	-1.452	enzyme		-1.962	0.166	ATF3,FASN,GADD45A,HERPUD1
MAX	1.051	transcription regulator		-1.98	0.18	AR,CDKN1A,EBF1,GADD45A,KLF6,PDK1
IL21		cytokine	Activated	2.4	0.18	BCL2L11,CASP3,CDKN1A,HLA-DRB5,MMP12,RUNX1
CCND1	1.131	transcription regulator		1.795	0.181	AR,CD44,CDKN1A,CTNNA2,DHCR24,EIF5A2,ENDOD1,FGFR1,HSPB1,HSPB8,JPT1,MAFF,MFSD6,PDCD4,RAB3B,SATB1,SPP1,STARD4
SMAD4	1.01	transcription regulator	Activated	2.418	0.188	CDKN1A,COCH,GADD45A,HMOX1,ITGB5,PAX6,POR,RUNX1,SCD,SERPINE1,VIM
MDM2	1.026	transcription regulator		-1.922	0.188	ATF3,CDKN1A,ELF4,LYZ
BTK		kinase		1.977	0.195	CDKN1A,HMOX1,JUN,MTHFD2,PIM1
FGF1	-1.501	growth factor		1.771	0.196	CD68,CDKN1A,FGFR1,HMOX1,JUN,SPP1,TNFRSF12A
COL18A1	1.289	other	Inhibited	-2.433	0.197	F3,FGFR1,GFAP,JUN,SERPINE1,TNFRSF1A
Y 27632		chemical drug		-1.982	0.2	CD44,CDKN1A,SERPINE1,VIM
FFAR3		G-protein coupled receptor	Activated	2.236	0.205	CALB1,KCNH5,NECAB2,PCP4,VSNL1
miR-16-5p (and other miRNAs w/seed AGCAGCA)		mature microRNA		-1.836	0.211	FGFR1,FLT3,HMOX1,JUN,KITLG,PDCD4,PSAT1,RARS1,SLC7A1,SQSTM1,TMEM43,TPPP3,ZYX
lysophosphatidic acid		chemical - other	Activated	2.207	0.215	DUSP1,F3,JUN,SERPINE1,VIM
GAST		other	Activated	2.186	0.215	HERPUD1,JUN,NARS1,POR,SRC
TLR9		transmembrane receptor	Activated	2.125	0.23	ATF3,CD83,CTH,DUSP1,HMOX1,LIX1,SERPINE1,SPRY1
bortezomib		chemical drug		1.995	0.243	ATF3,BCL2L11,CDKN1A,EIF2AK3,GADD45A,GPNMB,IGFBP3,PPP1R15A,SQSTM1,SRXN1,VIM
TCR		complex	Activated	2.356	0.262	ARPP21,BCL2L11,CD44,ELL2,ETV5,GRIA3,HSPA9,JUN,PDCD4,PIM1,RUNX1,SDCBP,SPP1,TNFRSF12A,TNFRSF1A,ZC3HAV1
SOCS1		other		-1.982	0.267	CD44,CDKN1A,DUSP1,JUN,MMP12
15-deoxy-delta-12,14 -PGJ 2		chemical - endogenous mammalian	Activated	2.161	0.269	CASP3,CDKN1A,GADD45A,HMOX1,HSPB1,JUN,SERPINE1,SPP1
1,2-dithiol-3-thione		chemical reagent	Activated	2.29	0.271	B4GALNT1,DNAJB9,EIF3C,HAX1,HMOX1,LMNA,MGLL,MSMO1,NARS1,PSAT1,RARS1,SRXN1
FLT1	1.012	kinase	Activated	2.236	0.299	CDKN1A,CLIC4,DHCR24,EIF4B,HMOX1
EIF2AK2	1.091	kinase		1.934	0.31	ATF3,CDKN1A,PPP1R15A,ZC3HAV1
GNA12	1.022	enzyme	Activated	2	0.398	EZR,LAMB3,PIK3CB,VIM
TBX2	-1.042	transcription regulator		-1.941	0.461	ATF3,ATF5,CDKN1A,SREBF2
MYCN	1.047	transcription regulator	Inhibited	-2.484	0.485	CDKN1A,CLU,EIF3C,ITGA3,LGALS1,LRRN1,PDK1,PHGDH,S100A10,SDC2,SERPINE1,TNFRSF1A,VIM,ZYX
TGM2	1.212	enzyme	Activated	2.433	1	CD74,CSRNP1,CX3CR1,PIM1,POR,SDCBP,SPP1
KLF3	1.032	transcription regulator	Inhibited	-2.138	1	ARHGEF3,ARID5A,CARHSP1,CEP170B,ELMO1,EPRS1,GLIPR2,MATK,PATJ,PRMT2,SCP2,SPTB,TES,VIM,WSB1
EDN1	1.206	cytokine		1.981	1	EZR,ITGA5,JUN,RAB3A,SERPINE1,VIM

## Sheet: UP_CONCvsDNT_Jun
¬© 2000-2020 QIAGEN. All rights reserved.
Upstream Regulator	Expr Fold Change	Molecule Type	Predicted Activation State	Activation z-score	Flags	p-value of overlap	Target Molecules in Dataset	Mechanistic Network
ATF4	1.113	transcription regulator	Activated	4.765	bias	2.2e-18	AARS1,ASNS,ATF3,ATF5,BBC3,CARS1,CDKN1A,CHAC1,DDIT3,JUN,LARS1,MTHFD2,NARS1,PCK2,PHGDH,PSAT1,SARS1,SERPINF1,SIGMAR1,SLC1A4,SLC7A1,SLC7A11,SLC7A3,SLC7A5,STC2,TNFRSF12A,WARS1,XPOT	48 (4)
HTT	1.082	transcription regulator		0.719		8.33e-17	ACAT2,ALDOC,ARPP21,ATF3,BBC3,CDKN1A,CHRNB2,COCH,COX6A2,CSF1R,CYCS,CYP51A1,DDIT3,EBF1,EGR1,FDFT1,FDPS,FGF1,GNAL,HMGCS1,HOXB9,HPCA,HSPA9,JUN,JUP,KCNC4,KCNQ2,LDLR,MYT1L,NAB2,NCS1,NEFH,NEFL,NSG2,OPRL1,PCP4,PLCB1,PVALB,RAP1GAP,RASGRP2,Rbfox3,RPH3A,SCN4B,SERPINF1,SPP1,SQSTM1,ST3GAL2,SYN2,SYNDIG1L,TAC1,THRA,TUBA4A,UCHL1,VAMP1,VAPB,VGF,VSNL1	129 (17)
tosedostat		chemical drug	Activated	3.582	bias	9.72e-14	ASNS,ATF3,ATF5,CARS1,CDKN1A,CHAC1,DDIT3,PSAT1,SARS1,SESN2,SLC7A11,STC2,WARS1
POU4F1	-1.305	transcription regulator		0.407		1.63e-13	ADCYAP1,ADGRG2,AVIL,CACNB3,CACNG5,CALB2,CDKN1A,INA,IRX2,IRX3,ISL2,NECAB2,PIEZO2,POU4F1,POU4F2,PPP1R1C,PRPH,PVALB,SNCG,TAC1
SCAP	-1.026	other	Inhibited	-3.269	bias	2.84e-13	ALDOC,ASNS,ATF3,ATF5,CYP51A1,DDIT3,FDFT1,FDPS,HMGCS1,IDI1,INSIG1,LDLR,MSMO1,MTHFD2,NSDHL,SLC7A1,SPRR1A,STARD4	60 (7)
TFRC	-1.132	transporter				4.97e-13	ATF3,ATF5,BBC3,CDKN1A,CHAC1,DDIT3,ECEL1,HMOX1,Hrk,JUN,MMP12,PHGDH,SERPINB8,SOX11,SPRR1A,SRXN1,STC2,TNFRSF12A
EIF2AK3	1.068	kinase	Activated	2.618	bias	6.63e-13	AARS1,ALDH18A1,ASNS,ATF3,ATF5,CARS1,DDIT3,EGR1,EPRS1,HSPA9,JUN,LARS1,LONP1,NARS1,PCK2,SARS1,SLC1A4,SQSTM1,WARS1,YARS1	86 (11)
CREB1	1.05	transcription regulator	Activated	3.253		3.75e-12	ADGRA1,ARC,ATF3,ATF5,CALB2,CALN1,CAPN5,CARS1,CD68,CDH13,CDK14,CDKN1A,COCH,CYP51A1,ECEL1,EGR1,GNAL,HMGCS1,HMOX1,HPCA,IDI1,INA,JUN,KCNC4,KCND2,LDLR,LYPD6,MSMO1,NAB2,NAP1L5,Nrgn,PLAT,RPRM,SCN3B,SHTN1,SLC17A6,SLC35G2,SQSTM1,SRXN1,SYN2,TAC1,VGF,YPEL4	69 (6)
APP	1.029	other		0.943		2e-10	ADCYAP1,ALDOC,ANXA6,ARC,ATP1B1,BBC3,CALB1,CAPN1,CD68,CLIC1,CPLX1,CRABP2,CSF1R,CYCS,DBN1,DDAH1,EGR1,EIF5A2,GABBR2,HMOX1,HPCA,Hrk,INA,JUN,KCNC4,KCND2,LDLR,LIMK1,MMP12,NEFL,Nrgn,PCP4,PDGFA,PLAT,POU4F1,PVALB,Rbfox3,SCN1A,SERPINF1,SIGMAR1,SLC7A11,STMN2,SYN2,THY1,TPPP,TUBA1A,TUBA4A,TUBB2A,TUBB3,TUBB4B,UCHL1,VSNL1	132 (16)
25-hydroxycholesterol		chemical reagent	Activated	2.899		4.06e-10	ACAT2,ASNS,ATF3,CHAC1,DDIT3,FDFT1,FDPS,HMGCS1,HMOX1,INSIG1,JUN,LDLR,STARD4	73 (11)
ADRB		group		-0.3		6.83e-10	ACAT2,ARHGEF3,ATF3,ATF5,CD68,CDKN1A,CYP51A1,DDIT3,ENDOD1,FDPS,HMGCS1,HMOX1,INSIG1,JUN,MSMO1,NSDHL,SLC7A11,SQSTM1,SRXN1	83 (15)
BDNF	1.173	growth factor		-0.369		1.64e-08	ACOT7,ADCYAP1,AR,ARC,ARPP21,CALB2,CDKN1A,CYGB,EGR1,JUN,KIF5A,LIMK1,NAB2,RAB3A,REEP5,RPRM,SH3BGRL2,SLC17A6,SPP1,SYN2,TAC1,THRA,TUBA1A,TUBB3,VGF,VSNL1	98 (16)
NGF	-1.677	growth factor		0.121	bias	1.94e-08	ATF3,BBC3,CD83,CDKN1A,ECEL1,EGR1,HMOX1,Hrk,JUN,KIF3C,LDLR,NAB2,PPP2R2C,SHTN1,SQSTM1,STMN4,TAC1,TNFRSF12A,VGF	129 (19)
EIF2AK4	1.03	kinase	Activated	2.184	bias	2.38e-08	ASNS,ATF3,CHAC1,DDIT3,EGR1,PCK2,PHGDH,PSAT1	29 (3)
thapsigargin		chemical toxicant	Activated	3.134	bias	2.64e-08	AR,ARC,ASNS,ATF3,BBC3,CAPN5,CD83,CDKN1A,CHAC1,DDIT3,EGR1,HAPLN1,HMOX1,HSPA9,JUN,LONP1,PCK2,SESN2	91 (17)
isoquercitrin		chemical drug	Inhibited	-2.646	bias	4.27e-08	ACAT2,CYP51A1,FDFT1,FDPS,INSIG1,LDLR,MSMO1	32 (4)
ALDH2	1.051	enzyme	Inhibited	-2.813	bias	6.09e-08	ATF5,MTHFD2,PHGDH,PSAT1,SLC1A4,SLC7A11,SLC7A3,SLC7A5
SREBF2	-1.07	transcription regulator	Inhibited	-2.941	bias	1.23e-07	ALDOC,CDKN1A,CYP51A1,FDFT1,FDPS,HMGCS1,IDI1,INSIG1,LDLR,MSMO1,NSDHL,STARD4	59 (6)
bromobenzene		chemical toxicant	Activated	2.588		1.24e-07	CAPN1,CDKN1A,DDIT3,FDFT1,FDPS,HMGCS1,HMOX1,JUN,LONP1,MSMO1,TUBA1A
forskolin		chemical toxicant		1.183	bias	1.44e-07	ADCYAP1,ADGRA1,ALDOC,ARC,ATF3,ATP1B1,CD68,CDK14,CDK16,CDKN1A,DDIT3,ECEL1,EGR1,GNAL,GPRC5B,HAPLN1,HMOX1,INA,JUN,MSMO1,NAP1L5,NOL3,PDE4A,PLAT,PPM1F,RAB7A,RPRM,SLC17A6,SLC7A11,SPP1,SRXN1,TAC1,TUBA1A,TUBA4A,VGF	99 (16)
chloropromazine		chemical drug		0.004		1.82e-07	ACAT2,CD83,FDFT1,FDPS,HMGCS1,IDI1,LDLR,MSMO1,PLCB1
ISL1	1.014	transcription regulator		0.089		2.87e-07	ADCYAP1,ADGRG2,AVIL,CALB2,IRX3,ISL2,PIEZO2,POU4F1,POU4F2,PPP1R1C,PRPH
ATN1	1.044	transcription regulator				3e-07	ATP1B1,EBF1,FGF1,JUP,NAB2,NEFH,NEFL,NSG2,OPRL1,PVALB,SOX11,SPP1,THRA,TUBA4A,VAMP1,VSNL1
HDL-cholesterol		complex		0.333	bias	3.23e-07	ALDH1L2,CHAC1,CYP51A1,EGR1,FDFT1,HMGCS1,IDI1,MSMO1,TRIM66
rosuvastatin		chemical drug		-1.912	bias	3.58e-07	CYP51A1,FDFT1,FDPS,HMGCS1,HMOX1,IDI1,LDLR
PPARGC1A	1.019	transcription regulator		-1.102	bias	3.62e-07	BBC3,CD68,CDKN1A,CPLX1,CYCS,HAPLN1,INSIG1,LDLR,MMP15,MSMO1,NEFH,NSDHL,PCK2,PVALB,SESN2,SPARCL1,SYT2,THRA,TNFRSF12A	53 (5)
IFNG		cytokine	Activated	2.969		3.85e-07	ADGRA1,ADGRG2,ADORA1,ARC,ASNS,ATF3,ATP1B1,BBC3,CALB1,CALB2,CD68,CD83,CDH13,CDKN1A,CHAC1,CLIC4,CSF1R,CTSK,DDIT3,EGR1,EGR3,FGF1,FGF12,GPRC5B,HMGCS1,HMOX1,Hrk,IDI1,ITGA5,JUN,LIMK1,LIX1,MMP12,NDRG4,PCSK2,PDGFA,PHGDH,POU4F2,SLC7A11,SLC7A5,SPP1,SPRR1A,SQSTM1,TAC1,THY1,TMEM50B,TNFRSF12A,VSNL1,WARS1,ZYX	102 (17)
tunicamycin		chemical - endogenous non-mammalian	Activated	3.99	bias	7.3e-07	ASNS,ATF3,AVIL,BBC3,CDKN1A,CHAC1,DDIT3,EGR1,HAPLN1,HMOX1,HSPA9,LONP1,NARS1,PCK2,SESN2,SIGMAR1,SLC7A11,WARS1	87 (16)
SREBF1	1.038	transcription regulator	Inhibited	-2.115	bias	7.43e-07	AARS1,ALDOC,AR,CDKN1A,CYCS,CYP51A1,FDFT1,FDPS,HMGCS1,HMOX1,IDI1,INSIG1,LDLR,MSMO1,NSDHL,PCK2,PLS3,STARD4,VGF	63 (7)
POR	1.052	enzyme	Activated	3.286		8.15e-07	ACAT2,ASNS,ATF5,CYP51A1,DHCR24,FDFT1,FDPS,FGF1,HMGCS1,HMOX1,IDI1,INSIG1,LDLR,MSMO1,NSDHL,STARD4
beta-estradiol		chemical - endogenous mammalian		1.698		1.12e-06	AARS1,ADGRG2,ADM2,ADORA1,ALDH18A1,AR,ARC,ATF3,ATF5,ATP1B1,BBC3,CALB1,CBX6,CDKN1A,CLIC4,COCH,COX6A2,CRABP2,CTSK,CYCS,CYP51A1,DBN1,DDIT3,DMTN,DUSP3,EGR1,EGR3,EML2,FDFT1,FGF1,FSTL1,HMGCS1,HMOX1,HSPA9,JUN,KIF3C,LDLR,MEDAG,MGLL,MSMO1,NARS1,NRIP3,NSDHL,PAQR7,PDGFA,PLAT,PPP2R2C,PSAT1,PVALB,RAP1GAP,RASGRP2,RBPMS,RHOQ,RPRM,SLC7A5,SNCG,SOX11,SPOCK2,SPRR1A,SQSTM1,STC2,STK32C,SUCLA2,TAC1,TESK1,THRA,VAMP1,YAR…	132 (17)
ATF3	2.039	transcription regulator		1.756		1.2e-06	ASNS,ATF3,BBC3,CD83,CDKN1A,CHAC1,DDIT3,JUN,LDLR,SPRR1A	70 (12)
ezetimibe		chemical drug	Inhibited	-2.429	bias	1.3e-06	CYP51A1,FDFT1,FDPS,HMGCS1,IDI1,LDLR	44 (5)
D-glucose		chemical - endogenous mammalian		-1.413		1.43e-06	AARS1,ADARB1,ALDOC,ASNS,ATF3,ATF5,BBC3,CALB1,CARS1,CDKN1A,COX6A2,DDIT3,EGR1,HAPLN1,HMOX1,ITGA5,JUN,LDLR,PCK2,PCSK2,PLCB1,SARS1,Sh3bgr,SLC7A1,SPP1,SQSTM1,SUCLA2,TSPAN2,TUBB3,TUBB4A,WARS1,YARS1	101 (17)
DDIT3	1.598	transcription regulator	Activated	2.937	bias	1.45e-06	ATF3,ATF5,AVIL,BBC3,DDIT3,HMOX1,SARS1,WARS1,XPOT
MFSD2A	-1.068	transporter				1.74e-06	ALDOC,CYP51A1,FDFT1,IDI1,INSIG1,LDLR,STARD4
NFE2L2	1.028	transcription regulator		0.696	bias	1.8e-06	ADCYAP1,ARHGEF3,ATF3,CALB1,Calm1 (includes others),CDKN1A,CTSK,DDIT3,EIF3C,HMOX1,HPCA,HSPA9,KIFC2,MAPK10,MGLL,MGST3,MSMO1,NARS1,PHGDH,PSAT1,SLC1A4,SLC7A11,SQSTM1,SRXN1,SYN2,VSNL1	56 (8)
REST	1.118	transcription regulator	Activated	2.13	bias	1.86e-06	CHRNB2,CNTNAP1,FGF12,INA,KCNQ2,NEFH,NELL1,NPTXR,POU4F1,RAB3A,STMN2,TAC1,TUBB3,UCHL1
H2AB3 (includes others)		other		1.414	bias	2.39e-06	ARC,ATF3,ATF5,BBC3,CDKN1A,CHAC1,PRPH,TMEM151B
SH3TC2	-1.053	other		1.134		2.44e-06	CYP51A1,DHCR24,EGR1,FDPS,HMGCS1,IDI1,NSDHL
SOD1	-1.089	enzyme				2.76e-06	ALDOC,ATP6V1G2,CSF1R,HMOX1,JUN,KCNC4,LIMK1,NEFH,NEFL,PCP4,PRPH,SNCG,SPP1,SQSTM1,TUBB4A,VAPB,VGF	79 (12)
arsenic trioxide		chemical drug	Activated	2.567		5.82e-06	ACAT2,BBC3,CDKN1A,CYP51A1,DDIT3,DHCR24,FDFT1,FDPS,HMGCS1,HMOX1,IDI1,MSMO1,SLC7A11	134 (19)
WT1		transcription regulator		0.773		8.65e-06	ASNS,CDKN1A,CLIC1,CLIC4,CSF1R,EGR1,FDFT1,FDPS,FGF1,IDI1,JUP,PCK2,PDGFA,POU4F2,SLC35G2,SQSTM1,WARS1,YARS1
MAPT	-1.068	other				8.82e-06	ANXA6,ATP1B1,CAPN1,CDKN1A,CYCS,EIF5A2,HPCA,JUN,PCP4,PVALB,STMN2,THY1,TPPP,TUBA1A,TUBA4A,TUBB2A,TUBB3,TUBB4B,UCHL1,VSNL1	63 (4)
ethanol		chemical - endogenous mammalian		0.9		8.82e-06	ATF3,CAPN1,CAPN5,CDH13,CDKN1A,CHRNA6,CHRNB3,CLIC4,DDIT3,EGR1,HMOX1,JUN,MGST3,MMP12,Nrgn,NSDHL,PLAT,SLC7A11,SRXN1,STAU2	92 (16)
LDL		complex	Activated	2.758	bias	9.26e-06	ATF3,CAPN1,CD68,CDKN1A,CTSK,DDIT3,EGR1,EGR3,EMB,FDPS,HMOX1,INSIG1,JUN,LDLR,MMP12,PLAT	125 (16)
histidinol		chemical - endogenous mammalian	Activated	2	bias	9.43e-06	ASNS,EGR1,SLC7A1,SLC7A5
RHOC	1.092	enzyme	Inhibited	-2	bias	9.43e-06	ATF3,CDKN1A,DDIT3,NAT8L
hydrogen peroxide		chemical - endogenous mammalian		0.896	bias	1.21e-05	ACAT2,AR,ATF3,BBC3,CD68,CDH13,CDKN1A,CYCS,CYP51A1,DDIT3,DUSP16,EGR1,FDFT1,FDPS,HMOX1,INSIG1,JUN,LDLR,MSMO1,NOL3,SLC7A11,SPP1,TUBA4A,TUBB2A	125 (19)
valproic acid		chemical drug		-0.383		1.33e-05	ATF3,CD83,CDKN1A,COCH,CYP51A1,DDIT3,DPP10,FDFT1,FDPS,HAPLN1,HMGCS1,HMOX1,IDI1,JUN,LDLR,MAPK10,MSMO1,NSDHL,PAQR7,PLAT,PPP2R2C,SPP1,SQSTM1,TUBB3,YWHAH	129 (16)
lovastatin		chemical drug		-0.067		1.43e-05	ACAT2,AR,ATF3,CDKN1A,DDIT3,FDFT1,FDPS,HMGCS1,HMOX1,LDLR,PLAT	87 (14)
Hdac		group	Inhibited	-2.51		1.5e-05	ARC,ATF3,CDKN1A,CRABP2,CSF1R,DDIT3,EGR1,EGR3,IRX3,JUN,JUP,NDRG4,SPP1	127 (14)
cholesterol		chemical - endogenous mammalian	Activated	3.27		1.58e-05	ATF3,CD68,CTSK,DDIT3,FDFT1,FDPS,HMGCS1,IDI1,INSIG1,LDLR,MSMO1,NSDHL,PSAT1,SLC7A5,STARD4	68 (12)
CREM	1.065	transcription regulator		0.378		1.62e-05	ARC,ATF3,CRABP2,CYP51A1,EGR1,HMGCS1,IDI1,INA,LDLR,MSMO1,NAB2,TAC1	93 (10)
sulindac sulfide		chemical drug	Activated	2.035		1.69e-05	ATF3,CDKN1A,EGR1,INSIG1,MSMO1,MTHFD2,RAP1GAP,STC2,TUBA4A	43 (8)
atorvastatin		chemical drug	Inhibited	-2.077		1.9e-05	CYP51A1,DHCR24,EGR1,FDFT1,FDPS,HMGCS1,HMOX1,IDI1,JUN,LDLR,MSMO1,NSDHL,PLAT,SPP1	86 (18)
DNAJC3	1.008	other				1.98e-05	CALB2,DDIT3,NEFL,Nrgn,SNCG
AGT	1.041	growth factor		-0.14		2.03e-05	ACAT2,ATF3,ATP1B1,Calm1 (includes others),CDH13,CDKN1A,COLEC10,CRABP2,EGR1,FBXO21,FDFT1,HMGCS1,HMOX1,IDI1,ITGA5,JUN,LDLR,MSMO1,PDGFA,PNKD,SEMA6A,SPP1,TNFRSF12A,TUBB3	122 (16)
dopamine		chemical - endogenous mammalian		-0.256		2.05e-05	CTSK,DDIT3,EGR1,GPRC5B,HMOX1,JUN,KCND2,LDLR,SCN1A,SCN1B,TAC1	102 (19)
TRIB3	1.153	kinase	Inhibited	-2.401		2.66e-05	ASNS,DDIT3,MTHFD2,PCK2,PSAT1,STC2	47 (4)
mercuric chloride		chemical toxicant				2.66e-05	CDKN1A,DDIT3,HMOX1,HSPA9,JUN,SPP1	136 (18)
PDGF BB		complex		1.847	bias	2.69e-05	ACAT2,ADARB1,ATF3,CDKN1A,CSF1R,CYCS,DDIT3,EGR1,EGR3,HMGCS1,HMOX1,ITGA5,JUN,LDLR,MMP12,PDGFA,PLAT,SLC7A1,TNFRSF12A,VAPB	72 (16)
levodopa		chemical - endogenous mammalian		-1.568		2.69e-05	ARC,ARPP21,BBC3,CHAC1,COCH,DMTN,ECEL1,FDPS,FNDC9,HAPLN4,HPCA,HS6ST2,HTR1B,JPH3,KCNC4,KCND2,LIX1,MSMO1,NAB2,NOL3,NSG2,PALM,PCSK2,PDGFA,PIEZO2,PPP2R2C,PVALB,RAP1GAP,RHOBTB2,SCN4B,SHANK3,SYN2,SYNDIG1L,TAC1,VAMP1,VGF,ZCCHC12
PD98059		chemical - kinase inhibitor		-0.713	bias	2.77e-05	ACAT2,ACOT7,AR,ATF3,BBC3,CD83,CDKN1A,CHN1,CTSK,CYCS,DDIT3,EGR1,EGR3,HMOX1,JUN,LDLR,MGLL,MMP12,PDGFA,PLAT,SIGMAR1,SPP1,SPRR1A,TUBA4A,TUBB2A	93 (16)
CHD4	1.09	enzyme		-0.707	bias	2.98e-05	ADORA1,ARC,CDKN1A,HMOX1,JUN,OPRL1,PRPH,SCN3B
haloperidol		chemical drug		-1.992	bias	3.16e-05	EGR1,HMGCS1,LDLR,PCSK2,PVALB,SCN1B,SCN2B,SIGMAR1,SYN2,TAC1	69 (8)
SP600125		chemical - kinase inhibitor		-1.867		3.18e-05	ACAT2,ATF3,CD83,CDKN1A,CSF1R,EGR1,HMOX1,Hrk,JUN,LDLR,MMP12,MTHFD2,PCK2,SPP1	117 (15)
brefeldin A		chemical - endogenous non-mammalian	Activated	2.621		3.32e-05	BBC3,DDIT3,HMOX1,HSPA9,KCND2,LONP1,SESN2	43 (3)
NPPB		other	Activated	2.425	bias	3.51e-05	ACAT2,FDFT1,HMGCS1,IDI1,LDLR,MSMO1
RTN4	1.001	other		-1.387		3.54e-05	CPLX1,FGF1,INA,JUN,NEFL,SPRR1A,TSPAN2,TUBB4A
halofuginone		chemical drug				3.68e-05	CYGB,DBN1,EGR1,FSTL1,Hrk,NAB2,PTGFRN,SCN1B,SPARCL1,SPP1,ST3GAL2,VSNL1
ATP7B	1.031	transporter	Inhibited	-2.646		4.97e-05	CYP51A1,FDFT1,FDPS,HMGCS1,IDI1,LDLR,MSMO1
KCNK9	-1.162	ion channel		-0.243	bias	5.86e-05	CALB1,ECEL1,HTR1B,NEFL,SNCG,TAC1
thioacetamide		chemical toxicant		1.082	bias	6.78e-05	ASNS,CACNG5,CYGB,DBN1,FSTL1,Hrk,JUN,PTGFRN,SCN1B,SLC7A11,SPARCL1,SPP1,SPRR1A,ST3GAL2,TNFRSF12A,VSNL1
Ngf		group		0.019	bias	7.25e-05	CALB1,EGR1,JUN,STMN2,TAC1,THY1,VGF	115 (14)
CNB-001		chemical reagent	Activated	2	bias	7.4e-05	ASNS,ATF3,DDIT3,SLC7A11
tomatidine		chemical - endogenous non-mammalian	Inhibited	-2	bias	7.4e-05	EIF3C,LARS1,NARS1,SARS1
SNCA	-1.62	enzyme		1.485		7.73e-05	CD68,CHRNA6,CNIH2,DDIT3,DPP10,GNG4,HPCA,KCNIP4,NPTXR,Nrgn,RAB3A,RPH3A,SYN2,TUBB3,UCHL1,YWHAH
SBDS	1.048	other				7.96e-05	CALB1,CHAC1,CPLX1,DDIT3,EGR1,GABBR2,PPP2R2C,SPP1,UBE2QL1
pitavastatin		chemical drug	Inhibited	-2.216	bias	8.67e-05	CYP51A1,FDFT1,FDPS,HMGCS1,IDI1	45 (5)
pifithrin alpha		chemical reagent		-1.274	bias	8.67e-05	AR,BBC3,CDKN1A,HMOX1,SQSTM1	48 (6)
TGFB1	1.12	growth factor		1.035		8.68e-05	ADGRA1,ADGRG2,ADORA1,ALDH18A1,ASNS,BBC3,CALB2,Calm1 (includes others),CARS1,CD68,CD83,CDKN1A,CLIC4,CSF1R,CTSK,DMTN,EGR1,EGR3,ELMO1,EPRS1,FGF12,FLI1,GPRC5B,HMOX1,HS6ST2,IDI1,ITGA5,JUN,JUP,KIF3C,LDLR,MMP12,MSMO1,MTHFD2,NAB2,NDRG4,NPTXR,PDGFA,PHGDH,PLAT,PLCB1,PLS3,POU4F1,RBPMS,SERPINF1,SLC7A1,SLC7A5,SPARCL1,SPP1,STC2,THY1,TNFRSF12A,TUBA1A,TUBB2A,TUBB3,TUBB4B,VAPB,ZYX	137 (19)
resveratrol		chemical drug		1.6		8.94e-05	AR,ATF3,CD68,CDKN1A,CSF1R,CTSK,DDIT3,EGR1,HMOX1,JUN,LDLR,PDGFA,SESN2,SPP1,SQSTM1	120 (17)
FGF2	1.203	growth factor	Activated	2.526	bias	8.99e-05	AR,ARC,BBC3,CALB1,CDKN1A,CTSK,DDIT3,EGR1,ITGA5,JUN,PCSK2,PDGFA,PLAT,SPP1,SQSTM1,TAC1,TNFRSF12A,TUBB3,VGF	87 (18)
cerivastatin		chemical drug		0.17		9e-05	CDKN1A,FDPS,HMGCS1,HMOX1,IDI1,JUN,PDGFA,PLAT	122 (20)
PDE8A	-1.026	enzyme				9.08e-05	CYP51A1,FDPS,LDLR	38 (5)
CTH	1.146	enzyme				9.08e-05	ASNS,CDKN1A,DDIT3
Calmodulin		group		0.841		0.000104	Calm1 (includes others),CORO6,GALNT9,LGI3,RPH3A,SYT2,TSPAN2,VAMP1
ESR2		ligand-dependent nuclear receptor		0.6		0.000107	ADORA1,AR,ATF3,ATF5,BBC3,CDKN1A,DDAH1,DMTN,EGR1,EGR3,EMB,GABBR2,PDGFA,PSAT1,RHOQ,SOX11,SPP1,SRXN1,SUCLA2,TAC1,TESK1	119 (13)
L-serine		chemical - endogenous mammalian		-1.731		0.00012	CDKN1A,PCK2,PHGDH,PSAT1
Pde4		group		1	bias	0.00012	CDKN1A,CYP51A1,FDPS,LDLR	77 (11)
arsenite		chemical toxicant	Activated	2.385	bias	0.000136	CDK14,CDKN1A,DDIT3,EGR1,HMOX1,HS6ST2,HSPA9,JUN,PLCB1,SQSTM1	72 (17)
TNFSF11		cytokine		0.469	bias	0.000142	CD83,CDK14,CDKN1A,CSF1R,CTSK,DUSP16,HMOX1,ITGA5,JUN,LIMK1,NAB2,PDGFA,SIGMAR1,SPP1,SRXN1	145 (17)
SB203580		chemical - kinase inhibitor		-1.473	bias	0.000142	ATF3,BBC3,CD83,CDKN1A,CTSK,DDIT3,EGR1,HAPLN1,HMOX1,JUN,MMP12,NEFH,PCP4,PDGFA,PLAT,SPP1,STC2	74 (15)
BAPTA-AM		chemical reagent		-1.671	bias	0.000143	ATF3,CDKN1A,DDIT3,EGR1,JUN,SPP1	69 (17)
anisomycin		chemical - endogenous non-mammalian		1.266		0.000143	ATF3,CDKN1A,EGR1,JUN,LDLR,SLC17A6,SPP1	114 (17)
IL5		cytokine		-0.671	bias	0.000144	ALDOC,ANXA6,ASNS,ATP1B1,CDKN1A,EGR1,EGR3,IDI1,PCP4,PSAT1,RAP1GAP,RASGRP2,RBPMS,SLC7A5,THY1,ZYX	83 (10)
INSIG1	-1.388	other	Activated	2.378	bias	0.000145	CD68,CYP51A1,DHCR24,FDFT1,FDPS,HMGCS1,IDI1,LDLR,STARD4	56 (6)
UCP1		transporter	Activated	2.908		0.000152	AARS1,ALDH18A1,ASNS,ATF5,DDIT3,EMB,MTHFD2,PCK2,PHGDH,PSAT1,TPPP,XPOT
AR	-1.731	ligand-dependent nuclear receptor		0.583	bias	0.000156	ADCYAP1,AR,CDK14,CDKN1A,CEND1,DHCR24,EGR1,ELMO1,EMB,MSMO1,MTHFD2,Nrgn,PDGFA,PLAT,PLS3,SLC7A11,SPP1,TNFRSF12A,TUBB3,VSNL1,ZYX	80 (13)
homocysteine		chemical - endogenous mammalian		0.671		0.000156	ADM2,ATF3,CDKN1A,DDIT3,FDPS,FGF1,HMOX1,IDI1	104 (16)
PTPN11	-1.002	phosphatase		0.124		0.000168	CD68,CDKN1A,CSF1R,EGR1,JUN,RPRM,TAC1	74 (14)
POU2F2	1.096	transcription regulator		-0.378	bias	0.000177	ALDOC,BBC3,COCH,DACT3,EBF1,JUN,SPP1,TNFRSF12A
lithium		chemical drug		-0.728		0.000177	ADCY2,CDKN1A,DPP10,EGR1,JUN,NCS1,RAB7A,TAC1	132 (17)
IRS1	-1.071	enzyme				0.000201	CRABP2,DBN1,DDIT3,EGR1,HMOX1,LDLR,PDGFA,SPARCL1,SPP1,THRA	60 (12)
TERC		other				0.000202	CDKN1A,EGR1,THRA,TUBB2A,UPP2
raloxifene		chemical drug		1.732		0.000207	CBX6,CDKN1A,DBN1,EGR3,HMOX1,JUN,LDLR,PVALB,RAP1GAP,SNCG,SPP1,TUBA4A	73 (13)
Mapk		group		1.673	bias	0.000228	ARC,CDKN1A,EGR1,HMOX1,JUN,SNCG,SPP1,TUBB3	63 (13)
NRG1		growth factor		1.178		0.000229	AR,CAPN1,CDKN1A,DDIT3,EGR1,EGR3,FGF1,FSTL1,HMOX1,IDI1,JUN,MGLL,PDGFA,RAB3A	63 (14)
RPL22	-1.048	translation regulator				0.000271	ATF3,BBC3,CDKN1A,DDIT3
EGR1	2.23	transcription regulator		0.919	bias	0.000301	AR,ARC,ATF3,CDKN1A,EGR1,HMOX1,JUN,LDLR,NAB2,PCSK2,PDGFA,SPP1	121 (18)
LMNB1	1.044	other	Activated	2	bias	0.000302	CYP51A1,FSTL1,HMGCS1,HS6ST2,LDLR,MSMO1,REEP5
clozapine		chemical drug		-1.203	bias	0.000302	ACAT2,EGR1,FDPS,HMGCS1,LDLR,PVALB,TAC1	68 (7)
APOE	1.008	transporter	Inhibited	-2.19	bias	0.000303	ATF3,CD68,CHRNB3,CTSK,DDIT3,EGR1,HMOX1,ITGA5,JUN,LDLR,NEFH,PCSK2,PLPPR3,RTN4R,SPP1,THY1,ZYX	92 (17)
melatonin		chemical - endogenous mammalian		0.929		0.000325	AR,CDKN1A,CYCS,HMOX1,HSPA9,PLAT,SPP1,SQSTM1	91 (17)
HDAC1	-1.088	transcription regulator		0.589		0.000354	AR,ARC,ATF3,BBC3,CDKN1A,CSF1R,CTSK,EGR1,INA,NEFH,PDGFA,SPP1,SQSTM1,TUBB3	126 (14)
levothyroxine		chemical - endogenous mammalian		-0.429		0.000358	BBC3,CDK14,CDKN1A,Nrgn,SLC7A3,THRA
GnRH-A		chemical reagent	Activated	2.18		0.000364	ADCYAP1,AR,ATF3,CD68,CDKN1A,EGR1,JUN,SCN1B	92 (13)
INSR	1.08	kinase	Inhibited	-2.764	bias	0.000369	ATF3,Calm1 (includes others),CD83,CDKN1A,COX6A2,CYCS,CYP51A1,EGR1,FDFT1,FDPS,HMGCS1,IDI1,ITGA5,KIFAP3,MMP12,MSMO1,NSDHL,RAB7A,SUCLA2,THRA
17-alpha-ethinylestradiol		chemical drug		1.166	bias	0.000377	AARS1,ALDH18A1,ASNS,CD68,CDKN1A,CSF1R,INPP5A,JUN,LDLR,SPOCK2	53 (9)
HDAC4	1.047	transcription regulator				0.000377	ARC,ATF3,CALB1,CDKN1A,CHN1,LGI1,MAPK10,RTN1,SYN2,TNFRSF12A
MXI1	-1.022	transcription regulator	Inhibited	-2	bias	0.000383	LARS1,MTHFD2,SLC1A4,SLC7A1
ADA		enzyme		-1.067	bias	0.000383	ADORA1,MMP12,PLAT,SPP1
BACH1	1.072	transcription regulator		-0.35		0.000383	HMOX1,SLC7A11,SPP1,SQSTM1	27 (2)
MAP2K1/2		group		1.941	bias	0.000396	ARC,ATF3,DDIT3,EGR1,HMOX1,JUN,PDGFA	63 (13)
ATF2	1.025	transcription regulator		1.595	bias	0.000396	ASNS,ATF3,DDIT3,EGR1,Hrk,JUN,SULT4A1	82 (11)
GNRH		group	Activated	2.196	bias	0.000409	ADCYAP1,ATF3,EGR1,JUN,VGF	101 (14)
anacardic acid		chemical - endogenous non-mammalian				0.000435	AR,DDIT3,PLAT
EIF2A	1.018	translation regulator				0.000435	ATF5,DDIT3,PCK2	47 (4)
2-mercaptoethanol		chemical - endogenous mammalian				0.000435	ATF3,HMOX1,KIF3C	42 (6)
prodigiosin		chemical toxicant				0.000435	BBC3,CDKN1A,DDIT3
EPAS1	1.027	transcription regulator		-0.396	bias	0.000448	ALDOC,BBC3,Calm1 (includes others),CDKN1A,CYP51A1,DDIT3,HMGCS1,LDLR,NEFL,NRN1,SLC6A8,SLC7A5,STC2	45 (7)
potassium chloride		chemical drug		0	bias	0.000453	ATF3,ATP1B1,CALB1,DDIT3,EGR1,Hrk,JUN,SPP1	70 (16)
ursolic acid		chemical drug		-1.342	bias	0.000494	ATF3,CDKN1A,EIF3C,LARS1,NARS1,SARS1
NFAT (complex)		complex		0	bias	0.000524	ATF3,CD68,CYGB,SPP1
INSIG2	1.022	other	Activated	2	bias	0.000524	FDFT1,FDPS,INSIG1,LDLR	55 (6)
E. coli serotype 0127B8 lipopolysaccharide		chemical - endogenous non-mammalian		1.155		0.000525	ADGRA1,ADGRG2,ADORA1,CALB2,DDIT3,FGF1,FGF12,GPRC5B,HMOX1,PCK2,SLC7A11,SLC7A5	64 (7)
AGN194204		chemical drug	Activated	2.177	bias	0.000559	ACAT2,ATF3,CDKN1A,CLIC4,CRABP2,CYP51A1,FDFT1,FDPS,IDI1,NSDHL,SPP1
tetrachlorodibenzodioxin		chemical toxicant		0.158		0.000573	AARS1,AR,ASNS,CALB1,CDH13,CDKN1A,CYP2S1,HMOX1,INA,INPP5A,ITGA5,JUN,KCNJ5,MMP15,PCSK2,SPOCK2,STC2	97 (17)
AGER	1.181	transmembrane receptor				0.000576	CDKN1A,CTSK,EGR1,MMP12,NEFL,TUBB3	80 (18)
PSEN1	-1.04	peptidase		0.537		0.000586	ARC,ATP1B1,CYCS,CYP51A1,EGR1,EIF5A2,HPCA,PCP4,PVALB,RHOQ,STMN2,TPPP,TUBA1A,TUBA4A,TUBB2A,TUBB3,TUBB4B,UCHL1,VSNL1,WARS1	65 (4)
U0126		chemical - kinase inhibitor	Inhibited	-3.147	bias	0.000605	ARC,ATF3,CACNB3,CDKN1A,CSF1R,DDAH1,DDIT3,EGR1,EGR3,HAPLN1,HMOX1,ITGA5,JUN,LDLR,MMP12,SCN1B,SPP1,SPRR1A,STC2,TAC1,TUBA4A	100 (14)
glutamine		chemical - endogenous mammalian				0.00062	AARS1,ASNS,ATF5,CARS1,DDIT3,PCK2,TUBB4A,WARS1	48 (4)
Jnk		group		1.988	bias	0.000645	ADARB1,CD83,DDIT3,EGR1,FLI1,HMOX1,JUN,MMP12,PLAT,SESN2,TNFRSF12A	82 (13)
PRKCE	-1.006	kinase		-1.044	bias	0.000652	CDKN1A,CHRNA6,CHRNB3,EGR1,JUN,LDLR,PDGFA	57 (15)
GDNF		growth factor		1.206		0.000652	AR,CALB2,EGR1,NRN1,NSG1,TAC1,TUBB4A
JUN	1.697	transcription regulator		-0.131		0.000662	ACAT2,AR,ASNS,ATF3,BBC3,CD68,CDKN1A,CSF1R,CYCS,CYGB,HMOX1,Hrk,JUN,MMP12,NEFH,SLC7A1,SNCG,SPP1,SPRR1A	77 (13)
ETS2	1.159	transcription regulator		1.664	bias	0.000668	CDKN1A,CSF1R,FGF1,HMOX1,JUN,SPP1	27 (4)
ELK1	1.041	transcription regulator	Activated	2.404	bias	0.000668	CDKN1A,EGR1,JUN,MTHFD2,SLC7A11,SPP1	74 (12)
TOR1A	-1.019	enzyme				0.000699	CALB2,NEFL,Nrgn,SNCG
MAPK8	1.024	kinase		0.27		0.000719	ADARB1,BBC3,CDKN1A,EGR1,HMOX1,Hrk,JUN,NEFL,SESN2,TAC1	99 (15)
IL1A		cytokine	Activated	2.085	bias	0.000719	CD83,CDKN1A,CTSK,HMOX1,ITGA5,JUN,MMP12,PDGFA,SPP1,TAC1	106 (17)
(+)-MK-801		chemical drug		-1.699		0.000733	ARC,CACNB3,CDKN1A,EGR1,JUN,NPTXR,TAC1	90 (17)
GNE	-1.058	kinase				0.000745	ASNS,CHAC1,DDIT3
TWIST		group				0.000745	CDKN1A,ST3GAL2,THY1
BCAR1	1.004	enzyme				0.000745	CDKN1A,EGR1,NAB2	46 (7)
IDO1		enzyme				0.000745	SLC1A4,SLC7A11,SLC7A5
GADD45GIP1	-1.035	other				0.000745	DDIT3,HMOX1,LONP1
U18666A		chemical reagent				0.000745	CTSK,DDIT3,DHCR24	45 (5)
NR3C2	-1.015	ligand-dependent nuclear receptor		0.684		0.000766	ATP1B1,EGR1,FKBP1B,HSPA9,NRIP3,PLAT,RAPGEF4,TUBA4A,TUBB3
LY294002		chemical - kinase inhibitor		0.496	bias	0.000791	AR,ATF3,BBC3,CD83,CDKN1A,DDIT3,DHCR24,EGR1,EGR3,FDFT1,HAPLN1,HMGCS1,HMOX1,IDI1,JUN,JUP,NEFH,RAB3A,SPP1,TAC1,VAMP1	81 (16)
MLN8054		chemical drug				0.000815	BBC3,CDKN1A
P-TEFb		complex				0.000815	BBC3,CDKN1A	3 (2)
NUP98	1.036	transporter				0.000815	CDKN1A,YWHAH
CCT5	-1.031	other				0.000815	BBC3,CDKN1A
H3-3A/H3-3B	-1.065	other				0.000815	BBC3,CDKN1A
DDX24	1.017	enzyme				0.000815	BBC3,CDKN1A
8-butyl-10-[(3-methoxy-5-pyrrol-2-ylidenepyrrol-2-ylidene)methyl]-11-azabicyclo[7.2.1]dodeca-1(12),9-diene		chemical reagent				0.000815	BBC3,CDKN1A
tipifarnib		chemical drug				0.000815	CDKN1A,SQSTM1	27 (4)
nitric oxide		chemical - endogenous mammalian	Activated	2.892	bias	0.000837	AR,ATF3,BBC3,CDKN1A,DDIT3,EGR1,HMOX1,JUN,SPP1,SQSTM1	119 (17)
Ca2+		chemical - endogenous mammalian	Activated	2.094		0.000865	ADCYAP1,AR,ARC,ATF3,CD83,CDKN1A,DDIT3,EGR1,JUN,KCND2,PLS3,SPP1,TAC1	112 (17)
ZBTB17	1.044	transcription regulator				0.000894	CDKN1A,DDIT3,EGR1,JUN,LDLR	45 (7)
K+		chemical - endogenous mammalian		-0.813		0.000894	ADCYAP1,ATF3,EGR1,Hrk,JUN	96 (15)
isoproterenol		chemical drug		0.301	bias	0.000905	ATF3,Cyp4f16/Cyp4f37,HMOX1,INA,JUN,PDGFA,PLAT,RAB7A,TUBB3	95 (16)
ferulic acid		chemical - endogenous non-mammalian				0.000911	CDKN1A,HMOX1,HPCA,PVALB	28 (3)
IL6ST	1.05	transmembrane receptor				0.00106	CSF1R,ECEL1,EGR1,JUN,SPRR1A	102 (19)
OGA	1.088	enzyme		0.833		0.00114	ADGRG2,ALDOC,CALB1,CAPN1,CD68,CDKN1A,CREG2,CSF1R,FDFT1,FDPS,HMGCS1,JUN,MGLL,MSMO1,NSDHL,STARD4,THRA,TNFRSF12A,TUBA1A,TUBA4A
FMR1	1.026	translation regulator		0.879		0.00114	ARC,CEND1,DLGAP3,KCND2,PLAT,RAB3A,SHANK3
PTH1R	-1.358	G-protein coupled receptor				0.00116	AR,CALB1,CSF1R,SPP1
HOXC8		transcription regulator		-1.067		0.00116	ELMO1,EMB,SERPINF1,SPP1
Ro41-5253		chemical reagent		-1.974	bias	0.00116	CDKN1A,CRABP2,CSF1R,PLAT
geneticin		chemical toxicant				0.00117	BBC3,CDKN1A,PLAT
MEMO1	1.047	other				0.00117	JUN,PCP4,STC2
PIAS2	1.014	transcription regulator				0.00117	AR,CDKN1A,LDLR
mir-185		microRNA				0.00117	AR,FDFT1,LDLR
ozone		chemical toxicant				0.00117	HMOX1,JUN,SPP1	83 (7)
cyclopiazonic acid		chemical - endogenous non-mammalian				0.00117	DDIT3,EGR1,Hrk	51 (7)
1,1-bis(3'-indolyl)-1-(4-trifluoromethyl-phenyl)methane		chemical reagent				0.00117	AR,ATF3,CDKN1A
CD38	1.157	enzyme		-1.643	bias	0.00118	ALDOC,ANXA6,ASNS,ATP1B1,PCP4,PSAT1,RAP1GAP,RASGRP2,RBPMS,SLC7A5,THY1
Pka		complex		0.6	bias	0.0012	ARC,CDKN1A,CYP51A1,DDIT3,EGR1,HMOX1,JUN,LDLR	98 (15)
Calcineurin protein(s)		complex		-0.651	bias	0.00131	ARC,CYGB,EGR1,KCNQ2,PVALB,SPP1	67 (14)
nicotine		chemical drug		-0.082	bias	0.00147	CDKN1A,CHRNA6,CHRNB2,CTSK,EGR1,HMOX1,LDLR,PLAT,SERPINF1,SPP1	105 (20)
carbamylcholine		chemical drug		1.165		0.00171	ARC,CDKN1A,CHRNB2,EGR1,JUN	65 (15)
[truncated: 889 more rows]

## Sheet: UP_CONCvsDNT_Ddit3_Jun
¬© 2000-2020 QIAGEN. All rights reserved.
[truncated: 1,063 more rows]
